# Supplementary material for: Glucokinase activity controls peripherally located subpopulations of β-cells that lead islet Ca2+ oscillations
Source: eLife. 2025 Feb 12;13:RP103068. doi: 10.7554/eLife.103068 (PMC11820133; doi:10.7554/eLife.103068)
Supplement: Source data 7. [file elife-103068-data7.zip › EJ155 10GPKa F09-1_Statistics/EJ155 10GPKa F09-1_Detailed.csv]

Detailed
====================
Position X	Position Y	Position Z	Unit	Category	Collection	Time	ID
137.198	65.6628	-64	µm	Spot	Position	1	29
118.616	69.5842	-64	µm	Spot	Position	1	30
135.451	17.5137	-59.5925	µm	Spot	Position	1	39
131.002	29.7074	-60	µm	Spot	Position	1	42
145.595	34.8221	-60	µm	Spot	Position	1	43
151.689	37.3365	-60.2115	µm	Spot	Position	1	44
165.493	43.7549	-61.3217	µm	Spot	Position	1	47
140.042	46.4873	-61.2054	µm	Spot	Position	1	48
143.145	53.7523	-61.6465	µm	Spot	Position	1	49
151.467	63.1089	-60.5616	µm	Spot	Position	1	50
146.519	76.6384	-59.8063	µm	Spot	Position	1	51
124.188	76.9753	-60.5666	µm	Spot	Position	1	52
156.459	65.7937	-55.9826	µm	Spot	Position	1	54
128.748	72.8544	-55.7349	µm	Spot	Position	1	55
159.723	74.392	-55.5784	µm	Spot	Position	1	56
159.417	25.6235	-51.5214	µm	Spot	Position	1	59
160.461	34.7699	-51.7009	µm	Spot	Position	1	60
121.281	48.1904	-50.9221	µm	Spot	Position	1	61
130.787	51.3621	-50.4186	µm	Spot	Position	1	62
166.589	58.3134	-52.2693	µm	Spot	Position	1	64
134.995	69.4332	-50.7821	µm	Spot	Position	1	66
162.531	75.727	-51.5917	µm	Spot	Position	1	67
143.827	82.4202	-51.5644	µm	Spot	Position	1	68
142.529	24.2647	-48.8942	µm	Spot	Position	1	72
137.715	34.0706	-47.8583	µm	Spot	Position	1	73
125.709	41.244	-48.2363	µm	Spot	Position	1	74
142.148	43.3286	-47.6885	µm	Spot	Position	1	75
149.082	43.2212	-48.9864	µm	Spot	Position	1	76
133.303	56.7365	-47.875	µm	Spot	Position	1	77
160.916	59.5664	-46.6812	µm	Spot	Position	1	78
147.216	63.7929	-47.7638	µm	Spot	Position	1	79
110.668	67.1436	-48.1424	µm	Spot	Position	1	80
115.047	80.3088	-48.8477	µm	Spot	Position	1	81
164.683	30.2372	-44	µm	Spot	Position	1	83
130.379	32.9367	-43.0238	µm	Spot	Position	1	84
164.528	44.5876	-42.7293	µm	Spot	Position	1	85
151.031	52.3767	-42.3705	µm	Spot	Position	1	86
121.112	58.3661	-43.1515	µm	Spot	Position	1	87
131.822	65.8583	-44.0926	µm	Spot	Position	1	88
139.077	76.1627	-44.0298	µm	Spot	Position	1	89
150.021	77.5936	-43.6466	µm	Spot	Position	1	90
148.451	32.4796	-38.631	µm	Spot	Position	1	92
137.527	40.562	-39.694	µm	Spot	Position	1	93
112.1	48.6423	-40.0809	µm	Spot	Position	1	94
140.096	65.0023	-39.946	µm	Spot	Position	1	95
102.207	69.0502	-40.4142	µm	Spot	Position	1	96
114.211	68.7413	-39.4785	µm	Spot	Position	1	97
152.591	12.8503	-35.2644	µm	Spot	Position	1	98
131.332	24.7712	-34.6497	µm	Spot	Position	1	99
157.618	44.9629	-34.4637	µm	Spot	Position	1	100
123.723	51.0561	-37.0938	µm	Spot	Position	1	101
140.963	52.1819	-35.0621	µm	Spot	Position	1	102
114.954	59.5169	-37.5826	µm	Spot	Position	1	103
124.279	72.2448	-35.279	µm	Spot	Position	1	104
132.642	71.9147	-34.9412	µm	Spot	Position	1	105
100.04	78.7138	-36.2474	µm	Spot	Position	1	106
138.692	17.564	-30.6531	µm	Spot	Position	1	108
160.817	20.6833	-31.3978	µm	Spot	Position	1	109
144.244	23.6764	-32.3809	µm	Spot	Position	1	110
165.492	26.9287	-31.9231	µm	Spot	Position	1	111
155.282	29.0589	-31.0641	µm	Spot	Position	1	112
146.805	40.9821	-32.4331	µm	Spot	Position	1	113
130.519	50.9021	-31.6954	µm	Spot	Position	1	114
160.174	58.876	-33.2336	µm	Spot	Position	1	115
104.698	64.5796	-33.074	µm	Spot	Position	1	116
144.169	66.3492	-31.6815	µm	Spot	Position	1	117
136.738	32.7691	-27.314	µm	Spot	Position	1	118
122.871	42.5952	-28.7051	µm	Spot	Position	1	119
114.964	43.0791	-27.7736	µm	Spot	Position	1	120
106.703	55.6742	-27.4753	µm	Spot	Position	1	121
100.102	58.7991	-27.5206	µm	Spot	Position	1	122
153.035	69.2615	-27.509	µm	Spot	Position	1	123
118.338	73.7655	-28.4844	µm	Spot	Position	1	124
105.115	80.9973	-29.4468	µm	Spot	Position	1	125
130.902	30.922	-22.7123	µm	Spot	Position	1	126
157.099	32.2245	-24.2	µm	Spot	Position	1	127
140.516	39.0912	-25.3944	µm	Spot	Position	1	128
131.002	48.4561	-25.3177	µm	Spot	Position	1	129
146.195	53.9574	-23.3771	µm	Spot	Position	1	130
112.594	69.1402	-24.1467	µm	Spot	Position	1	131
118.832	78.3587	-22.931	µm	Spot	Position	1	132
128.267	78.6589	-24.7012	µm	Spot	Position	1	133
143.266	12.9445	-18.783	µm	Spot	Position	1	134
150.637	15.049	-21.7658	µm	Spot	Position	1	135
128.466	16.7786	-20.0742	µm	Spot	Position	1	136
153.965	23.2588	-19.1252	µm	Spot	Position	1	137
164.602	37.0214	-19.771	µm	Spot	Position	1	138
113.228	44.2261	-20.0761	µm	Spot	Position	1	139
102.185	54.1792	-21.3573	µm	Spot	Position	1	140
129.145	61.5993	-19.8291	µm	Spot	Position	1	141
146.795	69.1419	-20.257	µm	Spot	Position	1	142
123.788	69.8959	-20.367	µm	Spot	Position	1	143
159.887	72.9013	-19.3288	µm	Spot	Position	1	144
136.45	73.7471	-21.7166	µm	Spot	Position	1	145
162.84	6.5799	-16.8997	µm	Spot	Position	1	146
145.325	23.785	-15.6315	µm	Spot	Position	1	147
134.978	39.2607	-15.1282	µm	Spot	Position	1	148
122.803	45.7455	-15.7805	µm	Spot	Position	1	149
144.81	48.0257	-16.4699	µm	Spot	Position	1	150
152.031	55.038	-14.5225	µm	Spot	Position	1	151
138.052	60.6068	-15.0098	µm	Spot	Position	1	152
106.89	66.8918	-15.4593	µm	Spot	Position	1	153
151.766	77.3713	-14.7864	µm	Spot	Position	1	154
126.809	37.3154	-13.5622	µm	Spot	Position	1	155
104.88	54.5284	-11.1075	µm	Spot	Position	1	156
153.098	14.5607	-7.89235	µm	Spot	Position	1	157
121.909	26.8308	-6.15161	µm	Spot	Position	1	158
146.75	36.6841	-8.31459	µm	Spot	Position	1	159
119.182	45.1294	-7.56336	µm	Spot	Position	1	160
158.642	50.7692	-7.70278	µm	Spot	Position	1	161
122.636	61.13	-8.08738	µm	Spot	Position	1	162
136.009	64.5992	-8.27679	µm	Spot	Position	1	164
127.582	76.7824	-9.82154	µm	Spot	Position	1	165
160.987	79.1522	-7.8055	µm	Spot	Position	1	166
149.554	9.95093	-4.0278	µm	Spot	Position	1	167
138.449	17.8628	-3.3148	µm	Spot	Position	1	168
136.762	24.1808	-2.939	µm	Spot	Position	1	169
156.377	36.8368	-2.59596	µm	Spot	Position	1	170
140.477	41.3985	-3.64899	µm	Spot	Position	1	171
131.255	47.2312	-2.01068	µm	Spot	Position	1	172
146.847	53.7477	-3.20781	µm	Spot	Position	1	173
161.374	54.8754	-2.52844	µm	Spot	Position	1	174
118.885	55.5862	-2.41644	µm	Spot	Position	1	175
110.968	77.7007	-4.03325	µm	Spot	Position	1	176
135.462	81.8459	-4.90073	µm	Spot	Position	1	177
179.117	53.6982	-64	µm	Spot	Position	1	178
180.592	42.241	-60.1061	µm	Spot	Position	1	194
173.734	60.6345	-61.374	µm	Spot	Position	1	199
216.963	60.622	-59.9597	µm	Spot	Position	1	200
198.449	67.3118	-60.9896	µm	Spot	Position	1	201
181.603	67.8095	-60.0714	µm	Spot	Position	1	202
206.745	72.4931	-61.6131	µm	Spot	Position	1	203
170.291	80.4288	-59.4932	µm	Spot	Position	1	204
187.578	80.7051	-60.3912	µm	Spot	Position	1	205
198.636	46.3409	-54.8478	µm	Spot	Position	1	209
208.195	51.0774	-56.4419	µm	Spot	Position	1	210
200.256	69.7733	-56.7164	µm	Spot	Position	1	211
226.096	71.8329	-54.6149	µm	Spot	Position	1	212
211.323	74.1617	-56.4963	µm	Spot	Position	1	213
180.087	35.2023	-51.2959	µm	Spot	Position	1	216
174.124	42.0336	-51.5872	µm	Spot	Position	1	217
188.911	42.3922	-50.1447	µm	Spot	Position	1	218
216.904	49.3674	-51.4645	µm	Spot	Position	1	219
207.728	55.831	-53.0299	µm	Spot	Position	1	221
192.053	60.4795	-51.0114	µm	Spot	Position	1	222
204.023	72.0893	-51.9031	µm	Spot	Position	1	223
177.424	73.2608	-52.0691	µm	Spot	Position	1	224
194.093	75.4888	-51.7131	µm	Spot	Position	1	225
184.184	83.3709	-52.0849	µm	Spot	Position	1	226
199.179	30.4167	-47.7867	µm	Spot	Position	1	228
191.14	31.9553	-48.8466	µm	Spot	Position	1	229
202.185	42.6002	-46.8352	µm	Spot	Position	1	230
168.651	46.8987	-46.9624	µm	Spot	Position	1	231
177.442	62.9805	-49.4183	µm	Spot	Position	1	234
172.415	17.8376	-42.8695	µm	Spot	Position	1	236
191.877	21.2837	-43.4145	µm	Spot	Position	1	237
187.891	36.8427	-43.8812	µm	Spot	Position	1	239
210.874	43.6168	-44.5373	µm	Spot	Position	1	240
212.741	68.3885	-45.0261	µm	Spot	Position	1	241
240.728	77.7101	-42.5141	µm	Spot	Position	1	242
185.057	81.0034	-44.8249	µm	Spot	Position	1	243
198.036	81.7926	-42.7858	µm	Spot	Position	1	244
193.466	15.1953	-38.129	µm	Spot	Position	1	246
197.697	36.0009	-39.6177	µm	Spot	Position	1	247
180.371	45.57	-38.6883	µm	Spot	Position	1	248
210.716	45.8409	-39.6084	µm	Spot	Position	1	249
222.675	55.6481	-38.997	µm	Spot	Position	1	250
218.056	79.7988	-40.8076	µm	Spot	Position	1	251
203.565	21.6752	-35.4835	µm	Spot	Position	1	252
173.724	23.8738	-37.0675	µm	Spot	Position	1	253
191.364	25.7706	-36.6068	µm	Spot	Position	1	254
208.445	36.638	-36.8856	µm	Spot	Position	1	255
220.177	39.83	-34.8202	µm	Spot	Position	1	256
192.924	46.3749	-36.8668	µm	Spot	Position	1	258
208.49	48.1375	-35.5285	µm	Spot	Position	1	259
176.108	51.8732	-35.9264	µm	Spot	Position	1	260
187.2	56.1932	-36.8192	µm	Spot	Position	1	261
193.072	56.2909	-37.1574	µm	Spot	Position	1	262
236.046	63.6971	-35.1036	µm	Spot	Position	1	263
174.712	64.3015	-36.4537	µm	Spot	Position	1	264
213.491	64.3047	-35.939	µm	Spot	Position	1	265
167.844	72.9753	-36.1074	µm	Spot	Position	1	266
215.626	73.3443	-35.6301	µm	Spot	Position	1	267
175.551	75.6204	-35.9131	µm	Spot	Position	1	268
183.711	14.8605	-31.0581	µm	Spot	Position	1	269
189.004	62.2665	-31.5179	µm	Spot	Position	1	270
239.828	70.7223	-32.1473	µm	Spot	Position	1	271
196.721	73.2914	-30.9823	µm	Spot	Position	1	272
230.84	73.5449	-31.343	µm	Spot	Position	1	273
204.641	74.9341	-33.2024	µm	Spot	Position	1	274
172.851	82.3368	-32.6338	µm	Spot	Position	1	275
201.977	17.8466	-27.3492	µm	Spot	Position	1	276
190.319	32.4848	-27.1882	µm	Spot	Position	1	277
170.641	36.259	-27.1774	µm	Spot	Position	1	278
197.717	46.834	-27.4882	µm	Spot	Position	1	279
181.392	14.7223	-23.4532	µm	Spot	Position	1	280
193.609	18.4597	-25.1139	µm	Spot	Position	1	281
171.813	19.2608	-25.5435	µm	Spot	Position	1	282
215.214	29.7946	-22.5342	µm	Spot	Position	1	283
179.988	35.1381	-23.6046	µm	Spot	Position	1	284
218.049	41.5265	-23.8341	µm	Spot	Position	1	285
237.935	53.2853	-24.0024	µm	Spot	Position	1	286
167.296	58.4509	-25.474	µm	Spot	Position	1	288
178.187	59.004	-25.4972	µm	Spot	Position	1	289
207.177	64.7704	-23.2587	µm	Spot	Position	1	290
170.851	77.6468	-25.3449	µm	Spot	Position	1	291
175.419	6.7206	-19.3894	µm	Spot	Position	1	292
176.472	37.7791	-20.5674	µm	Spot	Position	1	293
195.639	43.1281	-19.2369	µm	Spot	Position	1	294
176.918	54.0158	-18.9704	µm	Spot	Position	1	295
219.587	57.7263	-19.5519	µm	Spot	Position	1	296
179.2	71.5369	-20.9123	µm	Spot	Position	1	297
202.627	71.3996	-21.2976	µm	Spot	Position	1	298
189.123	71.8591	-21.7007	µm	Spot	Position	1	299
238.933	73.7357	-20.4783	µm	Spot	Position	1	300
240.988	81.3951	-19.6711	µm	Spot	Position	1	301
220.076	82.3398	-19.9074	µm	Spot	Position	1	302
192.024	10.2759	-15.4135	µm	Spot	Position	1	303
203.531	32.8377	-15.7283	µm	Spot	Position	1	304
215.222	34.1909	-16.541	µm	Spot	Position	1	305
224.585	41.3376	-14.6807	µm	Spot	Position	1	306
228.771	52.1734	-15.9288	µm	Spot	Position	1	308
167.497	57.7089	-15.7688	µm	Spot	Position	1	309
232.86	63.3871	-16.3338	µm	Spot	Position	1	310
225.933	75.629	-15.939	µm	Spot	Position	1	311
204.534	15.738	-12.9068	µm	Spot	Position	1	312
168.873	22.4237	-11.3191	µm	Spot	Position	1	313
180.003	29.0196	-11.3776	µm	Spot	Position	1	314
195.896	30.7829	-10.7077	µm	Spot	Position	1	315
169.794	31.6868	-12.7969	µm	Spot	Position	1	316
171.468	38.0962	-11.4722	µm	Spot	Position	1	317
185.696	40.0146	-10.2006	µm	Spot	Position	1	318
178.384	47.0233	-10.5626	µm	Spot	Position	1	319
213.165	51.8714	-10.5454	µm	Spot	Position	1	320
182.319	60.9834	-11.4496	µm	Spot	Position	1	321
198.103	61.2273	-11.2212	µm	Spot	Position	1	322
186.988	74.0269	-11.9886	µm	Spot	Position	1	323
216.913	75.9295	-12.7303	µm	Spot	Position	1	324
193.687	79.2308	-10.5725	µm	Spot	Position	1	325
176.861	82.0799	-11.5734	µm	Spot	Position	1	326
191.862	11.4188	-7.39002	µm	Spot	Position	1	327
181.847	19.8622	-8.98403	µm	Spot	Position	1	328
222.794	37.0438	-6.36525	µm	Spot	Position	1	329
234.42	49.0654	-6.51925	µm	Spot	Position	1	330
226.451	55.9992	-8.62081	µm	Spot	Position	1	332
239.964	73.2861	-8.36829	µm	Spot	Position	1	333
168.819	10.7646	-5.08265	µm	Spot	Position	1	334
202.373	14.8567	-3.9505	µm	Spot	Position	1	335
190.852	19.6991	-4.58955	µm	Spot	Position	1	336
209.916	23.0728	-5.06126	µm	Spot	Position	1	337
195.462	29.9359	-4.39938	µm	Spot	Position	1	338
181.212	34.685	-3.48004	µm	Spot	Position	1	339
208.681	39.944	-5.34384	µm	Spot	Position	1	340
200.908	48.9609	-4.17847	µm	Spot	Position	1	341
220.634	57.0038	-3.84252	µm	Spot	Position	1	342
242.607	59.8802	-3.2897	µm	Spot	Position	1	343
196.771	61.524	-4.81385	µm	Spot	Position	1	344
205.68	77.924	-3.74043	µm	Spot	Position	1	346
193.644	78.482	-4.04547	µm	Spot	Position	1	347
158.826	119.409	-64	µm	Spot	Position	1	446
164.418	120.739	-64	µm	Spot	Position	1	447
138.445	85.4465	-60.9461	µm	Spot	Position	1	448
163.223	87.0403	-60.0327	µm	Spot	Position	1	450
145.041	102.758	-61.5244	µm	Spot	Position	1	451
116.012	119.594	-59.8058	µm	Spot	Position	1	453
146.926	126.32	-58.5159	µm	Spot	Position	1	455
160.144	136.172	-61.0441	µm	Spot	Position	1	458
149.578	144.807	-59.1009	µm	Spot	Position	1	462
111.096	104.53	-57.6809	µm	Spot	Position	1	469
149.94	110.183	-56.6554	µm	Spot	Position	1	470
125.834	115.156	-57.1075	µm	Spot	Position	1	471
137.872	92.1465	-52.2867	µm	Spot	Position	1	473
108.272	96.8147	-51.0754	µm	Spot	Position	1	474
158.048	99.3044	-51.7287	µm	Spot	Position	1	475
154.41	138.343	-51.6263	µm	Spot	Position	1	476
153.039	102.489	-48.9924	µm	Spot	Position	1	478
118.269	108.963	-49.0597	µm	Spot	Position	1	479
141.196	110.227	-47.7509	µm	Spot	Position	1	480
106.412	114.602	-46.8247	µm	Spot	Position	1	481
163.256	114.738	-49.1854	µm	Spot	Position	1	482
157.877	123.44	-48.4212	µm	Spot	Position	1	483
134.787	124.887	-47.5205	µm	Spot	Position	1	484
120.456	129.427	-49.3834	µm	Spot	Position	1	485
166.6	160.113	-46.0148	µm	Spot	Position	1	488
156.588	86.1692	-44.2096	µm	Spot	Position	1	489
113.576	115.401	-44.719	µm	Spot	Position	1	490
159.535	132.742	-44.9077	µm	Spot	Position	1	491
108.576	85.3867	-41.2859	µm	Spot	Position	1	492
102.368	92.303	-40.9877	µm	Spot	Position	1	493
124.046	92.5126	-41.4172	µm	Spot	Position	1	494
139.767	102.947	-39.0647	µm	Spot	Position	1	495
123.94	103.895	-39.2069	µm	Spot	Position	1	496
113.092	109.831	-39.2982	µm	Spot	Position	1	497
156.7	111.359	-39.737	µm	Spot	Position	1	498
137.254	114.25	-39.0802	µm	Spot	Position	1	499
136.333	122.449	-41.1654	µm	Spot	Position	1	500
151.67	126.239	-40.12	µm	Spot	Position	1	501
141.897	134.739	-39.5298	µm	Spot	Position	1	502
116.922	138.105	-38.711	µm	Spot	Position	1	503
162.858	138.92	-39.141	µm	Spot	Position	1	504
152.519	100.06	-37.2744	µm	Spot	Position	1	506
108.715	106.081	-36.0324	µm	Spot	Position	1	507
131.857	132.323	-36.5246	µm	Spot	Position	1	508
152.875	150.882	-36.7569	µm	Spot	Position	1	509
134.266	83.6173	-32.6541	µm	Spot	Position	1	510
148.652	84.5751	-32.0962	µm	Spot	Position	1	511
142.325	91.2993	-32.7281	µm	Spot	Position	1	512
132.008	100.54	-31.9032	µm	Spot	Position	1	513
160.34	100.619	-33.2573	µm	Spot	Position	1	514
117.519	106.023	-32.0643	µm	Spot	Position	1	515
134.188	118.829	-32.6812	µm	Spot	Position	1	516
153.548	120.071	-31.0375	µm	Spot	Position	1	517
155.019	130.756	-32.7913	µm	Spot	Position	1	518
155.858	156.037	-32.3143	µm	Spot	Position	1	519
97.8106	85.3941	-28.554	µm	Spot	Position	1	520
114.515	88.4647	-26.4181	µm	Spot	Position	1	521
165.106	109.635	-27.4901	µm	Spot	Position	1	522
148.697	134.438	-27.2247	µm	Spot	Position	1	523
164.134	136.408	-27.2186	µm	Spot	Position	1	524
143.833	162.185	-28.202	µm	Spot	Position	1	526
92.8978	86.0399	-24.117	µm	Spot	Position	1	527
141.899	86.292	-23.2552	µm	Spot	Position	1	528
156.008	86.1341	-23.8669	µm	Spot	Position	1	529
130.955	92.2411	-24.363	µm	Spot	Position	1	530
152.815	99.4627	-23.3789	µm	Spot	Position	1	531
142.285	103.28	-24.0835	µm	Spot	Position	1	532
131.089	108.277	-24.8209	µm	Spot	Position	1	533
150.588	115.352	-24.0395	µm	Spot	Position	1	534
126.251	128.925	-25.5357	µm	Spot	Position	1	535
135.247	136.917	-22.2305	µm	Spot	Position	1	537
161.919	143.956	-23.6382	µm	Spot	Position	1	538
107.921	91.9103	-19.7973	µm	Spot	Position	1	541
158.167	95.0058	-18.7285	µm	Spot	Position	1	542
126.863	101.033	-21.6583	µm	Spot	Position	1	543
111.715	103.092	-20.1662	µm	Spot	Position	1	544
162.95	116.917	-20.8243	µm	Spot	Position	1	546
125.875	122.041	-20.2716	µm	Spot	Position	1	547
148.647	127.502	-20.6545	µm	Spot	Position	1	548
119.289	143.754	-20.5474	µm	Spot	Position	1	549
155.066	104.762	-16.3547	µm	Spot	Position	1	551
141.706	107.52	-16.2133	µm	Spot	Position	1	552
143.246	120.637	-16.1055	µm	Spot	Position	1	553
152.981	121.569	-15.4676	µm	Spot	Position	1	554
141.421	149.546	-15.9265	µm	Spot	Position	1	555
110.35	83.7791	-12.4747	µm	Spot	Position	1	556
128.556	85.0536	-12.8748	µm	Spot	Position	1	557
99.2036	90.2938	-11.5849	µm	Spot	Position	1	558
141.649	93.3876	-12.6743	µm	Spot	Position	1	559
121.304	103.086	-11.9939	µm	Spot	Position	1	560
114.694	121.106	-12.6936	µm	Spot	Position	1	561
124.96	124.267	-11.839	µm	Spot	Position	1	562
156.603	128.689	-12.5832	µm	Spot	Position	1	563
157.236	137.793	-13.5684	µm	Spot	Position	1	564
135.97	142.214	-12.4484	µm	Spot	Position	1	565
99.6552	101.27	-6.80204	µm	Spot	Position	1	566
160.231	105.125	-9.41995	µm	Spot	Position	1	567
136.699	124.03	-8.73961	µm	Spot	Position	1	568
126.136	129.763	-6.65746	µm	Spot	Position	1	569
159.189	150.516	-8.79332	µm	Spot	Position	1	570
165.988	166.493	-9.85886	µm	Spot	Position	1	571
154.835	85.9138	-3.54596	µm	Spot	Position	1	572
115.353	92.2561	-4.53615	µm	Spot	Position	1	573
126.841	98.16	-5.47847	µm	Spot	Position	1	574
122.897	112.836	-4.30738	µm	Spot	Position	1	575
113.169	133.182	-3.44147	µm	Spot	Position	1	576
147.524	140.672	-4.96435	µm	Spot	Position	1	577
133.973	145.673	-4.58392	µm	Spot	Position	1	578
201.66	96.0341	-64	µm	Spot	Position	1	579
174.115	98.2199	-64	µm	Spot	Position	1	580
206.627	112.99	-64	µm	Spot	Position	1	582
195.8	115.316	-64	µm	Spot	Position	1	583
198.577	88.0566	-60.4907	µm	Spot	Position	1	584
184.625	91.7254	-60.8601	µm	Spot	Position	1	585
173.537	115.58	-59.4393	µm	Spot	Position	1	588
179.561	93.6048	-55.6884	µm	Spot	Position	1	601
213.566	93.8379	-56.0196	µm	Spot	Position	1	602
201.748	108.168	-56.3849	µm	Spot	Position	1	603
198.578	120.021	-54.4257	µm	Spot	Position	1	605
189.299	122.086	-56.0723	µm	Spot	Position	1	606
175.238	134.431	-54.6121	µm	Spot	Position	1	607
185.024	138.995	-56.6343	µm	Spot	Position	1	608
171.689	148.062	-55.417	µm	Spot	Position	1	610
169.407	84.5991	-52.0836	µm	Spot	Position	1	612
192.227	85.2813	-51.4787	µm	Spot	Position	1	613
221.44	103.363	-52.5887	µm	Spot	Position	1	614
167.509	111.581	-50.1225	µm	Spot	Position	1	615
207.578	127.178	-52.6844	µm	Spot	Position	1	616
190.681	133.85	-50.5612	µm	Spot	Position	1	617
207.336	86.0079	-46.597	µm	Spot	Position	1	618
181.789	101.765	-47.9773	µm	Spot	Position	1	620
234.017	102.499	-46.8742	µm	Spot	Position	1	621
195.546	111.169	-46.9977	µm	Spot	Position	1	622
221.043	110.789	-47.1213	µm	Spot	Position	1	623
177.496	113.386	-48.217	µm	Spot	Position	1	624
186.41	113.752	-48	µm	Spot	Position	1	625
180.293	123.262	-49.0483	µm	Spot	Position	1	626
203.024	124.216	-47.5369	µm	Spot	Position	1	627
174.964	141.179	-47.5306	µm	Spot	Position	1	628
173.495	83.6326	-44.8717	µm	Spot	Position	1	629
221.859	97.2602	-44.5666	µm	Spot	Position	1	630
205.397	97.8892	-44.3619	µm	Spot	Position	1	631
221.079	121.295	-43.5384	µm	Spot	Position	1	632
192.687	126.841	-44.3124	µm	Spot	Position	1	633
180.89	129.98	-43.5402	µm	Spot	Position	1	634
173.937	130.495	-44.424	µm	Spot	Position	1	635
167.646	132.665	-44.4778	µm	Spot	Position	1	636
178.61	93.6628	-41.198	µm	Spot	Position	1	638
238.948	100.62	-38.7609	µm	Spot	Position	1	639
173.196	102.943	-40.1191	µm	Spot	Position	1	640
192.941	105.443	-40.0474	µm	Spot	Position	1	641
229.959	107.569	-39.6376	µm	Spot	Position	1	642
229.518	126.58	-38.9039	µm	Spot	Position	1	644
203.595	130.194	-38.8103	µm	Spot	Position	1	645
198.859	135.7	-40.3121	µm	Spot	Position	1	646
205.989	148.202	-40.6232	µm	Spot	Position	1	648
181.89	150.903	-39.2741	µm	Spot	Position	1	649
181.494	157.368	-40.0135	µm	Spot	Position	1	650
239.748	94.316	-35.4852	µm	Spot	Position	1	651
186.302	96.5256	-35.1116	µm	Spot	Position	1	652
207.967	96.535	-34.3099	µm	Spot	Position	1	653
203.758	107.167	-34.9316	µm	Spot	Position	1	654
169.659	122.216	-35.1823	µm	Spot	Position	1	655
178.099	125.622	-34.706	µm	Spot	Position	1	656
222.492	131.266	-36.3764	µm	Spot	Position	1	657
188.084	132.133	-34.8304	µm	Spot	Position	1	658
172.911	134.382	-35.1886	µm	Spot	Position	1	659
197.351	143.519	-36.9389	µm	Spot	Position	1	660
222.311	143.966	-35.6817	µm	Spot	Position	1	661
193.914	149.577	-35.448	µm	Spot	Position	1	662
200.948	83.9725	-32.4907	µm	Spot	Position	1	663
185.435	84.2912	-32.4897	µm	Spot	Position	1	664
172.371	96.6846	-33.8343	µm	Spot	Position	1	665
213.929	109.566	-32.3616	µm	Spot	Position	1	666
211.425	141.211	-31.212	µm	Spot	Position	1	667
177.311	148.201	-31.3767	µm	Spot	Position	1	668
195.425	158.045	-32.7352	µm	Spot	Position	1	669
178.11	85.3663	-26.5902	µm	Spot	Position	1	670
211.776	85.7452	-29.5887	µm	Spot	Position	1	671
242.88	90.411	-26.8562	µm	Spot	Position	1	672
229.981	91.734	-29.0687	µm	Spot	Position	1	673
183.771	100.995	-28.0278	µm	Spot	Position	1	674
221.51	100.355	-27.8898	µm	Spot	Position	1	675
199.717	105.712	-27.0872	µm	Spot	Position	1	676
221.953	108.616	-27.996	µm	Spot	Position	1	677
172.23	110.365	-29.799	µm	Spot	Position	1	678
237.767	114.926	-27.4978	µm	Spot	Position	1	679
230.776	116.397	-26.5952	µm	Spot	Position	1	680
219.473	117.185	-28.8361	µm	Spot	Position	1	681
190.173	123.254	-27.1705	µm	Spot	Position	1	682
236.348	124.369	-26.5596	µm	Spot	Position	1	683
221.398	135.068	-26.6822	µm	Spot	Position	1	684
181.37	136.134	-27.9681	µm	Spot	Position	1	685
204.995	140.8	-27.8377	µm	Spot	Position	1	686
190.776	143.596	-27.705	µm	Spot	Position	1	687
219.612	147.763	-28.1697	µm	Spot	Position	1	688
170.112	157.281	-27.9884	µm	Spot	Position	1	689
197.618	96.98	-23.5728	µm	Spot	Position	1	690
232.157	107.118	-22.8809	µm	Spot	Position	1	691
238.734	108.734	-24.7797	µm	Spot	Position	1	692
180.134	116.3	-22.5121	µm	Spot	Position	1	693
191.224	125.315	-22.8318	µm	Spot	Position	1	694
203.807	125.778	-23.0593	µm	Spot	Position	1	695
171.172	141.002	-25.5003	µm	Spot	Position	1	698
211.395	142.59	-24.1764	µm	Spot	Position	1	699
190.992	166.493	-23.9748	µm	Spot	Position	1	701
203.985	83.6922	-21.7005	µm	Spot	Position	1	702
171.017	88.7128	-19.5969	µm	Spot	Position	1	703
186.649	90.0939	-20.4895	µm	Spot	Position	1	704
170.069	100.957	-19.6761	µm	Spot	Position	1	706
218.082	103.935	-20.9557	µm	Spot	Position	1	707
194.471	106.79	-19.3383	µm	Spot	Position	1	708
213.158	110.87	-21.3409	µm	Spot	Position	1	709
185.044	115.353	-19.8416	µm	Spot	Position	1	710
217.684	121.162	-20.8456	µm	Spot	Position	1	711
232.095	127.947	-20.6	µm	Spot	Position	1	713
178.485	131.691	-20.1285	µm	Spot	Position	1	714
200.011	144.416	-18.4634	µm	Spot	Position	1	717
208.24	155.229	-21.7383	µm	Spot	Position	1	719
184.386	157.732	-20.6125	µm	Spot	Position	1	720
176.08	160.289	-19.5655	µm	Spot	Position	1	721
167.292	163.924	-21.2363	µm	Spot	Position	1	722
182.073	166.493	-20	µm	Spot	Position	1	723
167.61	88.7493	-14.1549	µm	Spot	Position	1	724
204.936	91.1002	-15.2921	µm	Spot	Position	1	725
227.949	97.9126	-15.614	µm	Spot	Position	1	726
206.725	112.301	-16.6795	µm	Spot	Position	1	727
226.431	112.31	-15.7226	µm	Spot	Position	1	728
191.175	124.677	-16.4511	µm	Spot	Position	1	729
203.043	124.832	-17.564	µm	Spot	Position	1	730
209.915	135.298	-16.5732	µm	Spot	Position	1	731
189.593	139.878	-15.4585	µm	Spot	Position	1	732
219.289	142.44	-16.3492	µm	Spot	Position	1	733
198.606	155.609	-16.4166	µm	Spot	Position	1	734
197.796	86.7793	-10.2637	µm	Spot	Position	1	735
242.923	91.4454	-13.4348	µm	Spot	Position	1	736
222.354	92.0592	-11.2122	µm	Spot	Position	1	737
238.522	104.808	-12.1943	µm	Spot	Position	1	738
240.672	119.509	-11.0637	µm	Spot	Position	1	739
227.302	126.938	-10.9397	µm	Spot	Position	1	741
173.376	138.966	-12.6684	µm	Spot	Position	1	743
210.733	161.14	-12.0791	µm	Spot	Position	1	744
170.708	88.2341	-7.9117	µm	Spot	Position	1	745
210.567	89.1101	-6.9787	µm	Spot	Position	1	746
236.373	96.3606	-7.48511	µm	Spot	Position	1	747
186.423	98.8874	-8.47679	µm	Spot	Position	1	748
177.536	105.404	-8.57529	µm	Spot	Position	1	749
219.037	121.574	-7.63002	µm	Spot	Position	1	750
179.305	129.414	-9.2097	µm	Spot	Position	1	751
215.299	136.943	-7.74855	µm	Spot	Position	1	752
168.963	137.957	-7.64497	µm	Spot	Position	1	753
204.906	139.103	-7.67209	µm	Spot	Position	1	754
170.012	148.773	-7.46825	µm	Spot	Position	1	755
210.829	153.572	-9.0546	µm	Spot	Position	1	756
179.024	156.711	-8.10473	µm	Spot	Position	1	757
248.217	100.002	-4.98746	µm	Spot	Position	1	758
169.117	102.549	-3.33751	µm	Spot	Position	1	759
229.454	102.522	-3.14602	µm	Spot	Position	1	760
218.049	108.73	-3.81239	µm	Spot	Position	1	761
190.427	114.171	-2.62969	µm	Spot	Position	1	762
216.993	118.188	-2.59643	µm	Spot	Position	1	763
237.042	121.6	-4.05103	µm	Spot	Position	1	764
230.066	137.75	-5.03747	µm	Spot	Position	1	765
187.988	144.868	-2.68465	µm	Spot	Position	1	766
153.976	26.8928	0.243378	µm	Spot	Position	1	823
143.826	41.1208	0.44886	µm	Spot	Position	1	824
105.018	44.3898	1.30647	µm	Spot	Position	1	825
107.829	56.0803	-1.08408	µm	Spot	Position	1	826
127.214	67.0726	1.18103	µm	Spot	Position	1	827
157.378	74.1939	-0.573452	µm	Spot	Position	1	828
147.653	21.6691	5.57982	µm	Spot	Position	1	829
162.696	56.2541	2.1851	µm	Spot	Position	1	830
154.198	62.6385	3.19173	µm	Spot	Position	1	831
134.433	74.2951	3.00494	µm	Spot	Position	1	832
162.07	77.6933	3.55538	µm	Spot	Position	1	833
159.576	27.1915	8.42907	µm	Spot	Position	1	836
157.245	46.6974	8.00247	µm	Spot	Position	1	837
142.758	51.8741	8.84375	µm	Spot	Position	1	838
117.306	55.3284	6.33005	µm	Spot	Position	1	839
157.185	55.541	7.17217	µm	Spot	Position	1	840
136.764	67.6244	8.8694	µm	Spot	Position	1	841
130.667	40.5888	11.4117	µm	Spot	Position	1	844
114.139	43.3702	13.0184	µm	Spot	Position	1	845
127.528	46.672	10.776	µm	Spot	Position	1	846
148.926	64.6008	11.8722	µm	Spot	Position	1	848
124.177	70.5089	10.8446	µm	Spot	Position	1	849
160.075	28.8292	14.6433	µm	Spot	Position	1	853
149.71	48.8165	16.6735	µm	Spot	Position	1	854
124.26	59.7829	17.1868	µm	Spot	Position	1	855
140.187	59.43	16.7405	µm	Spot	Position	1	856
147.458	72.301	14.9028	µm	Spot	Position	1	857
135.794	76.2331	16.407	µm	Spot	Position	1	858
159.686	77.121	17.2407	µm	Spot	Position	1	859
135.77	32.8728	20.3557	µm	Spot	Position	1	860
113.387	45.0571	19.1143	µm	Spot	Position	1	861
122.345	46.8353	18.3732	µm	Spot	Position	1	862
134.278	54.8032	21.6465	µm	Spot	Position	1	863
126.106	82.6795	19.8279	µm	Spot	Position	1	864
151.083	36.5684	25.3524	µm	Spot	Position	1	866
135.907	76.728	24.0186	µm	Spot	Position	1	867
146.003	15.6933	27.5597	µm	Spot	Position	1	872
165.738	41.8289	28.7281	µm	Spot	Position	1	873
158.096	47.932	28	µm	Spot	Position	1	874
141.107	48.4971	29.7458	µm	Spot	Position	1	875
111.984	50.9531	27.8875	µm	Spot	Position	1	876
166.316	57.7028	29.1737	µm	Spot	Position	1	877
155.818	59.1803	28.0997	µm	Spot	Position	1	878
139.508	63.35	27.9599	µm	Spot	Position	1	879
160.496	74.3847	27.7457	µm	Spot	Position	1	881
128.163	82.4839	28.085	µm	Spot	Position	1	882
145.581	71.2939	32.5671	µm	Spot	Position	1	884
132.707	37.9285	36.6158	µm	Spot	Position	1	888
131.602	67.3609	35.3363	µm	Spot	Position	1	889
122.438	68.1285	35.9875	µm	Spot	Position	1	890
145.133	14.5568	41.7034	µm	Spot	Position	1	892
157.04	26.3085	39.0455	µm	Spot	Position	1	894
148.12	44.3429	41.0295	µm	Spot	Position	1	895
157.679	68.5304	40.6206	µm	Spot	Position	1	896
138.088	73.5457	40.7227	µm	Spot	Position	1	897
155.47	53.8228	42.8108	µm	Spot	Position	1	901
148.826	74.501	44.2273	µm	Spot	Position	1	902
161.508	80.7987	45.408	µm	Spot	Position	1	903
132.266	82.6564	44.4052	µm	Spot	Position	1	904
123.76	69.2017	47.8168	µm	Spot	Position	1	906
157.099	61.2264	51.9189	µm	Spot	Position	1	911
163.006	74.3396	50.7543	µm	Spot	Position	1	912
148.038	74.8551	56.9462	µm	Spot	Position	1	926
167.288	20.5238	1.65441	µm	Spot	Position	1	927
171.71	29.149	-1.4488	µm	Spot	Position	1	928
166.84	42.5441	0.593834	µm	Spot	Position	1	929
187.135	44.6485	0.0811462	µm	Spot	Position	1	930
194.494	48.0498	1.57145	µm	Spot	Position	1	931
212.745	51.654	-0.0156288	µm	Spot	Position	1	932
237.727	56.8133	1.77188	µm	Spot	Position	1	933
188.636	58.2749	0.383171	µm	Spot	Position	1	934
224.862	68.1135	-0.420883	µm	Spot	Position	1	936
245.42	69.3048	0.715553	µm	Spot	Position	1	937
190.665	79.6447	0.120583	µm	Spot	Position	1	938
244.294	79.8448	1.09509	µm	Spot	Position	1	939
218.879	82.4204	-0.415043	µm	Spot	Position	1	940
182.774	4.17788	3.68549	µm	Spot	Position	1	941
198.9	20.1647	4.6142	µm	Spot	Position	1	942
208.776	48.6678	5.09014	µm	Spot	Position	1	943
230.409	55.3187	2.94041	µm	Spot	Position	1	944
209.406	66.3074	5.40024	µm	Spot	Position	1	945
194.157	29.1418	6.34046	µm	Spot	Position	1	946
172.219	40.0243	8.75082	µm	Spot	Position	1	947
198.66	39.9754	8.41328	µm	Spot	Position	1	948
167.401	43.3831	8.51904	µm	Spot	Position	1	949
226.582	45.8304	9.08853	µm	Spot	Position	1	950
218.784	63.0067	6.97466	µm	Spot	Position	1	951
233.252	63.2566	6.95951	µm	Spot	Position	1	952
180.064	77.2811	7.33328	µm	Spot	Position	1	953
168.854	81.0541	8.2002	µm	Spot	Position	1	954
196.998	21.347	12.1316	µm	Spot	Position	1	955
179.51	29.2393	13.5472	µm	Spot	Position	1	956
184.994	36.782	11.4399	µm	Spot	Position	1	957
209.991	37.2554	10.8586	µm	Spot	Position	1	958
183.569	56.2105	12.2368	µm	Spot	Position	1	959
200.02	57.6346	12.1583	µm	Spot	Position	1	960
209.868	58.096	13.1858	µm	Spot	Position	1	961
177.198	62.8655	12.0641	µm	Spot	Position	1	962
222.422	71.6774	12.0764	µm	Spot	Position	1	963
187.387	71.9188	11.6487	µm	Spot	Position	1	964
238.951	72.4239	12.2097	µm	Spot	Position	1	965
228.216	80.7757	12.2376	µm	Spot	Position	1	966
200.485	82.6592	12.8245	µm	Spot	Position	1	967
181.888	6.7992	16.6483	µm	Spot	Position	1	968
197.215	35.818	16.1083	µm	Spot	Position	1	969
201.831	47.0081	15.6826	µm	Spot	Position	1	970
169.207	57.8372	14.5952	µm	Spot	Position	1	971
202.856	70.1976	15.6662	µm	Spot	Position	1	972
180.004	72.0857	17.4395	µm	Spot	Position	1	973
216.884	81.1709	16.3194	µm	Spot	Position	1	974
183.089	38.6205	21.2001	µm	Spot	Position	1	975
200.061	43.6022	20.4241	µm	Spot	Position	1	976
181.718	63.8065	20.8376	µm	Spot	Position	1	977
168.815	74.1069	21.1539	µm	Spot	Position	1	978
187.88	75.8954	19.2896	µm	Spot	Position	1	979
183.174	14.2208	23.161	µm	Spot	Position	1	981
185.127	33.0928	25.4492	µm	Spot	Position	1	982
192.797	54.7535	25.723	µm	Spot	Position	1	983
176.124	56.2376	25.2372	µm	Spot	Position	1	984
208.523	57.6287	23.8852	µm	Spot	Position	1	985
227.461	66.9052	24.8303	µm	Spot	Position	1	986
202.355	73.2758	24.1784	µm	Spot	Position	1	987
174.23	41.378	26.9904	µm	Spot	Position	1	991
205.753	44.0427	29.073	µm	Spot	Position	1	992
218.877	51.5646	26.9669	µm	Spot	Position	1	993
180.739	60.3401	27.7272	µm	Spot	Position	1	994
194.545	63.411	27.3424	µm	Spot	Position	1	995
169.376	64.2872	27.1883	µm	Spot	Position	1	996
217.537	70.67	27.8581	µm	Spot	Position	1	997
199.073	71.8688	28.048	µm	Spot	Position	1	998
179.585	73.1097	27.4741	µm	Spot	Position	1	999
170.228	79.6385	28.437	µm	Spot	Position	1	1000
221.188	80.9381	28.8489	µm	Spot	Position	1	1001
191.329	41.4143	32.326	µm	Spot	Position	1	1002
182.626	14.4897	34.1257	µm	Spot	Position	1	1004
186.215	30.7722	37.4149	µm	Spot	Position	1	1005
201.536	54.5809	34.8565	µm	Spot	Position	1	1006
194.776	71.7156	35.2325	µm	Spot	Position	1	1007
187.699	57.7572	38.8391	µm	Spot	Position	1	1009
211.408	60.3429	41.3864	µm	Spot	Position	1	1010
189.209	65.6431	38.9561	µm	Spot	Position	1	1011
180.22	67.775	39.7065	µm	Spot	Position	1	1013
211.646	73.5067	39.3043	µm	Spot	Position	1	1014
189.016	77.8132	39.7796	µm	Spot	Position	1	1015
170.8	37.2596	44.9127	µm	Spot	Position	1	1018
204.358	59.5566	42.4466	µm	Spot	Position	1	1021
169.735	62.0201	44.4214	µm	Spot	Position	1	1022
199.7	68.4558	44.4935	µm	Spot	Position	1	1023
210.433	82.6305	42.5831	µm	Spot	Position	1	1024
177.704	73.0553	47.8565	µm	Spot	Position	1	1025
195.256	71.5646	51.598	µm	Spot	Position	1	1032
179.843	62.7569	55.4056	µm	Spot	Position	1	1039
170.526	38.634	58.7364	µm	Spot	Position	1	1045
168.52	62.8716	59.2026	µm	Spot	Position	1	1046
95.903	85.7258	0.423607	µm	Spot	Position	1	1071
140.245	94.2618	1.39801	µm	Spot	Position	1	1072
146.035	102.95	-0.0672722	µm	Spot	Position	1	1073
105.105	106.355	-0.263512	µm	Spot	Position	1	1074
135.138	106.464	0.439583	µm	Spot	Position	1	1075
163.437	109.932	-0.825405	µm	Spot	Position	1	1076
155.251	111.719	1.16578	µm	Spot	Position	1	1077
166.497	123.727	0.03759	µm	Spot	Position	1	1078
162.708	129.733	-0.179005	µm	Spot	Position	1	1080
163.682	147.514	0.594162	µm	Spot	Position	1	1081
125.49	88.3752	2.95945	µm	Spot	Position	1	1082
163.384	94.8355	3.91062	µm	Spot	Position	1	1083
114.449	95.9483	4.85728	µm	Spot	Position	1	1084
142.916	121.496	2.38646	µm	Spot	Position	1	1085
131.089	125.989	3.74694	µm	Spot	Position	1	1086
142.65	132.18	4.06992	µm	Spot	Position	1	1087
156.45	148.821	3.49559	µm	Spot	Position	1	1088
160.036	155.604	2.88067	µm	Spot	Position	1	1089
165.287	92.3755	7.80939	µm	Spot	Position	1	1090
140.226	94.2115	8.88747	µm	Spot	Position	1	1091
124.593	98.6285	8.1247	µm	Spot	Position	1	1092
148.192	102.628	7.60975	µm	Spot	Position	1	1093
124.479	107.479	8.45545	µm	Spot	Position	1	1094
129.916	113.631	7.61239	µm	Spot	Position	1	1095
116.274	124.104	8.32973	µm	Spot	Position	1	1096
135.763	86.1077	12.2553	µm	Spot	Position	1	1097
111.931	118.565	10.7563	µm	Spot	Position	1	1098
165.101	137.289	12.803	µm	Spot	Position	1	1100
152.902	156.294	11.3999	µm	Spot	Position	1	1101
163.123	91.1773	16.4733	µm	Spot	Position	1	1102
101.015	93.0947	16.4384	µm	Spot	Position	1	1103
149.039	95.1827	16.1341	µm	Spot	Position	1	1104
117.035	101.145	15.2765	µm	Spot	Position	1	1105
133.319	113.35	16.2684	µm	Spot	Position	1	1106
158.993	124.302	15.5942	µm	Spot	Position	1	1107
135.227	133.662	15.8322	µm	Spot	Position	1	1108
102.785	88.1025	20.8375	µm	Spot	Position	1	1111
126.129	98.0834	19.2289	µm	Spot	Position	1	1112
134.087	97.8508	19.8023	µm	Spot	Position	1	1113
160.838	104.678	19.9455	µm	Spot	Position	1	1114
144.174	114.02	20.9088	µm	Spot	Position	1	1115
163.676	120.171	18.9303	µm	Spot	Position	1	1116
143.601	123.895	19.3178	µm	Spot	Position	1	1117
159.474	139.012	20.7902	µm	Spot	Position	1	1118
137.606	139.463	19.545	µm	Spot	Position	1	1119
156.543	86.4243	24.6651	µm	Spot	Position	1	1120
114.629	110.866	24.2364	µm	Spot	Position	1	1121
145.181	133.021	22.5186	µm	Spot	Position	1	1122
150.273	83.5354	28.0792	µm	Spot	Position	1	1123
104.38	87.9568	27.2325	µm	Spot	Position	1	1124
105.93	96.3484	27.2416	µm	Spot	Position	1	1126
134.684	95.8468	28.6672	µm	Spot	Position	1	1127
146.987	98.5839	28.6011	µm	Spot	Position	1	1128
159.248	105.318	26.6388	µm	Spot	Position	1	1129
128.432	108.094	27.7124	µm	Spot	Position	1	1130
119.613	109.521	27.1523	µm	Spot	Position	1	1131
133.033	123.601	27.889	µm	Spot	Position	1	1132
160.457	141.996	26.543	µm	Spot	Position	1	1135
142.022	89.8575	33.3084	µm	Spot	Position	1	1137
123.15	104.156	31.4974	µm	Spot	Position	1	1138
145.598	113.119	32.6602	µm	Spot	Position	1	1139
147.385	130.048	33.4399	µm	Spot	Position	1	1140
158.528	128.348	35.2906	µm	Spot	Position	1	1141
152.124	135.989	35.003	µm	Spot	Position	1	1142
160.137	140.729	34.9533	µm	Spot	Position	1	1143
115.214	90.3535	39.4461	µm	Spot	Position	1	1144
148.234	99.8329	40.6661	µm	Spot	Position	1	1146
124.232	104.138	40.81	µm	Spot	Position	1	1147
138.394	107.242	40.1255	µm	Spot	Position	1	1148
138.798	122.229	40.3645	µm	Spot	Position	1	1149
160.596	128.9	42.943	µm	Spot	Position	1	1153
141.428	88.0353	46.3896	µm	Spot	Position	1	1155
160.281	96.9359	47.6133	µm	Spot	Position	1	1156
153.945	119.578	48.2839	µm	Spot	Position	1	1160
142.815	85.2761	56.1547	µm	Spot	Position	1	1164
149.181	99.1179	55.0222	µm	Spot	Position	1	1165
183.547	87.2552	-1.78846	µm	Spot	Position	1	1167
172.358	87.9273	-1.11632	µm	Spot	Position	1	1168
236.426	89.0286	-0.62627	µm	Spot	Position	1	1169
206.344	93.0414	0.63588	µm	Spot	Position	1	1170
191.266	95.9518	1.1582	µm	Spot	Position	1	1171
230.045	98.6413	1.06563	µm	Spot	Position	1	1172
215.44	99.8714	-0.360806	µm	Spot	Position	1	1173
242.596	109.528	0.484306	µm	Spot	Position	1	1174
198.078	110.467	0.165947	µm	Spot	Position	1	1175
194.253	126.905	1.64664	µm	Spot	Position	1	1176
203.696	129.488	-0.59515	µm	Spot	Position	1	1177
224.575	130.002	0.270447	µm	Spot	Position	1	1178
194.306	134.96	0.710533	µm	Spot	Position	1	1179
210.458	149.205	0.640831	µm	Spot	Position	1	1180
203.123	157.645	-0.0332909	µm	Spot	Position	1	1181
194.689	162.105	0.71096	µm	Spot	Position	1	1182
212.759	87.5128	3.85193	µm	Spot	Position	1	1183
233.9	91.2162	4.73259	µm	Spot	Position	1	1184
169.651	101.754	3.51759	µm	Spot	Position	1	1186
212.125	108.312	3.75954	µm	Spot	Position	1	1187
173.632	141.296	3.7529	µm	Spot	Position	1	1189
215.13	141.059	3.09251	µm	Spot	Position	1	1190
174.258	146.884	5.54591	µm	Spot	Position	1	1191
230.995	147.852	4.4972	µm	Spot	Position	1	1192
216.609	153.453	4.2467	µm	Spot	Position	1	1193
206.231	93.302	7.35583	µm	Spot	Position	1	1194
228.603	98.5949	7.87642	µm	Spot	Position	1	1195
187.308	101.481	9.11036	µm	Spot	Position	1	1196
242.796	101.186	7.54855	µm	Spot	Position	1	1197
207.729	104.564	7.78827	µm	Spot	Position	1	1198
176.912	105.362	9.97749	µm	Spot	Position	1	1199
196.794	106.021	7.33662	µm	Spot	Position	1	1200
223.698	114.508	8.78556	µm	Spot	Position	1	1201
215.486	119.813	7.07755	µm	Spot	Position	1	1202
168.601	124.908	7.58032	µm	Spot	Position	1	1203
183.356	127.483	7.00314	µm	Spot	Position	1	1204
190.427	89.6703	11.6641	µm	Spot	Position	1	1205
201.943	108.287	13.3173	µm	Spot	Position	1	1206
220.18	113.781	12.8761	µm	Spot	Position	1	1207
180.275	122.364	12	µm	Spot	Position	1	1208
220.852	128.909	11.2039	µm	Spot	Position	1	1209
176.395	135.689	12.3458	µm	Spot	Position	1	1210
186.376	139.428	10.6359	µm	Spot	Position	1	1211
195.287	140.463	10.985	µm	Spot	Position	1	1212
178.667	157.471	13.544	µm	Spot	Position	1	1213
175.082	96.0441	16.4301	µm	Spot	Position	1	1214
235.009	122.104	16.6858	µm	Spot	Position	1	1215
167.431	124.35	16.2077	µm	Spot	Position	1	1216
207.237	134.906	15.4309	µm	Spot	Position	1	1217
175.421	85.3251	19.4962	µm	Spot	Position	1	1218
231.576	88.7461	20.315	µm	Spot	Position	1	1219
231.569	100.886	21.4358	µm	Spot	Position	1	1220
215.555	101.115	19.6222	µm	Spot	Position	1	1221
188.869	108.557	20.2035	µm	Spot	Position	1	1222
217.564	108.999	20.9455	µm	Spot	Position	1	1223
200.946	113.436	19.5485	µm	Spot	Position	1	1224
174.909	128.765	19.0484	µm	Spot	Position	1	1225
223.191	136.754	19.4223	µm	Spot	Position	1	1226
168.951	146.839	19.6181	µm	Spot	Position	1	1227
184.708	153.739	19.7759	µm	Spot	Position	1	1228
199.251	86.154	25.5699	µm	Spot	Position	1	1229
188.467	104.813	23.6534	µm	Spot	Position	1	1230
208.13	119.982	24.3033	µm	Spot	Position	1	1231
196.233	121.404	24.4689	µm	Spot	Position	1	1232
193.458	86.8893	27.9166	µm	Spot	Position	1	1233
180.045	92.6952	28.4791	µm	Spot	Position	1	1234
230.265	101.572	27.6989	µm	Spot	Position	1	1235
174.119	111.398	28.3776	µm	Spot	Position	1	1236
183.19	115.179	28.4959	µm	Spot	Position	1	1237
220.439	122.458	27.1537	µm	Spot	Position	1	1238
177.668	122.571	28.1172	µm	Spot	Position	1	1239
188.97	130.92	27.6942	µm	Spot	Position	1	1240
171.904	139.307	29.1346	µm	Spot	Position	1	1241
213.298	85.8065	31.8086	µm	Spot	Position	1	1242
211.336	103.064	30.795	µm	Spot	Position	1	1243
181.394	105.382	30.7051	µm	Spot	Position	1	1244
207.445	131.481	32.7503	µm	Spot	Position	1	1245
192.89	94.4152	36.4407	µm	Spot	Position	1	1246
199.322	83.6243	38.7015	µm	Spot	Position	1	1247
176.189	84.5004	39.4287	µm	Spot	Position	1	1248
167.936	91.5287	40.669	µm	Spot	Position	1	1249
195.198	102.103	39.4115	µm	Spot	Position	1	1250
176.041	104.397	39.3297	µm	Spot	Position	1	1251
187.626	113.979	40.8878	µm	Spot	Position	1	1252
175.188	116.169	40.363	µm	Spot	Position	1	1253
188.365	128.713	40.0168	µm	Spot	Position	1	1254
189.28	88.4189	44.6101	µm	Spot	Position	1	1256
213.765	91.2169	43.479	µm	Spot	Position	1	1257
216.637	103.162	42.9531	µm	Spot	Position	1	1258
171.812	105.549	43.6186	µm	Spot	Position	1	1259
182.604	92.0053	49.2741	µm	Spot	Position	1	1260
174.528	85.3942	52.843	µm	Spot	Position	1	1266
168.025	96.7294	51.7394	µm	Spot	Position	1	1267
208.888	87.4571	56.6115	µm	Spot	Position	1	1270
173.935	106.534	54.8497	µm	Spot	Position	1	1272
