# Supplementary material for: Glucokinase activity controls peripherally located subpopulations of β-cells that lead islet Ca2+ oscillations
Source: eLife. 2025 Feb 12;13:RP103068. doi: 10.7554/eLife.103068 (PMC11820133; doi:10.7554/eLife.103068)
Supplement: Source data 7. [file elife-103068-data7.zip › EJ155 10GPKa F10-1_Statistics/EJ155 10GPKa F10-1_Detailed.csv]

Detailed
====================
Position X	Position Y	Position Z	Unit	Category	Collection	Time	ID
62.108	74.0128	-59.1691	µm	Spot	Position	1	34
54.8125	66.332	-51.0298	µm	Spot	Position	1	42
63.8762	78.2755	-50.2474	µm	Spot	Position	1	43
70.9132	69.3176	-46.8557	µm	Spot	Position	1	51
80.8418	60.9965	-40.8213	µm	Spot	Position	1	60
48.9329	68.0204	-39.6604	µm	Spot	Position	1	62
59.0152	70.8902	-39.7736	µm	Spot	Position	1	63
77.9522	74.373	-39.2905	µm	Spot	Position	1	64
49.3387	77.48	-38.1047	µm	Spot	Position	1	65
77.7277	34.6601	-35.6661	µm	Spot	Position	1	69
59.8656	44.8562	-34.2761	µm	Spot	Position	1	71
82.662	45.4225	-35.5107	µm	Spot	Position	1	72
70.1761	60.4305	-31.7285	µm	Spot	Position	1	77
81.3259	30.4082	-29.2709	µm	Spot	Position	1	86
70.2648	46.8415	-26.8498	µm	Spot	Position	1	89
57.9112	59.5309	-29.8149	µm	Spot	Position	1	91
40.5693	81.0827	-29.3834	µm	Spot	Position	1	93
68.2141	81.1745	-27.6041	µm	Spot	Position	1	94
82.7264	81.5232	-27.4496	µm	Spot	Position	1	95
76.4755	25.7285	-24.7846	µm	Spot	Position	1	97
43.7893	64.7512	-23.3892	µm	Spot	Position	1	98
60.3617	71.2941	-23.3107	µm	Spot	Position	1	99
63.5876	30.9607	-21.7446	µm	Spot	Position	1	104
62.7412	36.9006	-18.4289	µm	Spot	Position	1	105
69.2395	44.2317	-18.6058	µm	Spot	Position	1	106
51.1462	49.847	-18.2366	µm	Spot	Position	1	108
78.4286	50.6589	-19.2188	µm	Spot	Position	1	109
44.9021	72.9732	-20.9963	µm	Spot	Position	1	111
75.2411	75.4406	-18.334	µm	Spot	Position	1	113
74.2281	16.5971	-16.6024	µm	Spot	Position	1	116
82.4765	20.0408	-14.8461	µm	Spot	Position	1	117
69.7861	37.0226	-14.9372	µm	Spot	Position	1	118
42.9675	62.9422	-15.9575	µm	Spot	Position	1	120
40.7868	78.1394	-15.6696	µm	Spot	Position	1	123
78.577	40.4477	-10.4505	µm	Spot	Position	1	125
66.6294	43.5288	-12.7294	µm	Spot	Position	1	126
44.1077	54.3488	-10.0581	µm	Spot	Position	1	127
49.7169	74.2892	-11.2907	µm	Spot	Position	1	129
72.1157	77.2543	-11.0134	µm	Spot	Position	1	130
76.7496	63.316	-9.67229	µm	Spot	Position	1	134
62.0912	81.3075	-7.49106	µm	Spot	Position	1	135
76.1861	26.8907	-4.16962	µm	Spot	Position	1	136
62.4977	29.139	-4.48821	µm	Spot	Position	1	137
56.2059	55.1812	-3.69175	µm	Spot	Position	1	138
42.6304	58.8847	-3.46122	µm	Spot	Position	1	139
31.1733	63.8897	-5.20741	µm	Spot	Position	1	140
56.3923	71.9215	-3.37756	µm	Spot	Position	1	141
122.508	57.2592	-64	µm	Spot	Position	1	143
165.931	56.4182	-58.3868	µm	Spot	Position	1	159
85.7943	61.168	-60.149	µm	Spot	Position	1	160
132.569	61.4218	-60.8985	µm	Spot	Position	1	161
156.358	67.3521	-58.7754	µm	Spot	Position	1	162
115.376	74.5301	-59.5345	µm	Spot	Position	1	163
107.436	75.3093	-60.407	µm	Spot	Position	1	164
154.772	77.1444	-59.637	µm	Spot	Position	1	165
141.228	79.9153	-61.8978	µm	Spot	Position	1	166
92.1406	80.5944	-59.3277	µm	Spot	Position	1	167
115.825	43.042	-56.4506	µm	Spot	Position	1	170
100.426	44.5267	-55.6605	µm	Spot	Position	1	171
124.789	47.6363	-54.2491	µm	Spot	Position	1	172
147.488	50.6856	-54.0643	µm	Spot	Position	1	173
151.93	58.5614	-56.2397	µm	Spot	Position	1	174
144.053	59.4671	-54.4325	µm	Spot	Position	1	175
110.138	62.4485	-56.0995	µm	Spot	Position	1	176
127.577	62.8685	-55.9348	µm	Spot	Position	1	177
83.7858	68.037	-55.9332	µm	Spot	Position	1	178
142.759	33.5481	-51.1134	µm	Spot	Position	1	180
123.462	40.1479	-52.4627	µm	Spot	Position	1	181
100.635	65.7639	-53.3655	µm	Spot	Position	1	183
110.007	65.6993	-51.2736	µm	Spot	Position	1	184
133.906	75.7567	-51.1061	µm	Spot	Position	1	185
114.484	34.9234	-47.39	µm	Spot	Position	1	189
161.24	37.5147	-46.4929	µm	Spot	Position	1	190
98.5497	38.3062	-47.7745	µm	Spot	Position	1	191
88.533	42.0586	-47.5104	µm	Spot	Position	1	192
147.567	65.4097	-48.3085	µm	Spot	Position	1	194
83.9271	66.5496	-47.2365	µm	Spot	Position	1	195
110.936	67.4868	-46.3916	µm	Spot	Position	1	196
100.831	69.4664	-48.0273	µm	Spot	Position	1	197
121.419	71.8575	-49.3662	µm	Spot	Position	1	198
160.277	74.9372	-46.9299	µm	Spot	Position	1	199
119.17	77.474	-48.6467	µm	Spot	Position	1	200
126.312	16.6316	-44.072	µm	Spot	Position	1	202
109.264	25.4605	-44.8902	µm	Spot	Position	1	203
166.583	31.3117	-42.418	µm	Spot	Position	1	204
124.676	34.7122	-43.6554	µm	Spot	Position	1	205
143.829	39.3855	-44.4638	µm	Spot	Position	1	206
107.417	47.8218	-44.4417	µm	Spot	Position	1	207
121.699	48.0664	-44.8536	µm	Spot	Position	1	208
92.7354	49.6186	-42.9818	µm	Spot	Position	1	209
131.499	52.7692	-42.9619	µm	Spot	Position	1	210
156.009	52.665	-44.7813	µm	Spot	Position	1	211
136.318	68.6195	-42.9934	µm	Spot	Position	1	212
102.485	73.0465	-42.3124	µm	Spot	Position	1	213
132.914	15.8841	-38.8316	µm	Spot	Position	1	214
139.536	26.6244	-39.5218	µm	Spot	Position	1	215
115.535	36.2124	-40.6758	µm	Spot	Position	1	216
157.544	36.7698	-39.4577	µm	Spot	Position	1	217
111.518	65.3389	-40.9765	µm	Spot	Position	1	219
123.333	82.6443	-39.4323	µm	Spot	Position	1	220
139.912	83.1764	-39.9332	µm	Spot	Position	1	221
120.093	16.4732	-36.8376	µm	Spot	Position	1	223
94.2533	19.5876	-35.0564	µm	Spot	Position	1	224
112.287	19.7973	-36.6863	µm	Spot	Position	1	225
155.933	23.2627	-36.9653	µm	Spot	Position	1	226
124.884	26.6287	-36.1043	µm	Spot	Position	1	227
106.933	35.9823	-35.2286	µm	Spot	Position	1	228
149.074	38.7848	-35.3737	µm	Spot	Position	1	229
96.0319	42.2734	-35.5347	µm	Spot	Position	1	230
135.845	52.7098	-37.4955	µm	Spot	Position	1	232
149.231	56.2976	-35.9841	µm	Spot	Position	1	233
165.316	56.8463	-34.9281	µm	Spot	Position	1	234
130.471	70.1573	-36.0088	µm	Spot	Position	1	235
112.166	75.3686	-34.8231	µm	Spot	Position	1	237
143.206	77.6451	-36.1583	µm	Spot	Position	1	238
155.283	81.4685	-35.0638	µm	Spot	Position	1	239
125.741	9.84502	-31.824	µm	Spot	Position	1	240
116.37	16.4685	-32.3148	µm	Spot	Position	1	241
160.764	19.2127	-30.6105	µm	Spot	Position	1	242
102.816	20.6348	-31.2729	µm	Spot	Position	1	243
133.82	47.7358	-32.8627	µm	Spot	Position	1	244
136.151	70.2725	-32.5738	µm	Spot	Position	1	246
83.6229	71.4066	-31.1453	µm	Spot	Position	1	247
102.252	6.06775	-27.3968	µm	Spot	Position	1	248
140.032	9.82213	-26.6999	µm	Spot	Position	1	249
144.935	26.158	-27.9343	µm	Spot	Position	1	250
163.107	39.3242	-27.6361	µm	Spot	Position	1	252
141.992	43.9058	-28.4718	µm	Spot	Position	1	254
109.088	47.4335	-27.6699	µm	Spot	Position	1	255
91.6936	48.6766	-28.3264	µm	Spot	Position	1	256
165.202	53.778	-26.3247	µm	Spot	Position	1	257
119.277	55.7428	-28.8264	µm	Spot	Position	1	258
155.155	64.1906	-27.1294	µm	Spot	Position	1	260
122.749	72.7643	-26.6714	µm	Spot	Position	1	261
136.069	73.5462	-27.3464	µm	Spot	Position	1	262
144.457	73.1451	-29.759	µm	Spot	Position	1	263
108.377	5.41561	-23.4908	µm	Spot	Position	1	264
95.9184	8.43137	-23.2653	µm	Spot	Position	1	265
123.956	15.2849	-24.2763	µm	Spot	Position	1	266
97.3204	17.7139	-23.5561	µm	Spot	Position	1	267
112.992	26.1527	-23.645	µm	Spot	Position	1	268
130.231	28.1814	-24.1242	µm	Spot	Position	1	269
122.946	55.5778	-23.1732	µm	Spot	Position	1	270
139.912	66.4131	-22.5939	µm	Spot	Position	1	271
159.269	69.2694	-22.8023	µm	Spot	Position	1	272
99.9271	76.796	-23.344	µm	Spot	Position	1	273
123.102	8.20831	-19.5871	µm	Spot	Position	1	274
153.238	11.7699	-20.0184	µm	Spot	Position	1	275
99.0005	37.138	-19.6802	µm	Spot	Position	1	276
152.211	46.5069	-20.8487	µm	Spot	Position	1	278
99.2917	53.0349	-20.1719	µm	Spot	Position	1	279
89.3203	59.7942	-19.5036	µm	Spot	Position	1	280
129.734	73.108	-20.0522	µm	Spot	Position	1	281
142.811	73.8094	-20.9103	µm	Spot	Position	1	282
166.783	77.1387	-20.1387	µm	Spot	Position	1	283
140.385	5.11615	-14.362	µm	Spot	Position	1	284
152.773	6.94689	-17.6844	µm	Spot	Position	1	285
140.239	16.7125	-16.7314	µm	Spot	Position	1	286
85.5848	25.694	-16.826	µm	Spot	Position	1	287
156.435	27.4766	-15.6175	µm	Spot	Position	1	288
118.19	28.7807	-14.4859	µm	Spot	Position	1	289
125.793	42.074	-16.4733	µm	Spot	Position	1	291
109.686	50.0601	-14.8139	µm	Spot	Position	1	292
133.571	58.6388	-15.5699	µm	Spot	Position	1	293
115.92	70.8004	-14.124	µm	Spot	Position	1	294
133.851	73.4958	-15.8755	µm	Spot	Position	1	295
129.016	6.46276	-11.0506	µm	Spot	Position	1	296
87.3768	6.53983	-11.8901	µm	Spot	Position	1	297
153.214	9.20867	-13.0892	µm	Spot	Position	1	298
100.569	14.2982	-11.2198	µm	Spot	Position	1	299
92.0613	20.3314	-11.0332	µm	Spot	Position	1	300
101.985	30.1217	-10.2985	µm	Spot	Position	1	301
156.627	42.6782	-13.6039	µm	Spot	Position	1	302
88.5843	44.754	-12.3883	µm	Spot	Position	1	303
141.495	48.3503	-13.0667	µm	Spot	Position	1	304
100.188	62.3323	-11.3612	µm	Spot	Position	1	305
149.012	64.5666	-10.5797	µm	Spot	Position	1	307
158.885	66.322	-12.8754	µm	Spot	Position	1	308
144.712	81.0213	-12.7128	µm	Spot	Position	1	309
105.328	4.1238	-7.51201	µm	Spot	Position	1	310
111.815	7.50573	-7.25976	µm	Spot	Position	1	311
118.538	11.3247	-6.77264	µm	Spot	Position	1	312
159.744	17.6335	-7.89174	µm	Spot	Position	1	313
142.066	23.9286	-8.7482	µm	Spot	Position	1	314
140.24	63.2031	-8.83124	µm	Spot	Position	1	317
105.118	78.7372	-8.2791	µm	Spot	Position	1	319
127.545	79.9486	-6.46729	µm	Spot	Position	1	320
140.287	4.49198	-4.34758	µm	Spot	Position	1	321
128.101	5.13331	-3.47648	µm	Spot	Position	1	322
128.042	17.3462	-2.95762	µm	Spot	Position	1	323
145.933	17.1659	-4.9274	µm	Spot	Position	1	324
131.146	22.9304	-4.73346	µm	Spot	Position	1	325
114.609	33.9965	-3.03752	µm	Spot	Position	1	326
165.959	35.8735	-3.2835	µm	Spot	Position	1	327
131.028	44.214	-4.21917	µm	Spot	Position	1	328
118.982	49.7152	-3.43441	µm	Spot	Position	1	329
166.246	50.5098	-2.32681	µm	Spot	Position	1	330
130.351	64.3321	-2.97135	µm	Spot	Position	1	332
99.7567	73.2132	-2.89026	µm	Spot	Position	1	333
180.871	79.8289	-64	µm	Spot	Position	1	334
196.33	83.0993	-64	µm	Spot	Position	1	335
197.858	73.3982	-58.8352	µm	Spot	Position	1	355
167.346	75.4845	-61.7268	µm	Spot	Position	1	356
182.789	62.1822	-54.6903	µm	Spot	Position	1	362
185.373	69.7856	-57.1709	µm	Spot	Position	1	364
185.585	54.0325	-52.8043	µm	Spot	Position	1	366
174.587	70.5203	-53.8238	µm	Spot	Position	1	368
189.385	76.4659	-51.7089	µm	Spot	Position	1	370
236.136	78.1297	-51.5037	µm	Spot	Position	1	371
193.571	49.7491	-48.4191	µm	Spot	Position	1	374
202.916	54.5645	-47.4731	µm	Spot	Position	1	375
174.028	65.8763	-46.5422	µm	Spot	Position	1	376
209.726	71.6196	-46.9161	µm	Spot	Position	1	377
200.987	79.8391	-48.8158	µm	Spot	Position	1	379
175.5	50.7443	-44.547	µm	Spot	Position	1	383
208.403	55.7416	-44.3731	µm	Spot	Position	1	384
221.02	58.386	-44.1769	µm	Spot	Position	1	385
231.644	69.4168	-44.3966	µm	Spot	Position	1	386
244.264	78.3069	-42.3851	µm	Spot	Position	1	387
175.089	79.2703	-44.202	µm	Spot	Position	1	388
210.922	82.9252	-43.6182	µm	Spot	Position	1	389
189.38	42.8903	-41.1463	µm	Spot	Position	1	394
218.315	52.5785	-39.8815	µm	Spot	Position	1	395
182.455	42.8679	-35.8234	µm	Spot	Position	1	400
198.56	51.0917	-35.9543	µm	Spot	Position	1	401
181.307	52.796	-34.5691	µm	Spot	Position	1	402
175.786	57.3056	-36.0488	µm	Spot	Position	1	403
240.191	65.0209	-34.9081	µm	Spot	Position	1	405
174.034	67.1143	-37.0398	µm	Spot	Position	1	406
199.925	72.894	-36.3092	µm	Spot	Position	1	407
188.297	77.4308	-34.6423	µm	Spot	Position	1	408
194.561	32.9188	-30.2391	µm	Spot	Position	1	409
211.093	48.2859	-32.8666	µm	Spot	Position	1	410
233.507	72.5662	-32.4832	µm	Spot	Position	1	412
211.583	74.734	-33.187	µm	Spot	Position	1	413
220.836	75.1099	-32.6284	µm	Spot	Position	1	414
210.858	36.8292	-26.1296	µm	Spot	Position	1	416
174.381	39.4042	-28.4407	µm	Spot	Position	1	417
219.819	42.2027	-26.5761	µm	Spot	Position	1	418
173.892	52.0265	-27.7863	µm	Spot	Position	1	419
234.221	59.8768	-28.6882	µm	Spot	Position	1	420
215.967	60.6009	-26.6559	µm	Spot	Position	1	421
241.339	67.8394	-29.698	µm	Spot	Position	1	422
186.431	72.2089	-27.9895	µm	Spot	Position	1	423
173.823	74.9222	-26.4209	µm	Spot	Position	1	424
171.02	23.7029	-24.3475	µm	Spot	Position	1	426
194.059	46.3076	-23.6072	µm	Spot	Position	1	427
206.142	46.7508	-23.4247	µm	Spot	Position	1	428
231.906	68.3607	-23.8385	µm	Spot	Position	1	429
213.803	68.9997	-23.147	µm	Spot	Position	1	430
179.23	25.8049	-19.7507	µm	Spot	Position	1	432
182.927	39.9377	-19.3681	µm	Spot	Position	1	433
236.419	48.4692	-19.7801	µm	Spot	Position	1	434
174.985	51.4968	-18.8592	µm	Spot	Position	1	435
243.676	58.8432	-20.3535	µm	Spot	Position	1	436
223.43	61.2161	-18.8597	µm	Spot	Position	1	437
168.885	61.4844	-20.4907	µm	Spot	Position	1	438
189.782	66.8974	-19.0684	µm	Spot	Position	1	439
196.031	31.1361	-15.9345	µm	Spot	Position	1	440
198.842	37.6456	-15.9587	µm	Spot	Position	1	441
229.424	44.6218	-15.4099	µm	Spot	Position	1	442
210.935	47.7908	-15.4012	µm	Spot	Position	1	443
196.418	53.2911	-16.1348	µm	Spot	Position	1	444
188.006	55.681	-15.2652	µm	Spot	Position	1	445
182.536	75.2886	-15.9384	µm	Spot	Position	1	447
170.344	30.5406	-11.9915	µm	Spot	Position	1	448
181.846	33.01	-11.546	µm	Spot	Position	1	449
170.254	38.5367	-13.276	µm	Spot	Position	1	450
217.741	46.3744	-10.5095	µm	Spot	Position	1	452
233.444	59.0925	-11.7672	µm	Spot	Position	1	453
240.736	60.9563	-11.8681	µm	Spot	Position	1	454
226.017	74.4242	-12.9586	µm	Spot	Position	1	456
210.905	79.4822	-11.7206	µm	Spot	Position	1	458
171.184	13.3016	-8.71102	µm	Spot	Position	1	459
183.6	19.778	-6.88857	µm	Spot	Position	1	460
206.32	24.2975	-7.25642	µm	Spot	Position	1	461
214.313	29.2107	-9.10445	µm	Spot	Position	1	462
248.543	56.8994	-8.04165	µm	Spot	Position	1	463
188.337	61.3901	-7.1492	µm	Spot	Position	1	464
214.17	62.5991	-9.20663	µm	Spot	Position	1	465
203.428	71.9856	-8.09836	µm	Spot	Position	1	466
169.079	72.7782	-7.57375	µm	Spot	Position	1	467
194.005	29.9977	-4.65353	µm	Spot	Position	1	468
211.717	36.1288	-3.53454	µm	Spot	Position	1	469
242.846	63.6605	-2.31761	µm	Spot	Position	1	472
190.013	72.5712	-3.01692	µm	Spot	Position	1	473
210.055	79.3111	-4.46365	µm	Spot	Position	1	474
223.001	82.1504	-3.39256	µm	Spot	Position	1	475
256.369	73.2677	-24.9708	µm	Spot	Position	1	512
262.52	78.1665	-23.8911	µm	Spot	Position	1	513
254.724	61.6617	-18.2477	µm	Spot	Position	1	514
264.872	70.1857	-19.4578	µm	Spot	Position	1	515
251.88	71.9634	-19.2449	µm	Spot	Position	1	516
253.336	78.4425	-14.7146	µm	Spot	Position	1	520
266.022	66.6903	-6.71146	µm	Spot	Position	1	522
265.715	79.4608	-8.60479	µm	Spot	Position	1	523
80.4745	103.087	-58.6529	µm	Spot	Position	1	527
58.8815	111.957	-60.3666	µm	Spot	Position	1	529
52.9933	98.3856	-56.396	µm	Spot	Position	1	543
53.7549	115.234	-56.2103	µm	Spot	Position	1	546
40.4174	83.8447	-51.8745	µm	Spot	Position	1	548
74.3417	86.1972	-53.8493	µm	Spot	Position	1	549
43.529	102.912	-51.5794	µm	Spot	Position	1	551
82.922	111.98	-52.2672	µm	Spot	Position	1	552
48.4815	114.676	-52.4246	µm	Spot	Position	1	553
72.354	131.469	-51.1144	µm	Spot	Position	1	554
57.0318	90.7412	-47.8725	µm	Spot	Position	1	557
73.4734	94.8824	-47.8544	µm	Spot	Position	1	558
58.6768	101.992	-48.7081	µm	Spot	Position	1	561
74.5394	105.356	-48.8051	µm	Spot	Position	1	562
63.2516	107	-47.2702	µm	Spot	Position	1	563
56.6589	121.246	-47.6165	µm	Spot	Position	1	566
63.3171	126.764	-48.259	µm	Spot	Position	1	567
79.0854	147.905	-47.5524	µm	Spot	Position	1	568
80.3727	91.155	-43.966	µm	Spot	Position	1	569
47.6644	107.118	-43.764	µm	Spot	Position	1	571
66.5976	118.652	-43.3914	µm	Spot	Position	1	573
63.5063	141.44	-43.8526	µm	Spot	Position	1	574
78.4627	152.134	-44.7719	µm	Spot	Position	1	575
44.4064	90.7653	-41.2121	µm	Spot	Position	1	577
69.7272	96.0871	-39.4833	µm	Spot	Position	1	578
67.2777	113.812	-39.3147	µm	Spot	Position	1	582
40.4554	115.351	-38.8357	µm	Spot	Position	1	584
78.989	116.63	-39.3642	µm	Spot	Position	1	585
51.6077	128.739	-39.4313	µm	Spot	Position	1	586
62.0542	129.394	-39.8185	µm	Spot	Position	1	587
57.0581	139.773	-41.0253	µm	Spot	Position	1	588
67.0261	146.119	-39.7743	µm	Spot	Position	1	590
49.3935	99.6698	-36.1828	µm	Spot	Position	1	591
66.8978	102.175	-34.6361	µm	Spot	Position	1	592
81.888	123.401	-35.2889	µm	Spot	Position	1	594
80.2693	143.998	-37.11	µm	Spot	Position	1	596
35.2358	96.413	-32.344	µm	Spot	Position	1	598
61.7623	109.001	-32.0065	µm	Spot	Position	1	599
52.2923	110.407	-31.9747	µm	Spot	Position	1	600
73.7322	92.3693	-28.7196	µm	Spot	Position	1	601
36.8058	99.8661	-27.3979	µm	Spot	Position	1	602
76.2723	100.062	-28.0504	µm	Spot	Position	1	603
69.7358	125.891	-27.9137	µm	Spot	Position	1	604
52.5776	131.768	-28.3146	µm	Spot	Position	1	605
46.3326	133.472	-28.0498	µm	Spot	Position	1	606
80.2709	135.304	-27.6176	µm	Spot	Position	1	607
54.4075	143.348	-28.8323	µm	Spot	Position	1	608
70.9124	145.419	-27.0532	µm	Spot	Position	1	609
80.051	150.554	-27.1264	µm	Spot	Position	1	610
42.9302	87.3846	-24.1993	µm	Spot	Position	1	613
70.6265	104.398	-22.8134	µm	Spot	Position	1	614
34.1605	110.345	-24.1755	µm	Spot	Position	1	615
57.407	150.563	-22.8831	µm	Spot	Position	1	616
63.8541	154.944	-22.8787	µm	Spot	Position	1	617
53.3437	97.4091	-20.3386	µm	Spot	Position	1	619
60.5089	100.755	-20.5889	µm	Spot	Position	1	620
41.9514	105.532	-19.7932	µm	Spot	Position	1	621
36.9464	111.479	-20.1093	µm	Spot	Position	1	622
61.2833	114.525	-19.8103	µm	Spot	Position	1	623
52.1031	120.827	-18.3383	µm	Spot	Position	1	624
34.0039	85.952	-17.8316	µm	Spot	Position	1	625
58.2017	89.8331	-17.1596	µm	Spot	Position	1	627
38.972	97.9969	-17.2387	µm	Spot	Position	1	628
48.7758	108.503	-15.3039	µm	Spot	Position	1	630
68.2009	113.602	-17.7834	µm	Spot	Position	1	632
71.3109	131.37	-17.2352	µm	Spot	Position	1	635
82.067	141.693	-16.3905	µm	Spot	Position	1	637
72.2743	143.023	-15.0561	µm	Spot	Position	1	639
68.7111	152.059	-15.9078	µm	Spot	Position	1	641
82.8458	158.814	-14.6011	µm	Spot	Position	1	642
52.9891	91.8156	-13.4332	µm	Spot	Position	1	643
47.1041	98.4229	-11.8411	µm	Spot	Position	1	644
30.1436	102.653	-12.4014	µm	Spot	Position	1	645
65.3455	105.48	-12.4906	µm	Spot	Position	1	646
82.242	125.418	-13.6945	µm	Spot	Position	1	647
65.2612	141.091	-13.4798	µm	Spot	Position	1	648
29.3367	91.2386	-8.58492	µm	Spot	Position	1	650
70.336	96.5951	-6.85809	µm	Spot	Position	1	651
55.6576	118.408	-9.47666	µm	Spot	Position	1	652
41.9182	123.436	-8.04668	µm	Spot	Position	1	653
62.0237	129.31	-9.67276	µm	Spot	Position	1	654
49.4448	134.741	-9.09769	µm	Spot	Position	1	655
79.9308	161.083	-7.04987	µm	Spot	Position	1	657
55.2295	99.6371	-3.10811	µm	Spot	Position	1	658
33.4443	110.016	-3.5187	µm	Spot	Position	1	659
62.3027	110.568	-2.65395	µm	Spot	Position	1	660
75.9816	117.698	-4.59507	µm	Spot	Position	1	661
79.673	135.334	-4.45917	µm	Spot	Position	1	662
72.2284	143.273	-3.98375	µm	Spot	Position	1	663
38.9645	145.655	-3.47092	µm	Spot	Position	1	664
61.8667	151.633	-2.523	µm	Spot	Position	1	665
100.867	84.0333	-64	µm	Spot	Position	1	667
120.776	87.2622	-64	µm	Spot	Position	1	668
101.849	104.477	-64	µm	Spot	Position	1	670
165.447	108.425	-64	µm	Spot	Position	1	672
123.024	115.411	-64	µm	Spot	Position	1	673
99.9455	122.472	-64	µm	Spot	Position	1	674
94.4641	127.488	-64	µm	Spot	Position	1	676
112.11	131.989	-64	µm	Spot	Position	1	677
138.251	132.265	-64	µm	Spot	Position	1	678
141.106	88.4854	-61.5371	µm	Spot	Position	1	680
146.759	91.0876	-60.2761	µm	Spot	Position	1	681
162.566	91.7945	-60.5172	µm	Spot	Position	1	682
111.831	93.2007	-60.0638	µm	Spot	Position	1	683
124.623	98.2877	-60.5038	µm	Spot	Position	1	684
144.393	106.887	-61.1387	µm	Spot	Position	1	685
112.693	147.807	-59.8574	µm	Spot	Position	1	689
134.002	158.239	-61.476	µm	Spot	Position	1	690
148.694	159.117	-60.5452	µm	Spot	Position	1	691
141.561	160.092	-59.9432	µm	Spot	Position	1	692
129.925	88.0958	-54.613	µm	Spot	Position	1	693
86.5655	90.8837	-57.2044	µm	Spot	Position	1	694
129.213	106.183	-56.972	µm	Spot	Position	1	695
95.1585	119.062	-55.7602	µm	Spot	Position	1	696
140.229	125.443	-55.0391	µm	Spot	Position	1	697
133.733	135.933	-55.3716	µm	Spot	Position	1	698
161.674	139.068	-55.2108	µm	Spot	Position	1	699
116.713	144.631	-55.2053	µm	Spot	Position	1	700
145.396	150.981	-54.9105	µm	Spot	Position	1	701
131.696	153.334	-55.4485	µm	Spot	Position	1	702
88.0949	155.163	-55.0371	µm	Spot	Position	1	703
108.977	88.2321	-53.5188	µm	Spot	Position	1	704
145.631	96.5956	-51.6649	µm	Spot	Position	1	705
129.655	98.5857	-51.7507	µm	Spot	Position	1	706
154.37	103.27	-52.7287	µm	Spot	Position	1	707
96.4084	106.461	-50.8386	µm	Spot	Position	1	708
111.815	110.374	-51.5347	µm	Spot	Position	1	709
150.033	112.9	-53.4731	µm	Spot	Position	1	710
166.039	115.264	-50.5523	µm	Spot	Position	1	711
139.955	119.884	-50.6392	µm	Spot	Position	1	712
110.426	121.243	-52.8018	µm	Spot	Position	1	713
105.542	124.661	-51.8936	µm	Spot	Position	1	714
152.483	133.365	-52.8922	µm	Spot	Position	1	715
148.948	148.276	-52.1495	µm	Spot	Position	1	716
85.5253	150.605	-51.8349	µm	Spot	Position	1	717
107.325	152.727	-51.9687	µm	Spot	Position	1	718
153.877	158.8	-52.9233	µm	Spot	Position	1	719
139.397	166.493	-53.6009	µm	Spot	Position	1	720
164.525	84.1435	-48.4625	µm	Spot	Position	1	721
90.9213	93.0538	-47.4518	µm	Spot	Position	1	722
109.545	96.2925	-47.2319	µm	Spot	Position	1	723
132.337	121.619	-48.3126	µm	Spot	Position	1	724
166.605	129.112	-46.6632	µm	Spot	Position	1	725
118.449	140.44	-49.1442	µm	Spot	Position	1	726
95.251	144.271	-47.8437	µm	Spot	Position	1	727
117.494	90.8018	-44.0626	µm	Spot	Position	1	729
150.73	96.6455	-44.7954	µm	Spot	Position	1	730
135.329	97.2709	-43.7417	µm	Spot	Position	1	731
129.59	109.388	-44.4129	µm	Spot	Position	1	732
105.991	115.816	-42.0931	µm	Spot	Position	1	733
156.625	123.74	-45.1755	µm	Spot	Position	1	734
84.2573	126.026	-43.5666	µm	Spot	Position	1	735
131.373	125.905	-43.2953	µm	Spot	Position	1	736
149.144	135.554	-42.1898	µm	Spot	Position	1	737
130.032	150.458	-44.3935	µm	Spot	Position	1	738
139.399	155.496	-43.7834	µm	Spot	Position	1	739
148.321	155.127	-44.7045	µm	Spot	Position	1	740
127.784	164.755	-43.415	µm	Spot	Position	1	741
137.12	164.232	-45.5032	µm	Spot	Position	1	742
99.3136	166.493	-44.2124	µm	Spot	Position	1	743
104.598	88.4512	-40.5777	µm	Spot	Position	1	744
109.316	98.5802	-39.8801	µm	Spot	Position	1	745
125.359	99.687	-41.2606	µm	Spot	Position	1	746
90.5081	104.842	-41.2576	µm	Spot	Position	1	748
117.634	119.471	-39.9015	µm	Spot	Position	1	749
95.5946	123.312	-40.3106	µm	Spot	Position	1	750
160.689	135.696	-39.9773	µm	Spot	Position	1	751
104.266	139.764	-39.291	µm	Spot	Position	1	752
125.241	142.469	-39.5083	µm	Spot	Position	1	753
157.126	146.225	-40.9741	µm	Spot	Position	1	754
89.3803	150.406	-40.8346	µm	Spot	Position	1	755
102.928	158.743	-39.3839	µm	Spot	Position	1	756
97.5103	83.7243	-36.0615	µm	Spot	Position	1	757
109.675	84.0547	-34.5924	µm	Spot	Position	1	758
144.889	96.4818	-35.8663	µm	Spot	Position	1	759
146.913	118.694	-34.4575	µm	Spot	Position	1	761
137.404	119.965	-37.7329	µm	Spot	Position	1	762
127.06	128.065	-34.5661	µm	Spot	Position	1	763
144.222	150.087	-36.8469	µm	Spot	Position	1	764
122.514	150.802	-35.5821	µm	Spot	Position	1	765
129.174	91.6334	-30.1787	µm	Spot	Position	1	767
99.8667	100.189	-32.7319	µm	Spot	Position	1	769
90.5595	113.656	-32.2206	µm	Spot	Position	1	772
165.275	116.015	-32.4523	µm	Spot	Position	1	773
126.123	119.296	-33.2863	µm	Spot	Position	1	774
95.4462	125.625	-32.13	µm	Spot	Position	1	775
112.674	129.062	-32.6611	µm	Spot	Position	1	776
164.933	134.248	-32.1664	µm	Spot	Position	1	778
153.368	135.043	-31.0165	µm	Spot	Position	1	779
158.266	150.4	-33.0725	µm	Spot	Position	1	780
121.311	155.888	-31.4366	µm	Spot	Position	1	781
106.591	161.18	-32.1472	µm	Spot	Position	1	782
153.64	86.5922	-27.3166	µm	Spot	Position	1	783
85.7613	104.353	-27.0722	µm	Spot	Position	1	784
120.053	107.363	-28.0815	µm	Spot	Position	1	785
126.978	137.944	-28.2972	µm	Spot	Position	1	786
138.724	139.721	-28.8024	µm	Spot	Position	1	787
148.45	145.33	-27.7225	µm	Spot	Position	1	788
133.735	147.126	-27.5864	µm	Spot	Position	1	789
104.036	156.193	-27.281	µm	Spot	Position	1	790
142.829	157.772	-27.6055	µm	Spot	Position	1	791
161.725	160.654	-28.4125	µm	Spot	Position	1	792
122.203	163.601	-27.479	µm	Spot	Position	1	793
102.308	87.2401	-24.055	µm	Spot	Position	1	794
118.994	91.0948	-25.5575	µm	Spot	Position	1	795
104.576	99.2308	-23.4726	µm	Spot	Position	1	796
98.381	103.491	-24.5019	µm	Spot	Position	1	797
88.651	112.729	-24.8135	µm	Spot	Position	1	799
145.186	116.826	-25.1363	µm	Spot	Position	1	800
153.39	121.039	-22.2095	µm	Spot	Position	1	801
124.701	122.386	-24.326	µm	Spot	Position	1	802
100.57	122.945	-25.6376	µm	Spot	Position	1	803
155.039	135.161	-22.631	µm	Spot	Position	1	804
114.321	138.705	-24.1286	µm	Spot	Position	1	805
102.071	148.446	-24.0676	µm	Spot	Position	1	806
84.7664	84.245	-18.2451	µm	Spot	Position	1	807
131.075	108.779	-20.4731	µm	Spot	Position	1	809
96.5392	140.337	-18.8335	µm	Spot	Position	1	811
127.346	144.827	-18.5699	µm	Spot	Position	1	812
162.143	155.389	-20.547	µm	Spot	Position	1	813
116.317	164.056	-19.6745	µm	Spot	Position	1	815
94.3237	107.733	-16.6923	µm	Spot	Position	1	817
118.275	121.219	-15.1374	µm	Spot	Position	1	819
120.72	136.976	-14.9119	µm	Spot	Position	1	820
103.498	144.771	-15.7508	µm	Spot	Position	1	821
143.453	144.71	-16.5809	µm	Spot	Position	1	822
136.221	150.736	-16.7406	µm	Spot	Position	1	823
150.333	152.886	-16.11	µm	Spot	Position	1	824
91.1701	156.026	-15.9381	µm	Spot	Position	1	825
112.712	155.802	-15.4153	µm	Spot	Position	1	826
117.617	156.417	-16.9456	µm	Spot	Position	1	827
127.606	157.232	-17.7882	µm	Spot	Position	1	828
110.291	83.4793	-11.9623	µm	Spot	Position	1	830
127.503	92.2862	-12.5537	µm	Spot	Position	1	831
105.256	96.3481	-10.5594	µm	Spot	Position	1	832
83.7814	96.7957	-11.4556	µm	Spot	Position	1	833
113.099	115.579	-11.385	µm	Spot	Position	1	835
108.694	119.142	-13.3639	µm	Spot	Position	1	836
147.068	89.0871	-7.93729	µm	Spot	Position	1	838
94.4984	94.555	-7.66323	µm	Spot	Position	1	839
127.379	111.622	-7.84494	µm	Spot	Position	1	841
132.63	117.176	-8.04691	µm	Spot	Position	1	843
91.4717	144.584	-6.29028	µm	Spot	Position	1	844
124.609	146.377	-8.01475	µm	Spot	Position	1	845
129.742	146.25	-8.70572	µm	Spot	Position	1	846
92.7855	157.67	-8.28762	µm	Spot	Position	1	847
159.872	160.587	-8.06343	µm	Spot	Position	1	848
132.851	161.04	-8.62631	µm	Spot	Position	1	849
99.9845	107.955	-2.58335	µm	Spot	Position	1	850
102.835	120.522	-3.15917	µm	Spot	Position	1	853
90.8974	128.742	-4.62364	µm	Spot	Position	1	855
143.094	132.671	-3.00298	µm	Spot	Position	1	858
139.194	146.635	-4.65473	µm	Spot	Position	1	859
106.425	155.063	-3.42762	µm	Spot	Position	1	861
109.853	163.058	-3.67236	µm	Spot	Position	1	862
144.198	165.482	-4.91764	µm	Spot	Position	1	863
210.191	84.1049	-64	µm	Spot	Position	1	865
213.785	109.112	-64	µm	Spot	Position	1	866
198.464	109.786	-64	µm	Spot	Position	1	867
212.147	124.247	-64	µm	Spot	Position	1	868
206.119	131.721	-64	µm	Spot	Position	1	869
226.792	141.472	-64	µm	Spot	Position	1	870
177.563	152.15	-64	µm	Spot	Position	1	872
246.062	153.441	-64	µm	Spot	Position	1	873
193.766	155.19	-64	µm	Spot	Position	1	874
219.47	162.156	-64	µm	Spot	Position	1	875
175.873	88.2143	-61.1312	µm	Spot	Position	1	876
230.548	96.1494	-60.4856	µm	Spot	Position	1	877
192.885	96.933	-60.6153	µm	Spot	Position	1	878
236.315	115.181	-59.9987	µm	Spot	Position	1	879
228.513	119.473	-60.0377	µm	Spot	Position	1	880
196.361	121.115	-60.7478	µm	Spot	Position	1	881
171.193	122.458	-60.6562	µm	Spot	Position	1	882
234.911	127.635	-58.546	µm	Spot	Position	1	883
185.275	130.954	-58.4554	µm	Spot	Position	1	884
237.359	139.233	-59.146	µm	Spot	Position	1	885
206.763	154.796	-60.3635	µm	Spot	Position	1	886
203.377	86.5776	-57.1043	µm	Spot	Position	1	887
214.754	91.8783	-56.0394	µm	Spot	Position	1	888
187.152	103.143	-54.3737	µm	Spot	Position	1	889
203.194	106.955	-55.9169	µm	Spot	Position	1	890
242.68	106.884	-55.4252	µm	Spot	Position	1	891
226.591	117.678	-55.5405	µm	Spot	Position	1	892
206.092	120.141	-55.1024	µm	Spot	Position	1	893
199.612	147.445	-54.7362	µm	Spot	Position	1	894
216.55	156.353	-56.1628	µm	Spot	Position	1	895
190.18	159.953	-56.1141	µm	Spot	Position	1	896
225.398	166.493	-56.1814	µm	Spot	Position	1	897
241.803	166.493	-55.0856	µm	Spot	Position	1	898
177.678	83.9774	-51.9558	µm	Spot	Position	1	899
208.26	94.5335	-50.8747	µm	Spot	Position	1	900
174.05	113.845	-51.1329	µm	Spot	Position	1	902
217.301	116.533	-53.5982	µm	Spot	Position	1	903
189.55	131.638	-52.04	µm	Spot	Position	1	904
220.43	132.822	-51.4193	µm	Spot	Position	1	905
247.606	137.763	-51.0213	µm	Spot	Position	1	906
233.736	148.317	-50.8814	µm	Spot	Position	1	907
187.888	150.448	-51.6447	µm	Spot	Position	1	908
209.962	155.582	-50.4044	µm	Spot	Position	1	909
244.763	156.327	-53.762	µm	Spot	Position	1	910
178.319	90.7508	-48.2595	µm	Spot	Position	1	911
227.388	92.6673	-48.9323	µm	Spot	Position	1	912
233.112	101.885	-48.6716	µm	Spot	Position	1	913
182.899	121.683	-46.0105	µm	Spot	Position	1	914
207.461	122.546	-46.7465	µm	Spot	Position	1	915
197.163	135.374	-48.3312	µm	Spot	Position	1	916
216.178	162.076	-49.1785	µm	Spot	Position	1	917
240.677	166.493	-49.0241	µm	Spot	Position	1	918
237.925	87.8197	-44.033	µm	Spot	Position	1	919
193.014	88.8379	-44.8099	µm	Spot	Position	1	920
248.78	97.0835	-43.4534	µm	Spot	Position	1	921
228.451	100.002	-42.3036	µm	Spot	Position	1	922
208.652	100.459	-44.1163	µm	Spot	Position	1	923
239.464	106.197	-44.5933	µm	Spot	Position	1	924
224.099	111.489	-43.6982	µm	Spot	Position	1	925
194.145	113.584	-43.5346	µm	Spot	Position	1	926
239.934	118.662	-43.8336	µm	Spot	Position	1	927
247.669	129.182	-44.6543	µm	Spot	Position	1	928
223.313	144.084	-45.0718	µm	Spot	Position	1	929
189.893	145.38	-43.3129	µm	Spot	Position	1	930
169.25	147.763	-45.0509	µm	Spot	Position	1	931
245.333	152.155	-45.5693	µm	Spot	Position	1	932
180.164	154.084	-44.2143	µm	Spot	Position	1	933
170.003	159.54	-44.5612	µm	Spot	Position	1	934
209.595	162.127	-44.6736	µm	Spot	Position	1	935
226.665	161.802	-45.5994	µm	Spot	Position	1	936
181.433	165.356	-43.0275	µm	Spot	Position	1	937
192.072	166.493	-44.818	µm	Spot	Position	1	938
181.297	100.794	-41.0114	µm	Spot	Position	1	939
212.294	107.697	-38.2661	µm	Spot	Position	1	940
177.071	125.369	-38.2127	µm	Spot	Position	1	941
235.219	135.007	-39.461	µm	Spot	Position	1	942
228.517	137.461	-40.4021	µm	Spot	Position	1	943
218.618	153.866	-40.1504	µm	Spot	Position	1	944
203.578	166.493	-39.4647	µm	Spot	Position	1	945
241.92	166.493	-38.9796	µm	Spot	Position	1	946
230.191	86.0978	-34.7938	µm	Spot	Position	1	947
220.03	98.0714	-34.6859	µm	Spot	Position	1	948
187.543	123.619	-35.3645	µm	Spot	Position	1	952
237.994	124.645	-36.066	µm	Spot	Position	1	953
246.581	144.9	-34.0322	µm	Spot	Position	1	955
233.378	153.556	-35.7022	µm	Spot	Position	1	956
187.658	155.457	-35.87	µm	Spot	Position	1	957
215.12	155.754	-37.18	µm	Spot	Position	1	958
246.575	157.68	-36.4796	µm	Spot	Position	1	959
223.835	166.493	-34.2892	µm	Spot	Position	1	960
246.606	86.9539	-31.8779	µm	Spot	Position	1	961
195.625	89.0574	-32.304	µm	Spot	Position	1	963
174.567	90.8563	-31.1449	µm	Spot	Position	1	964
240.688	112.179	-32.4054	µm	Spot	Position	1	966
208.72	113.779	-32.4398	µm	Spot	Position	1	967
211.149	131.842	-32.1822	µm	Spot	Position	1	970
219.217	134.579	-31.7676	µm	Spot	Position	1	972
241.776	135.024	-30.8416	µm	Spot	Position	1	973
211.298	138.511	-30.5897	µm	Spot	Position	1	974
186.455	151.241	-31.4149	µm	Spot	Position	1	975
246.877	154.969	-31.5332	µm	Spot	Position	1	976
238.861	159.137	-31.5762	µm	Spot	Position	1	977
187.342	166.493	-32.9959	µm	Spot	Position	1	978
225.773	149.238	-28.6314	µm	Spot	Position	1	981
174.226	160.033	-29.3838	µm	Spot	Position	1	983
220.687	162.409	-28.0213	µm	Spot	Position	1	984
199.367	166.493	-27.8275	µm	Spot	Position	1	985
222.706	85.4362	-22.9599	µm	Spot	Position	1	986
189.484	93.4962	-23.7239	µm	Spot	Position	1	988
245.083	109.131	-24.4261	µm	Spot	Position	1	992
168.745	123.91	-25.7957	µm	Spot	Position	1	997
241.609	134.196	-25.6461	µm	Spot	Position	1	998
221.127	139.08	-24.7843	µm	Spot	Position	1	1000
179.223	150.237	-25.5344	µm	Spot	Position	1	1001
228.064	154.06	-24.5843	µm	Spot	Position	1	1002
169.881	166.493	-23.3601	µm	Spot	Position	1	1003
196.276	86.8022	-20.0159	µm	Spot	Position	1	1004
213.573	90.8273	-20.8897	µm	Spot	Position	1	1005
175.282	133.063	-19.3314	µm	Spot	Position	1	1010
238.976	166.493	-21.0728	µm	Spot	Position	1	1012
173.06	86.0224	-15.1397	µm	Spot	Position	1	1013
233.21	87.4165	-16.5235	µm	Spot	Position	1	1014
217.016	144.036	-16.9826	µm	Spot	Position	1	1022
214.811	157.237	-15.55	µm	Spot	Position	1	1024
205.686	159.076	-15.5922	µm	Spot	Position	1	1025
232.798	166.493	-17.1482	µm	Spot	Position	1	1027
229.046	98.0533	-11.0865	µm	Spot	Position	1	1029
234.667	105.972	-12.7867	µm	Spot	Position	1	1031
217.324	137.831	-11.2144	µm	Spot	Position	1	1035
191.796	157.958	-11.6617	µm	Spot	Position	1	1037
176.732	166.493	-11.3351	µm	Spot	Position	1	1039
207.003	89.8919	-7.13937	µm	Spot	Position	1	1041
188.662	150.023	-7.21838	µm	Spot	Position	1	1046
201.799	166.493	-6.01298	µm	Spot	Position	1	1047
167.173	88.1933	-3.29148	µm	Spot	Position	1	1048
216.534	104	-3.07087	µm	Spot	Position	1	1050
205.209	109.491	-3.80581	µm	Spot	Position	1	1051
219.582	118.331	-4.60646	µm	Spot	Position	1	1054
224.811	133.925	-4.32377	µm	Spot	Position	1	1056
184.503	155.572	-2.71892	µm	Spot	Position	1	1059
219.441	163.283	-4.03518	µm	Spot	Position	1	1060
251.444	130.899	-60.1761	µm	Spot	Position	1	1073
255.649	149.399	-61.4904	µm	Spot	Position	1	1077
253.83	116.856	-55.7892	µm	Spot	Position	1	1082
266.911	142.428	-56.0726	µm	Spot	Position	1	1083
250.337	143.695	-55.6649	µm	Spot	Position	1	1084
256.746	109.11	-51.6134	µm	Spot	Position	1	1088
256.547	129.616	-51.2262	µm	Spot	Position	1	1091
269.729	152.359	-52.9051	µm	Spot	Position	1	1094
254.797	153.869	-52.0995	µm	Spot	Position	1	1095
255.048	162.418	-51.4002	µm	Spot	Position	1	1096
256.026	120.088	-46.7626	µm	Spot	Position	1	1099
274.18	147.035	-47.5269	µm	Spot	Position	1	1101
284.877	156.49	-48.054	µm	Spot	Position	1	1102
258.968	87.5866	-42.1671	µm	Spot	Position	1	1104
265.909	125.842	-45.055	µm	Spot	Position	1	1110
287.529	136.868	-44.4655	µm	Spot	Position	1	1111
282.313	145.714	-43.7864	µm	Spot	Position	1	1112
262.549	152.079	-44.6121	µm	Spot	Position	1	1114
250.341	160.883	-43.6274	µm	Spot	Position	1	1115
250.507	86.0539	-39.1546	µm	Spot	Position	1	1117
270.146	134.018	-40.6125	µm	Spot	Position	1	1120
283.869	140.676	-39.1487	µm	Spot	Position	1	1121
274.536	166.493	-39.7864	µm	Spot	Position	1	1123
255.34	97.5338	-35.744	µm	Spot	Position	1	1125
274.821	122.651	-35.9788	µm	Spot	Position	1	1128
255.66	126.657	-36.2419	µm	Spot	Position	1	1129
275.654	144.35	-36.7857	µm	Spot	Position	1	1131
256.581	153.162	-36.9555	µm	Spot	Position	1	1133
255.008	90.1318	-32.2181	µm	Spot	Position	1	1135
276.035	101.101	-33.3787	µm	Spot	Position	1	1136
286.661	121.487	-33.0426	µm	Spot	Position	1	1137
294.514	123.389	-30.5169	µm	Spot	Position	1	1138
260.191	126.852	-30.6808	µm	Spot	Position	1	1139
281.674	135.26	-30.8945	µm	Spot	Position	1	1141
290.967	161.045	-32.3273	µm	Spot	Position	1	1144
264.196	143.997	-27.5152	µm	Spot	Position	1	1147
286.501	149.351	-28.0453	µm	Spot	Position	1	1148
269.508	153.149	-26.6349	µm	Spot	Position	1	1149
287.432	103.284	-24.7647	µm	Spot	Position	1	1152
269.687	110.541	-23.9986	µm	Spot	Position	1	1153
254.453	115.183	-25.2651	µm	Spot	Position	1	1154
285.112	116.3	-24.5197	µm	Spot	Position	1	1155
300.55	135.18	-25.085	µm	Spot	Position	1	1156
274.159	85.3583	-19.8477	µm	Spot	Position	1	1160
310.954	147.69	-18.7135	µm	Spot	Position	1	1168
286.657	161.24	-19.7722	µm	Spot	Position	1	1169
300.454	110.023	-15.0722	µm	Spot	Position	1	1172
260.569	146.968	-17.1578	µm	Spot	Position	1	1175
267.042	166.493	-16.968	µm	Spot	Position	1	1178
295.921	166.493	-14.7319	µm	Spot	Position	1	1179
305.884	166.493	-14.5483	µm	Spot	Position	1	1180
283.735	84.2857	-12.8196	µm	Spot	Position	1	1181
271.046	152.682	-13.5715	µm	Spot	Position	1	1189
257.855	158.31	-11.7064	µm	Spot	Position	1	1190
313.723	163.145	-11.9035	µm	Spot	Position	1	1191
281.413	106.66	-7.0675	µm	Spot	Position	1	1193
273.976	159.763	-6.36634	µm	Spot	Position	1	1198
297.302	98.6595	-3.44031	µm	Spot	Position	1	1201
262.516	129.564	-3.99839	µm	Spot	Position	1	1204
313.761	129.794	-4.4114	µm	Spot	Position	1	1205
272.986	133.205	-3.69318	µm	Spot	Position	1	1206
258.404	152.948	-2.72541	µm	Spot	Position	1	1209
63.0311	18.6741	1.32876	µm	Spot	Position	1	1212
80.9083	29.8444	1.5246	µm	Spot	Position	1	1213
47.0483	38.1048	-0.849766	µm	Spot	Position	1	1214
81.7777	58.6095	1.32076	µm	Spot	Position	1	1215
35.7414	68.8548	-0.187145	µm	Spot	Position	1	1216
74.0037	72.7616	0.210129	µm	Spot	Position	1	1217
61.8514	23.7208	3.36276	µm	Spot	Position	1	1218
66.3815	34.6891	3.76218	µm	Spot	Position	1	1219
63.4676	49.3222	2.5784	µm	Spot	Position	1	1220
48.3264	51.5955	3.75761	µm	Spot	Position	1	1221
42.973	63.7382	5.09407	µm	Spot	Position	1	1222
28.173	81.2488	3.27345	µm	Spot	Position	1	1224
74.9342	14.5045	7.68991	µm	Spot	Position	1	1225
62.9322	60.0664	7.19667	µm	Spot	Position	1	1226
31.6916	63.1371	8.03478	µm	Spot	Position	1	1227
65.4847	73.5441	7.95065	µm	Spot	Position	1	1228
40.3064	76.2042	8.52608	µm	Spot	Position	1	1229
72.9083	23.6483	11.1178	µm	Spot	Position	1	1230
51.5083	38.6225	12.1659	µm	Spot	Position	1	1231
39.0802	53.6972	12.5391	µm	Spot	Position	1	1232
76.493	71.017	12.0809	µm	Spot	Position	1	1233
78.0202	5.19349	15.5941	µm	Spot	Position	1	1234
66.6304	16.4287	16.4312	µm	Spot	Position	1	1235
83.382	20.5111	14.9522	µm	Spot	Position	1	1236
74.1794	31.0104	17.2955	µm	Spot	Position	1	1237
48.0169	59.0022	16.7353	µm	Spot	Position	1	1240
63.0439	58.8491	14.721	µm	Spot	Position	1	1241
83.3176	75.3922	17.1702	µm	Spot	Position	1	1242
42.8861	76.9296	16.2676	µm	Spot	Position	1	1243
26.3667	79.2646	16.8166	µm	Spot	Position	1	1244
54.3526	82.362	16.8248	µm	Spot	Position	1	1245
74.7039	6.56139	20.2938	µm	Spot	Position	1	1246
58.0751	28.3346	19.7606	µm	Spot	Position	1	1247
50.4879	62.7409	20.2924	µm	Spot	Position	1	1248
67.5824	63.5521	19.7512	µm	Spot	Position	1	1249
45.481	75.4157	20.5172	µm	Spot	Position	1	1250
74.2278	78.2046	19.8015	µm	Spot	Position	1	1251
83.3087	10.1383	23.5579	µm	Spot	Position	1	1252
37.6649	47.8024	25.0996	µm	Spot	Position	1	1254
30.7078	82.4473	25.1127	µm	Spot	Position	1	1255
72.7414	22.4135	29.1855	µm	Spot	Position	1	1256
40.1648	50.8818	28.6259	µm	Spot	Position	1	1258
71.3308	59.2481	28.2794	µm	Spot	Position	1	1260
55.3046	71.2003	27.4049	µm	Spot	Position	1	1263
76.7247	71.3129	28.4408	µm	Spot	Position	1	1264
46.8171	78.3457	28.5854	µm	Spot	Position	1	1265
61.2189	29.0933	31.1306	µm	Spot	Position	1	1266
54.8042	33.2494	32.8598	µm	Spot	Position	1	1267
76.2857	35.4278	31.5921	µm	Spot	Position	1	1268
68.8849	41.7806	32.5286	µm	Spot	Position	1	1269
66.0796	76.4976	31.3688	µm	Spot	Position	1	1274
73.4977	6.51229	36.1164	µm	Spot	Position	1	1275
82.8525	18.4609	35.4934	µm	Spot	Position	1	1276
51.8217	23.3933	35.4779	µm	Spot	Position	1	1277
70.8585	24.3831	35.6167	µm	Spot	Position	1	1278
46.477	28.1725	35.8928	µm	Spot	Position	1	1279
41.1028	34.7112	36.5868	µm	Spot	Position	1	1280
51.7735	81.7974	36.5248	µm	Spot	Position	1	1284
72.1324	81.839	36.8412	µm	Spot	Position	1	1285
62.143	22.1752	41.1856	µm	Spot	Position	1	1286
60.6482	33.8602	39.9945	µm	Spot	Position	1	1287
64.7569	55.2682	40.1435	µm	Spot	Position	1	1288
34.7992	58.7545	41.1738	µm	Spot	Position	1	1289
27.4505	59.3698	39.9745	µm	Spot	Position	1	1290
25.0864	66.6618	40.2764	µm	Spot	Position	1	1292
75.7988	71.2161	40.5947	µm	Spot	Position	1	1293
56.2263	72.177	39.2164	µm	Spot	Position	1	1294
40.2883	81.3196	40.4651	µm	Spot	Position	1	1295
71.3203	5.12998	43.4288	µm	Spot	Position	1	1296
46.6929	33.5205	44.5715	µm	Spot	Position	1	1297
57.0057	53.2866	45.23	µm	Spot	Position	1	1299
24.7112	72.2806	44.0229	µm	Spot	Position	1	1300
69.2187	23.5391	48.0515	µm	Spot	Position	1	1302
67.1472	41.8443	47.8122	µm	Spot	Position	1	1304
74.5217	57.0492	48.5464	µm	Spot	Position	1	1306
39.482	57.6539	47.9083	µm	Spot	Position	1	1307
81.5253	77.2977	47.7257	µm	Spot	Position	1	1309
36.657	81.9059	46.6957	µm	Spot	Position	1	1310
58.6761	82.1686	47.2595	µm	Spot	Position	1	1311
81.9359	4.61627	52.0838	µm	Spot	Position	1	1312
68.7712	74.3891	52.1691	µm	Spot	Position	1	1314
27.4738	75.207	52.8343	µm	Spot	Position	1	1315
79.503	15.1319	56.9694	µm	Spot	Position	1	1316
37.1472	62.315	55.5173	µm	Spot	Position	1	1318
58.7587	18.3356	59.5944	µm	Spot	Position	1	1320
63.7573	25.245	60.8094	µm	Spot	Position	1	1321
54.7768	35.6446	60.3526	µm	Spot	Position	1	1322
68.8734	43.5768	60.2598	µm	Spot	Position	1	1323
44.8206	44.9169	60.183	µm	Spot	Position	1	1324
50.5467	54.1997	61.4552	µm	Spot	Position	1	1325
32.6837	66.563	60.4141	µm	Spot	Position	1	1327
33.5784	77.5742	59.864	µm	Spot	Position	1	1329
58.724	79.185	60.4337	µm	Spot	Position	1	1330
101.123	7.40764	0.662872	µm	Spot	Position	1	1331
141.683	19.0673	-0.25676	µm	Spot	Position	1	1332
95.2346	20.2252	-1.13026	µm	Spot	Position	1	1333
118.088	20.6917	-0.333073	µm	Spot	Position	1	1334
157.718	22.4946	-0.468231	µm	Spot	Position	1	1335
97.4382	29.7292	1.57983	µm	Spot	Position	1	1336
128.073	35.2514	-0.593048	µm	Spot	Position	1	1337
148.05	36.4491	-0.145214	µm	Spot	Position	1	1338
139.83	37.0209	0.147705	µm	Spot	Position	1	1339
159.65	37.5375	1.30473	µm	Spot	Position	1	1340
142.115	58.7025	1.58028	µm	Spot	Position	1	1342
163.126	61.137	0.118752	µm	Spot	Position	1	1343
105.928	62.7278	-0.0821724	µm	Spot	Position	1	1344
152.46	64.736	0.875954	µm	Spot	Position	1	1345
157.849	5.92109	2.58008	µm	Spot	Position	1	1346
132.088	7.59021	3.828	µm	Spot	Position	1	1347
86.586	7.97219	5.07103	µm	Spot	Position	1	1348
106.752	14.039	3.38193	µm	Spot	Position	1	1349
135.052	28.3147	3.64105	µm	Spot	Position	1	1350
161.212	29.3454	4.32327	µm	Spot	Position	1	1351
86.4498	37.836	5.06273	µm	Spot	Position	1	1352
139.497	41.5663	3.48897	µm	Spot	Position	1	1353
126.315	43.5075	3.54884	µm	Spot	Position	1	1354
128.518	48.763	3.82646	µm	Spot	Position	1	1355
100.331	51.2785	4.08189	µm	Spot	Position	1	1356
89.765	59.2486	4.38358	µm	Spot	Position	1	1358
165.103	63.3953	4.06298	µm	Spot	Position	1	1359
102.255	4.5251	6.82481	µm	Spot	Position	1	1360
118.97	4.66502	8.50044	µm	Spot	Position	1	1361
108.268	27.3533	9.92949	µm	Spot	Position	1	1362
125.384	28.676	7.86855	µm	Spot	Position	1	1363
126.258	50.7845	8.81482	µm	Spot	Position	1	1365
83.9851	67.0351	6.5257	µm	Spot	Position	1	1366
93.6915	6.30486	12.7432	µm	Spot	Position	1	1367
153.946	17.6053	11.8685	µm	Spot	Position	1	1368
131.24	26.3617	12.153	µm	Spot	Position	1	1369
86.3995	3.74359	16.9897	µm	Spot	Position	1	1377
164.855	4.39165	14.9555	µm	Spot	Position	1	1378
134.788	5.29535	16.5101	µm	Spot	Position	1	1379
125.849	6.98631	15.7963	µm	Spot	Position	1	1380
141.026	7.93892	16.1477	µm	Spot	Position	1	1381
114.397	10.8521	17.1194	µm	Spot	Position	1	1382
156.106	17.8016	17.2253	µm	Spot	Position	1	1384
143.189	18.3482	16.7058	µm	Spot	Position	1	1385
129.005	31.118	15.8653	µm	Spot	Position	1	1387
109.252	56.8883	15.6938	µm	Spot	Position	1	1391
88.7917	59.0565	16.7936	µm	Spot	Position	1	1392
143.619	60.0915	15.3186	µm	Spot	Position	1	1393
100.209	63.382	17.8286	µm	Spot	Position	1	1394
136.45	77.5003	16.7688	µm	Spot	Position	1	1395
83.5598	25.7183	20.186	µm	Spot	Position	1	1396
111.446	40.6752	19.8884	µm	Spot	Position	1	1400
133.309	58.287	20.0269	µm	Spot	Position	1	1402
152.999	66.1282	18.3857	µm	Spot	Position	1	1404
165.833	78.7275	20.2479	µm	Spot	Position	1	1405
104.234	4.75618	22.4517	µm	Spot	Position	1	1406
138.687	15.663	23.79	µm	Spot	Position	1	1407
92.9685	20.8488	22.7213	µm	Spot	Position	1	1408
164.021	27.515	23.5545	µm	Spot	Position	1	1410
150.088	40.5029	23.8116	µm	Spot	Position	1	1411
136.014	62.3059	23.1368	µm	Spot	Position	1	1413
133.039	4.13309	27.1473	µm	Spot	Position	1	1414
89.311	5.54165	28.836	µm	Spot	Position	1	1415
85.0534	12.8011	27.4759	µm	Spot	Position	1	1416
127.871	15.8233	28.65	µm	Spot	Position	1	1417
160.859	37.3122	28.0526	µm	Spot	Position	1	1420
106.574	50.5622	28.5275	µm	Spot	Position	1	1422
91.352	59.8394	28.2248	µm	Spot	Position	1	1423
140.211	71.8369	28.729	µm	Spot	Position	1	1427
87.8624	75.8276	28.4681	µm	Spot	Position	1	1428
155.33	4.77075	31.768	µm	Spot	Position	1	1429
115.807	6.46649	32.1134	µm	Spot	Position	1	1430
136.684	10.6915	30.5542	µm	Spot	Position	1	1431
92.163	15.1897	33.0692	µm	Spot	Position	1	1432
159.962	26.9559	30.9448	µm	Spot	Position	1	1433
139.479	35.0577	30.1485	µm	Spot	Position	1	1435
117.507	38.3841	32.752	µm	Spot	Position	1	1436
114.151	71.2692	31.4413	µm	Spot	Position	1	1437
129.434	72.0124	32.6775	µm	Spot	Position	1	1438
89.7156	81.7405	32.45	µm	Spot	Position	1	1439
141.572	5.66863	36.3966	µm	Spot	Position	1	1440
108.87	17.1217	35.8525	µm	Spot	Position	1	1441
154.332	19.6499	37.6462	µm	Spot	Position	1	1442
121.568	61.4913	35.9141	µm	Spot	Position	1	1447
111.83	69.8014	35.7101	µm	Spot	Position	1	1448
85.04	4.32288	41.2973	µm	Spot	Position	1	1450
125.311	4.48533	40.4926	µm	Spot	Position	1	1451
163.947	11.557	40.7955	µm	Spot	Position	1	1452
112.282	13.5972	40.4143	µm	Spot	Position	1	1453
119.178	23.5934	41.5056	µm	Spot	Position	1	1454
146.662	29.3276	41.7442	µm	Spot	Position	1	1455
162.866	39.8908	39.2491	µm	Spot	Position	1	1456
150.176	40.4965	38.7309	µm	Spot	Position	1	1457
107.633	44.451	39.6142	µm	Spot	Position	1	1458
123.852	45.1722	40.798	µm	Spot	Position	1	1459
103.826	50.9934	40.0786	µm	Spot	Position	1	1460
97.1854	62.2695	39.1863	µm	Spot	Position	1	1463
155.777	69.2499	40.1337	µm	Spot	Position	1	1464
99.4404	27.4584	43.7372	µm	Spot	Position	1	1465
87.4042	29.9649	44.0484	µm	Spot	Position	1	1466
106.99	65.5704	45.3006	µm	Spot	Position	1	1470
101.452	66.2801	43.4789	µm	Spot	Position	1	1471
95.4114	5.23487	48.7158	µm	Spot	Position	1	1472
160.799	5.56492	46.7941	µm	Spot	Position	1	1473
97.4058	16.9317	48.7402	µm	Spot	Position	1	1474
107.507	19.3144	46.8653	µm	Spot	Position	1	1476
154.451	19.4444	47.73	µm	Spot	Position	1	1477
137.557	37.274	48.2245	µm	Spot	Position	1	1479
152.312	40.1891	47.3796	µm	Spot	Position	1	1480
125.496	14.4455	51.4476	µm	Spot	Position	1	1488
92.265	50.4208	52.4727	µm	Spot	Position	1	1490
104.456	4.42099	57.0402	µm	Spot	Position	1	1492
134.812	4.15393	57.1587	µm	Spot	Position	1	1493
116.521	9.4322	55.3752	µm	Spot	Position	1	1494
140.113	26.2379	55.4895	µm	Spot	Position	1	1496
163.079	26.87	56.447	µm	Spot	Position	1	1497
144.277	70.4836	56.5075	µm	Spot	Position	1	1499
141.578	5.8924	60.386	µm	Spot	Position	1	1503
84.9524	11.9806	60.1467	µm	Spot	Position	1	1504
93.9739	21.1549	61.2102	µm	Spot	Position	1	1505
119.091	22.9062	59.88	µm	Spot	Position	1	1507
112.602	36.5352	60.2225	µm	Spot	Position	1	1508
146.484	41.9111	59.4142	µm	Spot	Position	1	1509
94.2503	51.1911	61.7031	µm	Spot	Position	1	1511
176.954	7.67984	0.695801	µm	Spot	Position	1	1517
182.23	15.8966	-1.21264	µm	Spot	Position	1	1518
169.174	20.1262	-1.47389	µm	Spot	Position	1	1519
221.497	37.9606	1.01842	µm	Spot	Position	1	1520
238.866	43.0015	1.67064	µm	Spot	Position	1	1521
249.443	47.8855	-0.747204	µm	Spot	Position	1	1522
200.532	48.393	1.08531	µm	Spot	Position	1	1523
178.98	49.0837	1.78597	µm	Spot	Position	1	1524
230.394	49.5795	1.05986	µm	Spot	Position	1	1525
208.761	76.4886	0.649612	µm	Spot	Position	1	1527
198.157	77.4117	1.06363	µm	Spot	Position	1	1528
167.174	15.4109	4.76903	µm	Spot	Position	1	1529
173.488	22.8885	4.4231	µm	Spot	Position	1	1530
207.293	27.6657	4.65831	µm	Spot	Position	1	1531
190.482	38.7326	5.60606	µm	Spot	Position	1	1532
183.001	60.4298	3.62915	µm	Spot	Position	1	1536
189.21	64.8794	4.06868	µm	Spot	Position	1	1537
173.558	67.0297	5.3835	µm	Spot	Position	1	1538
214.901	69.5037	4.68937	µm	Spot	Position	1	1539
234.854	72.4267	4.23468	µm	Spot	Position	1	1541
170.004	78.9396	3.30033	µm	Spot	Position	1	1542
190.085	81.5515	5.01032	µm	Spot	Position	1	1543
232.036	81.5638	3.47574	µm	Spot	Position	1	1544
186.471	21.1897	9.16638	µm	Spot	Position	1	1545
219.79	27.9642	7.38026	µm	Spot	Position	1	1546
182.549	34.2647	8.75024	µm	Spot	Position	1	1547
215.173	61.8069	9.10979	µm	Spot	Position	1	1549
204.646	63.8033	8.94598	µm	Spot	Position	1	1550
244.096	69.6865	9.09882	µm	Spot	Position	1	1551
211.079	21.8665	11.7236	µm	Spot	Position	1	1552
225.473	42.7616	12.146	µm	Spot	Position	1	1553
242.344	48.9484	12.6317	µm	Spot	Position	1	1554
227.821	75.068	13.1791	µm	Spot	Position	1	1557
171.982	76.6027	12.8305	µm	Spot	Position	1	1558
217.489	78.0432	13.2313	µm	Spot	Position	1	1559
199.791	16.2756	16.528	µm	Spot	Position	1	1561
185.391	33.2531	16.3788	µm	Spot	Position	1	1562
192.242	33.991	16.3908	µm	Spot	Position	1	1563
179.394	38.1725	15.4024	µm	Spot	Position	1	1565
234.854	50.3955	17.1012	µm	Spot	Position	1	1567
203.645	56.1149	16.4171	µm	Spot	Position	1	1569
230.822	65.8705	17.6474	µm	Spot	Position	1	1570
183.261	73.8763	14.1673	µm	Spot	Position	1	1571
167.801	21.6739	19.7877	µm	Spot	Position	1	1573
220.433	35.24	21.3086	µm	Spot	Position	1	1575
245.986	61.7815	19.5049	µm	Spot	Position	1	1578
207.804	65.9218	19.4118	µm	Spot	Position	1	1579
226.56	75.4428	19.1526	µm	Spot	Position	1	1581
184.821	11.3449	23.3739	µm	Spot	Position	1	1585
185.844	21.082	22.7225	µm	Spot	Position	1	1586
177.083	35.1867	23.7349	µm	Spot	Position	1	1587
240.017	37.2035	24.8787	µm	Spot	Position	1	1588
203.673	65.2323	25.021	µm	Spot	Position	1	1591
176.252	74.9456	25.5948	µm	Spot	Position	1	1593
203.799	29.3481	29.5197	µm	Spot	Position	1	1594
228.194	36.3158	26.8254	µm	Spot	Position	1	1595
175.766	29.3373	33.1745	µm	Spot	Position	1	1600
219.727	36.5595	30.4486	µm	Spot	Position	1	1601
238.737	43.4392	33.1034	µm	Spot	Position	1	1602
209.483	59.6503	31.3683	µm	Spot	Position	1	1604
246.95	60.1181	32.5084	µm	Spot	Position	1	1605
239.622	34.9328	36.2604	µm	Spot	Position	1	1609
181.862	39.3415	35.1432	µm	Spot	Position	1	1610
197.553	47.1701	37.66	µm	Spot	Position	1	1611
192.011	65.654	34.7817	µm	Spot	Position	1	1612
228.499	73.123	34.7559	µm	Spot	Position	1	1614
171.399	76.357	35.8069	µm	Spot	Position	1	1615
183.64	10.8652	39.6208	µm	Spot	Position	1	1616
214.87	30.3371	40.5548	µm	Spot	Position	1	1617
244.071	65.1092	39.6527	µm	Spot	Position	1	1620
182.993	15.2427	43.263	µm	Spot	Position	1	1624
203.602	23.3906	44.6362	µm	Spot	Position	1	1625
167.493	24.9492	45.5296	µm	Spot	Position	1	1626
233.983	33.5205	43.5155	µm	Spot	Position	1	1628
223.951	50.0524	47.693	µm	Spot	Position	1	1633
187.173	27.6785	51.5475	µm	Spot	Position	1	1640
204.629	35.7877	51.7098	µm	Spot	Position	1	1641
195.175	36.2215	50.8108	µm	Spot	Position	1	1642
183.858	47.216	53.1554	µm	Spot	Position	1	1644
212.555	28.1365	55.0681	µm	Spot	Position	1	1651
184.712	30.421	55.4926	µm	Spot	Position	1	1652
216.102	32.2635	60.702	µm	Spot	Position	1	1657
246.205	46.7929	61.1152	µm	Spot	Position	1	1658
190	76.6954	58.8246	µm	Spot	Position	1	1663
264.198	59.2741	1.18063	µm	Spot	Position	1	1665
255.839	73.5006	0.405685	µm	Spot	Position	1	1666
281.907	77.0246	-1.01201	µm	Spot	Position	1	1667
278.439	82.345	0.453888	µm	Spot	Position	1	1668
275.888	72.592	2.5029	µm	Spot	Position	1	1670
264.669	66.2381	7.25797	µm	Spot	Position	1	1671
266.76	56.6302	10.4453	µm	Spot	Position	1	1672
270.926	80.0529	10.6441	µm	Spot	Position	1	1673
269.608	62.7496	16.7888	µm	Spot	Position	1	1674
277.253	70.5028	17.048	µm	Spot	Position	1	1675
291.662	79.9129	21.495	µm	Spot	Position	1	1677
258.597	47.2329	25.0022	µm	Spot	Position	1	1678
256.096	63.0119	24.2104	µm	Spot	Position	1	1679
264.965	67.3576	23.0554	µm	Spot	Position	1	1680
285.882	77.0759	35.4424	µm	Spot	Position	1	1686
260.634	54.3268	45.543	µm	Spot	Position	1	1688
265.798	67.6172	52.4636	µm	Spot	Position	1	1694
50.2793	90.4988	1.61828	µm	Spot	Position	1	1696
39.2858	91.0302	1.47697	µm	Spot	Position	1	1697
77.9126	115.927	-0.380424	µm	Spot	Position	1	1698
31.2769	117.72	0.384682	µm	Spot	Position	1	1699
44.7378	131.76	1.38142	µm	Spot	Position	1	1700
65.7232	138.555	-0.487774	µm	Spot	Position	1	1701
69.9107	88.7861	4.618	µm	Spot	Position	1	1702
27.2596	96.7735	5.69175	µm	Spot	Position	1	1703
25.2673	116.524	3.60035	µm	Spot	Position	1	1704
51.7195	121.892	3.67303	µm	Spot	Position	1	1705
72.1446	124.919	5.521	µm	Spot	Position	1	1706
75.0475	137.599	3.05787	µm	Spot	Position	1	1707
46.8144	92.1951	7.45686	µm	Spot	Position	1	1708
82.8862	113.307	7.53259	µm	Spot	Position	1	1709
36.2729	114.071	7.97892	µm	Spot	Position	1	1710
65.9719	115.039	7.9698	µm	Spot	Position	1	1711
60.8343	121.719	8.61417	µm	Spot	Position	1	1712
82.3546	121.99	7.79743	µm	Spot	Position	1	1713
50.9029	146.776	8.70491	µm	Spot	Position	1	1715
65.1192	155.43	7.1171	µm	Spot	Position	1	1716
78.6356	159.477	6.97543	µm	Spot	Position	1	1717
57.1674	166.493	6.56697	µm	Spot	Position	1	1718
76.5448	87.1198	12.0949	µm	Spot	Position	1	1719
37.015	128.988	13.1211	µm	Spot	Position	1	1721
53.2848	134.342	11.3512	µm	Spot	Position	1	1722
44.3516	137.397	12.3253	µm	Spot	Position	1	1723
48.1363	103.752	16.267	µm	Spot	Position	1	1724
65.0537	122.13	15.7905	µm	Spot	Position	1	1725
76.6796	122.692	16.7629	µm	Spot	Position	1	1726
53.2298	144.771	15.137	µm	Spot	Position	1	1728
62.9246	152.124	17.3939	µm	Spot	Position	1	1729
72.1304	165.964	15.9751	µm	Spot	Position	1	1730
62.378	87.913	19.6469	µm	Spot	Position	1	1731
41.7083	93.0502	19.9805	µm	Spot	Position	1	1732
77.0648	105.973	18.9638	µm	Spot	Position	1	1733
38.2413	126.786	19.0457	µm	Spot	Position	1	1735
58.5646	134.684	19.4988	µm	Spot	Position	1	1736
55.9949	143.58	19.0673	µm	Spot	Position	1	1737
82.6383	158.302	19.1292	µm	Spot	Position	1	1738
57.7955	103.292	24.2054	µm	Spot	Position	1	1739
40.7152	110.443	23.6206	µm	Spot	Position	1	1740
49.0148	110.182	23.5825	µm	Spot	Position	1	1741
72.5845	151.222	22.6629	µm	Spot	Position	1	1742
73.2084	92.6449	26.8188	µm	Spot	Position	1	1743
57.245	94.6836	28.4123	µm	Spot	Position	1	1744
30.2517	100.692	26.6794	µm	Spot	Position	1	1745
61.0393	114.216	28.7975	µm	Spot	Position	1	1746
51.8791	117.389	29.2467	µm	Spot	Position	1	1747
25.0426	119.34	28.7365	µm	Spot	Position	1	1748
82.94	119.263	28.3977	µm	Spot	Position	1	1749
43.4908	127.594	28.513	µm	Spot	Position	1	1750
54.888	134.782	28.7273	µm	Spot	Position	1	1751
65.7455	134.401	28.5847	µm	Spot	Position	1	1752
40.2015	135.333	26.5546	µm	Spot	Position	1	1753
75.9737	152.925	27.8586	µm	Spot	Position	1	1754
57.9275	153.735	28.4169	µm	Spot	Position	1	1755
67.6657	157.254	26.8123	µm	Spot	Position	1	1756
76.8981	166.493	29.0179	µm	Spot	Position	1	1757
27.0316	125.621	31.1219	µm	Spot	Position	1	1759
54.5877	160.817	32.828	µm	Spot	Position	1	1760
63.4679	90.7267	35.7532	µm	Spot	Position	1	1761
22.037	94.0264	36.9471	µm	Spot	Position	1	1762
39.7261	96.7953	36.0271	µm	Spot	Position	1	1763
50.8956	119.211	35.5099	µm	Spot	Position	1	1764
34.3476	123.323	36.4981	µm	Spot	Position	1	1765
69.4111	123.543	37.4325	µm	Spot	Position	1	1766
46.5341	126.661	35.2814	µm	Spot	Position	1	1767
60.4608	148.208	35.0424	µm	Spot	Position	1	1768
80.4143	161.437	37.5246	µm	Spot	Position	1	1769
65.9715	161.721	35.9419	µm	Spot	Position	1	1770
78.318	99.1403	39.776	µm	Spot	Position	1	1771
73.9416	104.095	38.6215	µm	Spot	Position	1	1772
63.0478	118.659	40.9576	µm	Spot	Position	1	1773
65.1393	140.068	40.9679	µm	Spot	Position	1	1774
71.5742	150.283	41.0748	µm	Spot	Position	1	1776
75.8352	166.493	40.2508	µm	Spot	Position	1	1777
68.9657	91.0113	44.2218	µm	Spot	Position	1	1778
57.1859	97.6224	42.7145	µm	Spot	Position	1	1779
26.0156	111.155	43.7907	µm	Spot	Position	1	1780
61.4557	111.017	44.9079	µm	Spot	Position	1	1781
70.4732	119.719	45.2921	µm	Spot	Position	1	1782
72.7285	139.02	42.4355	µm	Spot	Position	1	1783
61.5772	153.409	44.024	µm	Spot	Position	1	1784
44.8203	89.3155	47.089	µm	Spot	Position	1	1785
72.3439	91.6414	47.8943	µm	Spot	Position	1	1786
35.7264	107.087	46.6788	µm	Spot	Position	1	1787
48.4537	109.117	48.2069	µm	Spot	Position	1	1788
43.8744	111.143	46.9743	µm	Spot	Position	1	1789
53.9012	129.48	47.6954	µm	Spot	Position	1	1791
76.4211	133.409	48.0867	µm	Spot	Position	1	1792
38.2734	134.873	48.9122	µm	Spot	Position	1	1793
66.9386	166.493	48.1138	µm	Spot	Position	1	1795
60.403	98.9738	51.0606	µm	Spot	Position	1	1797
51.1773	88.0779	55.9707	µm	Spot	Position	1	1798
58.8692	102.839	56.4373	µm	Spot	Position	1	1800
45.3868	103.906	56.2389	µm	Spot	Position	1	1801
73.7968	89.5286	60.1528	µm	Spot	Position	1	1803
63.0676	104.485	60.5527	µm	Spot	Position	1	1806
57.9572	145.914	58.7178	µm	Spot	Position	1	1807
78.7106	156.803	59.483	µm	Spot	Position	1	1808
66.2589	165.369	61.0103	µm	Spot	Position	1	1809
111.893	83.8831	0.925591	µm	Spot	Position	1	1810
138.56	86.398	1.36477	µm	Spot	Position	1	1811
84.74	88.8012	-1.17517	µm	Spot	Position	1	1812
121.136	88.8752	-0.601574	µm	Spot	Position	1	1813
102.37	94.0232	0.311218	µm	Spot	Position	1	1814
115.234	101.075	-0.88131	µm	Spot	Position	1	1816
122.958	109.626	1.24319	µm	Spot	Position	1	1817
128.57	138.554	-0.538303	µm	Spot	Position	1	1818
157.443	156.228	0.462944	µm	Spot	Position	1	1819
118.393	163.186	0.0631714	µm	Spot	Position	1	1820
91.8733	166.493	-0.168972	µm	Spot	Position	1	1821
145.895	99.5208	4.33421	µm	Spot	Position	1	1824
100.602	105.937	3.15428	µm	Spot	Position	1	1826
122.885	117.024	5.85345	µm	Spot	Position	1	1829
146.631	124.368	4.09167	µm	Spot	Position	1	1830
106.343	129.586	4.08333	µm	Spot	Position	1	1833
142.54	138.216	4.74459	µm	Spot	Position	1	1834
162.946	140.578	2.16612	µm	Spot	Position	1	1835
104.171	144.421	4.1166	µm	Spot	Position	1	1836
149.692	150.903	4.09924	µm	Spot	Position	1	1837
128.856	156.349	4.04897	µm	Spot	Position	1	1838
156.772	159.709	5.62	µm	Spot	Position	1	1839
128.207	85.2022	7.21767	µm	Spot	Position	1	1840
161.094	85.1544	6.87978	µm	Spot	Position	1	1841
131.943	117.019	8.71545	µm	Spot	Position	1	1842
85.4629	144.35	7.03358	µm	Spot	Position	1	1844
137.669	148.222	8.4959	µm	Spot	Position	1	1845
111.83	166.493	8.1288	µm	Spot	Position	1	1846
115.952	98.6941	11.1944	µm	Spot	Position	1	1847
96.5985	134.97	10.9289	µm	Spot	Position	1	1848
113.796	136.461	12.8856	µm	Spot	Position	1	1849
129.305	145.275	10.7826	µm	Spot	Position	1	1850
120.602	147.062	11.2066	µm	Spot	Position	1	1851
94.9588	151.353	12.8887	µm	Spot	Position	1	1852
112.471	153.117	12.7775	µm	Spot	Position	1	1853
83.9345	157.006	12.518	µm	Spot	Position	1	1854
144.137	156.542	12.5356	µm	Spot	Position	1	1855
117.31	84.0235	15.7723	µm	Spot	Position	1	1857
103.522	87.885	16.6015	µm	Spot	Position	1	1858
86.7377	89.1934	15.0194	µm	Spot	Position	1	1859
86.2399	107.18	16.4972	µm	Spot	Position	1	1860
126.372	124.011	16.115	µm	Spot	Position	1	1864
139.11	145.357	14.6805	µm	Spot	Position	1	1865
151.15	161.269	16.2638	µm	Spot	Position	1	1866
110.463	163.469	14.5017	µm	Spot	Position	1	1867
121.997	83.7908	20.5872	µm	Spot	Position	1	1868
146.724	91.8107	20.2629	µm	Spot	Position	1	1869
111.236	107.783	20.4107	µm	Spot	Position	1	1870
156.009	131.795	19.6031	µm	Spot	Position	1	1871
104.468	133.718	21.0791	µm	Spot	Position	1	1872
87.1621	135.161	20.9746	µm	Spot	Position	1	1873
114.475	145.88	18.3467	µm	Spot	Position	1	1874
92.5085	149.816	20.5456	µm	Spot	Position	1	1875
131.287	152.682	19.6106	µm	Spot	Position	1	1876
98.9071	156.557	20.2251	µm	Spot	Position	1	1877
159.196	166.493	20.0757	µm	Spot	Position	1	1879
87.1027	94.3482	25.1143	µm	Spot	Position	1	1880
89.2943	105.213	25.4932	µm	Spot	Position	1	1882
120.409	105.335	22.3761	µm	Spot	Position	1	1883
97.2893	149.459	23.9914	µm	Spot	Position	1	1884
108.802	166.493	24.7259	µm	Spot	Position	1	1888
87.9917	86.855	27.5775	µm	Spot	Position	1	1890
136.635	91.7537	27.5046	µm	Spot	Position	1	1892
101.952	93.482	27.5443	µm	Spot	Position	1	1893
102.574	105.356	28.0262	µm	Spot	Position	1	1895
132.358	112.02	26.6809	µm	Spot	Position	1	1897
156.562	130.678	27.5676	µm	Spot	Position	1	1900
92.9052	133.636	27.7777	µm	Spot	Position	1	1902
122.475	134.431	27.3915	µm	Spot	Position	1	1903
159.966	152.016	29.0079	µm	Spot	Position	1	1905
90.394	155.392	28.8702	µm	Spot	Position	1	1906
118.18	99.0687	33.1015	µm	Spot	Position	1	1907
136.791	151.315	31.2828	µm	Spot	Position	1	1911
106.928	152.033	33.517	µm	Spot	Position	1	1912
151.518	153.518	31.4572	µm	Spot	Position	1	1913
130.686	155.913	30.6003	µm	Spot	Position	1	1914
147.145	162.875	32.4206	µm	Spot	Position	1	1915
89.4042	93.2389	34.776	µm	Spot	Position	1	1920
99.8663	114.269	36.5866	µm	Spot	Position	1	1925
154.021	127.435	35.824	µm	Spot	Position	1	1927
87.0225	166.493	37.1643	µm	Spot	Position	1	1930
110.356	114.738	39.7947	µm	Spot	Position	1	1931
96.196	136.087	40.3498	µm	Spot	Position	1	1935
91.0566	148.696	40.233	µm	Spot	Position	1	1936
103.016	149.546	41.3592	µm	Spot	Position	1	1937
117.408	154.374	40.3342	µm	Spot	Position	1	1938
154.915	160.681	40.4191	µm	Spot	Position	1	1940
122.497	162.074	40.6058	µm	Spot	Position	1	1941
103.215	85.6088	43.4051	µm	Spot	Position	1	1942
94.3844	103.565	42.9697	µm	Spot	Position	1	1947
85.0322	126.504	43.0103	µm	Spot	Position	1	1948
149.03	149.804	45.0671	µm	Spot	Position	1	1950
107.223	166.493	43.7818	µm	Spot	Position	1	1951
91.6286	132.261	48.0577	µm	Spot	Position	1	1962
128.254	145.784	47.9974	µm	Spot	Position	1	1964
93.286	157.078	47.6962	µm	Spot	Position	1	1966
121.123	158.53	47.4356	µm	Spot	Position	1	1967
127.039	160.053	47.5323	µm	Spot	Position	1	1968
114.196	162.994	47.4044	µm	Spot	Position	1	1970
93.6178	165.552	46.8506	µm	Spot	Position	1	1971
89.58	97.2709	53.3474	µm	Spot	Position	1	1973
142.89	105.691	53.6638	µm	Spot	Position	1	1974
115.392	144.074	50.7874	µm	Spot	Position	1	1976
150.673	148.969	51.9808	µm	Spot	Position	1	1977
87.061	110.577	60.6197	µm	Spot	Position	1	1989
128.788	143.962	60.4714	µm	Spot	Position	1	1992
138.864	147.06	60.0947	µm	Spot	Position	1	1993
151.883	147.854	58.654	µm	Spot	Position	1	1994
232.657	101.492	-0.0275688	µm	Spot	Position	1	1997
245.691	153.293	0.0105286	µm	Spot	Position	1	2003
182.36	166.493	0.684196	µm	Spot	Position	1	2005
218.028	83.9495	4.86615	µm	Spot	Position	1	2006
179.055	87.447	2.61917	µm	Spot	Position	1	2007
214.362	108.723	3.09236	µm	Spot	Position	1	2012
226.016	110.047	4.23678	µm	Spot	Position	1	2013
179.244	147.665	4.53638	µm	Spot	Position	1	2020
232.258	151.011	2.58047	µm	Spot	Position	1	2021
195.132	153.121	4.91166	µm	Spot	Position	1	2022
247.616	116.75	7.88472	µm	Spot	Position	1	2023
194.185	148.111	8.75714	µm	Spot	Position	1	2026
185.302	166.493	9.09673	µm	Spot	Position	1	2027
240.391	166.493	7.06761	µm	Spot	Position	1	2028
202.325	94.9536	12.3406	µm	Spot	Position	1	2031
215.941	158.2	11.3587	µm	Spot	Position	1	2037
243.257	95.8522	15.1498	µm	Spot	Position	1	2038
198.886	97.9807	17.2606	µm	Spot	Position	1	2040
204.878	85.5899	21.4388	µm	Spot	Position	1	2048
236.055	119.355	20.2225	µm	Spot	Position	1	2053
208.773	153.124	20.269	µm	Spot	Position	1	2057
173.224	166.493	19.6679	µm	Spot	Position	1	2060
203.576	166.493	20.8469	µm	Spot	Position	1	2061
233.489	166.493	18.3127	µm	Spot	Position	1	2062
245.431	130.04	22.5836	µm	Spot	Position	1	2067
238.597	156.588	24.5938	µm	Spot	Position	1	2069
217.341	158.505	24.4888	µm	Spot	Position	1	2070
207.96	116.122	29.2187	µm	Spot	Position	1	2072
229.428	134.287	28.9689	µm	Spot	Position	1	2077
203.586	145.849	28.5977	µm	Spot	Position	1	2080
171.415	150.861	28.1349	µm	Spot	Position	1	2082
201.439	154.724	29.1127	µm	Spot	Position	1	2083
196.603	163.633	32.6908	µm	Spot	Position	1	2090
216.105	163.875	33.4402	µm	Spot	Position	1	2091
208.916	89.2319	35.9053	µm	Spot	Position	1	2095
206.988	119.721	35.7317	µm	Spot	Position	1	2103
172.907	162.046	35.6496	µm	Spot	Position	1	2110
216.613	158.029	40.3361	µm	Spot	Position	1	2117
197.945	161.664	38.5146	µm	Spot	Position	1	2120
172.862	95.5125	47.3722	µm	Spot	Position	1	2134
215.308	156.809	46.6549	µm	Spot	Position	1	2147
196.316	166.493	48.5912	µm	Spot	Position	1	2152
168.803	161.593	59.3204	µm	Spot	Position	1	2183
256.717	85.5849	0.0147552	µm	Spot	Position	1	2185
310.346	151.703	-0.206535	µm	Spot	Position	1	2194
314.263	161.616	0.166039	µm	Spot	Position	1	2196
303.99	166.493	-0.279175	µm	Spot	Position	1	2197
251.103	88.2317	4.50507	µm	Spot	Position	1	2198
263.597	99.0368	4.36901	µm	Spot	Position	1	2199
295.441	90.879	8.35512	µm	Spot	Position	1	2204
270.028	111.635	7.28311	µm	Spot	Position	1	2205
257.779	166.493	7.5025	µm	Spot	Position	1	2209
277.821	96.756	12.8778	µm	Spot	Position	1	2212
307.09	102.38	11.8738	µm	Spot	Position	1	2213
257.837	158.418	12.1583	µm	Spot	Position	1	2221
302.281	166.493	12.518	µm	Spot	Position	1	2222
256.296	105.965	16.5136	µm	Spot	Position	1	2224
284.505	119.579	15.4359	µm	Spot	Position	1	2227
279.058	166.493	17.3569	µm	Spot	Position	1	2233
263.627	94.224	19.9823	µm	Spot	Position	1	2237
263.652	114.781	19.953	µm	Spot	Position	1	2242
298.219	151.02	20.0361	µm	Spot	Position	1	2243
299.534	95.3691	24.5266	µm	Spot	Position	1	2245
276.281	143.995	23.5477	µm	Spot	Position	1	2252
307.085	160.034	23.9446	µm	Spot	Position	1	2253
258.849	119.292	28.631	µm	Spot	Position	1	2255
324.24	150.768	27.6734	µm	Spot	Position	1	2259
261.41	157.761	28.1932	µm	Spot	Position	1	2261
302.096	157.833	29.2082	µm	Spot	Position	1	2262
313.108	157.831	28.4944	µm	Spot	Position	1	2263
273.228	116.315	32.7179	µm	Spot	Position	1	2265
315.781	125.603	30.9127	µm	Spot	Position	1	2266
280.007	165.203	30.2994	µm	Spot	Position	1	2275
309.164	105.971	39.9149	µm	Spot	Position	1	2289
273.766	114.328	41.0816	µm	Spot	Position	1	2290
325.365	149.245	43.0594	µm	Spot	Position	1	2307
302.831	118.967	48.6671	µm	Spot	Position	1	2313
323.669	142.497	48.4999	µm	Spot	Position	1	2320
279.297	93.1789	55.2635	µm	Spot	Position	1	2334
287.512	145.472	61.0513	µm	Spot	Position	1	2351
70.665	16.4668	64	µm	Spot	Position	1	2360
48.9146	31.647	64	µm	Spot	Position	1	2364
64.971	34.1968	64	µm	Spot	Position	1	2365
52.828	65.7558	64	µm	Spot	Position	1	2369
80.2806	81.0293	64	µm	Spot	Position	1	2372
59.9224	82.3071	64	µm	Spot	Position	1	2373
96.7124	4.4712	64	µm	Spot	Position	1	2374
127.679	4.41743	64	µm	Spot	Position	1	2375
132.655	4.25878	64	µm	Spot	Position	1	2376
125.373	12.0459	64	µm	Spot	Position	1	2378
101.846	29.9504	64	µm	Spot	Position	1	2381
106.672	66.9725	64	µm	Spot	Position	1	2390
172.076	10.3924	64	µm	Spot	Position	1	2395
30.0872	85.589	64	µm	Spot	Position	1	2406
42.8017	88.6038	64	µm	Spot	Position	1	2407
76.6746	92.1076	64	µm	Spot	Position	1	2409
51.9871	110.392	64	µm	Spot	Position	1	2412
83.1938	125.418	64	µm	Spot	Position	1	2415
60.2357	136.756	64	µm	Spot	Position	1	2417
75.0886	143.383	64	µm	Spot	Position	1	2419
65.8585	148.132	64	µm	Spot	Position	1	2420
93.8898	140.208	64	µm	Spot	Position	1	2434
88.6044	148.491	64	µm	Spot	Position	1	2436
99.0809	157.522	64	µm	Spot	Position	1	2438
103.401	166.493	64	µm	Spot	Position	1	2440
247.187	92.177	64	µm	Spot	Position	1	2444
279.388	98.0732	64	µm	Spot	Position	1	2459
