# Supplementary material for: Glucokinase activity controls peripherally located subpopulations of β-cells that lead islet Ca2+ oscillations
Source: eLife. 2025 Feb 12;13:RP103068. doi: 10.7554/eLife.103068 (PMC11820133; doi:10.7554/eLife.103068)
Supplement: Source data 8. [file elife-103068-data8.zip › EJ155 10GPKa F11-1_Statistics/EJ155 10GPKa F11-1_Detailed.csv]

Detailed
====================
Position X	Position Y	Position Z	Unit	Category	Collection	Time	ID
79.0208	9.4882	-64	µm	Spot	Position	815	0
81.7789	21.7871	-64	µm	Spot	Position	815	2
70.389	34.2843	-64	µm	Spot	Position	815	3
82.1531	39.0014	-64	µm	Spot	Position	815	4
80.6298	47.9219	-64	µm	Spot	Position	815	5
73.0719	71.4698	-64	µm	Spot	Position	815	10
56.9708	5.62201	-58.9451	µm	Spot	Position	815	11
81.3182	40.9694	-47.9738	µm	Spot	Position	815	29
77.6899	47.8435	-47.8151	µm	Spot	Position	815	30
74.0089	65.6543	-47.1376	µm	Spot	Position	815	31
73.9492	28.7127	-43.2582	µm	Spot	Position	815	48
67.7452	48.8583	-44	µm	Spot	Position	815	56
71.0888	69.129	-43.2757	µm	Spot	Position	815	61
78.5092	17.7125	-40.0141	µm	Spot	Position	815	63
81.9607	59.5923	-39.6942	µm	Spot	Position	815	65
75.805	83.2166	-40.2692	µm	Spot	Position	815	66
65.6822	43.8189	-34.9415	µm	Spot	Position	815	67
77.965	48.8984	-35.1378	µm	Spot	Position	815	68
77.7719	21.3262	-33.0705	µm	Spot	Position	815	74
82.2564	59.9798	-32.2993	µm	Spot	Position	815	80
72.9571	73.0573	-32.6807	µm	Spot	Position	815	83
65.4446	81.4768	-30.7768	µm	Spot	Position	815	84
82.5758	24.4616	-29.4311	µm	Spot	Position	815	86
67.825	31.7929	-28.1359	µm	Spot	Position	815	87
82.0574	36.8523	-28.6439	µm	Spot	Position	815	88
65.3361	82.0392	-24.3786	µm	Spot	Position	815	92
79.261	7.95454	-19.6146	µm	Spot	Position	815	94
72.1712	47.0802	-21.2493	µm	Spot	Position	815	95
79.448	33.1197	-17.069	µm	Spot	Position	815	99
71.0023	33.5734	-17.7256	µm	Spot	Position	815	100
76.5868	55.1039	-16.651	µm	Spot	Position	815	102
77.1174	66.9024	-15.1595	µm	Spot	Position	815	104
60.621	75.9084	-14.9529	µm	Spot	Position	815	105
63.8924	47.1139	-11.1532	µm	Spot	Position	815	106
68.7784	16.4724	-9.11559	µm	Spot	Position	815	107
56.7664	50.0361	-6.72791	µm	Spot	Position	815	108
76.9583	11.6186	-3.87743	µm	Spot	Position	815	112
60.988	30.3257	-2.74487	µm	Spot	Position	815	114
72.7741	68.2373	-4.77305	µm	Spot	Position	815	116
73.4156	74.239	-4.78969	µm	Spot	Position	815	117
152.196	4.46731	-64	µm	Spot	Position	815	118
94.7893	5.15666	-64	µm	Spot	Position	815	119
114.848	5.55418	-64	µm	Spot	Position	815	120
143.087	6.35123	-64	µm	Spot	Position	815	121
131.107	6.76677	-64	µm	Spot	Position	815	122
165.345	15.8856	-64	µm	Spot	Position	815	123
129.752	18.5128	-64	µm	Spot	Position	815	125
90.7221	19.7928	-64	µm	Spot	Position	815	126
162.413	26.8361	-64	µm	Spot	Position	815	127
125.277	27.5208	-64	µm	Spot	Position	815	128
145.132	32.3316	-64	µm	Spot	Position	815	129
149.775	34.7408	-64	µm	Spot	Position	815	131
157.842	44.4805	-64	µm	Spot	Position	815	135
132.659	46.2068	-64	µm	Spot	Position	815	136
95.9078	47.3899	-64	µm	Spot	Position	815	137
139.569	62.8961	-64	µm	Spot	Position	815	140
96.8477	79.6663	-64	µm	Spot	Position	815	144
115.589	82.0349	-64	µm	Spot	Position	815	146
130.03	4.66006	-55.7817	µm	Spot	Position	815	151
119.618	12.0681	-55.962	µm	Spot	Position	815	152
147.153	12.7979	-56	µm	Spot	Position	815	153
102.541	22.2971	-55.4632	µm	Spot	Position	815	155
133.903	26.6474	-56	µm	Spot	Position	815	157
154.856	35.4356	-56	µm	Spot	Position	815	159
165.246	38.8507	-55.814	µm	Spot	Position	815	160
108.761	45.5974	-56.2411	µm	Spot	Position	815	161
119.947	48.1402	-56.1176	µm	Spot	Position	815	162
145.633	49.1625	-56	µm	Spot	Position	815	163
130.177	54.6402	-56	µm	Spot	Position	815	165
103.423	55.1161	-55.4835	µm	Spot	Position	815	166
92.0679	55.9918	-56	µm	Spot	Position	815	167
87.3479	62.6114	-56.183	µm	Spot	Position	815	169
140.207	71.7001	-55.4951	µm	Spot	Position	815	172
95.6047	74.2575	-56	µm	Spot	Position	815	174
165.915	76.0597	-56	µm	Spot	Position	815	175
148.623	17.1778	-51.4834	µm	Spot	Position	815	177
139.996	20.62	-50.7636	µm	Spot	Position	815	178
122.009	23.1583	-51.2526	µm	Spot	Position	815	179
106.033	25.204	-51.6078	µm	Spot	Position	815	180
105.909	33.4821	-51.8015	µm	Spot	Position	815	182
156.437	40.3015	-51.5708	µm	Spot	Position	815	183
126.593	41.1558	-51.3771	µm	Spot	Position	815	185
103.751	59.2791	-51.5986	µm	Spot	Position	815	187
93.9509	60.3705	-51.692	µm	Spot	Position	815	188
103.426	66.8964	-51.0738	µm	Spot	Position	815	190
155.5	69.9554	-51.1496	µm	Spot	Position	815	192
90.6566	71.0785	-51.0256	µm	Spot	Position	815	193
95.1216	27.3596	-48.9013	µm	Spot	Position	815	196
139.367	36.9018	-49.0178	µm	Spot	Position	815	197
158.131	44.223	-47.9191	µm	Spot	Position	815	199
99.08	44.7743	-47.151	µm	Spot	Position	815	200
88.156	52.3496	-48	µm	Spot	Position	815	201
110.275	53.7359	-47.7832	µm	Spot	Position	815	202
154.873	54.6563	-47.6821	µm	Spot	Position	815	203
165.299	56.2773	-48.6964	µm	Spot	Position	815	204
143.527	62.108	-47.6473	µm	Spot	Position	815	205
91.6768	65.6574	-47.8389	µm	Spot	Position	815	207
138.774	68.6127	-48.3362	µm	Spot	Position	815	209
120.038	75.41	-49.6114	µm	Spot	Position	815	210
105.945	80.266	-48.2519	µm	Spot	Position	815	211
130.031	83.2138	-48.6386	µm	Spot	Position	815	212
151.555	3.19353	-42.9924	µm	Spot	Position	815	213
92.647	8.95996	-43.8374	µm	Spot	Position	815	216
121.416	9.49551	-43.7601	µm	Spot	Position	815	217
95.2344	22.5833	-43.4076	µm	Spot	Position	815	219
157.957	40.5196	-43.8631	µm	Spot	Position	815	222
110.476	49.9658	-44.4152	µm	Spot	Position	815	223
132.583	49.7012	-43.1096	µm	Spot	Position	815	225
142.916	58.584	-43.5864	µm	Spot	Position	815	227
92.0411	61.5219	-44.2609	µm	Spot	Position	815	228
135.528	62.6129	-43.8433	µm	Spot	Position	815	229
112.145	69.1498	-43.1791	µm	Spot	Position	815	230
120.3	69.4848	-43.828	µm	Spot	Position	815	231
147.101	72.2562	-44.254	µm	Spot	Position	815	232
105.873	75.1784	-42.4952	µm	Spot	Position	815	233
166.665	82.3177	-43.8987	µm	Spot	Position	815	234
154.292	21.362	-39.7316	µm	Spot	Position	815	237
127.935	25.199	-39.972	µm	Spot	Position	815	238
144.321	41.2234	-40.3439	µm	Spot	Position	815	241
87.7605	44.8643	-40.2226	µm	Spot	Position	815	242
108.636	6.06759	-34.8501	µm	Spot	Position	815	243
141.686	7.7318	-34.5834	µm	Spot	Position	815	244
101.878	15.9667	-35.5653	µm	Spot	Position	815	245
109.134	17.8991	-36.0752	µm	Spot	Position	815	247
138.16	20.8408	-35.4637	µm	Spot	Position	815	248
148.424	22.6624	-35.7561	µm	Spot	Position	815	249
86.8911	28.5697	-36.5253	µm	Spot	Position	815	250
103.511	28.4597	-36.2242	µm	Spot	Position	815	251
128.463	30.8933	-35.1456	µm	Spot	Position	815	252
91.5062	35.8305	-35.7193	µm	Spot	Position	815	254
102.51	45.478	-35.5376	µm	Spot	Position	815	256
105.722	82.379	-36.6431	µm	Spot	Position	815	262
92.1916	4.12445	-30.9736	µm	Spot	Position	815	263
90.2808	17.0272	-31.2352	µm	Spot	Position	815	264
137.458	64.4089	-32.8076	µm	Spot	Position	815	271
138.326	71.5204	-32.1394	µm	Spot	Position	815	272
110.065	75.5979	-32.7187	µm	Spot	Position	815	274
110.178	4.17647	-27.9714	µm	Spot	Position	815	276
142.134	4.86881	-27.4152	µm	Spot	Position	815	277
95.391	46.2672	-26.5861	µm	Spot	Position	815	285
115.774	80.8731	-27.378	µm	Spot	Position	815	289
125.758	4.48202	-23.9264	µm	Spot	Position	815	290
97.9054	5.17273	-24.2137	µm	Spot	Position	815	291
114.444	4.93764	-24.2937	µm	Spot	Position	815	292
85.1431	8.50877	-23.5276	µm	Spot	Position	815	294
135.372	40.6216	-24.0468	µm	Spot	Position	815	301
157.931	43.5385	-22.6545	µm	Spot	Position	815	302
165.76	76.91	-24.9115	µm	Spot	Position	815	305
97.1848	78.639	-25.0241	µm	Spot	Position	815	306
107.909	72.2378	-20.6594	µm	Spot	Position	815	308
115.636	5.293	-14.6461	µm	Spot	Position	815	309
132.963	5.64018	-14.5791	µm	Spot	Position	815	310
90.4642	7.93228	-16.2322	µm	Spot	Position	815	311
158.39	8.65014	-16.7796	µm	Spot	Position	815	312
91.17	18.8658	-17.5739	µm	Spot	Position	815	315
132.328	45.2677	-16.7898	µm	Spot	Position	815	321
87.1069	48.4802	-15.9018	µm	Spot	Position	815	322
114.149	76.5355	-16.2463	µm	Spot	Position	815	328
145.186	5.61414	-12.4039	µm	Spot	Position	815	329
96.0604	9.49916	-11.6904	µm	Spot	Position	815	330
166.554	9.69761	-11.248	µm	Spot	Position	815	331
84.0375	16.1282	-12.1721	µm	Spot	Position	815	333
162.364	24.1355	-13.5514	µm	Spot	Position	815	335
97.7285	58.1052	-11.7168	µm	Spot	Position	815	340
107.43	71.0907	-10.9078	µm	Spot	Position	815	343
92.6944	74.0305	-13.2327	µm	Spot	Position	815	344
130.148	16.0013	-8.76374	µm	Spot	Position	815	347
121.321	23.647	-7.1123	µm	Spot	Position	815	348
84.5739	47.4701	-7.0906	µm	Spot	Position	815	352
101.942	5.71077	-3.56663	µm	Spot	Position	815	355
92.6362	22.8234	-3.80373	µm	Spot	Position	815	358
108.039	28.3072	-4.41041	µm	Spot	Position	815	359
96.1025	44.9365	-3.50014	µm	Spot	Position	815	361
88.1979	65.9288	-3.76495	µm	Spot	Position	815	365
192.173	5.6592	-64	µm	Spot	Position	815	368
183.201	12.7967	-64	µm	Spot	Position	815	369
202.642	12.5442	-64	µm	Spot	Position	815	370
226.327	18.419	-64	µm	Spot	Position	815	371
176.247	20.4797	-64	µm	Spot	Position	815	372
207.396	25.321	-64	µm	Spot	Position	815	374
195.218	62.1927	-64	µm	Spot	Position	815	386
171.688	73.4752	-64	µm	Spot	Position	815	389
203.912	73.4202	-64	µm	Spot	Position	815	390
169.071	78.4482	-64	µm	Spot	Position	815	392
170.896	6.2203	-55.545	µm	Spot	Position	815	400
180.369	29.5411	-55.9519	µm	Spot	Position	815	406
203.629	38.9836	-57.0337	µm	Spot	Position	815	408
174.733	41.3611	-56	µm	Spot	Position	815	409
230.392	44.8032	-55.7524	µm	Spot	Position	815	411
185.727	70.9507	-55.9925	µm	Spot	Position	815	417
172.237	10.369	-51.937	µm	Spot	Position	815	420
196.282	31.9493	-51.3813	µm	Spot	Position	815	423
181.416	33.365	-52.5648	µm	Spot	Position	815	424
201.663	46.804	-51.1642	µm	Spot	Position	815	428
213.122	47.4099	-51.7453	µm	Spot	Position	815	429
228.947	49.423	-51.9835	µm	Spot	Position	815	430
236.979	57.8695	-51.4029	µm	Spot	Position	815	431
208.621	65.9638	-51.736	µm	Spot	Position	815	434
185.792	75.2891	-52.5252	µm	Spot	Position	815	435
242.897	79.1686	-51.7724	µm	Spot	Position	815	436
167.35	80.5966	-51.3045	µm	Spot	Position	815	437
226.148	37.6013	-48.7288	µm	Spot	Position	815	440
225.143	50.8129	-48.3227	µm	Spot	Position	815	442
212.11	51.3921	-48.2602	µm	Spot	Position	815	443
227.565	61.435	-49.8605	µm	Spot	Position	815	444
196.003	63.4717	-47.923	µm	Spot	Position	815	445
219.553	66.0018	-48.0716	µm	Spot	Position	815	446
172.473	74.491	-48.2952	µm	Spot	Position	815	447
204.391	79.7757	-48.7904	µm	Spot	Position	815	448
169.005	6.46688	-43.647	µm	Spot	Position	815	451
213.131	11.506	-43.2568	µm	Spot	Position	815	452
196.698	20.2565	-43.0487	µm	Spot	Position	815	454
205.761	27.7939	-43.5575	µm	Spot	Position	815	456
225.688	32.0139	-43.3831	µm	Spot	Position	815	457
222.487	36.5895	-43.7745	µm	Spot	Position	815	460
198.538	43.4242	-43.7996	µm	Spot	Position	815	462
211.672	47.4619	-44.1541	µm	Spot	Position	815	463
222.902	47.9405	-43.9082	µm	Spot	Position	815	464
195.349	59.5608	-43.6338	µm	Spot	Position	815	467
218.393	62.658	-44.5482	µm	Spot	Position	815	468
171.134	71.1094	-43.6501	µm	Spot	Position	815	470
179.896	72.739	-43.9256	µm	Spot	Position	815	471
203.074	73.7482	-43.1303	µm	Spot	Position	815	473
232.259	78.7008	-42.7997	µm	Spot	Position	815	475
169.67	11.4864	-40.9755	µm	Spot	Position	815	478
214.127	23.0846	-40.1684	µm	Spot	Position	815	480
184.831	31.8681	-40.2421	µm	Spot	Position	815	482
175.377	39.3206	-39.5404	µm	Spot	Position	815	483
193.38	39.435	-40.4071	µm	Spot	Position	815	484
232.718	42.4861	-39.6808	µm	Spot	Position	815	485
220.299	50.8325	-39.7728	µm	Spot	Position	815	487
213.06	69.6269	-39.9445	µm	Spot	Position	815	491
218.629	2.47635	-36.2261	µm	Spot	Position	815	492
233.16	14.3962	-36.1556	µm	Spot	Position	815	494
169.194	15.5509	-36.0396	µm	Spot	Position	815	495
237.584	34.3659	-36.5391	µm	Spot	Position	815	499
249.84	52.1862	-36.5136	µm	Spot	Position	815	501
201.376	61.3739	-36.1621	µm	Spot	Position	815	502
245.184	70.3323	-36.8577	µm	Spot	Position	815	505
199.603	75.0526	-36.3307	µm	Spot	Position	815	507
193.501	3.68789	-31.2488	µm	Spot	Position	815	508
205.888	22.9945	-30.7672	µm	Spot	Position	815	509
247.055	49.8159	-32.5307	µm	Spot	Position	815	510
167.027	72.5414	-31.9251	µm	Spot	Position	815	513
211.581	3.8621	-29.6575	µm	Spot	Position	815	517
169.697	11.8068	-29.3708	µm	Spot	Position	815	518
225.889	17.5531	-27.5641	µm	Spot	Position	815	519
176.184	21.5463	-26.8652	µm	Spot	Position	815	520
244.926	30.167	-27.5371	µm	Spot	Position	815	522
227.443	34.4204	-27.6504	µm	Spot	Position	815	524
218.25	55.877	-28.5565	µm	Spot	Position	815	528
182.176	10.1372	-24.9647	µm	Spot	Position	815	534
244.763	42.6338	-23.6784	µm	Spot	Position	815	537
173.509	71.0185	-23.249	µm	Spot	Position	815	542
249.227	81.4772	-24.5956	µm	Spot	Position	815	543
205.713	5.86878	-20.0179	µm	Spot	Position	815	544
195.992	36.0184	-19.438	µm	Spot	Position	815	547
222.877	62.0274	-19.2731	µm	Spot	Position	815	549
177.373	14.5777	-17.6613	µm	Spot	Position	815	554
190.598	5.7727	-12.0403	µm	Spot	Position	815	567
215.423	8.98279	-12.1417	µm	Spot	Position	815	568
203.563	12.926	-11.3697	µm	Spot	Position	815	569
223.941	14.6849	-11.9812	µm	Spot	Position	815	570
236.868	38.6548	-13.0757	µm	Spot	Position	815	573
232.886	12.4102	-7.4413	µm	Spot	Position	815	581
247.573	40.0124	-8.4282	µm	Spot	Position	815	587
209.086	66.9608	-8.96194	µm	Spot	Position	815	593
172.653	4.77487	-4.07077	µm	Spot	Position	815	597
184.679	10.9642	-3.32269	µm	Spot	Position	815	598
246.046	72.2931	-4.88986	µm	Spot	Position	815	603
252.195	34.1835	-64	µm	Spot	Position	815	605
252.809	31.5389	-14.8126	µm	Spot	Position	815	670
259.958	65.717	-7.68089	µm	Spot	Position	815	677
65.1133	83.5731	-64	µm	Spot	Position	815	679
77.838	90.1042	-64	µm	Spot	Position	815	680
79.151	86.3478	-51.076	µm	Spot	Position	815	707
73.4315	104.592	-47.9424	µm	Spot	Position	815	711
74.4328	94.9262	-38.6749	µm	Spot	Position	815	736
74.629	104.237	-35.6965	µm	Spot	Position	815	740
75.1341	83.8999	-31.9969	µm	Spot	Position	815	745
74.9098	101.354	-28.0628	µm	Spot	Position	815	749
74.0561	126.293	-27.8678	µm	Spot	Position	815	751
78.4505	100.433	-24.0963	µm	Spot	Position	815	753
78.2976	88.1863	-15.5417	µm	Spot	Position	815	756
74.4288	86.7005	-12.3405	µm	Spot	Position	815	758
70.4972	119.547	-11.291	µm	Spot	Position	815	759
128.018	89.1015	-64	µm	Spot	Position	815	767
125.518	96.8541	-64	µm	Spot	Position	815	770
86.3326	99.3584	-64	µm	Spot	Position	815	772
93.4129	104.399	-64	µm	Spot	Position	815	773
131.361	106.418	-64	µm	Spot	Position	815	774
112.527	110.254	-64	µm	Spot	Position	815	775
157.272	111.863	-64	µm	Spot	Position	815	776
100.889	114.576	-64	µm	Spot	Position	815	778
127.629	121.24	-64	µm	Spot	Position	815	779
87.6347	123.068	-64	µm	Spot	Position	815	780
114.763	124.808	-64	µm	Spot	Position	815	781
155.298	126.029	-64	µm	Spot	Position	815	782
154.444	133.202	-64	µm	Spot	Position	815	784
112.288	133.813	-64	µm	Spot	Position	815	785
138.766	137.578	-64	µm	Spot	Position	815	786
125.006	141.808	-64	µm	Spot	Position	815	788
157.938	142.985	-64	µm	Spot	Position	815	789
141.961	157.739	-64	µm	Spot	Position	815	791
154.534	161.716	-64	µm	Spot	Position	815	792
147.061	137.179	-60.093	µm	Spot	Position	815	794
150.277	90.0647	-55.83	µm	Spot	Position	815	799
140.054	107.793	-56.3342	µm	Spot	Position	815	801
141.501	111.416	-50.971	µm	Spot	Position	815	804
149.698	126.781	-50.3414	µm	Spot	Position	815	805
106.684	137.968	-51.0599	µm	Spot	Position	815	807
147.142	138.249	-51.0109	µm	Spot	Position	815	808
90.0779	83.8486	-48.0058	µm	Spot	Position	815	809
120.837	86.4144	-49.5283	µm	Spot	Position	815	811
136.219	91.8431	-48.2422	µm	Spot	Position	815	812
149.562	92.4526	-48.6439	µm	Spot	Position	815	813
83.9249	94.8722	-48.5683	µm	Spot	Position	815	814
108.235	96.9347	-48.9685	µm	Spot	Position	815	815
154.729	99.2451	-49.1531	µm	Spot	Position	815	817
88.2638	105.201	-47.5236	µm	Spot	Position	815	818
164.007	111.869	-49.0353	µm	Spot	Position	815	820
95.6853	114.706	-49.091	µm	Spot	Position	815	822
154.906	132.681	-47.3246	µm	Spot	Position	815	825
98.9864	133.167	-48.4334	µm	Spot	Position	815	826
114.861	134.931	-48.1977	µm	Spot	Position	815	828
155.597	158.714	-47.9688	µm	Spot	Position	815	841
147.718	86.4439	-43.2359	µm	Spot	Position	815	844
136.054	87.5369	-44.9731	µm	Spot	Position	815	845
84.6015	89.3799	-43.4493	µm	Spot	Position	815	846
117.012	94.4682	-44.1847	µm	Spot	Position	815	847
88.7814	101.262	-43.8232	µm	Spot	Position	815	848
94.9741	108.108	-43.3112	µm	Spot	Position	815	849
147.317	121.955	-43.0048	µm	Spot	Position	815	850
154.912	128.401	-44.4497	µm	Spot	Position	815	851
154.915	154.05	-43.8045	µm	Spot	Position	815	853
162.614	91.2305	-39.6029	µm	Spot	Position	815	855
141.964	106.813	-41.1627	µm	Spot	Position	815	857
100.275	128.381	-41.1296	µm	Spot	Position	815	861
136.498	129.057	-39.4749	µm	Spot	Position	815	862
89.1786	90.4984	-37.4812	µm	Spot	Position	815	864
146.886	92.1896	-35.1792	µm	Spot	Position	815	866
96.2785	102.461	-36.485	µm	Spot	Position	815	868
130.456	102.351	-35.736	µm	Spot	Position	815	869
141.41	109.776	-36.2264	µm	Spot	Position	815	871
99.8532	113.125	-35.4819	µm	Spot	Position	815	872
150.274	120.732	-37.2078	µm	Spot	Position	815	873
86.9051	124.814	-35.0226	µm	Spot	Position	815	874
158.445	124.537	-36.8736	µm	Spot	Position	815	875
112.848	132.24	-36.5412	µm	Spot	Position	815	876
124.458	152.676	-36.2143	µm	Spot	Position	815	877
155.718	96.4267	-31.5469	µm	Spot	Position	815	880
126.48	98.752	-32.3525	µm	Spot	Position	815	881
111.845	102.354	-33.7887	µm	Spot	Position	815	882
91.7799	107.334	-32.2054	µm	Spot	Position	815	883
84.6583	112.984	-30.8865	µm	Spot	Position	815	885
149.7	118.135	-32.6108	µm	Spot	Position	815	886
126.449	121.305	-32.1959	µm	Spot	Position	815	887
164.91	134.929	-32.0045	µm	Spot	Position	815	889
156.35	142.796	-31.8076	µm	Spot	Position	815	890
151.511	162.718	-31.6789	µm	Spot	Position	815	892
85.8023	84.1874	-28.7436	µm	Spot	Position	815	893
129.265	85.9513	-28.8463	µm	Spot	Position	815	894
86.6978	97.6424	-27.5859	µm	Spot	Position	815	896
138.922	109.769	-28.2758	µm	Spot	Position	815	897
99.3304	118.76	-27.8225	µm	Spot	Position	815	898
115.629	123.266	-27.2344	µm	Spot	Position	815	899
100.801	138.035	-28.6055	µm	Spot	Position	815	903
124.009	140.552	-28.4865	µm	Spot	Position	815	904
162.214	166.493	-27.0008	µm	Spot	Position	815	905
149.505	91.9306	-25.0856	µm	Spot	Position	815	906
126.415	96.2668	-24.5985	µm	Spot	Position	815	907
158.05	111.448	-25.4545	µm	Spot	Position	815	909
100.854	114.194	-24.509	µm	Spot	Position	815	910
111.036	134.12	-23.159	µm	Spot	Position	815	913
139.813	137.096	-24.8838	µm	Spot	Position	815	914
135.917	107.931	-21.0702	µm	Spot	Position	815	919
88.5032	121.627	-21.1022	µm	Spot	Position	815	921
142.328	157.116	-20.7466	µm	Spot	Position	815	924
85.1909	131.26	-15.6783	µm	Spot	Position	815	929
150.066	135.482	-16.578	µm	Spot	Position	815	930
105.712	84.1001	-12.5559	µm	Spot	Position	815	935
157.862	105.365	-13.0138	µm	Spot	Position	815	938
136.599	154.384	-4.65684	µm	Spot	Position	815	962
225.104	97.4367	-64	µm	Spot	Position	815	974
196.548	97.9111	-64	µm	Spot	Position	815	975
173.619	111.531	-64	µm	Spot	Position	815	981
187.921	112.228	-64	µm	Spot	Position	815	982
245.892	120.943	-64	µm	Spot	Position	815	984
216.468	121.493	-64	µm	Spot	Position	815	985
188.638	123.39	-64	µm	Spot	Position	815	986
209.999	132.813	-64	µm	Spot	Position	815	989
180.538	134.601	-64	µm	Spot	Position	815	990
220.414	134.758	-64	µm	Spot	Position	815	991
212.13	138.189	-64	µm	Spot	Position	815	992
167.145	141.795	-64	µm	Spot	Position	815	995
176.77	144.162	-64	µm	Spot	Position	815	997
185.545	146.868	-64	µm	Spot	Position	815	998
240.728	149.691	-64	µm	Spot	Position	815	999
203.19	152.355	-64	µm	Spot	Position	815	1000
169.834	156.376	-64	µm	Spot	Position	815	1001
181.914	157.875	-64	µm	Spot	Position	815	1002
192.581	157.867	-64	µm	Spot	Position	815	1003
205.979	161.34	-64	µm	Spot	Position	815	1005
224.869	162.729	-64	µm	Spot	Position	815	1006
211.898	166.493	-64	µm	Spot	Position	815	1007
225.09	93.3495	-55.7695	µm	Spot	Position	815	1009
205.124	112.422	-56.9341	µm	Spot	Position	815	1011
177.449	154.689	-55.7915	µm	Spot	Position	815	1012
188.65	156.372	-55.9936	µm	Spot	Position	815	1013
198.82	107.796	-51.0982	µm	Spot	Position	815	1019
232.174	114.729	-51.3881	µm	Spot	Position	815	1022
211.148	119.787	-51.2726	µm	Spot	Position	815	1023
201.266	145.5	-50.7445	µm	Spot	Position	815	1029
220.1	145.483	-51.3658	µm	Spot	Position	815	1030
208.882	153.047	-52.479	µm	Spot	Position	815	1033
190.513	161.328	-51.6163	µm	Spot	Position	815	1037
176.513	85.5317	-48.642	µm	Spot	Position	815	1040
242.879	85.4478	-48.4327	µm	Spot	Position	815	1041
168.331	87.2402	-48.1027	µm	Spot	Position	815	1042
223.865	95.7466	-48.7651	µm	Spot	Position	815	1043
241.122	96.3226	-49.0563	µm	Spot	Position	815	1044
206.775	100.519	-48.0175	µm	Spot	Position	815	1046
180.414	109.487	-48.7769	µm	Spot	Position	815	1047
199.464	121.644	-48.2514	µm	Spot	Position	815	1048
189.927	129.715	-49.4872	µm	Spot	Position	815	1050
178.055	136.767	-47.9019	µm	Spot	Position	815	1052
213.578	143.337	-48.0789	µm	Spot	Position	815	1054
179.94	159.543	-49.1026	µm	Spot	Position	815	1055
223.234	91.0957	-43.5674	µm	Spot	Position	815	1059
234.393	93.4429	-43.1105	µm	Spot	Position	815	1060
205.689	96.8689	-43.9298	µm	Spot	Position	815	1062
196.344	104.286	-44.0724	µm	Spot	Position	815	1064
198.314	117.555	-43.854	µm	Spot	Position	815	1067
176.623	132.678	-44.0702	µm	Spot	Position	815	1070
211.867	138.837	-43.7819	µm	Spot	Position	815	1071
198.325	140.887	-43.3811	µm	Spot	Position	815	1072
179.772	154.688	-43.797	µm	Spot	Position	815	1073
217.433	111.358	-40.8485	µm	Spot	Position	815	1078
182.388	151.635	-40.6259	µm	Spot	Position	815	1085
218.927	154.935	-39.517	µm	Spot	Position	815	1086
173.105	159.019	-39.8981	µm	Spot	Position	815	1087
189.628	166.493	-40.922	µm	Spot	Position	815	1088
241.648	93.2928	-36.7	µm	Spot	Position	815	1090
246.919	102.816	-35.6569	µm	Spot	Position	815	1092
187.69	115.281	-35.7204	µm	Spot	Position	815	1094
178.137	120.832	-36.7028	µm	Spot	Position	815	1096
230.984	145.208	-35.7688	µm	Spot	Position	815	1100
192.205	155.84	-35.0727	µm	Spot	Position	815	1102
227.231	158.064	-36.5838	µm	Spot	Position	815	1103
173.367	162.621	-35.6611	µm	Spot	Position	815	1106
181.107	164.036	-35.6696	µm	Spot	Position	815	1107
211.915	166.493	-36.6734	µm	Spot	Position	815	1108
181.571	88.3245	-31.7568	µm	Spot	Position	815	1109
215.194	92.4419	-31.508	µm	Spot	Position	815	1110
226.275	96.3185	-31.2981	µm	Spot	Position	815	1111
211.89	127.717	-31.727	µm	Spot	Position	815	1114
190.889	154.103	-30.5537	µm	Spot	Position	815	1118
181.444	158.274	-31.1551	µm	Spot	Position	815	1119
207.073	85.3534	-27.2717	µm	Spot	Position	815	1120
246.238	101.124	-28.9398	µm	Spot	Position	815	1123
204.506	116.965	-28.0672	µm	Spot	Position	815	1125
180.432	132.264	-27.5737	µm	Spot	Position	815	1127
185.354	145.65	-28.4779	µm	Spot	Position	815	1128
202.978	149.864	-26.8287	µm	Spot	Position	815	1129
168.549	154.545	-28.5678	µm	Spot	Position	815	1130
224.785	161.996	-29.5763	µm	Spot	Position	815	1131
187.938	166.493	-29.1514	µm	Spot	Position	815	1132
225.431	95.8787	-23.0017	µm	Spot	Position	815	1135
173.356	110.367	-24.2856	µm	Spot	Position	815	1139
217.522	119.752	-23.9276	µm	Spot	Position	815	1141
244.192	129.556	-22.3926	µm	Spot	Position	815	1142
210.331	132.231	-23.8245	µm	Spot	Position	815	1143
229.479	138.777	-23.3899	µm	Spot	Position	815	1145
175.13	146.745	-24.2188	µm	Spot	Position	815	1146
210.76	152.903	-23.6953	µm	Spot	Position	815	1148
225.733	166.493	-23.0834	µm	Spot	Position	815	1149
245.71	119.794	-21.6297	µm	Spot	Position	815	1154
189.495	122.763	-21.1825	µm	Spot	Position	815	1155
213.03	138.494	-19.6672	µm	Spot	Position	815	1158
192.503	158.276	-20.3768	µm	Spot	Position	815	1161
173.181	160.543	-20.2383	µm	Spot	Position	815	1164
212.242	163.909	-20.4401	µm	Spot	Position	815	1165
174.934	110.341	-17.2425	µm	Spot	Position	815	1168
215.785	96.6743	-11.6997	µm	Spot	Position	815	1174
170.599	141.419	-12.5089	µm	Spot	Position	815	1179
241.915	147.757	-12.8569	µm	Spot	Position	815	1180
204.692	156.417	-11.2642	µm	Spot	Position	815	1181
240.12	155.775	-2.75384	µm	Spot	Position	815	1206
252.851	120.734	-64	µm	Spot	Position	815	1212
252.033	112.149	-23.1627	µm	Spot	Position	815	1286
254.241	118.05	-11.2465	µm	Spot	Position	815	1291
60.6205	65.9543	-0.831631	µm	Spot	Position	815	1300
75.0805	8.29788	4.0801	µm	Spot	Position	815	1303
79.2335	20.8186	3.57978	µm	Spot	Position	815	1304
81.456	45.8375	4.48221	µm	Spot	Position	815	1309
54.6304	82.5955	4.0477	µm	Spot	Position	815	1311
77.2635	64.8272	12.3836	µm	Spot	Position	815	1315
71.2986	77.0422	12.4914	µm	Spot	Position	815	1317
67.1891	43.967	16.8292	µm	Spot	Position	815	1320
60.4542	60.1954	15.2597	µm	Spot	Position	815	1322
83.1335	6.74376	18.9296	µm	Spot	Position	815	1323
77.228	13.9575	19.1374	µm	Spot	Position	815	1324
68.3663	45.4845	22.8128	µm	Spot	Position	815	1329
65.4206	60.383	23.2547	µm	Spot	Position	815	1331
61.7874	80.2821	24.4425	µm	Spot	Position	815	1334
81.5118	14.6608	28.2336	µm	Spot	Position	815	1335
91.5258	3.62027	0.459396	µm	Spot	Position	815	1397
130.895	4.48425	1.06264	µm	Spot	Position	815	1398
122.326	5.66873	-0.475666	µm	Spot	Position	815	1399
156.267	4.79173	5.01731	µm	Spot	Position	815	1411
138.408	8.24721	3.21639	µm	Spot	Position	815	1412
116.368	15.4912	3.49911	µm	Spot	Position	815	1413
133.468	27.3067	2.85724	µm	Spot	Position	815	1414
89.7415	35.7051	3.42909	µm	Spot	Position	815	1417
89.6649	17.7329	7.07699	µm	Spot	Position	815	1425
120.407	4.83776	13.6693	µm	Spot	Position	815	1431
165.993	4.73085	11.9282	µm	Spot	Position	815	1432
138.544	5.27224	11.5334	µm	Spot	Position	815	1433
131.917	6.2438	10.9661	µm	Spot	Position	815	1434
106.674	6.5305	12.6374	µm	Spot	Position	815	1435
156.605	8.087	11.3291	µm	Spot	Position	815	1436
120.643	11.5299	17.1306	µm	Spot	Position	815	1451
87.1392	12.7963	15.7608	µm	Spot	Position	815	1452
112.319	17.395	15.3656	µm	Spot	Position	815	1453
97.8358	19.5629	16.4279	µm	Spot	Position	815	1455
115.797	6.25796	18.9751	µm	Spot	Position	815	1462
100.033	7.65377	20.4818	µm	Spot	Position	815	1463
142.057	19.1871	24.5448	µm	Spot	Position	815	1472
102.683	4.64997	27.4026	µm	Spot	Position	815	1485
154.898	4.57586	32.8728	µm	Spot	Position	815	1491
109.696	5.70273	32.3274	µm	Spot	Position	815	1492
123.866	5.66486	32.1071	µm	Spot	Position	815	1493
130.702	7.0283	31.8995	µm	Spot	Position	815	1494
90.9345	8.47536	32.9959	µm	Spot	Position	815	1495
132.668	11.4808	36.1579	µm	Spot	Position	815	1507
166.086	4.77862	39.9459	µm	Spot	Position	815	1524
136.455	4.63802	49.4142	µm	Spot	Position	815	1543
129.08	6.10248	46.6458	µm	Spot	Position	815	1544
105.546	13.9523	48.3075	µm	Spot	Position	815	1545
118.898	20.9728	47.3598	µm	Spot	Position	815	1547
116.973	18.6292	56.3082	µm	Spot	Position	815	1578
152.986	4.61925	61.422	µm	Spot	Position	815	1596
202.248	4.44454	-0.0824585	µm	Spot	Position	815	1617
200.694	28.6495	0.587296	µm	Spot	Position	815	1620
203.862	10.5414	3.18817	µm	Spot	Position	815	1626
169.729	15.2156	2.91884	µm	Spot	Position	815	1627
229.018	36.6568	4.13945	µm	Spot	Position	815	1630
231.791	7.46421	7.71798	µm	Spot	Position	815	1637
203.472	4.65771	10.486	µm	Spot	Position	815	1644
191.876	16.6835	13.7034	µm	Spot	Position	815	1645
243.089	55.5899	11.8854	µm	Spot	Position	815	1656
218.006	10.1484	20.3034	µm	Spot	Position	815	1667
174.783	4.80271	24.8357	µm	Spot	Position	815	1680
186.772	10.0051	23.9265	µm	Spot	Position	815	1681
174.799	16.6234	23.7641	µm	Spot	Position	815	1682
231.822	18.2614	24.4907	µm	Spot	Position	815	1683
166.825	4.33812	29.0888	µm	Spot	Position	815	1695
211.882	11.8494	28.8697	µm	Spot	Position	815	1697
199.194	23.3826	27.9624	µm	Spot	Position	815	1698
187.902	15.9362	32.2998	µm	Spot	Position	815	1706
217.164	18.9092	44.188	µm	Spot	Position	815	1743
255.947	38.8225	-0.348217	µm	Spot	Position	815	1799
262.877	74.6311	28.2054	µm	Spot	Position	815	1822
81.5011	110.717	8.43332	µm	Spot	Position	815	1853
61.0761	95.9794	20.1515	µm	Spot	Position	815	1861
76.1956	125.38	22.5301	µm	Spot	Position	815	1864
144.684	153.196	0.165932	µm	Spot	Position	815	1913
89.0929	127.069	9.17396	µm	Spot	Position	815	1925
136.265	166.493	16.2584	µm	Spot	Position	815	1947
99.3369	88.0003	33.249	µm	Spot	Position	815	1981
196.546	166.493	-0.68129	µm	Spot	Position	815	2114
239.471	112.6	52.0864	µm	Spot	Position	815	2276
252.958	126.693	32.2318	µm	Spot	Position	815	2364
