# Supplementary material for: Glucokinase activity controls peripherally located subpopulations of β-cells that lead islet Ca2+ oscillations
Source: eLife. 2025 Feb 12;13:RP103068. doi: 10.7554/eLife.103068 (PMC11820133; doi:10.7554/eLife.103068)
Supplement: Source data 8. [file elife-103068-data8.zip › EJ155 10GPKa F11-1_Statistics/EJ155 10GPKa F11-1_Plot.csv]

Intensity Mean Ch=2 Img=1
====================
Time [s]	Intensity Mean::1000000000::0	Intensity Mean::1000000001::0	Intensity Mean::1000000002::0	Intensity Mean::1000000003::0	Intensity Mean::1000000004::0	Intensity Mean::1000000005::0	Intensity Mean::1000000006::0	Intensity Mean::1000000007::0	Intensity Mean::1000000008::0	Intensity Mean::1000000009::0	Intensity Mean::1000000010::0	Intensity Mean::1000000011::0	Intensity Mean::1000000012::0	Intensity Mean::1000000013::0	Intensity Mean::1000000014::0	Intensity Mean::1000000015::0	Intensity Mean::1000000016::0	Intensity Mean::1000000017::0	Intensity Mean::1000000018::0	Intensity Mean::1000000019::0	Intensity Mean::1000000020::0	Intensity Mean::1000000021::0	Intensity Mean::1000000022::0	Intensity Mean::1000000023::0	Intensity Mean::1000000024::0	Intensity Mean::1000000025::0	Intensity Mean::1000000026::0	Intensity Mean::1000000027::0	Intensity Mean::1000000028::0	Intensity Mean::1000000029::0	Intensity Mean::1000000030::0	Intensity Mean::1000000031::0	Intensity Mean::1000000032::0	Intensity Mean::1000000033::0	Intensity Mean::1000000034::0	Intensity Mean::1000000035::0	Intensity Mean::1000000036::0	Intensity Mean::1000000037::0	Intensity Mean::1000000038::0	Intensity Mean::1000000039::0	Intensity Mean::1000000040::0	Intensity Mean::1000000041::0	Intensity Mean::1000000042::0	Intensity Mean::1000000043::0	Intensity Mean::1000000044::0	Intensity Mean::1000000045::0	Intensity Mean::1000000046::0	Intensity Mean::1000000047::0	Intensity Mean::1000000048::0
0.000000	1645.89	1651.63	1641.77	1654.76	1655.79	1650.63	1619.27	1651.09	1651.04	1649.65	1641.32	1636.4	1643.68	1644.47	1658.3	1652.07	1627.47	1653.46	1646.23	1660.82	1644.97	1633.49	1654.19	1631.95	1657.37	1633.48	1643.21	1647.19	1654.4	1639.06	1655.33	1659.62	1622.5	1624.07	1630.42	1613.48	1642.95	1613.96	1653.07	1653.32	1625.7	1644.66	1631.85	1627.97	1628.71	1630.02	1633.01	1652.07	1634.11
0.495000	1645.75	1652.58	1640.44	1656.09	1659.92	1652.78	1620.8	1653.5	1651.12	1651.36	1642.53	1638.63	1645.05	1644.85	1656.98	1651.2	1628.69	1651.56	1645.09	1657.1	1646.8	1636.78	1651.75	1631.98	1653.42	1631.58	1643.05	1642	1652.84	1639.07	1655.08	1659.52	1623.16	1627.54	1632.56	1612.52	1642.53	1615.91	1653.27	1653.89	1622.21	1639.14	1627.14	1626.07	1626.6	1630.2	1631.64	1648.1	1633.05
0.990000	1648.13	1653.84	1640.73	1655.96	1660.17	1653.1	1622.69	1654.39	1651.83	1649.3	1643.29	1637.46	1645.12	1643.06	1656.76	1651.42	1627.8	1652.25	1646.24	1659.86	1648.56	1633.15	1654.59	1630.95	1655.7	1630.45	1645.99	1643.5	1654.94	1640.98	1658.35	1659.59	1622.92	1625.05	1628.86	1613.5	1645.12	1615.98	1652.65	1654.49	1623.78	1636.54	1629.47	1626.21	1629.7	1628.43	1632.92	1648.2	1632.32
1.485000	1643.93	1650.45	1638.49	1655.31	1658.45	1653.45	1620.13	1653.38	1651.45	1648.81	1642.49	1636.81	1643.88	1643.86	1656.89	1651.69	1628.86	1652.05	1648.19	1658.62	1646.46	1634.32	1654.62	1632.89	1656.26	1632.58	1644.97	1645.43	1653.31	1641.16	1656.24	1658.26	1621.3	1625.35	1629.68	1614.4	1642.86	1614.86	1652.29	1651.33	1623.58	1638.42	1627.6	1626.95	1628.03	1631.18	1632.04	1649.36	1635.11
1.981000	1645.75	1652.34	1640.11	1655.7	1659.49	1653.92	1619.74	1654.11	1651.46	1648.1	1642.3	1638.16	1646.07	1644.91	1659.14	1652.54	1629.99	1651.51	1645.72	1660.27	1645.46	1635.63	1654.76	1632.19	1655.96	1631.92	1645	1643.59	1653.71	1639.32	1655.33	1658.24	1623.75	1625.76	1627.82	1614.66	1642.76	1615.06	1652.06	1653.85	1624.1	1635.76	1629.82	1627.05	1629.16	1629.88	1630.55	1649.8	1634.75
2.476000	1646.09	1651.36	1638.37	1656.18	1659.67	1652.87	1620.06	1654.51	1652.54	1650.09	1642.67	1638.84	1645.92	1644.18	1658.38	1651.68	1629.89	1653.46	1645.38	1657.41	1646.54	1635.69	1653.37	1633.24	1654.65	1633.75	1645.2	1643.5	1653.95	1639.64	1655.62	1661.79	1619.94	1625.06	1631.69	1614.4	1643.29	1614.71	1654.89	1655.23	1624.64	1635.71	1631.6	1627.8	1629.6	1627.25	1633	1648.02	1631.81
2.971000	1647.58	1652.62	1641.62	1655.44	1658.25	1651.14	1620.55	1655.76	1650.44	1648.69	1643.34	1638.73	1644.13	1644.98	1658.39	1652.52	1628.76	1652	1646.68	1659.13	1648.32	1633.7	1653.43	1630.71	1655.13	1632.23	1643.57	1644.02	1654.79	1641.01	1657.44	1662.92	1620.63	1626.43	1629.09	1615.32	1642.93	1616.23	1651.49	1651.98	1625.57	1636.96	1628.1	1626.05	1627.61	1630.16	1632.01	1649.81	1633.01
3.466000	1646.28	1652.34	1639.15	1655.87	1657.07	1653.6	1619.89	1656.04	1651.91	1650.53	1643.18	1638.54	1645.99	1644.98	1658.81	1652.31	1629.31	1653.9	1646.32	1659.33	1647.36	1633.03	1654.36	1631.19	1656.28	1634.43	1644.74	1646.18	1653.99	1640.74	1656.68	1659.29	1620.38	1623.92	1630.75	1612.95	1643.25	1614.73	1652.57	1653.57	1626.02	1636.46	1629.63	1627.72	1630.12	1631.84	1634.32	1648.69	1633.08
3.961000	1647.93	1653.07	1641.03	1658.18	1659.8	1653.29	1620.26	1655.9	1651.54	1650.11	1642.28	1637.64	1645.76	1644.5	1658.01	1652.91	1627.86	1652.18	1647.51	1660.2	1646.78	1633.41	1650.62	1631.27	1655.13	1631.52	1645.14	1643.49	1653.08	1641.21	1655.94	1662.33	1621.71	1625.52	1629.83	1613.71	1644.55	1616.06	1654.14	1656.52	1624.03	1636.21	1628.53	1627.42	1628.96	1628.85	1632.61	1647.76	1631.76
4.457000	1645.86	1650.92	1639.48	1656.84	1657.78	1654.27	1620.23	1654.6	1653.21	1651.92	1645.72	1638.13	1647.32	1645.56	1658.53	1653.16	1628.71	1653.36	1647.43	1659.76	1645.58	1636.36	1653.67	1631.64	1654.65	1632.37	1645.31	1645.3	1654.9	1641.32	1658.48	1661.74	1622.6	1624.11	1628.75	1612.39	1642.79	1614.14	1654.63	1654.28	1623.82	1636.12	1628.74	1626.82	1627.6	1629.14	1633.58	1649.61	1633.11
4.952000	1646.67	1652.9	1641.83	1658.84	1657.99	1655.06	1621.42	1654.26	1653.07	1649.66	1644.83	1638.31	1645.89	1646.2	1659.47	1654.68	1628.96	1652.36	1647.34	1662.55	1647.62	1635.51	1654.83	1632.76	1656.7	1633.27	1644.88	1645.96	1653.14	1641.87	1658.92	1661	1622.46	1627.59	1630.65	1614.7	1645.81	1615.8	1653.68	1654.93	1622.88	1637.67	1629.16	1627.99	1628.63	1630.03	1634.46	1648.32	1633.04
5.447000	1647.82	1649.42	1639.17	1656.99	1660.1	1655.22	1619.49	1654.83	1653.82	1651.52	1644.78	1639.05	1646.7	1645.77	1659.3	1653.54	1629.84	1653.18	1648.14	1659.81	1646.08	1635.2	1654.06	1634.1	1654.07	1632.79	1643.91	1645.75	1653.59	1639	1657.57	1661.41	1622.17	1627.16	1630.71	1613.29	1644.37	1616.78	1653.55	1655.02	1625.05	1634.88	1629.19	1626.76	1628.26	1629.99	1633.83	1647.82	1634.12
5.942000	1646.88	1650.72	1639.64	1654.83	1658.03	1652.86	1620.13	1654.94	1651.86	1649.61	1643.72	1638.09	1646.91	1644.14	1657.57	1652.94	1630.28	1652.46	1645.51	1660.71	1646.2	1634.49	1654.95	1632.44	1655.87	1632.48	1645.29	1644.6	1654.12	1639.24	1657.93	1661.98	1620.92	1626.95	1630.21	1615.82	1641.82	1617.84	1655.22	1652.63	1623.65	1637.01	1628.42	1628.29	1628.33	1631.16	1633.42	1649.75	1636.01
6.437000	1647.52	1655.17	1640.37	1657.79	1661.05	1654.26	1621.44	1656.56	1652.06	1650.27	1644.72	1637.91	1647.76	1646.09	1659.98	1652.72	1630.01	1651.15	1648.12	1659.25	1647.72	1635.09	1652.46	1633.45	1654.82	1633.67	1645.25	1644.02	1654.97	1640.02	1656.21	1659.65	1624.4	1626.69	1630.7	1613.33	1644.23	1615.41	1655.05	1655.41	1622.85	1636.33	1630.04	1628.5	1629.36	1630.29	1632.8	1649.53	1633.9
6.933000	1646.53	1652.57	1638.65	1655.27	1658.97	1652.17	1622.8	1654.15	1651.3	1649.64	1642.94	1637.62	1645.81	1645.68	1657.38	1650.54	1627.02	1651.29	1647.33	1658.66	1648.13	1632.96	1653.41	1630.05	1654.49	1631.54	1645.08	1644.56	1653.93	1638.17	1657.39	1662.49	1624.14	1625.87	1631.17	1613.05	1643.18	1617.81	1655.11	1654.53	1621.14	1636	1628.78	1627.13	1626.88	1629.88	1632.08	1648.74	1633.52
7.428000	1643.4	1651.65	1640.02	1656.53	1659.32	1654.77	1623.96	1655.26	1654.26	1650.56	1645.65	1638.86	1647.8	1645.58	1660.36	1653.67	1628.08	1651.55	1643.46	1657.95	1645.35	1633.98	1652.53	1631.92	1655.25	1631.5	1644.4	1644.2	1654.6	1640.44	1657.71	1663.31	1622.71	1626.47	1630.74	1614	1645.84	1616	1652.94	1654.16	1625.15	1638.24	1628.24	1627.97	1625.19	1630.12	1633.02	1648.44	1635.24
7.923000	1648.1	1652.38	1640.95	1656.9	1659.26	1653.05	1622.48	1655.32	1652.51	1651.25	1644.43	1637.5	1647.33	1643.59	1655.78	1652.2	1629.38	1650.59	1645.73	1659.08	1647.1	1634.93	1653.84	1630.09	1654.53	1631.44	1645.17	1644.09	1652.96	1641.32	1657.54	1660.49	1624.05	1624.92	1630.52	1613.81	1643.03	1617.33	1654.83	1655.18	1621.67	1637.06	1631.05	1628.21	1629.05	1629.03	1631.01	1648.85	1630.54
8.418000	1647.67	1652.99	1640.17	1656.84	1660.01	1654.06	1620.56	1654.68	1652.87	1651.55	1646.1	1638.61	1647.65	1644.89	1659.34	1654.68	1629.2	1654.09	1647.33	1662.33	1649.05	1634.91	1654.92	1632.11	1658.26	1633.06	1643.73	1644.32	1654.81	1640.38	1656.77	1660.65	1624.54	1626.54	1630.64	1614.44	1642.98	1617.48	1655.3	1657.13	1624.2	1636.94	1630.15	1628.2	1628.43	1628.58	1633.96	1650.29	1633.31
8.913000	1646.67	1652.5	1639.87	1658.24	1659.21	1650.47	1621.57	1653.67	1651.71	1650.57	1643.68	1637.5	1647.76	1644.25	1657.82	1652.77	1630.19	1652.78	1647.1	1659.05	1645.33	1636.19	1653.3	1632.35	1654.71	1633	1643.35	1644.77	1654.93	1639.04	1657.85	1660.61	1624.97	1627.3	1631.14	1615.24	1642.83	1615.85	1653.51	1653.68	1623.64	1636.55	1629.68	1627.02	1632.33	1630.76	1631.18	1650.41	1633.4
9.409000	1645.62	1653.23	1638.77	1656	1660.07	1654.3	1621.06	1654.63	1654.73	1650.39	1644.22	1639.06	1647.5	1644.58	1658.73	1653.69	1628.22	1650.98	1647.3	1658.03	1647.16	1634.33	1653.88	1632.28	1656.52	1633.77	1644.86	1643.82	1653.41	1639.91	1656.41	1661.82	1622.27	1626.92	1630.02	1614.09	1641.88	1615.35	1652.22	1653.66	1623.05	1635.96	1627.8	1625.25	1629.37	1629.67	1633.34	1649.53	1633.53
9.904000	1647.73	1652.4	1641.35	1657.91	1659.53	1654.22	1620.78	1653.85	1652.42	1650.66	1642.79	1637.16	1646.14	1643.12	1657.58	1649.81	1628.87	1653.51	1644.61	1659.1	1645.36	1634.06	1651.57	1630.94	1656.94	1632.7	1644.93	1643.32	1654.35	1641.11	1657.36	1660.7	1621.81	1625.21	1631.5	1613.41	1643.27	1617.02	1656.24	1655.51	1626.04	1636.29	1628.57	1626.83	1627.9	1629.11	1634.39	1648.2	1634.42
10.399000	1646.01	1652.84	1637.54	1657.04	1658.01	1652.23	1619.81	1655.95	1652.36	1650.34	1645.29	1637.8	1644.93	1644.88	1659.32	1652.33	1629.91	1653.62	1647.29	1660.79	1648.03	1634.5	1654.73	1630.49	1655.72	1631.42	1645.88	1644.5	1653	1638.98	1657.22	1661.29	1622.97	1626	1630.75	1613.77	1643.27	1616.15	1653.51	1654.99	1624.94	1636.66	1630.69	1627.77	1629.71	1633.21	1634	1649.72	1635
10.894000	1646.47	1652.25	1637.2	1657.92	1658.04	1653.93	1622.14	1654.83	1652.77	1650.01	1643.89	1637.51	1645.35	1644.98	1659.62	1651.97	1629.45	1650.55	1644.95	1660.12	1646.01	1635.8	1654.2	1632.25	1655.39	1631.75	1645.39	1644.84	1654.62	1642.01	1657.45	1662.07	1620.56	1627.18	1630.73	1613.8	1645.39	1616.23	1655.76	1655.47	1623.94	1636.54	1627.82	1629.39	1626.66	1630.35	1631.86	1648.71	1634.66
11.389000	1647.77	1651.43	1641.17	1657.72	1661.49	1654.62	1623.15	1656.38	1654.3	1650.79	1645.01	1636.83	1646.43	1643.13	1660.57	1654.32	1630.48	1652.44	1645.47	1659.31	1647.39	1635.37	1653.27	1633.45	1656.27	1633.18	1643.75	1643.77	1654.36	1639.82	1654.79	1661.79	1620.5	1627.24	1630.39	1612.97	1643.32	1616.92	1654.15	1655.29	1624.86	1634.07	1630.09	1629.16	1628.18	1627.65	1632.43	1648.69	1632.82
11.885000	1645.95	1649.91	1640.77	1654.62	1658.28	1653.48	1624.48	1654.87	1652.53	1651.05	1644.61	1638.65	1645.65	1646.3	1657.83	1652.77	1629.12	1653.71	1645.51	1658.85	1647.81	1634.66	1652.68	1632.44	1655.21	1631.46	1645.32	1642.45	1653.48	1639.15	1655.53	1660.86	1622.41	1625.74	1631.75	1615.69	1643.83	1617.41	1651.89	1653.48	1623.84	1635.78	1629.99	1627.34	1630.31	1628.97	1632.43	1649.06	1632.05
12.380000	1648.68	1652.99	1639.51	1657.08	1660.99	1653.44	1621.52	1655.22	1652.16	1651.1	1644.93	1639.41	1645.87	1645.07	1658.42	1653.24	1629.53	1651.9	1646.48	1660.72	1648.6	1634.3	1656.22	1632.94	1659.06	1632.48	1645.26	1645.86	1653.58	1640.88	1656.44	1662.11	1622.3	1627.36	1630.31	1612.48	1643.13	1616.64	1654.33	1654.99	1623.94	1636.46	1630.04	1627.62	1630.93	1629.63	1632.77	1649.04	1631.88
12.875000	1646.91	1653.61	1640.05	1657.26	1661.23	1655.91	1622.34	1654.56	1652.42	1650.27	1644.34	1639.26	1648.1	1646.33	1659.51	1652.03	1630.19	1653.5	1646.34	1661.88	1649.04	1635.15	1654.09	1634.01	1658.89	1632.69	1645.02	1642.56	1654.85	1640.14	1657.58	1661.19	1620.12	1627.03	1631.01	1615.62	1644.2	1616.75	1655.38	1653.8	1624	1636.33	1628.6	1626.09	1629.87	1632.06	1634.88	1649.24	1633.75
13.370000	1643.5	1651.43	1640.25	1657.46	1659.06	1654.08	1621.11	1656.63	1650.43	1648.7	1646.06	1638.58	1649.21	1644.73	1658.03	1653.67	1629.63	1653.24	1645.44	1660.94	1648.5	1638.36	1654.08	1633.34	1657.3	1633.14	1644.79	1644.68	1653.83	1639.4	1658.44	1661.12	1621.56	1625.65	1630.83	1614.25	1642.48	1615.91	1654.38	1653.59	1624.35	1634.34	1630.17	1630.67	1628.32	1632.17	1633.24	1647.38	1634.05
13.866000	1646.2	1653.64	1640.23	1657.14	1661.49	1653.95	1620.97	1655.39	1652.96	1651.07	1643.9	1637.55	1648.99	1645.42	1659.17	1653.75	1627.81	1653.95	1648.38	1657.66	1647.92	1636.29	1653.7	1633.77	1656.11	1634.45	1645.47	1644.23	1655.48	1639.98	1657.26	1662.14	1622.66	1627.41	1630.46	1614.34	1644.33	1616.58	1654.58	1653.1	1624.17	1637.95	1631	1629.18	1628.55	1631.89	1631.73	1650.93	1633.45
14.361000	1645.49	1652.16	1642.75	1657.3	1660.18	1651.85	1623.51	1654.9	1652.68	1649.01	1646.82	1638.51	1646.53	1646.19	1660.39	1653.93	1628.91	1653.17	1646.71	1660.27	1647.17	1634.71	1654.11	1633.04	1657.05	1632.21	1645.56	1643.14	1653.85	1642.25	1658.61	1661.47	1621.92	1626.38	1632.89	1614.19	1643.07	1616.9	1654.25	1654.46	1622.6	1637.24	1627.97	1628.23	1627.95	1630.67	1631.49	1649.94	1635.19
14.856000	1647.41	1653.44	1640.7	1658.25	1659.65	1653.7	1622.63	1655.2	1650.6	1650.76	1645.91	1638.72	1647.94	1644.19	1659.89	1653.58	1630.5	1653.19	1645.26	1658.76	1646.33	1636.7	1653.87	1632.54	1655.94	1633.43	1644.09	1643.55	1654.19	1639.97	1656.49	1662.1	1622.12	1626.36	1630.72	1614.45	1643.59	1614.31	1653.51	1654.52	1624.08	1637.28	1629.18	1627.48	1630.4	1630.48	1633.06	1650.4	1633.24
15.351000	1646.14	1652.23	1638.94	1657.78	1659.51	1651.9	1621.2	1656.18	1654.38	1651.98	1645.76	1638.91	1648.38	1645.08	1659.26	1653.54	1628.38	1652.84	1646.9	1661.13	1647.5	1632.36	1655.7	1632.86	1657.6	1631.82	1645.87	1647.05	1654.08	1639.35	1658.41	1659.96	1623.71	1626.4	1630.74	1614.97	1646.58	1615.44	1655.06	1656.68	1624.35	1636.67	1631.33	1628.83	1628.37	1629.61	1634.07	1649.17	1631.83
15.846000	1647.06	1652.2	1640.27	1657.33	1659.53	1652.92	1622.11	1655.33	1652.81	1648.93	1643.77	1638.78	1646.7	1643.08	1658.67	1652.41	1628.63	1650.95	1646.23	1657.65	1646.29	1634.04	1652.93	1631.63	1654.27	1632.69	1644.58	1644.83	1653.46	1639.3	1657.52	1660.71	1620.41	1626.35	1630.41	1615.16	1642.07	1616.21	1652.69	1654.27	1623.78	1636.11	1630.56	1625.2	1630.51	1631.7	1632.89	1649.4	1635.29
16.341999	1646.63	1652.9	1640.68	1658.03	1658.72	1653.34	1621.51	1654.76	1652.85	1649.43	1646.02	1638.94	1643.87	1644.89	1657.79	1651.93	1627.8	1653.93	1648.4	1659.72	1648.23	1633.94	1655.2	1633.26	1656.36	1630.7	1643.35	1644.62	1654.03	1639	1657.23	1661.13	1623.52	1625.23	1630.57	1615.74	1644.57	1616.54	1655.27	1653.16	1623.95	1638.3	1629.14	1626.2	1631.87	1630.59	1634.54	1648.85	1635.31
16.837000	1647.36	1652.6	1640.9	1658.2	1660.31	1652.64	1621.35	1653.8	1654.5	1649.59	1645.07	1638.43	1646.27	1644.24	1659.18	1654.18	1629.56	1654.04	1645.95	1660.72	1649.5	1636.29	1653.88	1632.43	1655.95	1631	1646.21	1645.51	1655.6	1640.59	1658.33	1661.24	1622.46	1626.82	1632.12	1614.72	1644.68	1617.02	1654.41	1655.13	1625.67	1636.83	1628.82	1628.51	1627.88	1628.89	1634	1648.42	1632.6
17.332001	1647.82	1652.12	1639.98	1657.05	1658.14	1655.01	1620.22	1655.04	1653.38	1649.61	1642	1640.09	1646.26	1643.68	1659.16	1650.98	1629.68	1652.17	1645.81	1659.69	1646.67	1633.13	1655.97	1633.31	1655.21	1632.08	1643.35	1644.55	1654.13	1641.32	1656.74	1660.99	1622.37	1626.69	1631.79	1613.74	1644.04	1615.63	1654.71	1653.68	1625.76	1636.3	1630.44	1628.2	1628.65	1628.7	1632.17	1647.49	1633.55
17.827000	1647.83	1654.97	1640.23	1656.67	1659.92	1655.56	1621.7	1654.64	1652.14	1651.03	1645.94	1639.56	1645.49	1644.78	1658.93	1653.05	1628.77	1651.42	1647.14	1660.79	1646.42	1635.49	1655.48	1634.06	1657.32	1633.69	1644.36	1645.43	1652.19	1639.05	1657.71	1660.98	1622.38	1629.79	1631.3	1613.02	1644.46	1617.78	1654.97	1656.57	1623.74	1636.82	1629.14	1626.53	1629.89	1629.67	1636.18	1649.12	1634.92
18.322001	1646.73	1653.52	1638.89	1657.55	1659.72	1653.07	1621.67	1653.6	1652.71	1649.8	1643.61	1637.78	1647.5	1646.98	1659.76	1654.8	1629.77	1652.93	1646.94	1661.01	1648.19	1637.09	1654.48	1634.36	1654.71	1633.95	1644.24	1643.52	1654.21	1643.54	1658.16	1661.37	1624.27	1627.16	1631.04	1615.01	1644.53	1615.51	1654.38	1654.85	1625.14	1636.92	1631.09	1627.14	1629.06	1632.16	1633.21	1648.4	1633.68
18.818001	1646.72	1650.97	1637.98	1656.4	1659.15	1652.68	1621.37	1655.56	1650.71	1649.48	1645.24	1639.55	1645.85	1643.47	1660.04	1652.3	1631.15	1651.34	1646.09	1660.31	1646.92	1634.23	1654.58	1632.04	1656.32	1634.7	1642.26	1643.75	1655.22	1639.19	1657.52	1660.32	1624.4	1628	1631.45	1615.39	1643.24	1617.3	1653.22	1654.03	1624.63	1637.28	1629.87	1628.75	1631.09	1630.97	1634.07	1648.71	1634.17
19.313000	1647.18	1652.65	1638.79	1657.19	1661.13	1654.18	1624.7	1653.91	1652.33	1649.84	1644.83	1636.91	1647.42	1645.75	1658.75	1654.42	1629.58	1653.03	1647.24	1660.65	1648	1635.05	1654.83	1631.79	1655.89	1631.94	1644.05	1645.55	1652.93	1641.9	1655.49	1661.02	1625.04	1626.14	1631.37	1614.88	1644.59	1618.36	1654.22	1656.43	1623.73	1638.55	1631.21	1627.72	1625.88	1629.33	1632.15	1649.23	1635.64
19.808001	1647.75	1652.99	1640.94	1656.72	1660.56	1655.25	1623.76	1656.81	1651.34	1650.32	1643.43	1640.09	1645.87	1644.57	1658.92	1653.24	1629.76	1652.15	1645.1	1658.58	1646.57	1636.31	1652.75	1634.4	1655.73	1631.62	1644.59	1644.72	1654.51	1639.73	1656.07	1660.85	1623.62	1624.95	1631.67	1615.48	1643.39	1617.12	1653.68	1655.16	1621.62	1638.47	1631.48	1629.41	1627.44	1631.69	1632.94	1650.44	1636.09
20.302999	1645.49	1651.62	1640.06	1657.19	1657.16	1653.3	1620.6	1656.32	1651.9	1651.93	1646.81	1639.14	1648.17	1646.88	1660.55	1653.8	1630.29	1653.66	1646.12	1659.7	1648.69	1635.38	1654.04	1633.42	1656.05	1633.11	1644.17	1645.03	1655.17	1640.94	1657.45	1663.58	1623.12	1628.54	1632.25	1613.57	1646.43	1617.05	1656.34	1655.06	1626.81	1637.21	1628.71	1627.28	1628.2	1629.65	1632.5	1650.09	1633.3
20.798000	1647.84	1653.58	1641.52	1657.3	1659.29	1652.63	1621	1656.53	1655.09	1650.41	1645.97	1639.73	1646.79	1645.69	1658.36	1655.1	1629.92	1652.95	1646.52	1659.66	1648.18	1636.61	1655.28	1633.42	1657.15	1631.92	1646.41	1644.98	1655.31	1640.32	1657.22	1661.41	1622.16	1624.58	1629.97	1611.71	1641.43	1616.28	1653.31	1653.9	1622.17	1637.93	1630.87	1628.58	1627.54	1632.7	1632.04	1648.41	1633.38
21.294001	1647.4	1652.26	1640.06	1657.01	1660.28	1651.21	1621.23	1656.11	1651.3	1649.89	1647.53	1637.92	1646.79	1645.53	1658.07	1654.66	1629.09	1651.85	1646.6	1658.59	1646.94	1634.84	1651.82	1632.05	1656.83	1631.97	1644.79	1645.52	1654.44	1641.31	1657.46	1661.01	1622.34	1624.97	1630.41	1611.32	1644.59	1614.58	1654.88	1653.68	1623.93	1638.56	1631.52	1629.54	1630.16	1629.45	1633.84	1649.17	1635.56
21.789000	1646.57	1653.21	1640.12	1660.66	1661.31	1656.14	1624.15	1655.18	1655.01	1652.99	1644.98	1640.92	1648.24	1645.9	1661.24	1654.85	1628.54	1651.52	1646.65	1660.38	1647.21	1636.73	1654.31	1631.35	1655.85	1632.39	1644.07	1644.93	1654.08	1639.75	1656.89	1662.09	1622.42	1625.25	1631.55	1613.77	1643.05	1615.98	1653.48	1652.63	1624.07	1635.89	1628.83	1628.84	1630.99	1629.98	1635.83	1649.09	1634.8
22.284000	1646.32	1654.46	1641.07	1657.9	1660.16	1655.16	1621.56	1654.34	1653.65	1649.77	1644.44	1638.8	1645.15	1645.3	1660.61	1653.22	1629.18	1651.34	1645.22	1660.72	1647.39	1634.4	1655.95	1632.15	1656.49	1631	1644.32	1644.86	1656.26	1639.9	1655.51	1660.96	1621.22	1626.81	1629.75	1614.13	1643.35	1616.91	1653.57	1654.46	1622.77	1637	1628.72	1628.08	1626.98	1630.22	1632.5	1647.98	1635.21
22.778999	1646.9	1654.03	1639.33	1656.9	1660.39	1653.44	1621.53	1655.57	1652.79	1647.85	1644.42	1638.04	1646.45	1645.4	1658.86	1652.32	1627.78	1653.33	1647.32	1658.17	1646.72	1633.3	1653.91	1632.69	1656.73	1633.41	1644.92	1644.47	1653.94	1641.33	1655.89	1660.86	1622.29	1624.95	1629.88	1614.06	1642.4	1616.71	1654.11	1653.74	1620.75	1636.02	1630.83	1627.69	1629.44	1627.63	1631.91	1651.2	1631.59
23.274000	1644.87	1652.61	1640.74	1658.53	1660.73	1655.06	1620.03	1655.56	1654.14	1650.38	1646.62	1637.79	1648.82	1644.07	1658.75	1653.32	1629.46	1652.81	1645.83	1661	1647.24	1632.85	1654.6	1631.45	1658	1631.39	1644.29	1643.04	1655.05	1638.81	1657.04	1661.33	1621.06	1625.48	1631.22	1612.94	1640.34	1617.52	1653.85	1651.69	1624.47	1637	1629.63	1628.59	1631.63	1628.96	1634.37	1648.59	1633.02
23.770000	1645.1	1651.77	1639.54	1656.06	1660.58	1653.87	1620.77	1655.23	1655.65	1651.47	1646.16	1637.32	1647.14	1644.61	1657.43	1656.55	1628.82	1652.89	1646.01	1659.35	1647.09	1635.74	1655.15	1634.26	1657.02	1632.84	1646.8	1645.76	1652.27	1639.37	1654.74	1658.83	1622.03	1626.27	1628.32	1611.62	1643.02	1615.16	1654.89	1653	1624.04	1633.88	1629.29	1625.49	1628.92	1631.09	1632.93	1649.63	1635.57
24.264999	1645.3	1651.42	1639.85	1657.91	1658.19	1652.68	1623.54	1656.21	1653.33	1651.72	1646.88	1639.29	1647.57	1643.4	1660.45	1652.39	1630.82	1656.47	1648.62	1661.37	1647.66	1634.24	1655.6	1633.46	1656.96	1630.88	1645.85	1646	1655.28	1641.79	1656.69	1660.68	1621.72	1626.91	1631.01	1612.65	1643.5	1617.09	1655.4	1654.28	1623.07	1638.23	1630.77	1627.1	1628.67	1631.22	1632.31	1648.88	1634.13
24.760000	1646.72	1653.22	1638.53	1656.2	1660.25	1652.27	1624.22	1654.35	1654.72	1650.96	1643.33	1638.43	1646.76	1644.61	1658.02	1652.99	1629.02	1653.95	1646.21	1660.51	1647.45	1632.78	1654.79	1631.67	1655.96	1632.73	1645.18	1645.46	1655.71	1639.79	1657.28	1659.79	1621.54	1626.19	1631.79	1611.93	1642.33	1616.23	1655.98	1656.14	1625.93	1635.81	1629.63	1627.73	1627.19	1631.5	1634.15	1651.41	1636.77
25.254999	1645.56	1652.31	1639.06	1657.36	1658.83	1654.98	1619.89	1656.38	1652.49	1649.11	1644	1640.48	1648.44	1643.15	1659.34	1653.27	1628.61	1650.27	1646.11	1659.53	1645.17	1634.04	1652.69	1631.42	1657.83	1631.66	1646.4	1643.95	1653.69	1639.59	1656.5	1660.16	1622.65	1625.3	1629.08	1614.12	1642.9	1614.63	1653.92	1653.05	1624.08	1636.86	1630.58	1627.89	1628.49	1629.24	1630.55	1649.01	1632.81
25.750000	1646.72	1652.8	1639.93	1657.4	1660.78	1654.09	1619.17	1657.01	1654.48	1652.47	1645.68	1637.91	1646.81	1647.15	1658.94	1655.24	1629.68	1654.93	1647.51	1660.54	1648.64	1636.73	1652.98	1633.34	1658.18	1632.39	1644.95	1644.28	1655.49	1638.52	1658.36	1661.03	1622.6	1625.14	1630.07	1614.78	1643.76	1619.08	1654.16	1653.87	1624.93	1636.19	1630.55	1629.01	1628.51	1627.98	1632.48	1649.94	1634.77
26.246000	1644.6	1651.07	1641.36	1658.27	1661.75	1652.48	1621.77	1656.56	1652.21	1652.52	1645.59	1639.41	1647.86	1644.22	1659.75	1653.41	1629.56	1648.92	1644.42	1660.36	1645.9	1633.79	1653.57	1631.66	1654.9	1632.91	1643.73	1643.79	1654.11	1639.7	1655.44	1661.6	1624.66	1626.76	1631.7	1613.23	1643.36	1616.56	1654.15	1653.7	1625.06	1635.9	1629.36	1627.54	1629.54	1631.95	1632.29	1649.31	1633.3
26.740999	1648.46	1654.82	1641.39	1658.42	1660.63	1655.16	1622.55	1655.21	1654.54	1651.56	1645.71	1637.44	1646.05	1646.93	1659.83	1653.74	1630.04	1655	1647.73	1661.39	1647.03	1635.49	1654.86	1633.81	1656.95	1632.93	1643.58	1644.23	1654.37	1640.84	1656.78	1663.36	1624.45	1626.92	1630.74	1613.5	1643.87	1617.06	1655.01	1654.15	1625.66	1636.55	1632.32	1625.65	1628.63	1632.61	1634.02	1649.86	1635.83
27.236000	1646.48	1653.09	1639.75	1656.78	1660.17	1651.64	1622.47	1656.99	1655.59	1650.98	1645.81	1637.1	1648.21	1646.63	1659.99	1655.11	1629.48	1653.33	1644.97	1660.05	1648.9	1632.28	1653.7	1630.4	1654.84	1632.77	1644.65	1644.65	1653.51	1639	1656.26	1660.29	1621.54	1626.12	1630.18	1613.96	1644.16	1615.44	1651.92	1652.3	1622.26	1637.35	1632.23	1627.13	1629.15	1629.99	1634.51	1648.26	1634.45
27.731001	1645.05	1652.3	1640.61	1657.62	1659.36	1655.14	1621.76	1655.67	1654.3	1650.57	1645.84	1639.34	1644.04	1645.99	1658.53	1654.32	1628.72	1652.35	1646.5	1661.35	1646.4	1636.49	1654.75	1631.96	1655.92	1632.52	1645.06	1646.16	1655.72	1641.05	1658.76	1664.81	1621.87	1626.51	1631.17	1614.01	1643.09	1617.17	1654.55	1655.3	1623.8	1637.37	1631.99	1627.53	1628.18	1632.03	1633.91	1647.49	1635.09
28.226999	1645.62	1652.32	1641.58	1656.2	1660.76	1654.47	1622.4	1654.72	1653.74	1650.33	1648.1	1638.86	1646.92	1646.49	1660.3	1653.66	1628.42	1653.04	1648.81	1660.82	1648.8	1636.74	1653.38	1632.9	1655.22	1632.58	1645.67	1644.05	1653.69	1641.47	1658.07	1663.06	1623.91	1629.5	1630.98	1613.95	1644.66	1617.77	1655.57	1655.05	1623.41	1636.55	1631.42	1627.13	1628.63	1629.05	1634.51	1648.58	1634.59
28.722000	1647.19	1653.41	1641.19	1658.76	1660.44	1654.33	1621.62	1653.76	1653.23	1648.4	1642.84	1638.56	1647.73	1644.17	1658.5	1652.92	1631.42	1652.84	1647.38	1661.19	1647.09	1635.12	1655.19	1633.18	1657	1633.03	1645.39	1646.48	1655.53	1641.5	1654.64	1661	1623.48	1629.5	1631.93	1613.29	1643.87	1616.77	1654.89	1653.83	1624.84	1637.27	1628.11	1627.79	1629.72	1632.21	1632.03	1647.91	1635.89
29.216999	1647.51	1651.63	1639.94	1659.04	1661.55	1652.5	1622.76	1654.85	1652.4	1650.45	1646.23	1638.61	1648.25	1645.72	1661.25	1653.84	1628.93	1652.75	1646.76	1660.83	1648.26	1636.67	1653.97	1634.68	1655.55	1634.3	1645.17	1646.13	1656.06	1640.28	1656.82	1662.12	1622.7	1625.8	1630.05	1613.24	1642.93	1616.77	1652.99	1654.93	1623.8	1637.36	1629.77	1627.46	1629.15	1630.79	1632.84	1648.1	1632.96
29.712000	1647.62	1653.12	1640.75	1658.25	1661.03	1654.81	1621.26	1657.19	1654.67	1651.3	1645.98	1640.81	1647.43	1645.56	1658.67	1653.86	1629.56	1654.33	1647.84	1661.14	1648.06	1634.85	1656.6	1632.43	1655.7	1631.18	1644.51	1645.09	1655.51	1641.52	1658.89	1661.65	1622.9	1627.65	1632.7	1612.91	1644.73	1617.22	1654.63	1654.84	1621.67	1635.36	1630.1	1627.32	1627.63	1630.83	1632.88	1648.16	1632.71
30.207001	1647.56	1654.4	1640	1658.15	1660.82	1653.59	1621.17	1655.14	1653.54	1650.3	1644.31	1638.46	1645.06	1644.58	1659.58	1652.44	1628.04	1652.7	1646.56	1659.32	1646.57	1634.44	1652.4	1633.5	1655.7	1632.42	1646.98	1646.39	1656.1	1639.77	1658.2	1660.58	1624.83	1626.7	1629.91	1613.78	1644.72	1614.21	1653.29	1654.77	1621.37	1635.67	1629.77	1625.32	1628.66	1630.55	1633.83	1649.38	1633.19
30.702999	1645.38	1651.5	1640.96	1657.02	1659.85	1655.63	1620.6	1655.42	1652.61	1650.8	1645.63	1639.46	1647.27	1645.28	1659.53	1652.8	1630.64	1654.49	1647.01	1660.01	1649.5	1636.59	1652.07	1633.74	1655.3	1634.11	1643.49	1645.39	1654.56	1641.86	1658.19	1662.65	1623.09	1627.78	1633.07	1614.2	1644.3	1616.31	1656.39	1656.34	1623.64	1638.25	1630.22	1628.15	1628.9	1630.72	1633.3	1649.08	1633.85
31.198000	1648.51	1651.69	1639.67	1657.15	1660.37	1654.53	1622.83	1656.19	1655.17	1653.87	1647.09	1638.56	1647.18	1645.7	1657.8	1654.05	1629.18	1653.4	1649.95	1661.23	1648.91	1635.52	1655.69	1634.28	1656.79	1633.21	1646.37	1646.97	1654.18	1641.73	1659.52	1662.41	1624.46	1627.95	1633.17	1615.12	1643.26	1616.5	1657.41	1656.01	1622.67	1635.54	1630.27	1628.15	1628.13	1628.26	1634.97	1650.19	1632.88
31.693001	1646.68	1652.65	1638.58	1656.56	1659	1654.39	1622.28	1655.05	1651.6	1650.63	1645.58	1638.4	1645.79	1646.47	1658.8	1653.61	1628.58	1653.37	1648.26	1661.95	1650.51	1635.7	1654.93	1633.43	1657.67	1633.31	1645.44	1644.34	1657.31	1638.85	1656.08	1662	1622.93	1628.19	1631.52	1613.65	1645.18	1616.91	1656.53	1655.9	1623.35	1636.94	1630.29	1626.09	1629.9	1630.55	1633.88	1649.17	1634.51
32.188000	1647.68	1653.19	1639.97	1657.1	1661.53	1651.42	1622.33	1656.58	1654.16	1648.67	1643.67	1638.84	1648.23	1645.36	1659.68	1654.43	1629.84	1652.59	1647.53	1660.47	1648.75	1636.25	1654.34	1633.59	1657.07	1633.92	1645.2	1646.16	1657.09	1641.24	1657.97	1662.61	1622.99	1626.54	1631.04	1614.12	1643.78	1616.74	1654.59	1655.43	1623.96	1635.82	1627.45	1630.36	1631.22	1630.83	1633.92	1647.79	1633.93
32.682999	1646.98	1650.02	1643.54	1656.94	1658.41	1653.4	1624.23	1654.95	1653.96	1651.66	1644.66	1640.15	1648.39	1646.18	1658.69	1654.61	1628.99	1652.78	1649.04	1659.65	1647.36	1635.07	1656.59	1632.31	1656.05	1633.69	1645.48	1645.41	1655.2	1641.51	1657.46	1662.3	1625.7	1626.9	1632.99	1613.79	1645.63	1617.58	1656.07	1654.75	1623.32	1635.95	1631.69	1626.72	1629.49	1631.35	1635	1648.63	1635.58
33.179001	1646.55	1652.48	1641.52	1657.57	1660.5	1654.34	1623.54	1653.82	1651.56	1650.1	1644.86	1639.46	1647.28	1645.37	1657.77	1654.82	1628.33	1652.05	1647.17	1660.32	1648.74	1635.4	1654.44	1633.8	1657.22	1631.13	1644.95	1645.7	1654.88	1640.38	1659.44	1662.09	1623.62	1628.13	1632.76	1613.95	1644.63	1616.35	1655.87	1653.61	1625.68	1636.38	1629.75	1625.14	1629.09	1631.12	1632.65	1646.99	1635.01
33.674000	1647.38	1651.8	1639.52	1657.36	1659.55	1653.59	1622.17	1654.29	1652.87	1652.4	1646.88	1639.26	1647.94	1647.88	1659.83	1654.97	1629.73	1654.46	1647.82	1660.3	1648.42	1635.5	1654.65	1632.92	1656.72	1633.85	1646.78	1645.69	1656.64	1641.38	1659.11	1661.99	1624.04	1628	1630.79	1613.83	1642.49	1619.07	1656.26	1655.64	1621.65	1636.42	1629.47	1629.97	1628.41	1631.69	1633.75	1649.59	1636.57
34.168999	1648.97	1653.77	1641.6	1657.26	1659.52	1655.61	1620.5	1655.1	1651.73	1651.59	1647.83	1639.9	1647.95	1647.28	1657.07	1656.35	1629.26	1653.18	1646.11	1659.96	1648.36	1635.34	1654.35	1633.33	1656.47	1633.36	1647.7	1645.19	1657.22	1642.83	1657.76	1661.64	1623.63	1625.88	1633.5	1613.26	1645.71	1616.05	1657.43	1657.13	1623.82	1637.41	1629.79	1627.91	1626.62	1630.02	1632	1648.91	1635.73
34.664001	1643.93	1650.3	1641.69	1656.49	1658	1656.18	1622.61	1656.56	1655	1651.33	1647.6	1638.81	1647.75	1646.65	1659.01	1656.66	1628.19	1654.53	1649.17	1658.89	1648.6	1636.26	1654.71	1633.41	1657.76	1633.61	1644.54	1645.14	1658	1645.11	1659.37	1663.41	1623.95	1628.19	1631.93	1614.29	1643.98	1616.59	1653.88	1653.27	1625.16	1636.92	1629.48	1626.94	1629.15	1631.48	1634.66	1650.32	1633.77
35.159000	1646.49	1652.59	1640.31	1657.08	1657.89	1653.83	1620.73	1655.58	1655.12	1652.86	1647.9	1638.78	1649.13	1648.14	1657.58	1656.77	1631.46	1653.79	1648.18	1658.19	1650.11	1635.84	1653.4	1633.53	1656.46	1632.41	1645.9	1644.11	1654.87	1640.35	1658.67	1660.79	1625.63	1625.69	1630.76	1614.01	1643.33	1616.64	1653.48	1655.43	1625.91	1634.15	1628.48	1627.47	1628.45	1632.6	1632.9	1648.85	1633.84
35.654999	1644.83	1652.77	1640.74	1656.47	1658.98	1653.65	1620.72	1654.08	1653.55	1650.94	1646.89	1639.15	1648.53	1645.77	1656.87	1657.08	1630.16	1651.87	1646.34	1660.27	1648.31	1635.6	1653.99	1632.71	1656.62	1633.69	1644.54	1646.36	1655.46	1641.83	1658.22	1661.95	1623.77	1626.7	1632.2	1612.56	1643.61	1616.88	1653.83	1655.6	1624.14	1637.14	1631.11	1625.41	1627.96	1630.52	1632.58	1649.19	1636.48
36.150002	1647.96	1653.71	1640.93	1656.78	1660.17	1655.21	1621.69	1656.07	1654.2	1650	1645.72	1638.04	1648.05	1646.29	1659.61	1655.28	1629.3	1653.85	1646.78	1660.68	1648.17	1637.59	1655.29	1632.36	1656.94	1632.47	1647.59	1645.34	1655.08	1642.62	1658.33	1661.16	1621.01	1625.95	1630.4	1613.59	1643.75	1617.79	1654.13	1654.03	1624.23	1635.61	1628.85	1627.49	1629.79	1631.14	1633.26	1647.99	1635.09
36.645000	1648.31	1652.01	1639.5	1656.86	1660.45	1655.29	1622.51	1657.13	1653.07	1649.36	1645.79	1641.04	1648.03	1646.67	1660.17	1654.28	1630.66	1654.39	1647.47	1658.11	1646.3	1634.92	1652.21	1632.43	1656.76	1634.49	1646.18	1644.36	1655.88	1642.38	1657.39	1661.24	1622.21	1627.67	1632.9	1614.29	1644.75	1616.09	1654.22	1654.82	1623.07	1635.31	1630.11	1628.02	1629.3	1630.58	1631.65	1648.3	1633.79
37.139999	1644.73	1652.83	1640.21	1657.39	1659.88	1653.34	1621.15	1656.58	1655.19	1649.2	1646.18	1639.49	1646.46	1645.03	1657.66	1654.57	1629.73	1653.27	1646.46	1659.95	1649.3	1635.26	1654.01	1634.85	1653.63	1634.15	1646.21	1644.4	1656.58	1641.08	1656.85	1661.06	1624.89	1629.09	1632.21	1613.56	1644.56	1617.88	1655.25	1656.37	1624.66	1635.33	1630.54	1628.18	1629.88	1630.4	1632.74	1648.29	1634.86
37.634998	1646.19	1652.4	1640.12	1658.62	1661.5	1652.9	1622.26	1657.25	1655.08	1651.11	1645.43	1638.68	1647.37	1645.96	1660.59	1654.26	1630.45	1651.95	1646.91	1659.58	1648.89	1635.12	1654.02	1632.42	1656.26	1635.98	1645.56	1645.57	1655.29	1640.39	1654.81	1659.22	1624.46	1627.6	1630.1	1616.62	1643.12	1616.96	1653.68	1655.31	1623.1	1634.89	1627.96	1628.37	1630.62	1629.87	1634.71	1648.1	1635.98
38.131001	1646.29	1652.81	1642.23	1658.7	1660.25	1655.54	1621.97	1654.31	1653.59	1651.55	1648.97	1639.31	1650.94	1645.91	1658.02	1656.22	1629.87	1652.25	1646.93	1659.22	1649.57	1637.63	1654.8	1632.59	1656.28	1634.15	1645.56	1645.4	1656.82	1639.79	1658.37	1662.62	1624.06	1627.38	1631.56	1613.55	1644.85	1617.29	1655.32	1656.57	1624.16	1637.28	1629.33	1627.43	1626.25	1630.71	1629.9	1646.45	1635.43
38.625999	1645.11	1650.48	1641.49	1655.87	1656.99	1654.73	1621.35	1654.12	1652.03	1649.09	1645.11	1640.46	1645.83	1645.85	1659.8	1654.14	1630.57	1654.28	1647.55	1659.94	1648.79	1634.65	1654.57	1633.93	1657.04	1633.85	1644.26	1646.6	1654.3	1642.65	1657.82	1661.13	1623.49	1627	1632.24	1615.65	1643.24	1617.02	1655.6	1655.2	1623.58	1634.48	1631.23	1626.2	1628.73	1630.4	1632.52	1648.15	1633.37
39.120998	1647.2	1653.69	1640.82	1658.81	1659.15	1654.87	1619.41	1655.51	1654.02	1650.64	1645.19	1639.82	1646.59	1645.36	1660.76	1655.98	1630.46	1655.08	1645.77	1662.57	1647.89	1636.11	1656.75	1634.07	1658.21	1633.11	1645.22	1645.9	1655.42	1641	1656.34	1663.23	1625.16	1627.43	1633.05	1613.77	1642.7	1617.31	1656.11	1656.28	1622.75	1636.82	1629.32	1628.43	1628.7	1631.09	1633.07	1650.77	1635.46
39.616001	1647.75	1652.78	1641.54	1658.78	1658.79	1654.31	1622.63	1656.33	1652.91	1650.29	1645.62	1639.3	1647.92	1647.58	1660.09	1657.46	1632.12	1653.42	1647.78	1659.18	1648.82	1637.75	1654.67	1634.48	1657.52	1633.35	1646.22	1649.07	1658.96	1642.69	1658.7	1662.21	1624.48	1627.57	1632.6	1612.8	1645.17	1618.27	1653.95	1655.82	1625.04	1635.67	1629.47	1627.83	1630.82	1632.39	1633.56	1650.02	1634.85
40.111000	1645.47	1653.51	1640.15	1658.3	1659.18	1655.08	1623.81	1657.5	1654.84	1653.8	1646.4	1639.73	1648.16	1646.62	1658.25	1655.16	1631.85	1656.1	1647.19	1660.28	1648.25	1637.95	1654.79	1634.94	1656.8	1634.08	1646.49	1646.58	1655.95	1643.01	1657.07	1661.12	1624.87	1627.69	1632.98	1615.53	1643.21	1618.09	1656.57	1655.98	1623.82	1637.67	1631.31	1629.45	1630.33	1631.35	1632.94	1648.12	1634.06
40.606998	1647.54	1653.19	1641	1655.2	1658.98	1654.11	1622.28	1656.59	1653.55	1651.27	1646.33	1639.52	1646.27	1645.3	1659.72	1657.53	1631.07	1652.94	1647.9	1661.61	1648.62	1635.67	1656.88	1632.93	1657.13	1632.4	1646.4	1647.58	1653.81	1642.4	1657.68	1659.93	1622.49	1625.85	1630.82	1613.91	1645.52	1617.75	1654.43	1656.19	1623.05	1635.95	1630.49	1627.91	1626.32	1630.03	1630.59	1648.58	1634.78
41.102001	1645.15	1649.13	1640.08	1656.37	1659.01	1653.64	1621.07	1655.83	1656.28	1652.34	1646.46	1639.06	1649.09	1645.84	1658.37	1656.09	1629.47	1654.96	1649.01	1660.58	1648.33	1634.42	1654.75	1634.63	1656.13	1633.29	1645.33	1645.98	1654.85	1642.18	1658.39	1661.17	1625.35	1628.16	1631.93	1613.06	1643.68	1617.4	1656.12	1656.34	1624.09	1638.01	1628.6	1628.54	1629.26	1628.98	1633.7	1647.02	1635.81
41.597000	1646.24	1652.55	1640.69	1658.69	1660.39	1653.64	1620.3	1656.03	1652.89	1651.82	1647.64	1640.22	1649.78	1646.15	1659.05	1654.51	1627.97	1653.28	1645.53	1659.19	1650.01	1634.09	1653.05	1632.84	1655	1632.18	1645.85	1643.99	1653.82	1639.89	1656.12	1660.6	1622.79	1626.95	1631.33	1613.81	1644.01	1616.42	1655.77	1655.94	1623.95	1637.67	1630.14	1627.78	1630.63	1630.66	1632.62	1649.47	1633.11
42.091999	1646.06	1651.56	1641.36	1658.35	1659.96	1654.04	1621.57	1655.95	1653.69	1651.07	1645.54	1639.18	1645.91	1647.3	1658.88	1655.26	1629.07	1652.68	1647.8	1660.91	1648.49	1635.45	1652.88	1631.11	1657.09	1632.74	1644.54	1645.72	1653.92	1640.57	1657.1	1661.01	1623.33	1627.43	1633.86	1615.68	1643.84	1617.41	1655.73	1657.06	1624.32	1636.47	1631.14	1627.46	1629.64	1630.83	1633.29	1648.58	1635.18
42.588001	1647.16	1653.46	1639.28	1656.17	1660.54	1654.35	1623.61	1657.55	1654.81	1652.8	1645.4	1640.75	1650.17	1646.78	1660.93	1654.19	1631.41	1654.07	1648.96	1661.77	1649.52	1636.25	1655.51	1634.25	1657.44	1633.89	1645.71	1647.06	1656.29	1643.37	1657.35	1661.95	1625.97	1626.34	1633.52	1615.45	1645.18	1617.51	1657.37	1656.87	1623.39	1637.81	1630.55	1629.66	1628.55	1630.08	1634.42	1648.12	1636.14
43.083000	1645.61	1654.48	1637.6	1657.85	1660.65	1653.55	1619.46	1657.47	1654.89	1652.11	1646.42	1639.6	1649.01	1646.74	1659.24	1656.15	1629.7	1654.71	1648.27	1661.23	1647.23	1637.54	1653.39	1634.58	1656.94	1634.98	1647.36	1646.23	1654.99	1643.11	1658.3	1660.92	1624.05	1629.31	1632	1615.16	1643.3	1617.42	1657.74	1657.57	1624.33	1634.43	1629.53	1627.36	1628.02	1627.48	1632.64	1648.38	1633.53
43.577999	1646.76	1652.44	1639.67	1658.19	1659.61	1653.26	1621.26	1654.93	1652.75	1651.43	1647.98	1640.85	1650.56	1647.89	1658.48	1656.55	1629.03	1652.68	1648.31	1662.59	1650.1	1637.68	1655.01	1634.81	1658.06	1636.23	1645.29	1646.84	1656.23	1641.68	1658.07	1663.72	1623.38	1627.83	1632.8	1613	1642.71	1617.81	1656.62	1657.84	1623.81	1635.28	1631.56	1630.77	1628.33	1631.07	1630.87	1646.26	1634.79
44.073002	1644.65	1653.08	1640.19	1659.05	1660.12	1653.69	1621.78	1655.71	1654.21	1652.49	1648.19	1638.69	1647.3	1645.95	1658.33	1655.3	1628.95	1653.25	1648.12	1659.8	1649.21	1636.11	1655.19	1634.78	1656.98	1634.13	1645.61	1646.01	1655.39	1642.56	1657.78	1664.5	1623.38	1626.41	1632.35	1613.92	1645.66	1617.5	1656.65	1656.9	1621.79	1637.01	1629.14	1626.84	1628.93	1630.89	1632.37	1648.64	1634.62
44.568001	1645.76	1650.8	1641.45	1655.78	1658.03	1654.06	1623.96	1654.85	1655.01	1650.95	1644.62	1638.86	1647.41	1647.41	1659.69	1655.82	1631.39	1654.11	1646.7	1659.67	1648.8	1637.27	1656.4	1633.93	1658.83	1633.99	1646.49	1646.77	1655.26	1644.59	1657.96	1661.41	1622.49	1626.19	1633.23	1612.71	1641.51	1617.98	1656.67	1656.78	1624.81	1637.07	1631.28	1629.4	1628.41	1629.96	1630.88	1647.7	1634.29
45.063999	1647.37	1653.81	1642.14	1658.07	1660.46	1657.47	1621.7	1656.17	1655.77	1652.28	1646.6	1641.24	1645.65	1646.62	1661.33	1654.07	1633.08	1655.88	1648.52	1661.71	1650.11	1635.67	1652.15	1632.5	1656.21	1633.32	1647.02	1643.21	1656.27	1643.38	1657.04	1660.42	1624.73	1627	1634.08	1612.75	1643.5	1616.92	1656.88	1654.67	1625.05	1635.79	1629.24	1625.68	1628.83	1633.01	1632.29	1647.03	1634.81
45.558998	1646.04	1654.29	1641.12	1659.07	1660.8	1655.07	1621.51	1657.41	1653.54	1650.27	1646.56	1639.75	1649.04	1645.9	1660.04	1654.55	1632.34	1653.51	1645.21	1660.75	1650.19	1635.31	1656.54	1634.12	1657.22	1634.23	1645.86	1646.56	1655.8	1640.57	1658.32	1661.28	1625.34	1625.84	1632.67	1615.89	1643.74	1617.18	1655.34	1656.27	1623.49	1636.52	1631.38	1629.27	1629.17	1631.88	1633.33	1645.76	1633.32
46.054001	1644.74	1653.11	1637.85	1658.77	1660.87	1651.92	1621.92	1655.59	1652.98	1651.11	1646.56	1638.14	1645.88	1648.12	1659.2	1654.26	1628.94	1653.55	1647.6	1660.8	1648.39	1635.31	1655.01	1634.1	1656.77	1633.17	1645.43	1644.38	1653.18	1640.22	1656.57	1662.73	1624.13	1626.41	1632.53	1611.43	1645.1	1614.98	1654.97	1655.35	1623.64	1635.35	1629.06	1628.27	1628.78	1630.47	1632.51	1646.5	1635.74
46.549000	1647.6	1653.56	1643.51	1658.02	1660.46	1655.64	1622.13	1657.35	1654.14	1650.33	1645.17	1638.89	1647.37	1645.09	1660.28	1652.93	1629.2	1652.15	1646.26	1661.21	1649.07	1633.8	1655.24	1631.75	1655.51	1631.04	1645.54	1644.88	1654.37	1639.59	1655.06	1662.48	1623.23	1626.34	1628.15	1613.18	1647.52	1615.85	1655.75	1656.52	1624.26	1636.58	1630.67	1629.06	1629.8	1628.82	1635.97	1649.36	1634.38
47.043999	1647.42	1651.99	1640.29	1659.37	1661.51	1654.69	1621.08	1656.76	1653.52	1650.82	1645.51	1638.11	1647.03	1647.08	1659.95	1654.21	1628.54	1653.2	1646.78	1659.36	1649.83	1637.33	1652.46	1632.68	1654.79	1634.11	1646.1	1647.06	1655.58	1641.43	1657.14	1661.35	1621.63	1627.79	1631.51	1614.89	1645.66	1617.66	1657.03	1656.96	1623.16	1636.1	1630.81	1628.37	1626.26	1630.47	1629.56	1648.66	1635.12
47.540001	1644.47	1652.49	1640.75	1656.74	1659.97	1653.93	1623.05	1657.54	1653.4	1649.96	1644.34	1639.51	1646.74	1645.07	1657.88	1655.8	1628.61	1653.17	1646.3	1659.22	1649.06	1636.9	1654.79	1633.35	1656.27	1634.1	1644.96	1644.68	1654.9	1641.05	1656.25	1660.4	1624.48	1626.88	1630.31	1615.1	1641.76	1616.1	1653.77	1654.39	1622.95	1637.7	1627.36	1628.35	1628.7	1630.01	1634.52	1648.97	1634.12
48.035000	1646.18	1653.63	1640.32	1658.8	1661.21	1651.86	1619.27	1654.65	1654.63	1650.72	1645.61	1638.14	1647.92	1647.36	1659.52	1654.04	1629.92	1653.12	1647.91	1661.28	1650.26	1634.73	1654.45	1633.38	1656.39	1633.17	1645.9	1645.53	1652.92	1641.42	1658.5	1663	1623.85	1627.84	1630.48	1616.49	1643.03	1617.87	1654.24	1656.29	1623.96	1636.27	1630.34	1624.56	1630.43	1629.53	1633.46	1646.76	1633.73
48.529999	1647.59	1652.5	1639.67	1656.3	1659.27	1655.66	1623	1656.46	1652.72	1650.63	1645.34	1639.49	1648.17	1646.3	1660.14	1653.1	1629.7	1652.62	1646.03	1659.23	1648.23	1637.04	1652.83	1632.19	1655.22	1631.29	1644.92	1644.66	1654.61	1641.23	1656.11	1660.05	1625.58	1628.6	1632.81	1613.9	1643.3	1617.9	1655.58	1655.36	1624.17	1637.86	1630.6	1628.28	1629.46	1631.97	1633.65	1647.42	1634.82
49.025002	1644.33	1652.85	1641.19	1657.3	1658.01	1653.12	1619.62	1655.3	1653.69	1650.3	1644.82	1638.24	1646.78	1647.08	1659.08	1652.97	1627.73	1651.04	1647.06	1658.29	1647.18	1634.48	1655.32	1633.43	1656.07	1631.3	1644.64	1647.75	1654.44	1641.33	1657.03	1662.02	1622.46	1627.95	1631.78	1612.55	1642.33	1616.33	1655.98	1655.99	1624.39	1635.52	1630.26	1628.27	1628.12	1630.46	1632.05	1649.02	1632.84
49.520000	1647.99	1653.41	1640.02	1657.64	1662.09	1657.29	1623.2	1657.03	1653.42	1651.9	1647.59	1639.22	1646.61	1645.65	1660.64	1656.65	1628.79	1654.1	1647.2	1658.95	1649.08	1634.82	1655.77	1633.97	1657	1633.36	1646.04	1645.56	1655.88	1644.37	1658.19	1662.06	1624.77	1629.23	1633.39	1616.36	1644.22	1618.98	1656.97	1656.5	1625.32	1635.12	1630.21	1628.47	1626.63	1629.38	1634.22	1649.78	1635.15
50.015999	1647.42	1654.03	1642.13	1657.94	1659.42	1657.67	1620.1	1656.73	1654.98	1650.39	1647.55	1638.16	1647.41	1645.52	1659.9	1654.65	1630.62	1653.45	1647.7	1661.12	1648.5	1635.36	1654.03	1633.86	1656.05	1632.42	1644.07	1644.76	1652.45	1640.52	1658.3	1663.09	1622.98	1627.66	1630.85	1614.36	1644.76	1616.32	1655.54	1656.73	1623.25	1636.04	1630.26	1625.4	1629.3	1633.4	1632.49	1648.93	1634.01
50.511002	1645.95	1652.72	1638.4	1658.63	1658.28	1652.31	1621.22	1656.86	1654.16	1650.64	1646.16	1639.34	1646.52	1647.38	1662.85	1656.95	1631.1	1656.11	1649.06	1661.81	1650.69	1635.45	1655.51	1632.41	1657.85	1633.39	1646.86	1645.87	1656.59	1641.47	1658.76	1662.88	1625.07	1626.27	1632.51	1613.52	1643.07	1616.29	1653.59	1655.28	1623.87	1634.97	1629.37	1626.92	1629.63	1631.1	1634.59	1648.88	1637.02
51.006001	1649.24	1655.92	1643.12	1657.64	1660.86	1657.69	1619.28	1655.15	1654.09	1650.38	1646.38	1637.46	1644.74	1645.88	1658.74	1656.62	1629.17	1654.33	1648.82	1660.16	1651.96	1635.44	1655.65	1634.95	1656.15	1633.49	1646.46	1645.38	1654.84	1642.82	1655.85	1660.19	1624.96	1628.85	1633.49	1613.16	1645.89	1616.51	1657.16	1658.22	1626.92	1635.77	1630.44	1627.14	1630.1	1631.44	1633.58	1649.27	1635.98
51.500999	1648.14	1653.57	1642.82	1658.33	1659.06	1654.27	1623.8	1656.1	1656.9	1653.66	1645.86	1639.76	1648.09	1649.49	1659.68	1656.47	1631.23	1655.21	1648.47	1660.06	1649.84	1638.02	1655.58	1634.37	1657.64	1634.4	1644.83	1646.65	1655.06	1639.98	1656.81	1661.21	1623.33	1627.67	1632.89	1614.94	1644.91	1619.3	1655.62	1656.63	1623.73	1634.92	1628.93	1628.9	1629.92	1630.05	1635.48	1648.19	1633.77
51.995998	1647.43	1652.91	1641.48	1658.24	1660.03	1655.82	1622.32	1655.85	1652.75	1653.08	1647.34	1640.78	1648.37	1647.1	1659.02	1656.41	1629.39	1653.47	1649.45	1659.52	1650.47	1636.17	1654.85	1633.2	1657.38	1633.43	1645.6	1647.41	1657.27	1641.79	1656.5	1661.41	1625.39	1627.4	1632.26	1613.46	1644.11	1617.15	1657.26	1658.87	1622.06	1636.91	1628.48	1628.2	1628.54	1632.19	1632.8	1646.82	1634.14
52.492001	1647.01	1654.88	1642.92	1657.4	1661.64	1654.48	1622.69	1655.32	1655.35	1654.63	1648.5	1639.43	1649.29	1648.22	1660.8	1656.62	1631.45	1656.5	1650.75	1661.2	1649.85	1636.53	1656.81	1635.07	1657.88	1636.3	1648.45	1645.71	1657.24	1641.94	1657.2	1662.05	1623.57	1625.25	1632.17	1614.63	1645.29	1616.93	1657.81	1655.46	1625.2	1636.82	1631.17	1631.57	1627.24	1630.76	1631.88	1651.17	1634.97
52.987000	1646.64	1651.23	1641.98	1657.73	1659.49	1655.64	1621.76	1657.16	1653.51	1653.86	1648.67	1639.46	1649.31	1646.9	1661.48	1655.31	1629.98	1653.74	1649.21	1661.5	1649.56	1638.62	1654.63	1636.93	1655.81	1635.12	1644.27	1645.68	1654.82	1643.71	1657.31	1661.39	1626.58	1630.22	1634.9	1615.18	1643.62	1617.46	1655.92	1658.04	1623.9	1637.11	1628.83	1629.26	1628.75	1631.88	1633.63	1648.56	1634.1
53.481998	1647.47	1652.68	1641.57	1656.38	1659.85	1656.16	1621.97	1654.58	1654.22	1651.72	1645.39	1637.76	1649.63	1646.76	1659.86	1655.82	1628.01	1654.61	1650.14	1660.85	1648.53	1638.38	1655.23	1635.55	1659.16	1634.37	1647.33	1646.65	1657.01	1641.43	1658.66	1664.06	1623.02	1627.66	1634.79	1615.66	1647.05	1616.84	1655.62	1656.95	1623.25	1635.18	1629.4	1627.59	1631	1630.12	1632.39	1648.18	1635.77
53.977001	1648.28	1651.54	1643.62	1659.06	1659.9	1655.58	1620.93	1655.44	1653.88	1653.52	1645.6	1641.3	1649.41	1648.27	1659.88	1655.79	1629.95	1654.27	1649	1661.16	1650.12	1637.09	1655.44	1633.16	1658.56	1634.06	1645.93	1644.95	1654.94	1640.95	1658.59	1660.57	1625.22	1626.7	1631.88	1615.01	1644.66	1617.29	1656.34	1654.7	1623.77	1636.3	1628.94	1629.6	1632.69	1628.54	1635.44	1649.07	1631.81
54.472000	1645.45	1652.33	1642.56	1657.02	1659.06	1656.03	1622.59	1655.56	1653.98	1650.99	1645.15	1639.11	1648.61	1646.28	1658.43	1655.22	1629.04	1654.14	1647.57	1659.68	1648.97	1635.56	1655.32	1632.71	1657.97	1634.03	1648.46	1646.49	1656.57	1641.58	1658.78	1661.4	1624.46	1627.29	1632.66	1613.93	1645.33	1617.1	1656.89	1656.44	1625.74	1637.74	1629.71	1629.19	1628.85	1629.9	1633.69	1650.35	1633.38
54.967999	1648.37	1652.81	1641.13	1657.87	1660.21	1653.39	1621.75	1658.41	1655.77	1650.86	1644.52	1638.28	1646.65	1645.42	1658.75	1654.5	1630.49	1655.1	1648.59	1660.31	1651.25	1638.11	1655.24	1636.5	1657.01	1634.5	1645.17	1647.62	1655.76	1642.41	1657.56	1661.86	1623.74	1628.29	1631.74	1613.67	1644.65	1619.07	1656.72	1656.27	1623.62	1637.13	1631.61	1626.75	1627.39	1630.67	1631.54	1648.38	1632.62
55.463001	1646.6	1652.62	1641.56	1656.06	1660.14	1655.62	1623.48	1656.44	1655.76	1650.29	1646.62	1640.91	1648.18	1645.77	1662.11	1655.97	1629.73	1654.9	1647.05	1660.86	1650.31	1636.47	1656.28	1632.23	1658.06	1632.79	1645.62	1648.45	1653.06	1642.65	1658.19	1662.07	1623.43	1626	1632.28	1615.82	1643.38	1617.48	1655.31	1655.62	1623.84	1636.58	1629.12	1627.86	1630.87	1630.81	1632.64	1649.02	1634.02
55.958000	1646.94	1652.81	1640.14	1658.1	1657.9	1656.49	1622.58	1656.63	1653.08	1652.54	1648.35	1639.01	1649.2	1646.29	1660.61	1656.72	1630.66	1655.06	1647.45	1661.42	1649.56	1638.6	1654.04	1633.62	1656.64	1634.2	1645.62	1647.4	1654.67	1642.87	1656.57	1663.51	1624.6	1625.99	1632.52	1617.45	1645.83	1617.35	1655.77	1656.46	1622.92	1636.43	1631.1	1629.1	1630.16	1627.54	1632.42	1647.79	1631.83
56.452999	1645.79	1650.77	1639.68	1654.67	1658.15	1654.62	1622.2	1655.42	1653.58	1653.15	1646.25	1639.86	1647.47	1646.74	1659.9	1655.02	1629.6	1654.51	1646.86	1659.12	1649.18	1636.53	1653.65	1633.89	1654.37	1632.29	1646.03	1645.9	1655.05	1640.95	1657.84	1661.98	1624.82	1629.41	1633.83	1615.49	1644.71	1616.6	1654.89	1655	1625.47	1635.39	1630.12	1629.99	1629.4	1630.36	1632.35	1647.98	1632.8
56.949001	1647.83	1652.09	1642.47	1657.08	1661.88	1655.52	1621.25	1655.21	1654.5	1651.13	1647.3	1638.78	1648.84	1645.98	1659.87	1654.19	1630.15	1653.17	1646.5	1659.59	1646.33	1637.15	1654.16	1632.7	1655.61	1633.92	1644.25	1646.82	1654.64	1642.41	1659.71	1661.85	1626.13	1629.5	1634.79	1612.12	1642.96	1617.48	1655	1655.71	1622.1	1636.67	1630.7	1626.36	1628.2	1629.36	1631.61	1647.01	1635.63
57.444000	1646.48	1651.29	1641.46	1658.38	1660.78	1655.27	1621.72	1656.66	1653.73	1651.57	1647.05	1639.9	1646.95	1646.11	1659.03	1654.85	1630.16	1652.83	1647.08	1659.24	1650.14	1637.49	1654.75	1634.78	1655.59	1632.75	1644.4	1646.94	1652.73	1641.25	1657.34	1660.36	1625	1626.05	1633.26	1615.84	1644.19	1617.68	1655	1656.2	1624.69	1637.59	1630.86	1626.63	1628.23	1630.55	1632.58	1648.25	1635.59
57.938999	1646.64	1652.99	1642.07	1658.5	1660.98	1655.2	1622.32	1657.18	1654.69	1650.68	1646.83	1640.34	1647.7	1647.75	1659.39	1656.2	1629.61	1655.97	1649.33	1662.79	1649.51	1637.38	1655.85	1634.38	1658.03	1634.3	1644.06	1649.11	1655.79	1642.1	1658.46	1662.03	1623.15	1626.78	1633.04	1613.81	1645.61	1617.44	1657.23	1656.93	1626.56	1637	1630.75	1627.38	1629.27	1629.42	1632.32	1646.77	1634.83
58.433998	1647.03	1653.04	1639.26	1657.07	1661.15	1654.3	1620.64	1659.66	1655.52	1651.84	1647.5	1639.43	1648.88	1645.97	1660.52	1655.55	1630.62	1654.02	1648.28	1659.04	1649	1634.52	1654.89	1633.78	1657.76	1634.08	1645.36	1644.8	1657.03	1643.21	1657.65	1662.61	1623.35	1626.04	1632.32	1613.05	1643.67	1617.46	1657.77	1658.02	1624.01	1635.34	1630.77	1626.78	1627.91	1629.86	1631.47	1647.53	1635.35
58.929001	1647.39	1651.8	1640.71	1655.49	1659.46	1652.55	1622.34	1654.54	1653.96	1650.77	1648.56	1640.76	1649.64	1647.07	1658.62	1656.44	1630.6	1655.31	1647.93	1660.81	1650.49	1636.34	1654.52	1633.44	1654.7	1634.54	1644.95	1646.81	1655.73	1641.23	1657.61	1661.85	1624.26	1629.32	1631.06	1615.43	1643.83	1616.01	1655.6	1655.47	1623.48	1638.81	1629.07	1628.8	1628.49	1631.45	1631.78	1646.48	1633.55
59.424999	1646.69	1652.57	1641.73	1657.38	1659.24	1654.97	1621.57	1657.8	1653.15	1653.79	1646.93	1640.02	1649.07	1645.41	1661.63	1657.37	1629.25	1653.43	1646.12	1661.87	1647.58	1636.46	1653.12	1632.44	1657.16	1634.23	1644.19	1645.03	1655.56	1643.17	1657.55	1661.77	1623.34	1624.82	1631.19	1614.71	1645.12	1617.75	1656.27	1657.09	1623.89	1638.21	1629.91	1628.08	1630.45	1629.8	1630.87	1644.83	1633.91
59.919998	1644.8	1651.14	1638.7	1656.74	1659.51	1655.14	1620.93	1656.12	1651.51	1652.4	1646.94	1638.51	1648.57	1645.76	1660.08	1655.6	1627.59	1653.56	1647.2	1659.29	1647.79	1634.66	1656.1	1633.85	1653.82	1633.64	1645.85	1646.84	1655.06	1640.02	1655.4	1661.41	1623.96	1627.87	1632.25	1614.29	1643.88	1617.86	1655.11	1658.2	1623.94	1635.8	1629.36	1628.96	1625.51	1631.4	1629.3	1647.88	1635
60.415001	1646.73	1651.16	1641.18	1656.86	1659.64	1656.21	1619.63	1655.69	1653.05	1650.91	1647.88	1638.18	1646.46	1645.89	1660.37	1656.17	1630.96	1653.05	1647.12	1661.98	1648.98	1635.77	1654.04	1634.68	1656.84	1633.1	1646.35	1643.59	1656.42	1642.42	1657.58	1662.03	1623.74	1624.66	1630.63	1613.04	1645.44	1616.94	1655.28	1656.37	1623.33	1638.73	1630.5	1630.01	1627.78	1631	1630.64	1648.01	1635.77
60.910000	1646.63	1652.52	1639.32	1656.29	1660.17	1652.97	1621.38	1655.7	1652.08	1649.75	1647.19	1639.12	1648.73	1645.03	1659.84	1653.23	1629.88	1654.63	1647.97	1659.53	1649.2	1637.85	1654.9	1633.43	1656.32	1633.03	1645.17	1644.38	1655.19	1640.22	1654.93	1660.98	1623.17	1628.59	1631.94	1615.83	1642.73	1617.97	1655.12	1656.95	1623.37	1636.46	1628.58	1628.22	1628.13	1632.98	1632.49	1643.83	1634.05
61.404999	1645.82	1651.86	1640.21	1656.15	1659.25	1655.12	1618.85	1655.63	1653.06	1652.07	1643.97	1639.2	1647.23	1646.45	1659.23	1655.47	1628.02	1652.56	1646.77	1659.26	1648.86	1634.85	1654.34	1631.35	1655.98	1633.31	1645.47	1646.72	1654.44	1642.71	1657.04	1660.02	1623.58	1628.19	1631.56	1613.26	1643.34	1617.08	1653.3	1653.75	1622.01	1637.37	1631.43	1628.29	1627.77	1633.45	1631.97	1647.65	1634.51
61.901001	1644.6	1651.99	1638.16	1655.38	1656.74	1651.69	1621.55	1657.8	1654.05	1652.27	1647.34	1638.69	1647.15	1644.83	1658.5	1654.97	1629.4	1653.7	1646.87	1660.65	1646.96	1637.22	1655.23	1633.3	1656.92	1634.31	1643.79	1644.57	1653.71	1641.19	1656.26	1658.09	1623.31	1626.07	1632.19	1614.79	1643.44	1617.1	1654.93	1656.24	1624.9	1637.12	1629.02	1626.97	1629	1629.3	1631.71	1649.28	1634.16
62.396000	1648.53	1653.88	1639.9	1656.81	1660.55	1654.91	1619.97	1655.19	1655.46	1651.34	1643.95	1639.6	1647.13	1642.58	1658.84	1655.46	1629.56	1653.44	1646.71	1660.73	1647.76	1635.34	1654.75	1631.32	1656.79	1631.34	1644.07	1646.1	1654.31	1641.84	1656.92	1661.11	1625.33	1628.39	1630.55	1614	1644.39	1615.42	1655.73	1655.91	1624.52	1634.58	1629.13	1626.99	1626.96	1631.37	1632.76	1647.69	1634.29
62.890999	1645.22	1649.94	1639.13	1657.07	1660.64	1654.44	1619.96	1656.92	1653.79	1651.6	1646.5	1640.45	1647.91	1645.88	1658.44	1655.22	1628.28	1652.09	1647.03	1659.45	1647.86	1635.8	1653.93	1634.54	1657.04	1633.92	1644.84	1645.55	1654.76	1643.19	1657.06	1663.37	1625.78	1628.5	1630.79	1614.76	1645.05	1615.92	1655.75	1655.9	1623.2	1636.55	1631.57	1627.84	1628.26	1631.67	1634.69	1646.88	1635.14
63.386002	1646.07	1652.69	1640.54	1658.46	1658.34	1656.45	1621.52	1657.19	1653.93	1649.2	1644.62	1639.54	1646.17	1644.9	1659.81	1654.71	1630.14	1652.6	1644.97	1660.69	1648.84	1635.78	1654.54	1631.96	1656.15	1631.97	1645.41	1645.34	1655.54	1640.79	1655.06	1659.98	1622.99	1626.21	1631.68	1614.84	1642.74	1615.36	1655.82	1654.15	1623.41	1635.85	1631.14	1626.71	1629.65	1631.96	1633.84	1647.02	1635.31
63.881001	1647.07	1654.55	1640.69	1658.61	1662.07	1655.24	1620.57	1656.59	1653.5	1650.64	1645.09	1638.54	1648.38	1646.48	1660.37	1654.62	1629.85	1650.28	1648.16	1660.19	1649.17	1635.73	1655.84	1633.03	1655.99	1634.4	1645.78	1643.88	1654.76	1640.62	1655.29	1659.5	1623.35	1628	1632.26	1614.41	1646.46	1617.43	1655.69	1655.35	1623.43	1635.58	1630.46	1627.49	1628.23	1631.16	1633.85	1646.04	1635.85
64.376999	1645.64	1652.7	1639.34	1655.79	1659.68	1655.2	1620.89	1654.37	1652.58	1651.68	1644.69	1639.4	1647.73	1646.77	1661.09	1655.12	1629.96	1653.21	1646.45	1660.91	1648.16	1635.27	1653.07	1634.07	1656.03	1633.6	1644.85	1645.6	1655.92	1642.07	1658	1661.48	1623.2	1626.96	1631.73	1613.3	1646	1616.74	1656.06	1656.63	1624.88	1638.13	1628.67	1625.42	1627.56	1630.71	1631.32	1648.77	1633.35
64.872002	1645.98	1652.75	1640.16	1658.95	1660.08	1654.46	1621.31	1656.64	1654.07	1649.78	1645.57	1640.71	1647.34	1645.09	1660.27	1657	1631.27	1653.68	1648.47	1658.36	1648.93	1635.65	1653.25	1631.91	1654.98	1632.97	1644.11	1646.27	1654.95	1642.9	1657.18	1660.61	1622.65	1626.28	1630.6	1615.14	1643.6	1617.8	1654.34	1654.18	1621.94	1638.62	1629.86	1628.29	1629.21	1630.25	1632.4	1649.1	1635.8
65.366997	1646.36	1652.67	1641.43	1655.91	1660.06	1655.76	1622.5	1656.81	1653.24	1649.52	1646.02	1639.89	1647.68	1644.47	1660.82	1654.06	1628.98	1653.69	1646.58	1660.28	1649.12	1635.16	1654.06	1631.96	1655.11	1633.36	1644.39	1644.7	1655.52	1641.73	1658.56	1662.57	1623.17	1626.43	1631.17	1614.32	1643.35	1617.51	1654.36	1653.83	1622.16	1637.45	1631.75	1629.3	1630.08	1628.76	1631.87	1648.69	1633.3
65.862000	1645.67	1651.29	1641.53	1658.62	1659.18	1652.71	1621.1	1655.71	1654.84	1651.61	1645.35	1639.55	1647.9	1645.26	1658.63	1652.92	1628.37	1653.7	1649.45	1661.8	1651.61	1637.43	1655.74	1635	1656.81	1632.59	1645.01	1647.45	1655.1	1641.16	1658.69	1663.93	1623.6	1626.16	1631.83	1613.3	1645.17	1615.55	1654.49	1655.33	1624.16	1636.83	1630.97	1629.17	1627.73	1627.88	1632.29	1649.04	1634.43
66.357002	1646.02	1653.12	1641.16	1659.06	1659.41	1655.33	1620.21	1655.54	1652.87	1647.57	1644.8	1638.1	1645.84	1646.37	1659.82	1655.18	1630.7	1654.09	1647.09	1659.44	1650.33	1637.29	1654.81	1633	1654.99	1634.87	1645.55	1645.71	1654.86	1643.52	1658.2	1661.63	1624.37	1626.66	1633	1613.31	1642.3	1617.58	1656.78	1655.3	1623.1	1637.86	1628.58	1628	1628.51	1631.35	1633.81	1648.27	1635.2
66.852997	1644.58	1652.89	1639.68	1658.53	1660.01	1654.86	1621.8	1656.54	1651.71	1649.68	1646.15	1636.57	1648.59	1648.06	1661.8	1656.2	1631.16	1655.48	1647.54	1661.93	1649.69	1635.7	1654.84	1633.64	1656.5	1632.44	1645.27	1644.46	1655.59	1642.17	1655.29	1659.61	1622.19	1627.01	1629.87	1613.7	1644.64	1616.51	1654.67	1656.65	1623.72	1636.92	1631.11	1626.63	1626.48	1629.86	1634.38	1648.22	1633.08
67.348000	1647.23	1652.92	1640.24	1656.7	1659.55	1655.36	1619.48	1655.68	1655.91	1652.46	1646.37	1640.64	1648.03	1646.63	1658.94	1655.98	1630.08	1653.79	1646.96	1660.37	1649.18	1635.18	1653.27	1633.6	1657.25	1633.59	1645.21	1649.26	1652.58	1641.53	1655.56	1661.13	1623.7	1626.13	1631.28	1613.89	1642.96	1615.58	1656.28	1657.03	1623.55	1637.84	1631.31	1627.23	1631.73	1632.57	1633.85	1646.84	1633.71
67.843002	1645.89	1654.93	1640.61	1658.75	1659.03	1655.28	1621.08	1656.99	1653.96	1651.42	1645.11	1639.49	1648.38	1646.4	1660.97	1653.74	1630.93	1653.6	1646.19	1657.82	1649.16	1635.64	1653.8	1633.23	1655.91	1634.76	1644.78	1647.67	1653.07	1641.95	1656.77	1662.24	1622.96	1627.46	1633.36	1615.51	1646.49	1617.89	1656.28	1655.91	1623.78	1637.02	1629.39	1627.14	1627.17	1629.26	1630.54	1648.66	1634.46
68.337997	1645.11	1652.37	1641.24	1657.42	1660.45	1653.18	1620.61	1654.75	1654.99	1652.02	1646.14	1640.38	1647.48	1646.9	1658.66	1654.57	1629.76	1652.27	1647.64	1657.59	1648.59	1634.52	1653.43	1633.36	1654.21	1633.59	1644.38	1645.93	1655.06	1640.43	1658.46	1660.64	1622.79	1625.79	1631.04	1614.94	1643.98	1616.33	1655.26	1654.72	1624.83	1634.9	1628.37	1626.95	1627.27	1631.73	1632.51	1645.55	1632.54
68.833000	1643.94	1653.71	1639.74	1656.95	1660.91	1653.28	1622.39	1656.8	1652.81	1651.36	1646.86	1639.06	1648.45	1646.88	1660.18	1655.43	1629.94	1652.93	1648.64	1659.65	1648.34	1635.9	1655.79	1632.83	1656.19	1633.85	1645.76	1645.09	1657.39	1642.18	1657.35	1661.7	1624.67	1627.79	1632.93	1614.09	1642.51	1617.4	1654.79	1656.1	1623.54	1636.13	1630.59	1625.66	1627.03	1629.52	1632.32	1649.23	1632.28
69.329002	1647.11	1650.02	1643.2	1657.13	1658.45	1655.67	1621.87	1655.29	1653.6	1649.73	1644.97	1641.35	1649.08	1645.78	1660.55	1653.81	1630.18	1654.15	1647.7	1661.91	1651.15	1637.78	1653.25	1635.85	1655.97	1635.93	1644.44	1648.06	1655.81	1642.53	1655.94	1660.08	1624.52	1625.93	1632.31	1613.95	1645.92	1617.21	1655.42	1656.6	1624.58	1638.98	1629.95	1626.7	1629.75	1631.46	1632.82	1648.45	1635.84
69.823997	1647.52	1654.37	1643.13	1658.97	1662.01	1654.19	1621.02	1656.77	1654.49	1652.59	1644.63	1640.05	1648	1646.92	1661.75	1654.15	1633.2	1655.61	1648.64	1659.08	1648.91	1636.87	1652.46	1635.94	1655.61	1632.89	1645.93	1647.49	1656.11	1643.41	1659.16	1661.46	1624.1	1628.55	1633.16	1614.76	1644.83	1616.96	1656.78	1656.93	1623.02	1635.99	1630.74	1627.99	1630.25	1631.84	1632.83	1648.26	1635.03
70.319000	1646.1	1653.55	1641.77	1657.41	1659.7	1653.52	1621.39	1656.12	1653.07	1650.13	1647.54	1640.4	1647.47	1646.06	1659.34	1655.14	1627.76	1654.12	1648.82	1660.71	1647.48	1636.96	1656.35	1633.93	1657.5	1634.64	1643.8	1648.42	1655.94	1643.38	1658.61	1661.99	1623.56	1627.03	1633.77	1614.21	1646.75	1618.85	1657.11	1657.72	1623.78	1636.9	1630.31	1630.15	1628.24	1631.32	1631.59	1647.6	1635.63
70.814003	1647.53	1650.23	1640.73	1657	1659.75	1655.33	1621.97	1657.1	1653.56	1650.6	1646.78	1640.17	1648.26	1648.63	1661.48	1656.66	1630.39	1653.22	1647.36	1660.98	1651.72	1634.82	1654.18	1634.77	1656.41	1635.22	1644.61	1648.16	1655.06	1643.45	1658.16	1660.53	1626.26	1628.85	1633.68	1614.43	1643.63	1617.81	1655.97	1656.63	1623.14	1636.44	1628.19	1626.8	1629.52	1630.85	1633.27	1650.07	1635.67
71.309998	1644.43	1652.81	1640.36	1658.37	1661.38	1654.02	1620.36	1658.15	1654.05	1653.75	1647.15	1640.33	1648.08	1648.12	1660.53	1655.68	1631.22	1657.16	1649.14	1661.35	1651.04	1639.54	1654.48	1636.23	1656.36	1637.23	1646.24	1649.37	1656.02	1643.02	1659.46	1663.02	1625.23	1627.53	1634.3	1613.21	1644.48	1616.88	1653.59	1656.31	1622.22	1636.39	1629.02	1625.87	1628.43	1629.74	1632.05	1648.77	1632.92
71.805000	1645.71	1653.36	1639.83	1657.32	1659.12	1652.46	1622.26	1656.63	1653.35	1649.83	1645.88	1642.78	1648.57	1649.23	1660.97	1657.79	1631.42	1655.5	1648.88	1661.01	1649.54	1636.98	1652.15	1634.45	1657.2	1634.59	1647.01	1648.57	1658.11	1643.27	1657.53	1663.55	1625.62	1629.13	1631.7	1613.91	1645.01	1618.79	1656.16	1657.33	1624.06	1635.39	1628.67	1629.14	1629.69	1628.88	1632.21	1648.97	1632.51
72.300003	1647.34	1650.6	1640.61	1656.1	1659.51	1656.41	1622.48	1655.42	1654.95	1651.91	1647.98	1641.42	1649.19	1646.96	1661.16	1657.27	1629.31	1653.12	1647.76	1660.72	1650.27	1636.7	1655.5	1633.26	1655.16	1636.59	1645.42	1646.8	1655.08	1642.74	1658.82	1662.29	1625.29	1629.6	1634.85	1614.75	1646.15	1620.23	1655.83	1658.76	1627	1637.15	1629.99	1629.32	1631.26	1630.67	1633.15	1649.67	1634.24
72.794998	1648.74	1654.67	1642.47	1656.4	1660.47	1656.32	1622.53	1653.91	1655.91	1651.52	1645.72	1639.1	1647.69	1646.81	1659.02	1656.54	1629.25	1654.85	1645.2	1661.39	1648.03	1638.27	1653.61	1632.43	1653.47	1633.97	1645.84	1647.47	1652.8	1641.96	1658.91	1661.5	1624.15	1628.57	1633.09	1614.45	1643.93	1618.62	1654.95	1657.87	1624.11	1636.17	1629.77	1628.18	1628.46	1629.74	1632.39	1646.73	1632.85
73.290001	1646.61	1653.73	1640.69	1657.65	1661.52	1655.39	1624.24	1654.45	1655.55	1651.11	1648.28	1640.2	1648.46	1647.18	1661.76	1656.82	1632.4	1654.56	1647.45	1660.49	1651.2	1638.44	1655.92	1635.52	1657.18	1634.96	1646.34	1647.53	1654.29	1645.09	1659.86	1662.21	1625.16	1628.82	1635.52	1615.26	1645.42	1618.27	1656.07	1657.93	1621.83	1636.9	1630.21	1627.78	1628.92	1629.56	1634.53	1647.92	1634.1
73.786003	1646.67	1654.95	1640.84	1657.5	1660.01	1656.63	1621.52	1654.34	1652.13	1651.42	1647.62	1640.84	1651.61	1649.26	1659.32	1658.73	1633.53	1656.63	1648.98	1660.21	1651.86	1637.95	1654.61	1634.49	1656.52	1634.85	1647.32	1647.79	1655.15	1642.65	1658.99	1663.38	1624.15	1628.14	1632.72	1613.93	1645.76	1616.41	1657.53	1657.09	1625.59	1638.47	1631.03	1626.17	1631.83	1630.49	1635.01	1649.68	1635.59
74.280998	1649.35	1655.46	1642.83	1657.51	1660.47	1654.24	1621.62	1656.93	1656.58	1652.98	1648.55	1639.52	1648.44	1646.48	1659.21	1657.32	1632.13	1654.27	1648.77	1660.65	1650.26	1639.02	1655.58	1634.47	1657.42	1636.89	1646.69	1648.74	1655.5	1643.41	1657.94	1663.01	1622.56	1629.45	1634.03	1614.49	1644.88	1619.17	1656.18	1657.25	1625.45	1636.91	1630.41	1626.75	1628.84	1629.49	1634.61	1648.2	1635.78
74.776001	1646.07	1652.55	1641.1	1656.72	1660.01	1656.49	1622.08	1656.58	1653.73	1651.34	1645.48	1640.08	1648.87	1648.39	1661	1656.81	1629.69	1653.76	1647.27	1659.26	1649.95	1635.68	1653.06	1632.28	1656	1633.72	1646.05	1647.05	1654.35	1642.46	1657.65	1661.41	1624.06	1628.96	1632.19	1615.88	1641.96	1617.98	1655.19	1655.53	1622	1636.42	1628.39	1627.66	1629.71	1630.13	1632.25	1647.31	1633.09
75.271004	1645.96	1655.21	1640.93	1657.4	1660.42	1655.06	1623.75	1657.17	1657.7	1652.3	1649.51	1641.22	1649	1650.09	1660.32	1656.93	1630.21	1656.33	1648.57	1660.12	1649.75	1636.39	1654.24	1633.74	1656.58	1633.71	1646.83	1647.55	1656.06	1643.15	1658.41	1662.09	1624.28	1627.97	1632.39	1615.49	1642.98	1618.65	1656.96	1658.53	1624.12	1636.83	1630.56	1629.33	1630.32	1630.23	1634.27	1648.11	1633.02
75.765999	1649.94	1654.41	1640.71	1657.77	1661.85	1657.46	1622.1	1658.34	1655.66	1651.29	1647.45	1640.68	1649.81	1647.2	1660.6	1656.97	1629.36	1653.18	1648.29	1660.54	1650	1635.98	1653.64	1633.47	1655.35	1635.05	1646.47	1648.16	1656.74	1642.44	1658.83	1662.57	1622.97	1628.5	1632.56	1616.05	1643.12	1617.26	1654.67	1655.42	1625.74	1637.18	1629.46	1627.97	1630.2	1631.41	1633.8	1648.65	1633.72
76.262001	1647.09	1654.92	1640.72	1658.82	1661.38	1654.23	1622.64	1655	1653.8	1651.7	1648.57	1639.1	1647.65	1646.64	1660.22	1656.43	1629.98	1655.11	1647.21	1660.16	1651.57	1637.44	1655.14	1634.05	1656.36	1635.08	1646.09	1645.51	1655.99	1643.13	1656.11	1661.7	1623.98	1628.02	1632.76	1614.95	1644.52	1619.7	1656.05	1655.72	1622.59	1636.37	1629.68	1628.44	1629	1630.19	1633.3	1647.37	1633.44
76.757004	1646.67	1650.99	1643.62	1658.01	1658.94	1657.1	1621.24	1655.78	1653.65	1652.71	1647.88	1640.49	1650.49	1645.65	1662.05	1655.65	1630.97	1652.55	1649.04	1660.97	1652.97	1639	1654.88	1634.95	1656.3	1636.05	1647.28	1650.1	1657.21	1645.46	1658.87	1662.6	1623.44	1627.25	1634.59	1615.36	1643.05	1618.96	1655.53	1655.15	1623.36	1636.34	1628.27	1629.41	1629.65	1630.76	1631.28	1646.66	1633.76
77.251999	1647.69	1654.49	1642.75	1657.8	1661.72	1655.76	1620.85	1656.39	1654.25	1651.26	1646.58	1640.42	1648.55	1646.72	1658.98	1656.12	1631.91	1654.08	1650.27	1660.6	1650.07	1637.99	1653.27	1634.39	1655.86	1636.04	1648.73	1648.34	1657.54	1644.17	1659.04	1662.32	1625.5	1630.25	1635.03	1614.15	1643.98	1618.39	1654.76	1656.24	1623.67	1637.83	1629.67	1629.76	1630.22	1629.24	1632.38	1648.36	1633.46
77.747002	1647.58	1654.32	1641.43	1657.87	1660.99	1655.73	1622.51	1657.54	1656.12	1652.86	1647.44	1640.88	1649.18	1648.81	1661.16	1657.62	1630.57	1655.18	1649.48	1660.34	1650.36	1638.95	1654.82	1635.07	1657.59	1635.73	1646.77	1648.34	1657.3	1644.45	1659.58	1666.65	1624	1629.33	1634.24	1613.16	1644.62	1618.22	1654.96	1656.34	1625.55	1636.33	1632.39	1629.47	1629.48	1631.02	1633	1648.09	1635.94
78.241997	1648.47	1653.24	1642.48	1656.94	1660.45	1657.31	1622.15	1654.58	1655.16	1652.43	1646.79	1639.47	1649.76	1646.72	1659.49	1655.06	1630.5	1656.06	1647.12	1660.19	1648.66	1635.56	1655	1636.61	1656.09	1636.34	1645.54	1646.57	1654.88	1643.38	1658.36	1662.36	1624.56	1626.84	1635.83	1615.35	1643.78	1617.85	1655.65	1655.15	1623.17	1634.63	1631.33	1628.5	1628.83	1632.08	1633.79	1645.31	1635.45
78.737999	1647.11	1653.4	1643.48	1659.91	1660.92	1657.19	1622.89	1656.49	1654.39	1652.52	1645.27	1639.62	1647.88	1646.18	1661	1654.18	1628.29	1655.15	1649.7	1662.95	1649.09	1635.05	1653.77	1635.6	1655.11	1634.57	1645.46	1649.03	1656.31	1641.51	1657.35	1661.12	1625.19	1631.29	1635.91	1616.35	1645.23	1618.39	1655.92	1657.07	1625.01	1635.22	1628.7	1628.53	1629.3	1630.78	1631.73	1648.61	1636.42
79.233002	1646.96	1653.33	1641.25	1656.58	1660.18	1654.46	1620.37	1656.97	1655.17	1652.99	1649.27	1641.66	1649.59	1647.96	1659.58	1657.02	1628.75	1652.95	1648.88	1661.55	1650.47	1637.04	1653.26	1633.5	1655.1	1636.09	1648.3	1647.37	1654.87	1641.57	1659.69	1663.13	1623.53	1626.34	1634.27	1613.94	1645.8	1619.19	1654.52	1654.67	1622.67	1638.06	1630.55	1629.43	1627.6	1631.01	1633.64	1649.93	1636.42
79.727997	1647.31	1655.17	1644.02	1657.46	1660.83	1657.46	1622.09	1654.81	1654.1	1652.77	1645.95	1640.98	1649.42	1648.77	1660.56	1656.92	1631.09	1654.78	1648.54	1659.79	1653.19	1639.38	1653.62	1634.79	1654.79	1636.17	1646.47	1647.18	1655.75	1642.49	1659	1662.87	1624.92	1626.96	1634.49	1615.35	1645.45	1617.81	1657.41	1658.83	1622.67	1636.21	1629.59	1627.91	1630.63	1628.64	1634.49	1649.07	1631.98
80.223000	1648.46	1655.05	1644.64	1658.65	1660.68	1657.87	1621.24	1656.53	1656.26	1652.16	1647.75	1639.49	1649.02	1646.67	1661.86	1655.41	1630.85	1652.58	1646.98	1660.49	1650.9	1634.98	1656.22	1634.61	1657.38	1633.98	1645.76	1647.75	1656.32	1644.48	1657.59	1662.4	1624.27	1628.64	1633.87	1615.91	1646.64	1619.68	1658.05	1657.39	1624.45	1637.7	1629.42	1627.97	1629.06	1630.84	1631.67	1648.73	1635.05
80.718002	1650.69	1653.54	1645.01	1658.23	1659.95	1655.86	1623.98	1656.07	1653.74	1654.34	1647.46	1643.36	1650.48	1650.35	1661.99	1657.53	1632.82	1653.44	1645.49	1661.48	1652.65	1637.38	1653.04	1635.37	1658.28	1634.93	1647.22	1648.3	1655.14	1644.36	1658.3	1663.33	1626.15	1629.86	1634.13	1615.57	1646.28	1618.19	1655.76	1657.1	1623.24	1635.91	1629.42	1628.64	1631.7	1629.12	1633.3	1648.84	1637.25
81.213997	1647.31	1654.01	1642.76	1655.56	1659.78	1655.79	1622.39	1655.49	1654.39	1652.72	1647.4	1640.93	1650.94	1647.97	1659.41	1656.77	1631.66	1657.76	1649.23	1661.25	1650.52	1636.96	1655.63	1633.46	1658.55	1635.97	1647.44	1646.61	1655.82	1642.76	1659.66	1662.63	1623.8	1627.37	1631.76	1613.85	1644.29	1617.65	1654.94	1655.9	1623.94	1638.13	1630.31	1628.02	1632.71	1632.18	1634.69	1649.07	1635.04
81.709000	1647.93	1654.35	1642.28	1658.32	1661.1	1656.32	1622.22	1654.29	1657.64	1653.71	1649.25	1641.58	1649.21	1647.44	1659.89	1658.72	1630.62	1655.69	1649.48	1660.23	1650.12	1636.72	1654.73	1635.78	1656.2	1632.11	1646.02	1647.4	1657.5	1642.92	1658.63	1663.13	1623.5	1628.93	1633.76	1612.61	1646.19	1617.56	1656.01	1656.67	1622.5	1635.24	1630.22	1626.93	1629.26	1631.27	1632.08	1649.04	1634.72
82.204002	1648.5	1652.36	1641.41	1658.34	1660.1	1655.28	1621.18	1655.49	1655.03	1651.7	1646.38	1638.34	1649.43	1647.11	1661.4	1655.3	1629.02	1654.63	1647.1	1660.93	1651.05	1637.61	1655.31	1635.13	1657.46	1635.22	1646.88	1648.99	1655.3	1643.24	1657.37	1661.58	1624.52	1628.98	1635.11	1614.72	1644.24	1618.38	1659.01	1658.36	1624.55	1636.44	1632.61	1627.04	1629.38	1630.23	1631.57	1648.28	1633.17
82.698997	1648.17	1651.38	1640.48	1657.78	1659.31	1655.4	1622.81	1655.72	1654.62	1652.95	1647.16	1638.68	1647.55	1648.36	1661.03	1655.77	1630.4	1654.49	1647.93	1660.1	1650.72	1638.64	1652.9	1635.84	1655.5	1636.08	1648.48	1646.62	1658.15	1645.29	1660.4	1664.17	1623.3	1629.24	1633.97	1614.85	1644.89	1619.29	1656.96	1658.19	1623.99	1634.58	1630.23	1626.86	1628.39	1631.27	1632.86	1647.39	1634.04
83.194000	1648.71	1654.54	1642.66	1657.73	1661.82	1656.39	1621.67	1655.91	1654.43	1652.57	1647.64	1639.8	1648.54	1647.28	1658.39	1655.32	1629.44	1655.17	1646.48	1660.18	1651.85	1637.58	1655.08	1634.73	1656.48	1634.79	1645.95	1646.91	1655.44	1642.68	1656.56	1662.76	1624.88	1628.79	1635.17	1614.24	1644.01	1618.02	1658.17	1656.78	1625.41	1634.96	1630.14	1627.29	1628.87	1627.95	1633.1	1648.73	1632.42
83.690002	1649.36	1655.62	1643.32	1656.76	1660.46	1653.95	1623.93	1656.2	1655.26	1655.26	1648.14	1641.14	1652.04	1647.16	1660.68	1657.1	1631.29	1655.4	1649.07	1659.92	1650.58	1638.96	1653.85	1637.08	1656.71	1636.23	1645.32	1649.22	1654.93	1644.94	1656.91	1663.62	1626.99	1627.83	1635.18	1614.48	1646.81	1619.77	1655.11	1658.23	1623.44	1635.32	1630.32	1627.66	1627.2	1629.64	1633.34	1647.15	1634.54
84.184998	1647.42	1653.28	1645.3	1656.1	1660.04	1658.07	1619.33	1656.01	1654	1652.6	1646.9	1638.3	1646.61	1646.84	1659.72	1656.15	1630.72	1655.44	1650.08	1660.32	1650.96	1637.11	1654.12	1634.22	1656.86	1635.26	1645.18	1651.23	1656.71	1644.57	1659.11	1661.36	1626.21	1628.8	1633.95	1612.7	1646.66	1617.34	1658.65	1659.53	1623.45	1638.24	1629.8	1626.94	1627.52	1630.28	1632.84	1647.41	1634.65
84.680000	1648.27	1653.66	1643.57	1656.92	1660.55	1655.53	1622.19	1658.87	1654.35	1651.76	1646.48	1638.94	1649.67	1648.49	1660.17	1656.37	1631.48	1656.68	1649.64	1661.21	1651.11	1635.89	1655.06	1635.42	1657.39	1637.71	1648.39	1649.42	1655.06	1647.13	1658.93	1662.11	1623.9	1629.71	1634.37	1614.28	1646.26	1618.72	1658.14	1659.11	1623.93	1636.09	1631.1	1629.26	1629.11	1629.81	1633.51	1645.79	1633.16
85.175003	1647.98	1654.16	1640.15	1657.53	1658.79	1655.03	1621.72	1655.36	1654.53	1651.06	1646.64	1637.96	1646.23	1647.69	1659.75	1656.08	1628.58	1655.22	1646.29	1657.94	1649.05	1635.4	1654.35	1633.89	1657.19	1634.55	1648.08	1649.55	1656.4	1644.46	1659.49	1662.44	1624	1628.65	1632.63	1614.16	1646.09	1619.3	1658.2	1660.13	1624.06	1635.3	1628.23	1625.74	1626.64	1629.09	1631.29	1644.57	1633.96
85.670998	1645.18	1653.53	1639.68	1656.72	1659.13	1654.15	1623.25	1658.17	1655.89	1651.64	1647.7	1640.06	1649.43	1647.1	1661.89	1655.02	1632.34	1654.2	1649.52	1661.46	1649.81	1639.1	1656.12	1636.05	1656.51	1635.23	1645.79	1649.64	1656.04	1646.12	1657.1	1662.9	1626.94	1628.83	1637.13	1614.86	1645.91	1619.4	1656.79	1660.02	1624.53	1635.92	1627.98	1627.87	1625.99	1628.19	1631.57	1648.67	1635.86
86.166000	1647.68	1654.6	1642.98	1656.21	1661.05	1657.06	1621.02	1657.54	1656.28	1655.61	1647.33	1641.07	1652.15	1648.35	1660.58	1656.94	1629.62	1655.04	1650.11	1661.16	1649.13	1636.28	1655.92	1634.93	1656.52	1635.69	1645.01	1649.61	1655.83	1643.69	1658.19	1662.15	1626.35	1628.83	1631.6	1614.48	1644.36	1618.92	1654.32	1654.03	1622.76	1638.12	1632.59	1629.46	1629.71	1628.01	1632.83	1647.78	1632.79
86.661003	1646.19	1651.86	1639.99	1658.05	1658.5	1657.78	1621.05	1656.77	1654.95	1653.3	1646.69	1639.55	1648.07	1645.12	1659.86	1655.43	1630.58	1656.49	1647.98	1660.17	1650.17	1637.65	1653.55	1633.93	1656.42	1634.33	1645.12	1648.66	1657.12	1643.44	1659.19	1664.48	1622.9	1628.99	1632.52	1614.19	1646.38	1617.96	1656.99	1657.32	1623.04	1637.37	1629.26	1629.42	1628.63	1631.57	1633.75	1650.02	1634.27
87.155998	1646.07	1651.69	1639.37	1656.99	1658.83	1655.05	1622.45	1657.14	1654.54	1651	1646.46	1638.82	1649.19	1646.84	1662.3	1656.81	1631.28	1653.6	1649.19	1662.23	1650.17	1636.59	1656.67	1635.1	1658.11	1632.98	1647.3	1648.32	1657.15	1644.67	1659.46	1662.11	1625.66	1629.02	1635.08	1613.47	1645.84	1618.97	1656.39	1656.44	1624.45	1636.16	1627.86	1628.9	1628.76	1632.29	1630.65	1648.03	1633.41
87.651001	1650.28	1654.55	1643.72	1660.27	1661.17	1657.46	1622.57	1657.47	1654.9	1652.01	1646.68	1640.56	1649.38	1648.4	1662.29	1656.51	1629.46	1653.89	1646.54	1659.73	1651.46	1638.82	1653.95	1637.22	1656.65	1637.75	1646.5	1646.67	1655.85	1643.77	1658.67	1663.83	1625.9	1629.02	1633.79	1613.77	1646.22	1617.38	1658.77	1659.15	1624.75	1636.8	1629.77	1627.84	1629.92	1631.68	1633.48	1649.73	1635.7
88.147003	1647.38	1654.45	1642	1656.15	1659.25	1654.69	1620.94	1655.34	1653.22	1652.32	1648.62	1640.33	1649.45	1648.42	1661.29	1655.22	1631.62	1655.79	1648.07	1663.67	1651.71	1639.58	1655.18	1634.96	1656.79	1638.3	1646.63	1646.32	1655.9	1646.14	1659.48	1662.8	1626.76	1632	1635.52	1615.65	1644.93	1618.45	1657.05	1658.07	1623.71	1637.74	1629.62	1627.88	1628.21	1629.41	1632.08	1649.79	1633.43
88.641998	1648.8	1654.89	1642.23	1659.98	1662.44	1656.78	1620.81	1655.12	1654.01	1652.64	1648.07	1639.31	1649.97	1648.17	1660.98	1655.89	1630.88	1655.44	1649.64	1660.81	1649.33	1637.41	1656.45	1634.64	1656.64	1635.9	1648.69	1649.43	1654.65	1645.56	1658.8	1661.91	1625.92	1630.35	1636.09	1614.55	1646.05	1618.97	1657.67	1658.47	1622.76	1638.91	1627.99	1627.88	1628.76	1629.9	1632.39	1648.05	1636.21
89.137001	1649.03	1653.33	1641.63	1658.62	1659.14	1656.08	1622.25	1656.17	1654.77	1653.41	1647.07	1640.1	1649.78	1647.22	1660.63	1657.68	1630.09	1655.76	1650.78	1661.01	1652.86	1636.85	1655.69	1635.25	1656.88	1634.65	1646.87	1648.12	1655.6	1643.56	1658.29	1661.66	1625.43	1628.86	1633.93	1616.25	1643.97	1617.48	1654.7	1654.09	1624.32	1636.69	1630.61	1627.8	1626.67	1629.15	1633.84	1647.19	1633.78
89.632004	1646.1	1653.66	1642.03	1656.65	1658.9	1656.14	1622.61	1656.65	1654.28	1651.81	1647.9	1640.96	1647	1647.81	1660.3	1658.5	1629.09	1658.36	1650.53	1660.41	1651.38	1638.13	1656.12	1634.72	1656.44	1634.51	1646.88	1646.48	1655.27	1643.43	1658.56	1664.07	1625.9	1628.38	1634.3	1612.42	1645.65	1619.62	1657.81	1657.05	1624.77	1636.88	1629.49	1629.68	1629.18	1631.35	1632.69	1647.32	1633.83
90.126999	1647.33	1652.43	1642.06	1658.86	1660.66	1656.76	1621.03	1656.78	1653.19	1652.57	1647.74	1640.5	1650.5	1647.88	1660.4	1656.57	1632.24	1656.54	1649.69	1661.07	1651.1	1638.5	1655.65	1636.02	1656.76	1636.43	1647.07	1649.73	1656	1643.89	1659.67	1663.36	1626.48	1628.87	1635.54	1613.73	1646.11	1618.51	1656.74	1659.5	1623.12	1636.16	1630.36	1629.12	1630.72	1628.42	1632.72	1650.24	1632.86
90.623001	1647	1653.44	1643.7	1659.57	1661.42	1656.9	1620.96	1656.15	1655.27	1651.51	1647.22	1641.43	1650.35	1648.06	1661.05	1655.89	1630.17	1655.9	1648.92	1660.48	1652.48	1637.73	1656.12	1634.38	1658.43	1636.08	1648.4	1648.2	1656.7	1643.9	1657.81	1663.2	1624.35	1628.91	1634.22	1614.65	1645.22	1619.29	1656.32	1657.99	1624.06	1635.63	1630.36	1628.97	1631.08	1631.68	1632.25	1650.21	1632.64
91.117996	1650.55	1652.58	1641.49	1656.96	1660.28	1656.02	1623.1	1653.37	1653	1651.3	1647.7	1639.03	1648.92	1648.04	1660.28	1658.67	1630.3	1655.11	1647.38	1659.86	1651.31	1638.02	1655.09	1634.86	1657.95	1635.66	1645.73	1648.52	1654.67	1646.25	1657.42	1662.35	1624.98	1628.37	1634.43	1614.07	1643.53	1618.62	1656.51	1657.78	1624.09	1639.27	1629.6	1631.04	1630.24	1628.39	1634.96	1648.19	1635.32
91.612999	1645.62	1653.94	1641.79	1656.19	1659.11	1656.51	1620.79	1655.9	1654.4	1654.43	1647.18	1639.24	1650.15	1647.81	1660.16	1658	1631.75	1654.7	1648.44	1659.74	1649.39	1637.41	1654.97	1637.28	1657.05	1632.67	1645.54	1647.01	1655.01	1644.44	1657.06	1662.4	1626.26	1629.27	1632.74	1614.67	1646.32	1620.04	1655.06	1657.21	1623.81	1636.19	1629.84	1627.19	1630.32	1630.87	1633.55	1649.53	1633.95
92.108002	1646.65	1654.2	1642.91	1656.56	1659.59	1656.4	1622	1656.66	1654.33	1650.46	1646.5	1638.49	1648.66	1647.38	1659.91	1654.44	1630.58	1654.84	1648.05	1660.59	1651.67	1636.31	1652.92	1633.58	1655.91	1636.05	1647.14	1647.68	1656.67	1643.94	1659.46	1665.52	1626.12	1629.87	1635.33	1613.38	1645.45	1619.38	1656.28	1657.45	1625.3	1637.6	1630.89	1627.98	1627.95	1629.66	1633.9	1648.67	1633.54
92.602997	1646.89	1655.24	1642.8	1657.63	1661.91	1655.8	1621.07	1657.39	1653.49	1652.27	1648.46	1637.91	1647.2	1648.21	1660.87	1656.87	1631.76	1654.51	1650.67	1660.72	1649.45	1635.78	1655.44	1632.94	1657.2	1634.87	1646.52	1649.22	1654.96	1644.29	1657.81	1662.17	1624.34	1629.56	1633.87	1615.53	1644.59	1617.03	1655.78	1655.98	1625.75	1637.26	1628.67	1628.44	1629.2	1629.72	1632.21	1648.7	1634.51
93.098999	1648.62	1652.68	1641.11	1657.86	1660.16	1655.76	1619.96	1657.89	1654.75	1650.72	1646.48	1639.51	1648.05	1649.95	1663.11	1658.81	1629.27	1653.59	1649.35	1661.75	1651.59	1638.19	1653.48	1635.89	1656.85	1634.25	1646.77	1649.6	1655.35	1643.43	1658.27	1663.01	1622.15	1628.45	1633.17	1616.38	1645.71	1616.57	1654.88	1655.27	1625.9	1638.1	1632.5	1629.79	1627.66	1629.97	1632.7	1646.91	1634.96
93.594002	1647.46	1654.58	1644.89	1658.87	1659.14	1655.66	1619.65	1656.02	1653.72	1652.52	1649.24	1639.94	1649.85	1649.45	1660.55	1657.99	1631.41	1653.81	1649.25	1660.64	1650.19	1637	1653.37	1636.17	1655.64	1635.21	1645.55	1648.9	1657.32	1645.02	1658.88	1663.02	1623.47	1629.23	1635.68	1614.55	1645.05	1616.84	1657.2	1657.26	1623.08	1636.76	1628.41	1626.69	1629.24	1632.02	1632.43	1648.75	1633.68
94.088997	1647.06	1651.86	1642.23	1658.11	1659.39	1655.61	1622.22	1654.42	1654.96	1652.94	1648.52	1639.8	1648.2	1646.93	1661.98	1656.52	1628.83	1655.33	1649.15	1661.31	1649.61	1634.98	1654.08	1633.24	1658.08	1635.43	1645.41	1647.32	1655.24	1643.22	1657.64	1663.96	1623.84	1628.21	1634.65	1615.01	1646.02	1618	1658.05	1657.88	1624.66	1635.76	1631.45	1628.19	1628.75	1631.65	1633.67	1648.2	1635.27
94.584000	1648.52	1654.4	1644.37	1657.32	1661.81	1655.76	1622.41	1657.65	1654.98	1651.69	1644.5	1641.68	1649.89	1647.58	1659.98	1654.69	1632.03	1653.51	1649.85	1662.55	1648.71	1636.87	1655.15	1636.45	1656.44	1633.81	1646.27	1647.6	1656.14	1643.34	1657.86	1661.34	1626.1	1630.86	1636.9	1614.62	1645.82	1618.08	1656.93	1658.35	1625.31	1636.58	1629.86	1629.99	1629.43	1630.7	1631.95	1649.35	1633.59
95.079002	1647.78	1654.42	1642.66	1658.63	1660.44	1655.32	1621.85	1656.25	1655	1652.03	1647.44	1638.83	1646.79	1646.1	1660.21	1656.11	1630.25	1654.46	1646.71	1661.84	1650.47	1634.55	1654.9	1632.93	1656.16	1632.29	1644.64	1647.02	1654.84	1642.9	1658.66	1660.91	1622.2	1627.66	1633.02	1614.39	1645.56	1618.64	1655.89	1655.84	1624.53	1639.57	1633.23	1630.62	1629.33	1633.55	1633.44	1649.32	1634.64
95.574997	1646.56	1652.7	1640.91	1656.58	1659.04	1654.15	1624.33	1655.74	1657.58	1653.88	1646.76	1641.92	1650.7	1647.08	1660.56	1655.53	1631.15	1655.51	1649.16	1663.33	1651.25	1638.63	1654.67	1635.88	1658.47	1635.97	1646.05	1648.69	1657.67	1644.63	1659.08	1663.81	1623.92	1629.47	1633.98	1613.42	1646.41	1617.13	1656.81	1657.31	1623.68	1637.67	1631.1	1629.45	1629.45	1632.59	1634.35	1646.21	1634.77
96.070000	1646.45	1650.94	1641.25	1657.68	1660.02	1656.76	1622.98	1657.32	1653.78	1651.8	1646.25	1640.18	1649.62	1647.51	1661.23	1655.66	1631.96	1656.58	1648.95	1662.47	1650.28	1638.33	1654.83	1634.6	1657.36	1633.15	1646.93	1647.23	1654.15	1643.55	1658.54	1661.76	1624.59	1625.95	1634.63	1616.71	1644.96	1617.93	1655.49	1657.03	1622.79	1637.36	1631.46	1625.39	1627.87	1630.21	1631.7	1648.4	1633.97
96.565002	1647.31	1655.26	1640.19	1660.35	1660.66	1657.55	1621.2	1656.61	1655.54	1652.53	1649.33	1641.55	1650.31	1648.4	1661.14	1656.27	1630.12	1653.59	1648.48	1662.56	1649.59	1636.53	1655.81	1634.35	1658.33	1634	1644.78	1647.95	1657.48	1646.94	1658.64	1663.24	1624.06	1628.31	1636.16	1613.39	1645.29	1619.9	1656.81	1658.83	1624.33	1636.66	1631.05	1629.16	1628.53	1632.28	1632.56	1648.97	1634.01
97.059998	1648.48	1652.22	1643.39	1658.99	1661.33	1658.11	1621.78	1655.8	1656.67	1651.85	1647.92	1638.65	1648.31	1647.3	1660.45	1655.78	1630.76	1654.29	1649.34	1661.03	1650.79	1636.27	1654.92	1634.51	1657.27	1632.76	1645.74	1646.07	1654.81	1644.04	1658.25	1663.13	1624.61	1628.98	1633.97	1615.25	1646.14	1618.71	1658.17	1657.24	1621.7	1636.87	1629.57	1628.11	1629.8	1630.37	1632.6	1647.37	1633.87
97.556000	1644.04	1651.95	1640.73	1655.14	1659.01	1653.83	1621.58	1654.59	1654.58	1653.53	1648.3	1640.28	1648.96	1648	1659.44	1656.8	1630.92	1653.95	1648.84	1660.65	1650.43	1638.6	1654.46	1635.25	1657.21	1634.32	1645.69	1646.42	1654.95	1642.03	1657.28	1662.19	1624.98	1629.1	1634.11	1613.1	1644.26	1617.2	1655.42	1657.44	1622.4	1639.47	1633.24	1628.39	1629.08	1629.56	1635.51	1649.93	1633.96
98.051003	1647.44	1653.75	1640.94	1657.56	1659.28	1654.6	1620.87	1656.68	1655.72	1653.12	1646.5	1639.19	1647.32	1648.07	1659.61	1655.59	1630.26	1654.44	1647.65	1659.72	1650.68	1638.08	1655.67	1635.15	1655.93	1635.33	1646.92	1649.02	1655.16	1643.28	1657.26	1660.29	1625.35	1629.94	1631.38	1615.34	1646.58	1618.27	1655.17	1656.56	1622.47	1637.04	1630.35	1628.57	1628.42	1629.72	1630.64	1648.15	1633.45
98.545998	1647.08	1653.37	1643.18	1656.99	1659.72	1657.15	1621.53	1655.68	1653.74	1653.31	1648.54	1640.25	1648.02	1648.15	1661.38	1656.73	1631.78	1654.54	1649.13	1661.05	1651.08	1636.77	1654.65	1634.04	1656.65	1634	1646.33	1648.41	1655.58	1644.33	1657.15	1662.11	1627.69	1629.31	1633.64	1614.36	1645.39	1619.71	1656.85	1656.1	1623.54	1635.69	1631.53	1628.3	1629.4	1628.59	1633.15	1648.99	1632.31
99.041000	1646	1652.5	1642.62	1656.6	1661.18	1654.85	1621.38	1654.8	1656.35	1652.6	1644.4	1640.29	1647.75	1647.3	1659.26	1656.4	1632.34	1655.65	1650.62	1661.53	1651.11	1637.22	1655.43	1635.31	1656.03	1637.05	1645.98	1648.82	1655.61	1643.81	1659.7	1663.72	1623.23	1629.86	1633.14	1615.57	1646.66	1617.31	1655.95	1657.13	1622.46	1637.22	1631.99	1627.59	1632.61	1630.46	1634.19	1649.47	1634.3
99.536003	1647.14	1652.8	1642.43	1656.64	1658.97	1656.49	1621.28	1655.26	1654.05	1651.2	1647.72	1639.77	1649	1648.59	1658.13	1656.61	1630.94	1655.93	1648	1660.99	1649.86	1638.73	1655.04	1634.67	1656.14	1633.9	1648.24	1647.36	1655.96	1643.39	1659.38	1660.83	1625.22	1629.79	1635.67	1615.47	1646.03	1618.02	1658.05	1659.05	1624.97	1638.51	1630.06	1627.26	1629.15	1631.84	1632.01	1646.43	1633.51
100.031998	1646.64	1654.63	1642.17	1656.74	1660.68	1656.58	1622.29	1656.87	1654.63	1653.17	1647.37	1640.91	1650.74	1648.49	1660.56	1656.95	1631.68	1656.38	1648.82	1661.46	1650.11	1637.15	1655.11	1634.28	1657.85	1635.17	1645.39	1648.03	1655.24	1643.36	1658.92	1661.55	1624.53	1629.68	1634.03	1613.14	1647.72	1618.29	1658.6	1657.29	1622.82	1636.24	1628.98	1627.18	1628.49	1633.65	1631.82	1648.63	1633.13
100.527000	1646.86	1653.91	1642.97	1658.96	1661.17	1657.86	1623.4	1656.23	1656.46	1653.14	1648.93	1641.32	1649.72	1648.59	1658.86	1656.12	1630.32	1653.32	1649.1	1658.53	1651.47	1638.15	1655.78	1634.83	1657.82	1635.56	1646.46	1646.94	1655.41	1642.76	1659.09	1662.31	1625.86	1629.63	1634.1	1615.59	1645.04	1619.08	1659.07	1657.8	1625.91	1637.51	1630.58	1630.22	1627.71	1631.64	1632.56	1649.5	1634.63
101.022003	1647.74	1654.36	1644.6	1658.22	1660.57	1658.18	1622.2	1654.54	1654.11	1652.82	1647.98	1642.51	1649.19	1647.11	1662.05	1658.85	1630.39	1654.58	1648.58	1661.15	1651.54	1635.38	1653.83	1633.97	1655.66	1634.37	1647.09	1648.68	1654.88	1644.41	1658.03	1662.91	1625.07	1629.99	1634.98	1614.29	1647.35	1618.96	1658.53	1656.6	1626.15	1637.54	1629.59	1628.43	1628.72	1631.21	1633.35	1646.09	1634.81
101.516998	1646.41	1656.34	1641.2	1658.53	1659.87	1656.21	1622.8	1656.04	1654.67	1652.89	1648.78	1640.31	1649.9	1647.32	1660.66	1657.4	1631.42	1655.94	1648.67	1661.42	1648.69	1636.87	1653.97	1634.57	1655.73	1635.86	1645.88	1648.28	1656.61	1642.35	1658.03	1662.88	1625.31	1629.26	1633.21	1614.07	1645.97	1618.28	1656.25	1657.15	1625.85	1637.52	1630.86	1626.1	1629.22	1628.29	1633.25	1648.9	1633.74
102.012001	1647.54	1654.33	1643.02	1659.06	1657.62	1655.7	1623.7	1656.93	1656.31	1654	1648.45	1640.23	1650.38	1648.28	1662.25	1656.67	1630.98	1654.49	1648.73	1660.34	1649.08	1638.55	1655.68	1637.02	1655.03	1635.13	1647.67	1647.68	1656.24	1645.01	1656.97	1662.45	1625.5	1629.6	1635.01	1615.96	1643.91	1618.83	1657.72	1658.41	1623.32	1637.05	1631.44	1628.17	1631.76	1630.51	1633.01	1647.75	1634.01
102.508003	1647.2	1654.62	1643.46	1657.25	1658.62	1657.47	1620.82	1657.46	1654.34	1653.7	1648.9	1640.37	1649.12	1649.08	1661.09	1657.44	1632.15	1654.94	1648.67	1659.36	1653.67	1638.65	1654.06	1635.72	1656.89	1636.48	1645.45	1648.31	1655.08	1645.26	1660.2	1663.56	1625.55	1630.93	1635.83	1614.16	1645.93	1618.38	1659.01	1657.57	1624.4	1637.65	1631.6	1628.44	1630.29	1630.08	1634.5	1648.45	1634.84
103.002998	1647.8	1652.91	1646.09	1658.69	1660.76	1658.04	1622.14	1656.4	1656.17	1651.32	1646.5	1639.11	1649.12	1650.06	1661.49	1656.08	1633.39	1655.34	1649.31	1660.44	1654.23	1639.67	1656.02	1638.04	1656.83	1635.82	1647.02	1650.7	1658.39	1644.81	1659.1	1664.48	1626.98	1630.35	1637.35	1614	1647.63	1621.27	1657.3	1658.15	1623.99	1636.31	1632.81	1629.18	1628.84	1628.29	1634.25	1647.64	1635.66
103.498001	1648.07	1654.28	1643.34	1657.68	1659.62	1655.68	1622.5	1656.34	1656	1653.65	1649.45	1639.84	1649.46	1646.66	1660.88	1656.18	1631.28	1656.59	1648.24	1660.99	1651.45	1638.32	1655.83	1637.32	1658.13	1635.85	1646.32	1648.27	1654.24	1645.46	1659.17	1660.66	1625.36	1627.65	1637.37	1613.44	1644.06	1620.42	1656.08	1658.52	1624.54	1636.97	1628.71	1629.76	1628.7	1631.33	1632.4	1648.21	1634.93
103.992996	1648.86	1654.11	1644.42	1656.85	1660.72	1656.38	1621.97	1656.26	1654.99	1652.44	1646.19	1640.36	1649.86	1647.77	1660.3	1657.19	1630.09	1656.76	1652.64	1660.93	1650.27	1638.45	1655.83	1635.28	1656.79	1635.36	1645.55	1648.38	1654.12	1644.21	1657.55	1662.04	1627.27	1630.77	1636	1615.14	1647.71	1620.75	1658.61	1658.9	1624.13	1639.4	1631.96	1628.05	1630.43	1631.63	1634.87	1650.87	1635.6
104.487999	1648.03	1653.7	1644.32	1657.52	1660.2	1657.94	1621.96	1657.66	1656.44	1653.13	1647.53	1641.01	1649.71	1651.07	1660.11	1657.57	1631.12	1654.38	1649.11	1659.75	1649.31	1636.93	1653.36	1633	1656.15	1635.02	1646.21	1649.7	1656.38	1645.25	1658.11	1662.42	1624.76	1630.99	1634.32	1615.1	1645.17	1618.7	1657.35	1659.45	1624.57	1637.41	1631.37	1628.43	1630.01	1632.25	1634.88	1647.49	1636.65
104.984001	1647.96	1652.29	1644.54	1657.31	1658.95	1656.81	1620.75	1656.08	1654.94	1652.14	1646.49	1641.54	1651.54	1649.07	1662.55	1657.95	1631.74	1654.15	1649.98	1662.68	1653.99	1639.73	1654.04	1637.62	1656.64	1637.02	1645.4	1650.28	1657	1645.18	1658.31	1663.08	1626.3	1628.31	1634.92	1616.75	1645	1619.83	1655.56	1657.21	1623.03	1637.75	1631.14	1625.43	1628.62	1630.01	1633.71	1647.01	1634.25
105.478996	1647.1	1654.02	1643.7	1658.31	1660.11	1657.85	1622.94	1656.83	1655.39	1651.45	1646.69	1639.21	1647.76	1647.68	1662.16	1654.84	1630.92	1655.27	1650.89	1663.01	1650.99	1638.04	1654.48	1636.12	1656.47	1636.38	1648.02	1647.49	1656.27	1645.49	1659.35	1662.7	1625.48	1630.64	1636.65	1614.79	1645.85	1618.46	1656.3	1657.74	1624.75	1637.21	1631.52	1626.52	1628.91	1631.08	1632.72	1649.59	1632.31
105.973999	1647.01	1655.82	1641.96	1658.14	1659.54	1656.34	1623.6	1657.57	1654.34	1652.64	1646.9	1638.65	1650.86	1650.29	1662.15	1656.74	1631.14	1655.55	1650.45	1662.07	1652.36	1636.35	1653.85	1636.2	1657.95	1635.86	1645.96	1651.08	1656.7	1646.3	1660.02	1662.85	1626.2	1630.22	1636.76	1614.2	1645.88	1620.28	1657.6	1659.2	1622.03	1638.76	1629.11	1629.15	1627.37	1629.61	1631.79	1646.25	1633.97
106.469002	1647.12	1654.78	1646.89	1657.93	1659.65	1657.45	1620.68	1658.63	1656.13	1652.23	1645.63	1639.71	1649.16	1648.77	1661.07	1657	1631.64	1655.93	1651.34	1661.64	1650.96	1640.57	1656.77	1635.71	1656.98	1637.51	1647.77	1650.63	1656.73	1646.82	1658.53	1664.45	1628.38	1629.94	1635.8	1616.31	1647.95	1619.35	1657.66	1658	1623.02	1637.68	1630.74	1629.24	1628.54	1630.72	1632.66	1646.78	1634.71
106.963997	1648.06	1653.81	1645.01	1660.61	1659.92	1658.97	1624.01	1656.51	1656.51	1654.35	1648.26	1638.11	1651.93	1649.64	1661.42	1658.71	1630.95	1658.5	1651.08	1661.39	1651.81	1637.73	1655.32	1635.35	1658.51	1635.74	1647.56	1649.84	1654.86	1646.77	1660.01	1663.5	1625.87	1632.1	1636.78	1614.24	1647.1	1620.5	1658.19	1659.25	1621.62	1636.05	1630.26	1628.69	1625.99	1630.36	1632.37	1649.54	1634.82
107.459999	1648.63	1654.03	1644.51	1657.08	1660.47	1658.08	1623.37	1655.15	1656.4	1655.38	1649.58	1642.17	1650.42	1645.82	1660.78	1658.63	1633.66	1655.39	1649.09	1661.46	1652.19	1638.83	1656.3	1637.96	1658.48	1637.04	1647.88	1651.12	1657.33	1647.22	1659.87	1666.17	1627.48	1630.77	1636.34	1615.57	1647.05	1619.27	1657.26	1659.93	1624.29	1634.43	1630.5	1629.53	1631.73	1629.27	1632.29	1649.15	1633.96
107.955002	1647.51	1656.58	1644.97	1661.04	1661.94	1657.53	1623.14	1657.01	1656.48	1653.31	1649	1640.93	1649.82	1650.76	1660.11	1658.41	1631.97	1656.4	1651.89	1660.62	1651.88	1639.36	1654.57	1638.41	1656.9	1636.12	1646.89	1649.28	1657.52	1646.64	1658.75	1663.74	1627.19	1631.19	1636.31	1614.5	1648.39	1619.81	1657.88	1658.84	1623.09	1636.19	1631.34	1628.95	1629.19	1632.88	1632.46	1647.89	1635.39
108.449997	1648.03	1654.14	1645.82	1659.09	1659.47	1657.6	1621.94	1657.95	1657.17	1653.23	1649.81	1640.86	1650.96	1647.7	1660.77	1658.02	1633.75	1655.71	1649.63	1662.43	1651.19	1638.99	1654.67	1636.31	1657.26	1637.15	1645.37	1648.25	1654.59	1647.32	1656.92	1663.72	1625.77	1629.11	1635.04	1614.15	1647.55	1618.96	1658.73	1660.28	1625.76	1636.74	1632.14	1627.68	1628.43	1631.13	1632.55	1647.88	1636.42
108.945000	1652.1	1653.84	1644.16	1658.01	1659.29	1657.76	1624.24	1657.36	1655.98	1653.75	1648.74	1641.31	1651.47	1649.48	1662.57	1658.05	1633.61	1655.55	1648.3	1661.9	1652.65	1640.04	1654.61	1638.64	1659.01	1637.4	1645.41	1650.39	1657.21	1646.2	1660.16	1663.54	1628.27	1629.16	1636.07	1613.97	1645.74	1620.06	1658.05	1656.39	1622.67	1636.68	1631.87	1627.36	1627.24	1629.09	1630.78	1650.38	1634.65
109.440002	1648.07	1654.05	1643.2	1657.37	1662.34	1658.33	1622.61	1657.93	1656.23	1653.94	1648.26	1640.58	1650.82	1649.7	1662.25	1657.79	1632.03	1653.99	1648.43	1661.71	1652.39	1640.07	1654.29	1637.59	1657.16	1638.23	1647.47	1651.95	1657.56	1648.84	1660.15	1664.44	1627.71	1631.63	1636.58	1613.98	1645.93	1620.79	1659.87	1660.53	1623.08	1635.24	1628	1630.57	1628.39	1628.77	1634	1647.58	1633.43
109.935997	1647.3	1654.83	1644.85	1657.59	1658.9	1656.95	1624.36	1657.22	1655.71	1651.41	1648.33	1639.6	1648.79	1649.67	1662.24	1657.19	1632.79	1657.64	1650.89	1661.82	1652.26	1639.05	1655.54	1637.07	1655.91	1636.87	1645.23	1649.64	1657.44	1647.03	1659.88	1662.79	1626.02	1630	1635.74	1615.56	1644.88	1620.81	1659.25	1659.22	1624.48	1639.05	1629.2	1627.65	1629.44	1630.59	1632.24	1648.56	1635.45
110.431000	1647.79	1653.21	1646.17	1657.47	1660.69	1657.66	1622.18	1657.65	1654.94	1650.91	1645.66	1641.14	1649.58	1648.08	1663.07	1655.79	1632.81	1653.08	1648.7	1660.15	1651.43	1638.68	1655.02	1637.21	1657.46	1638.78	1648.46	1649.02	1658.53	1646.09	1657.7	1663.72	1626.72	1631.95	1635.76	1613.19	1646.64	1620.57	1661.73	1660.69	1623.78	1637.89	1631.78	1625.74	1630.04	1630.26	1635.64	1648.52	1633.48
110.926003	1646.96	1654.01	1644.06	1656.54	1659.66	1656.22	1624.78	1656.07	1657.97	1653.82	1648.15	1639.93	1650.22	1649.65	1660.16	1658.26	1632.77	1656.95	1650.95	1662.66	1651.86	1639.7	1654.98	1636.38	1656.71	1638.22	1646.93	1648.8	1655.52	1646.49	1659.66	1663.61	1626.52	1631.88	1636.92	1613.2	1645.98	1619.85	1659.39	1660.83	1624.1	1635.35	1629.81	1627.71	1627.99	1632.46	1634.27	1648.37	1633.96
111.420998	1649.48	1655.09	1644.35	1658.9	1660.76	1656.51	1622.28	1658.49	1656.31	1655	1650.21	1641.35	1651.13	1649.95	1660.07	1658.17	1630.78	1656.27	1649.09	1660.19	1653	1639.51	1655.31	1637.37	1659.13	1636.22	1646.31	1648.36	1656.96	1647.48	1659.67	1661.34	1628.05	1629.33	1637.37	1615.03	1647.41	1620.19	1657.4	1658.48	1622.66	1638.99	1631.18	1628.85	1629.6	1632.58	1632	1647.32	1637.81
111.916000	1650.02	1653.75	1644.76	1658.7	1659.94	1658.83	1623.61	1656.64	1656.37	1654.25	1646.94	1640.91	1650.55	1649	1662.92	1660.19	1632.45	1656.17	1650.4	1662.74	1652.89	1639.39	1655.72	1638.68	1657.21	1638.59	1647.45	1652.44	1657.79	1644.51	1659.93	1664.12	1625.4	1631.48	1635.68	1614.21	1646.49	1620.83	1659.99	1661.15	1623.22	1636.83	1630.16	1626.34	1629.69	1629.68	1634.43	1648.25	1634.18
112.412003	1646.49	1654.32	1643.45	1657.34	1658.02	1657.1	1622.78	1656.25	1653.95	1653.7	1648.17	1638.95	1650.87	1648.66	1661.24	1657.49	1631.25	1656.47	1649.66	1660.14	1652.23	1639.51	1654.56	1637.97	1655.58	1637.99	1647.82	1651.39	1657.41	1648.31	1660.95	1664.08	1628.46	1632.2	1637.37	1614.16	1646.73	1620.89	1660.29	1658.75	1624.49	1636.41	1630.93	1626.61	1628.76	1630.5	1633.26	1648.36	1633.17
112.906998	1647.9	1656.8	1643.79	1656.43	1659.8	1657.22	1621.61	1656.34	1654.69	1653.68	1648.43	1640.38	1651.7	1649.86	1662.05	1658.46	1632.05	1656.67	1649.87	1660.44	1651.05	1639.27	1655.06	1637.94	1656.38	1638.86	1648.02	1651.34	1658.65	1647.65	1662.07	1663.79	1628.12	1630.35	1635.87	1614.49	1646.13	1619.95	1658.92	1659.14	1622.44	1635.16	1631.16	1625.77	1628.56	1631.38	1633.22	1648.81	1634.53
113.402000	1648.6	1654.88	1644.7	1659.53	1662.18	1658.72	1621.51	1657.68	1656.21	1653.56	1649.66	1640.72	1653.19	1648.84	1662.49	1658.68	1633.12	1657.95	1651.12	1662.36	1653.65	1639.05	1655.96	1637.13	1658.01	1637.21	1646.85	1650.97	1657.37	1646.33	1659	1664.54	1625.81	1631.79	1635.09	1616.42	1648.38	1619.38	1659.12	1661.05	1623.93	1638.05	1630.22	1625.88	1631.06	1631.94	1633.33	1646.84	1634.52
113.897003	1649.53	1654.5	1643.77	1658.19	1661.88	1657.54	1625.87	1657.14	1655.32	1653.59	1650.23	1643.1	1651.92	1649.25	1661.23	1658.97	1632.88	1658.23	1651.89	1662.74	1654.23	1641.07	1655.54	1638.03	1658.5	1638.61	1646.95	1651.02	1657.85	1648.45	1659.63	1664.14	1629.99	1633.94	1635.54	1614.48	1647.46	1622.15	1661.49	1661.17	1624.27	1636.45	1631.52	1629.77	1629.91	1631.35	1629.91	1646.55	1632.67
114.392998	1647.78	1653.56	1646.3	1657.38	1658.63	1658.35	1623.35	1656.93	1658.84	1655.16	1649.3	1641.16	1650.4	1648.32	1660.59	1658.65	1630.27	1657.51	1650.16	1662.41	1651.61	1638.13	1655.98	1637.02	1657.91	1638.26	1649.46	1652.25	1657.1	1646.9	1659.46	1665.36	1629.38	1629.99	1637.82	1615.54	1647.2	1620.97	1659.35	1661.19	1623.83	1635.25	1628.43	1628.61	1629.16	1629.29	1632.62	1646.11	1634.14
114.888000	1647.62	1655.3	1644.12	1655.62	1658.85	1657.84	1623.35	1656.34	1657.24	1654.46	1648.6	1641.17	1651.96	1648.73	1661.86	1658.39	1630.84	1654.89	1651.31	1660.58	1652.49	1638.49	1654.96	1638.42	1656.38	1637.94	1646.54	1651.54	1657.5	1646.71	1658.58	1663.29	1627.4	1631.89	1637.52	1614.75	1645.54	1621.74	1659.56	1660.12	1623.85	1636.83	1630.53	1625.8	1626.06	1630.89	1631.67	1647.69	1633.97
115.383003	1650.53	1654.58	1647.01	1658.09	1661.2	1658.87	1623.94	1658.13	1657.46	1653.96	1647.62	1641.78	1650.59	1649.4	1661.39	1658.38	1631.88	1655.46	1649.52	1661.03	1653.97	1642.83	1655.06	1639.38	1656.99	1636.54	1646.87	1653.91	1656.64	1649.27	1660.37	1662.97	1627.91	1632.58	1635.73	1616.23	1648.34	1621.98	1658.2	1658.87	1624.19	1636.64	1631.39	1627.82	1629.36	1629.23	1633.8	1647.68	1633.06
115.877998	1648.16	1653.53	1644.32	1657.95	1658.99	1657.54	1624.15	1657.69	1656.5	1656.38	1650.9	1640.8	1651.87	1648.5	1663.35	1659.4	1632.33	1656.16	1649.58	1661.91	1651.69	1639.87	1653.76	1638.99	1655.19	1636.97	1645.89	1650.47	1658.26	1646.44	1659.25	1665.71	1627.29	1632.58	1636.13	1615.38	1647.23	1620.03	1660.14	1660.2	1625.02	1638.52	1629.69	1629.7	1627.05	1628.11	1630.99	1647.3	1635.4
116.373001	1648.05	1654.77	1646.29	1658.17	1661.74	1658.17	1622.25	1657.84	1657.54	1655.06	1651.25	1641.82	1651.46	1648.08	1660.89	1660.47	1632.77	1656.16	1650.85	1660.88	1652.7	1640.76	1654.13	1636.01	1656.57	1636.69	1647.8	1652.2	1655.21	1648.98	1660.2	1664.01	1627.16	1633.01	1634.73	1614.62	1645.14	1620.17	1658.65	1658.77	1622.21	1634.44	1632.04	1628.35	1628.41	1630.48	1633.27	1646.36	1634.24
116.869003	1650.8	1655.09	1645.02	1658.69	1659.58	1658.21	1625.92	1656.97	1658.6	1656.19	1649.36	1639.35	1651.39	1649.23	1662.2	1658.47	1631.07	1658.13	1649.52	1662.57	1652.78	1638.24	1654.46	1636.1	1658.86	1635.95	1646.85	1651.87	1655.5	1648.87	1659.42	1663.73	1627.21	1630.25	1637.92	1615.11	1647.25	1620.1	1659.36	1659.68	1623.94	1636.18	1632.14	1630.61	1629.25	1631.06	1633.13	1646.1	1633.31
117.363998	1647.48	1654.11	1646.1	1654.9	1660.78	1658.22	1624.22	1657.47	1656.45	1654.74	1649.71	1641.59	1650.35	1648.82	1660.57	1657.74	1633	1657.19	1649.5	1661.31	1651.25	1639.05	1655.21	1637.17	1657.42	1638.42	1647.12	1651.1	1655.95	1646.47	1659.05	1663.86	1627.36	1631.46	1637.43	1615.23	1645.82	1620.38	1659.17	1658.93	1623.88	1637.81	1630.38	1628.42	1629.75	1630.97	1634.07	1648.36	1634.74
117.859001	1647.51	1656.26	1647.35	1657.86	1660.71	1660.39	1622.26	1656.84	1656.75	1653.17	1649.74	1640.88	1651.52	1650.04	1660.77	1658	1631.99	1654.6	1649.65	1662.6	1653.4	1638.71	1656.03	1637.4	1658.13	1636.95	1649.01	1650.94	1659.36	1648.41	1657.72	1664.64	1627.09	1632.74	1637.28	1614.36	1646.32	1620.12	1657.57	1658.57	1624.64	1633.8	1633.7	1627.56	1629.8	1632.61	1632.45	1644.77	1632.06
118.353996	1647.35	1653.53	1645.14	1656.22	1659.39	1657.88	1623.89	1658.08	1659.03	1655.58	1649	1640.47	1650.13	1649.37	1659.89	1658.5	1630.84	1657.16	1651.27	1661.95	1653.64	1638.04	1656.34	1637.37	1656.75	1638.17	1647.47	1652.41	1656.36	1647.1	1657.2	1664.12	1627.42	1632.23	1636.67	1615.68	1647.31	1622.79	1659.51	1659.17	1626.04	1637	1629.48	1629.21	1628.49	1630.65	1632.59	1647.71	1632.73
118.848999	1647.4	1653.49	1645.12	1657.89	1659.8	1657.23	1623.42	1658.73	1655.7	1651.83	1649.38	1640.45	1649.73	1649.5	1659.68	1657.4	1631.55	1652.64	1648.09	1659.77	1650.94	1637.9	1655.42	1636.75	1656.29	1637.05	1644.96	1649.63	1655.85	1647	1658.37	1664.41	1623.83	1631.33	1638.78	1616.07	1647.68	1621.23	1659.95	1658.45	1621.62	1635.84	1631.13	1628.94	1628.04	1630.68	1630.72	1645.82	1634.14
119.345001	1648.38	1655.83	1645.52	1657.09	1660.08	1658.77	1622.94	1655.75	1655.38	1654.33	1648.6	1641.91	1653.02	1649.75	1662.13	1659.05	1633.69	1658.04	1650.09	1661.37	1653.89	1638.42	1653.38	1635.77	1653.99	1635.4	1647.84	1649.08	1656.85	1646.87	1657.51	1663.65	1626.79	1632.69	1636.52	1613.75	1647.2	1620.6	1658.62	1657.58	1623.38	1636.86	1629.08	1629.82	1629.14	1629.53	1631.76	1644.95	1632.87
119.839996	1649.97	1656.26	1642.12	1658.09	1660.48	1657.72	1623.64	1657.35	1658.5	1656.63	1649.2	1643.16	1651.11	1648.15	1660.44	1657.07	1633.16	1655.51	1648.96	1660.54	1654.51	1637.41	1654.37	1636.1	1656.27	1636.98	1647.08	1650.25	1656.24	1648	1660	1664.1	1627.23	1632.56	1638.05	1615.65	1648.36	1620.36	1657.78	1660.3	1623.49	1640.57	1630.63	1628.64	1628.8	1630.45	1631.46	1647.96	1635.3
120.334999	1649.35	1653.7	1645.19	1657.19	1660.12	1656.96	1622.87	1657.68	1657.18	1653.59	1649.02	1641.05	1651.1	1649.58	1661.46	1658.16	1629.09	1656.19	1650.9	1661.63	1652.5	1639.42	1656.5	1637.35	1656.86	1638.74	1645.62	1651.3	1655.94	1648.77	1659.33	1664.08	1628.92	1635.02	1638.21	1616.85	1646.13	1621.31	1658.09	1656.86	1623.45	1635.53	1629.21	1627.88	1627.7	1629.88	1633.77	1648.56	1636.04
120.830002	1648.51	1652.84	1646.06	1657.93	1659.64	1661.21	1624.04	1655.88	1655.74	1654.03	1649.57	1640.55	1651.43	1647.55	1659.9	1656.97	1632.4	1656.76	1650.64	1662.55	1652.28	1638.16	1655.72	1634.67	1657.56	1635.74	1647.96	1651.32	1658.08	1645.83	1661.31	1664.77	1625.42	1631.01	1636.48	1614.82	1646.63	1619.24	1657.11	1660.32	1622.87	1637.46	1628.33	1626.6	1629.57	1628.8	1630.66	1646.34	1635.44
121.324997	1649.95	1655.97	1644.28	1656.91	1661.75	1657.86	1624.1	1657.34	1657.07	1654.52	1649.71	1642.28	1651.99	1648.03	1663.38	1658.68	1631.67	1656.19	1649.12	1661.29	1653.35	1641.63	1654.24	1640	1657.06	1637.07	1646.49	1651.82	1656.9	1649.49	1658.93	1661.69	1627.45	1633.93	1636.77	1613.18	1645.98	1622.42	1659.32	1660.2	1626.06	1637.86	1630.1	1626.68	1630.07	1629.15	1635.63	1644.8	1636.53
121.820999	1648.8	1655.05	1644.57	1657.08	1660.75	1659.58	1623.03	1654.96	1656.04	1654.23	1650.53	1642.56	1651.21	1650.09	1661.66	1660.16	1632.2	1656.88	1648.6	1661.98	1652.42	1639.28	1655.3	1637	1655.73	1639.63	1648.93	1652.35	1657.91	1646.51	1661.6	1665.39	1625.98	1630.95	1635.63	1615.61	1646.71	1620.69	1659.71	1658.62	1623.55	1639.43	1629.9	1627.85	1630.14	1631.64	1632.9	1649.29	1632.84
122.316002	1647.37	1654.19	1646.67	1657.23	1659.54	1658.89	1622.56	1655.12	1656.09	1655.84	1650.6	1639.94	1651.25	1649.05	1660.61	1657.84	1633.93	1657.1	1651.46	1661.79	1654.53	1639.71	1654.31	1639.18	1654.6	1637.12	1646.82	1650.91	1657.36	1647.75	1659.47	1664.06	1626.55	1632.82	1636.59	1616.5	1648.23	1619.75	1659.33	1660.13	1622.57	1636.9	1629.35	1628.12	1629.25	1630.32	1632.29	1645.35	1634.51
122.810997	1647.93	1654.95	1646.18	1657.63	1661.01	1658.33	1619.16	1656.66	1655.24	1656.16	1648.12	1640.94	1650.05	1648.81	1661.41	1656.71	1632.43	1655.77	1650.45	1663.11	1654.4	1638.33	1654.6	1636.87	1656.5	1638.12	1648.25	1653.32	1656	1649.25	1658.59	1664	1626.47	1631.7	1635.51	1615.92	1645.25	1618.71	1656.72	1659.74	1621.71	1636.94	1629.89	1628.5	1627.66	1630.8	1631.06	1645.95	1634.21
123.306000	1648.67	1654.18	1645.73	1657.56	1660.71	1659.35	1623.19	1656.82	1656.33	1653.7	1648.42	1641.13	1648.99	1650.21	1662.66	1658.14	1633.33	1657.17	1648.53	1660.33	1653.62	1637.15	1653.81	1635.1	1656.44	1637.53	1645.86	1649.53	1654.61	1647.54	1658.38	1662.72	1626.63	1631.63	1635.96	1615.32	1645.34	1619.31	1657.32	1657.74	1624.16	1639.96	1630.47	1627.89	1629.48	1628.28	1632.67	1646.99	1635.01
123.802002	1649.49	1654.64	1645.49	1656.15	1661.11	1657.36	1622.15	1656.75	1656.49	1653.4	1648.48	1641.09	1650.83	1649.15	1658.27	1657.69	1632.67	1654.86	1648.95	1660.29	1650.37	1636.95	1655.67	1635.94	1655.99	1635.05	1646.58	1649.98	1656.9	1646	1658.8	1664.38	1626.24	1632.57	1635.97	1615.38	1646.96	1619.7	1658.38	1659.39	1621.87	1634.63	1631.1	1625.86	1626.39	1631.77	1632.03	1647.83	1634.16
124.296997	1647.97	1652.78	1644.03	1658.04	1661.4	1658.18	1624.37	1658.41	1656.7	1653.49	1648.75	1641.53	1649.44	1648.8	1661.27	1658.2	1632.06	1655.57	1650.31	1662.07	1651.72	1638.6	1653.68	1637.39	1656.09	1638.18	1647.07	1652.03	1656.85	1648.15	1658.88	1664.61	1626.64	1633.26	1637.63	1616.79	1645.81	1619.4	1656.75	1657.38	1624.9	1638.68	1631	1629.98	1627.85	1629.76	1631.94	1647.97	1632.43
124.792000	1649.53	1654.09	1646.46	1656.49	1661.97	1658.34	1623.5	1655.72	1657.64	1654.86	1646.62	1641.41	1649.65	1649.28	1658.72	1660.05	1633.04	1656.06	1649.94	1660.52	1652.46	1640.75	1654.57	1637.76	1656.06	1637.79	1646.1	1651.64	1654.38	1647.96	1657.19	1662.67	1625.93	1630.86	1635.8	1615.56	1645.64	1620.54	1658.08	1658.66	1624.95	1637.44	1629.15	1627.98	1629.21	1630.85	1633.14	1649.19	1636.42
125.287003	1647.27	1654.25	1644.74	1658.31	1661.04	1657.23	1621.89	1657.83	1657.5	1656.39	1648.78	1641.43	1650.97	1648.4	1660.19	1657.93	1633.28	1656.06	1650.54	1660.69	1652.35	1640.27	1656.9	1638.24	1659.7	1638.55	1647.85	1651.89	1654.85	1648.45	1659.25	1662.87	1625.71	1632.92	1637.77	1617.06	1646.85	1621.54	1657.27	1660.1	1624.16	1639.84	1632.4	1626.38	1628.26	1630.68	1631.95	1646.74	1634.18
125.781998	1650.05	1652.14	1646.26	1655.12	1659.34	1658.03	1621.18	1657.31	1655.43	1651.42	1646.82	1640.19	1648.63	1647.95	1659.47	1657.25	1632	1656.7	1649.49	1661.78	1653.51	1638.57	1655.17	1637.99	1657.98	1637.16	1648.27	1651.66	1657.29	1647.44	1659.43	1662.72	1628.35	1630.57	1635.53	1615.88	1647.46	1618.43	1660.59	1660.6	1622.47	1636.35	1628.68	1628.46	1628.92	1630.23	1632.55	1647.9	1634.25
126.277000	1648.86	1653.72	1645.75	1658.97	1662.06	1657.91	1622.83	1657.95	1658.33	1654.05	1648.37	1641.19	1650.61	1648.68	1658.68	1658.15	1630.36	1653.94	1650.67	1661.04	1652.66	1637.66	1654.58	1636.16	1657.65	1637.79	1648.08	1651.05	1655.59	1647.27	1657.57	1662.31	1625.81	1630.64	1634.33	1615.91	1646.19	1619.73	1657.06	1658.94	1624.67	1634.92	1633.14	1628.76	1627.59	1631.46	1632.17	1648.12	1634.86
126.773003	1647.92	1654.73	1642.88	1657.41	1660.67	1656.85	1621.35	1656.07	1656.81	1653.38	1647.21	1639.88	1650.78	1647.23	1660.25	1657.88	1630.19	1656.14	1649.44	1661.05	1653.96	1637.31	1655.34	1637.78	1657.85	1634.97	1647.12	1650.49	1655.79	1647.94	1659.13	1664.03	1626.86	1630.17	1636.15	1615.93	1644.65	1621.28	1655.7	1658.33	1624.3	1636.17	1629.17	1628.61	1629.59	1628.42	1634.42	1645.88	1633.08
127.267998	1647.03	1655.25	1644.31	1657.05	1661.5	1656.92	1622.95	1657.58	1656.74	1656.23	1649.32	1640.18	1649.13	1649.44	1660.31	1657.76	1635.16	1656.68	1650.57	1662.4	1653.63	1640.69	1653.51	1637.54	1656.15	1638.61	1646.75	1651.16	1656.46	1647.59	1659.79	1665.73	1628.55	1632.88	1634.03	1616.25	1647.68	1620.79	1657.86	1658.51	1623.73	1637.75	1630.48	1628.21	1631.89	1631.41	1631.4	1647.73	1633.07
127.763000	1648.36	1654.91	1644.53	1657.24	1659.12	1657.37	1622.62	1658.05	1658.32	1656.33	1648.62	1641.27	1651.81	1649.62	1660.34	1659	1632.98	1656.87	1650.14	1660.25	1651.81	1639.94	1654.29	1635.65	1655.24	1637.09	1648.34	1650.75	1657.49	1646.78	1658.29	1663.53	1627.88	1630.54	1638.31	1614.09	1646.65	1620.41	1658.2	1659.66	1625.59	1636.29	1631	1630.15	1627.6	1631.2	1631.06	1645.86	1633.89
128.257996	1647.8	1653.47	1643.43	1656.35	1658.94	1658.56	1623.61	1659.76	1656.84	1655.5	1649.68	1641.08	1650.57	1649	1659.25	1658.23	1632.89	1658.01	1650.11	1660.34	1654.48	1639.58	1654.05	1637.69	1657.05	1636.97	1646.52	1651.7	1656.4	1647.77	1659.07	1662.24	1625.2	1633.31	1636.78	1616.1	1646.68	1619.72	1656.66	1658.43	1623.42	1636.7	1632.01	1626.96	1628.55	1631.33	1632.23	1647.67	1632.61
128.753998	1648.99	1654.08	1644.03	1657.44	1659.31	1657.71	1624.26	1659.31	1657.59	1655.19	1650.32	1641.86	1653.13	1650.55	1661.99	1659.54	1633.16	1658.58	1651.84	1660.98	1652.25	1640.71	1656.15	1636.33	1656.6	1639.76	1646.67	1650.81	1655.43	1646.72	1659.21	1664.52	1627.75	1633.37	1639.06	1615.71	1646.98	1621.27	1659.19	1659.87	1625.05	1637.05	1630.08	1626.69	1627.41	1629.96	1632.93	1646.29	1633.83
129.248993	1648.27	1654.76	1646.68	1657.06	1659.46	1655.59	1622.63	1657.96	1657.16	1652.64	1649.05	1639.9	1650.72	1648.47	1659.89	1658.2	1632.64	1655.54	1649.28	1660.99	1651.4	1639.99	1654.68	1636.17	1655.62	1637.46	1647.93	1651.62	1655.59	1646.44	1658.19	1663.42	1626.43	1632.06	1635.39	1614.91	1646.87	1623.66	1659.02	1660.18	1621.82	1637.59	1631.11	1628.6	1629.57	1627.18	1630.12	1646.35	1635.52
129.744003	1646.85	1653.05	1644.12	1656.29	1660.09	1656.35	1624.99	1656.91	1656.72	1654	1649.64	1640.71	1652	1648.77	1660.28	1659.76	1632.52	1658.13	1652.85	1662.26	1652.61	1639.01	1655.47	1635.74	1657.43	1635.97	1646.9	1649.83	1655.96	1646.32	1660.15	1662.53	1626.51	1631.78	1635.05	1617.08	1646.74	1621.95	1658.76	1659.98	1624.05	1637.11	1630.26	1626.86	1627.95	1630.74	1628.77	1646.01	1633.35
130.238998	1648.97	1654.34	1645.53	1658.96	1661.01	1658.86	1622.96	1657.56	1654.82	1653.99	1647.95	1641.94	1649.57	1649.77	1662.21	1658.45	1630.93	1657.73	1651.39	1661.33	1653.44	1640.91	1655.11	1639.18	1658.53	1639.49	1647.8	1650.76	1658.82	1649.44	1660.59	1665.49	1628.16	1633.12	1638.49	1615.68	1646.84	1622.65	1657.32	1659.96	1622.8	1638	1630.27	1627.41	1630.05	1627.68	1631.79	1648.11	1634.49
130.733994	1647.49	1654.3	1645.58	1659.66	1663.83	1658.06	1622.83	1657.57	1656	1654.09	1649.13	1639.6	1650.9	1648.48	1659.56	1656.33	1631.34	1656.46	1650.61	1663	1652.93	1640.64	1656.31	1636.84	1658.73	1637.5	1647.89	1653	1656.97	1646.75	1659	1665.53	1628.04	1632.37	1637.55	1615.48	1646.88	1619.94	1657.94	1658.83	1624.26	1637.67	1631.98	1629.76	1630.01	1629.31	1634.75	1647.71	1633.54
131.229996	1646.8	1653.3	1644.27	1657.98	1660.18	1657.15	1622.68	1657.71	1657.85	1654.19	1649.88	1643.26	1649.66	1648.88	1660.98	1657.26	1632.65	1656.21	1649.95	1661.46	1652.62	1640.59	1656.4	1639.84	1655.32	1638.74	1646.39	1650.97	1656.1	1646.1	1657.52	1662.66	1628.22	1633.73	1634.74	1616.75	1644.71	1620.79	1658.46	1656.37	1626.77	1636.63	1630.59	1628.04	1631.71	1629.87	1633.68	1646.59	1634.43
131.725006	1646.89	1654.02	1642.82	1658.85	1660.28	1656.63	1622.26	1658.34	1655.72	1653.68	1647.6	1641.04	1649.92	1651.29	1664.09	1659.43	1632.54	1656.11	1650.26	1661.61	1654.16	1640.35	1654.1	1638.38	1655.97	1637.58	1646.12	1651.33	1655.35	1647.61	1657.22	1664.37	1626.7	1630.97	1637.02	1613.65	1645.97	1621.05	1659.73	1659.87	1624.59	1636.88	1629.37	1627.26	1628.71	1628.38	1633.37	1645.37	1634.07
132.220001	1648.07	1653.04	1646.64	1656.38	1658.95	1658.14	1620.58	1657.82	1657.84	1654.41	1648.55	1641.09	1650.08	1649.84	1662.3	1659.79	1631.03	1658.04	1650.86	1660.42	1652.67	1640.96	1654.07	1636.83	1654.29	1637.63	1646.48	1650.2	1658.3	1647.47	1659.44	1664.15	1625.96	1630.95	1636.58	1615.77	1649.09	1621.33	1658.85	1658.95	1623.75	1637.15	1633.97	1627.23	1630.04	1630.81	1633.42	1646.94	1633.27
132.714996	1646.63	1652.26	1645.33	1656.67	1658.63	1660.03	1623.29	1656.51	1656.89	1651.78	1648.21	1640.73	1650.08	1649.05	1659.39	1657.38	1631.82	1657.19	1649.73	1661.41	1653.72	1639.67	1655.73	1637.73	1654.27	1636.52	1648.73	1649.13	1656.2	1649.31	1661.49	1662.55	1629	1630.42	1637.52	1614.69	1645.06	1619.48	1656.98	1657.05	1624.32	1638.32	1630.95	1626.98	1629.75	1630.58	1633.78	1649.51	1635.01
133.210007	1647.68	1653.12	1646.85	1656.48	1659.9	1658.94	1624.9	1656.78	1656.06	1655.23	1650.03	1639.5	1651.65	1651.05	1662.71	1657.95	1632.43	1656.27	1650.68	1662.87	1653.11	1639.55	1655.44	1636.52	1658.11	1636.3	1644.9	1650.29	1656.48	1648.3	1657.75	1663.05	1627.1	1633.38	1636.98	1614.57	1645.97	1621.86	1658.22	1659.53	1623.89	1638.27	1630.73	1628.19	1629.98	1632.4	1633.28	1648.24	1632.59
133.705994	1648.79	1655.59	1643.31	1658.75	1660.76	1657.95	1622.35	1658.71	1656.12	1655.23	1651.95	1642.08	1651.6	1649.86	1662.16	1659.16	1630.02	1656.27	1649.28	1660.77	1650.75	1637.23	1654.44	1636.22	1655.85	1637.66	1648.42	1651.82	1657.98	1647.16	1660.31	1662.83	1625.4	1631.86	1636.75	1616.15	1647.8	1619.53	1656.16	1659.2	1624.71	1638.52	1632.47	1630.13	1630.61	1629.21	1632.56	1648.98	1636.03
134.201004	1646.33	1653.32	1642.49	1657.41	1662.39	1656.58	1621.28	1655.47	1654.56	1654.7	1648.06	1641.2	1650.57	1647.88	1660.92	1658.51	1629.96	1657.73	1650.28	1662.31	1652.94	1639.98	1655.01	1636.7	1656.76	1639.25	1645.41	1651.32	1656.31	1648.18	1660.23	1664.35	1626.28	1630.21	1637.78	1615.04	1644.98	1621.6	1658.88	1660.08	1624.86	1639.05	1632.4	1628.46	1629.08	1628.97	1634.25	1646.3	1634.93
134.695999	1647.15	1654.91	1646.25	1656.85	1661.29	1658.27	1623.74	1657.5	1657.88	1655.23	1649.31	1642.71	1648.77	1650.66	1661.07	1657.35	1632.46	1657.29	1649.87	1661.79	1652.1	1639.15	1654.8	1639.23	1656.91	1638.17	1647.42	1652.33	1655.07	1646.52	1658.41	1663.46	1627.54	1634.29	1636.56	1614.41	1646.04	1619.33	1656.79	1657.76	1624.87	1639.14	1628.82	1626.76	1628.47	1629.77	1633.82	1648.98	1635.99
135.190994	1646.96	1654.77	1645.82	1656.91	1660.06	1657.77	1623.23	1656.85	1656.01	1652.44	1651.08	1641	1649.7	1649.08	1660.81	1658.88	1631.1	1656.11	1649.91	1662.13	1652.76	1638.45	1655.73	1635.63	1654.13	1637.8	1648.75	1651.7	1656.21	1646.84	1660.22	1664.15	1626.02	1631.73	1636.26	1614.97	1647.55	1619.57	1658.47	1659.18	1624.37	1637.87	1630.63	1628.29	1630.86	1631.73	1633.35	1647.86	1633.14
135.686005	1648.82	1654.07	1643.36	1658.83	1661.25	1658.12	1622.09	1655.68	1657.2	1653.45	1646.87	1640.47	1648.06	1649.48	1662.55	1658.41	1631.62	1655.71	1650.49	1661.87	1653.36	1639.73	1656.17	1636.38	1657.21	1638.19	1644.51	1649.19	1655.73	1647.08	1660.04	1663.52	1627.25	1632.82	1635.16	1612.12	1643.8	1619.51	1658.56	1659.62	1623.87	1637.2	1630.46	1629.04	1630.79	1629.88	1634.64	1648.14	1635.67
136.182007	1648.6	1655.12	1644.91	1658.31	1660.14	1656.6	1622.62	1655.53	1655.72	1653.06	1648.63	1640.98	1651.22	1649.12	1660.75	1657.23	1630.2	1654.01	1650.44	1659.82	1650.94	1638.7	1654.35	1635.93	1655.65	1636.78	1648.28	1650.18	1655.82	1645.27	1659.47	1661.89	1626.06	1630.47	1635.21	1614.98	1646.75	1620.56	1657.34	1656.98	1627.58	1636.12	1630.87	1627.62	1628.64	1631.68	1632.29	1649.22	1634.42
136.677002	1647.6	1654.73	1644.16	1658.1	1662.05	1657.31	1622.69	1657.66	1655.11	1652.63	1647.96	1641.23	1651.89	1650.23	1661.65	1659.18	1631.08	1655.47	1648.48	1661.38	1650.54	1639.49	1655.07	1637.79	1655.48	1637.51	1647.05	1650.24	1658.23	1647.59	1659.96	1664.37	1625.4	1630.57	1635.49	1614.68	1645.77	1621.52	1657.59	1658.56	1621.13	1634.4	1630.89	1626.77	1629.92	1632.35	1632.4	1646.98	1635.98
137.171997	1648.72	1653.21	1642.51	1658.75	1660.4	1655.91	1621.44	1656.98	1658.4	1655.73	1646.46	1641.6	1650.8	1649.37	1663.16	1656.98	1631.94	1658.69	1650.46	1661.86	1652.17	1639.59	1654.06	1637.61	1659.01	1637.71	1648.9	1652.38	1655.66	1647.34	1659.87	1663.4	1630.08	1631.95	1637.52	1615.35	1646.76	1620.48	1659.08	1660.74	1623.56	1635.94	1630.79	1628.28	1630.28	1630.15	1631.74	1649.06	1633.83
137.667007	1648.23	1654.52	1643.2	1655.67	1659.29	1658.19	1622.55	1658.22	1655.53	1653.5	1649.85	1642.33	1650.37	1649.92	1659.75	1659.94	1631.88	1655.9	1649.67	1660.94	1653.56	1639.26	1654.2	1637.16	1655.97	1637.35	1646.8	1650.2	1658.06	1647.94	1658.89	1662.81	1627.41	1632.32	1636.2	1615.62	1646.76	1621.19	1659.66	1658.68	1623.14	1637.67	1630.89	1626.3	1631.29	1631.09	1634.42	1647.39	1635.47
138.162994	1649.08	1654.46	1643.15	1657.39	1658.76	1656.32	1621.54	1657.29	1657.33	1655.13	1648.17	1643.07	1650.48	1648.85	1662.08	1659.01	1631.28	1655.46	1650.44	1660.77	1651.24	1637.92	1653.08	1635.88	1656.55	1635.35	1648.15	1649.5	1655.88	1646.98	1658.99	1663.62	1626.42	1630.45	1637.65	1613.76	1646.73	1618.8	1659.64	1657.86	1624.06	1635.61	1630.75	1627.96	1629.03	1630.54	1631.88	1646.74	1634.55
138.658005	1645.05	1656.17	1646.93	1657.25	1660.59	1659.33	1621.87	1656.53	1655.94	1655.64	1646.8	1640.82	1650.57	1649.81	1661.77	1657.23	1630.67	1654.42	1649.38	1662.43	1652.45	1638.97	1655.7	1636.74	1658.08	1636	1648.96	1648.89	1658.17	1646.1	1661.61	1663.67	1626.84	1629.91	1637.15	1614.83	1646.68	1618.91	1660.17	1658.9	1622.77	1637.58	1631.23	1625.94	1629.26	1630.51	1634.5	1649.19	1633.98
139.153000	1648.88	1655.31	1645.13	1656.25	1661.96	1659.22	1622.32	1657.51	1657.87	1654.77	1648.44	1641.81	1651.18	1648.01	1659.64	1657.53	1632.75	1656	1652.07	1661.15	1651.62	1641.09	1656	1639	1657.91	1639.51	1648.88	1652	1656.93	1646.38	1660.28	1662.1	1628.08	1632.52	1636.93	1615.99	1648.17	1620.17	1658.8	1660.29	1625.31	1638.87	1630.35	1629.25	1628.27	1631.24	1633.25	1648.94	1636.19
139.647995	1648.23	1656.99	1645.68	1659.29	1661.83	1659.07	1621.52	1656.61	1654.98	1654.89	1649.03	1641.89	1652.02	1648.24	1660.05	1658.73	1633.89	1656.8	1650.69	1660.24	1653.63	1638.37	1655.46	1637.91	1656.24	1635.99	1645.98	1651.33	1656.31	1648.03	1659.64	1662.53	1626.08	1630.23	1636.78	1614.48	1646.86	1620.56	1660.08	1659.51	1623.53	1635.1	1631.91	1627.11	1629.4	1630.96	1633.47	1646.5	1635.19
140.143005	1646.96	1653.45	1648.27	1657.69	1660.04	1657.87	1623.2	1658.85	1655.56	1652.93	1649.06	1640.44	1648.54	1648.39	1659.98	1656.83	1632.01	1654.77	1649.93	1660.35	1653.43	1638.59	1655.76	1636.36	1657.05	1637.77	1647.94	1650.77	1656.52	1647.13	1660.44	1662.43	1626.58	1631.09	1636.78	1616	1647.64	1622.07	1658.05	1658.82	1623.99	1634.77	1630.27	1628.87	1629.23	1630.99	1635.18	1647.18	1634.56
140.639008	1647.27	1654.95	1644.54	1657.51	1661.29	1658.3	1622.17	1656.89	1655.28	1651.37	1647.45	1641.24	1649.35	1648.09	1658.93	1658.06	1634.44	1656.59	1650.61	1662.84	1653.55	1640.59	1656.6	1636.55	1658.64	1638.93	1646.75	1650.27	1657.1	1647.35	1660.74	1664.03	1626.88	1631.75	1636.37	1615.1	1647.21	1620.75	1658.67	1658.73	1624.67	1637.17	1630.31	1627.82	1629.21	1630.5	1632.19	1649.22	1634.91
141.134003	1648.67	1655.66	1643.57	1657.76	1660.3	1658.97	1621.81	1655.63	1655.32	1656.81	1650.72	1642.95	1652.93	1649.06	1660.2	1660.43	1630.7	1656.24	1650.39	1662.14	1652.3	1639.22	1655.5	1637.83	1658.18	1637.56	1646.58	1649.46	1656.17	1646.5	1659.58	1665.12	1625.79	1632.59	1637.63	1614.6	1646.73	1620.01	1657.53	1658.22	1622.64	1636.93	1629.89	1629.05	1628.8	1630.42	1635.03	1648.37	1635.17
141.628998	1648.44	1655.96	1643.81	1658.77	1659.53	1658.53	1621.75	1658.02	1656.76	1654.72	1649.7	1639.99	1651.06	1648.85	1663.07	1659.45	1630.8	1656.39	1649.27	1660.23	1651.88	1638.79	1654.78	1635.55	1655.99	1635.42	1646.97	1650.33	1656.27	1645.61	1656.76	1662.44	1626.95	1631.8	1636.8	1613.85	1647.51	1621.63	1658.67	1659.44	1622.49	1636.41	1632.58	1626.95	1628.44	1629.64	1633.55	1649.48	1633.43
142.123993	1648.33	1654.04	1643.13	1659.34	1661.55	1656.41	1620.99	1657.56	1658.86	1652.42	1649.47	1640.88	1651.18	1648.23	1658.63	1658.98	1631.8	1657.01	1649.35	1660.91	1651.11	1638.56	1655.15	1635.97	1655.68	1634.88	1647.1	1650.7	1655.47	1647.43	1658.44	1661.74	1626.6	1631.59	1634.58	1615.03	1648.18	1620.5	1658.29	1658.91	1625.28	1636.99	1628.24	1626.57	1627.98	1629.76	1630.64	1648.49	1635.41
142.619003	1645.47	1652.76	1644.01	1656.29	1658.7	1656.12	1621.27	1655.55	1656.33	1653.77	1648.35	1639.21	1648.27	1646.21	1660.67	1655.59	1631.87	1656.56	1648.09	1661.86	1649.64	1641.98	1652.71	1637.32	1656.94	1637.33	1647.49	1651.56	1655.69	1648.36	1658.06	1664.79	1626.35	1632.09	1636.96	1613.82	1646.32	1621.02	1657.4	1660.41	1622.63	1634.92	1632.03	1629.38	1630.14	1630.1	1634.77	1647.6	1634.16
143.115005	1649.19	1655.41	1644.04	1657.54	1661.18	1658.24	1622.41	1655.75	1658.01	1654.22	1648.19	1639.86	1649.82	1650.57	1661.51	1659.83	1630.04	1656.08	1650.27	1660.36	1654.1	1639.5	1654.06	1635.6	1657.31	1634.87	1647.46	1650.76	1656.33	1646.18	1658.4	1663.48	1625.59	1630.33	1636.36	1615.26	1647.85	1620.68	1656.64	1657.29	1624.05	1636.83	1630.77	1628.18	1628.35	1631.99	1632.42	1646.2	1633.42
143.610001	1646.29	1654.6	1646.44	1658.1	1659.68	1658.72	1622.26	1657.87	1656.02	1651.24	1648.73	1643.08	1650.57	1650.29	1660.44	1657.67	1630.72	1656.36	1650.4	1660.99	1652.69	1639.65	1655.32	1637.64	1657.01	1637.91	1648.21	1651.54	1655.43	1647.92	1658.44	1662.74	1626.41	1633.99	1635.74	1613.99	1647.76	1619.52	1660.1	1658.78	1622.14	1637.77	1631.13	1624.85	1629.96	1628.54	1633.16	1649.52	1634.79
144.104996	1648.79	1655.64	1644.43	1656.76	1659.59	1659.04	1622.61	1656.76	1656.07	1653.73	1648.08	1641.92	1650.48	1649.85	1662.27	1659.43	1632.8	1656.71	1648.57	1661.22	1651.34	1639.3	1655.4	1637.59	1657.44	1638.46	1648.74	1651.02	1657.67	1646.47	1659.46	1662.38	1628.36	1631	1636.94	1616.34	1644.29	1619.58	1658.75	1659.01	1626.16	1637.49	1631.09	1627.57	1630.16	1631.43	1632.13	1648.92	1636.18
144.600006	1649.27	1654.26	1643.77	1658.48	1659.58	1657.23	1622	1657.61	1655.79	1653.26	1649.68	1642.61	1653.76	1650.02	1661.89	1659.38	1632.04	1656.6	1651.35	1664.12	1652.78	1639.44	1657.51	1637.14	1658.67	1636.44	1647.9	1651.38	1656.92	1647.29	1659.1	1663.81	1628.2	1631.26	1636.42	1617.23	1645.82	1619.38	1658.73	1660.81	1626.33	1636.03	1629.25	1626.22	1630.08	1629.53	1632.62	1646.88	1633.75
145.095001	1646.89	1653.82	1646.56	1659.61	1662.02	1660.69	1622.39	1658.8	1657.89	1655.23	1651.35	1643.59	1653.35	1650.4	1664.01	1660.35	1633.3	1656.95	1653.65	1664.54	1654.41	1640.27	1658.3	1636.67	1658.56	1638.21	1648.35	1652.45	1659.44	1649.09	1659.7	1664.86	1629.19	1629.3	1635.85	1616.93	1647.69	1619.56	1660.12	1662.8	1625.1	1639.4	1630.73	1630.2	1631.2	1633.89	1636.52	1648.97	1639.3
145.591003	1649.96	1658.16	1648.35	1662.85	1667.07	1663.1	1627.28	1664.24	1659.85	1658.35	1651.47	1644.16	1654.38	1650.92	1668.86	1661.93	1636.18	1664.41	1654.97	1671.26	1660.88	1644.68	1663.76	1642.35	1665.52	1643.61	1653.2	1657.33	1665.52	1651.51	1668.36	1671.76	1632.38	1637.21	1639.25	1617.91	1648.44	1619.79	1667.14	1665.17	1632.61	1641.73	1640.09	1635.3	1637.51	1638.88	1641.54	1653.67	1643.69
146.085999	1654.61	1663.82	1649.33	1670.11	1673.69	1669.95	1625.55	1669.67	1665.38	1664.33	1656.01	1649.97	1660.96	1657.39	1678.7	1671.68	1637.7	1669.99	1658.48	1678.84	1664.04	1647.09	1666.64	1643.57	1668.39	1645.67	1652.1	1660.89	1669.3	1653.36	1674.24	1680.87	1634.24	1636.12	1638.02	1618.48	1651.1	1624.74	1674.07	1676.18	1635.93	1645.59	1645.22	1642.5	1650.02	1645.23	1652.75	1664.5	1653.23
146.580994	1656.48	1670.25	1654.82	1674.99	1679.83	1673.42	1627.95	1670.15	1670.12	1669.12	1659.05	1650.42	1663.91	1657.88	1686.17	1672.65	1641.46	1669.81	1657.74	1684.65	1665.38	1650.54	1671.24	1645.56	1673.48	1646.62	1655.85	1663.86	1675.42	1656.56	1677.27	1686.82	1636.52	1643.56	1641.1	1622.11	1653.96	1625.27	1678.39	1680.83	1639.82	1651.36	1655.11	1649.14	1660.43	1650.08	1663.36	1667.82	1657.71
147.076004	1657.76	1673.79	1655.39	1680.55	1682.4	1679.02	1627.15	1674.61	1674.06	1672.72	1661.51	1654.78	1666.29	1660.94	1691.75	1677.38	1640.38	1674.5	1661.29	1690.72	1672.86	1652.82	1673.12	1645.2	1675.08	1648.02	1657.24	1666.1	1678.28	1660.21	1683.78	1692	1639.64	1642.88	1644.22	1623.68	1658.74	1626.98	1684.3	1685.8	1639.96	1651.56	1659.45	1654.01	1663.57	1652.62	1666.16	1672.26	1658.93
147.570999	1659.81	1674.7	1659.48	1681.61	1683.48	1683.34	1630.28	1677.31	1675.85	1675.66	1662.37	1654.73	1670.02	1662.58	1694.5	1679.6	1644.23	1676.95	1663.14	1694.39	1672.69	1654.35	1673.9	1647.5	1676.88	1652.73	1659.53	1668.4	1679.81	1661.11	1686.02	1695.9	1642.86	1648.43	1644.26	1622.58	1655.84	1627.28	1687.43	1686.96	1646.1	1656.13	1662.32	1659.51	1667.86	1657.37	1672.32	1679.49	1665.13
148.067001	1660.21	1678.85	1661.32	1685.29	1690.17	1685.89	1628.45	1679.81	1677.32	1677.19	1666.2	1656.85	1673.09	1662.96	1698.06	1680.79	1647.45	1679.65	1665.34	1697.92	1675.52	1656.13	1677.62	1648.95	1682.35	1654.47	1658.98	1670.23	1683.7	1663.29	1687.37	1698.12	1641.49	1646.9	1645.86	1625.97	1656.97	1627.23	1691.17	1691.33	1649.71	1659.94	1666.81	1662.88	1676.6	1659.92	1676.56	1680.96	1672.42
148.561996	1662.25	1683.49	1661.32	1690.26	1694.4	1687.45	1631.96	1683.05	1680.4	1681.98	1666.12	1657.12	1673.74	1665.44	1702.66	1682.39	1646.96	1682.09	1668.24	1704.81	1676.72	1657.39	1681.21	1651.3	1686.32	1656.17	1660.44	1672.51	1687.41	1666.01	1692.34	1703.81	1642.43	1647.22	1647.83	1624.67	1660.06	1628.09	1692.7	1696.4	1651.11	1660.17	1670.77	1662.74	1680.27	1661.19	1680.58	1684.75	1671.26
149.057007	1663.18	1682.8	1661.37	1688.98	1694.27	1689.31	1629.13	1685	1681.74	1681.38	1668.3	1659.18	1678.51	1667.51	1705.8	1686.21	1647.68	1683.05	1668.82	1707.91	1679.5	1660.36	1684.16	1653.77	1686.34	1657.1	1660.99	1673.13	1691.07	1666.21	1693.33	1707.15	1645.7	1648.18	1646.34	1625.96	1658.89	1629.47	1694.1	1695.82	1653.93	1662.19	1674.42	1666.23	1684.15	1663.6	1687.91	1687.4	1676.77
149.552002	1663.66	1685.19	1663.17	1693.21	1695.79	1690.8	1631.93	1683.72	1682.87	1684.11	1668.02	1660.75	1676.66	1667.77	1707.95	1685.78	1646.8	1683.37	1668.33	1709.48	1680.07	1661.64	1685.25	1651.58	1688.12	1659.77	1661.14	1675.51	1689.33	1667.15	1694.94	1707.57	1645.84	1648.41	1648.5	1626.97	1660.44	1628.19	1697.47	1702.1	1654.97	1664	1675.97	1669.29	1686.99	1668.06	1691.79	1690.01	1678.16
150.046997	1662.9	1685.9	1665.44	1692.58	1701.67	1693.18	1630.71	1685.15	1682	1683.41	1667.88	1661.04	1677.44	1670.19	1709.36	1685.1	1646.94	1685.28	1670.22	1708.33	1681.89	1658.15	1685.23	1652	1689.18	1658.29	1664.91	1673.73	1690.9	1665.98	1697.06	1709.43	1645.77	1647.61	1646.85	1626.43	1661.44	1629.74	1698.94	1702.5	1654.86	1664.01	1680.04	1673.64	1690.44	1665.82	1693.59	1690.22	1680.99
150.542999	1664.17	1687.87	1664.7	1694.52	1700.54	1695.68	1631.09	1685.81	1682.67	1683.2	1669.03	1661.49	1678.81	1668.24	1709.79	1689.63	1651.07	1686.44	1670.69	1711.95	1683.99	1664.81	1687.58	1653.67	1690.48	1660.26	1664.43	1680.57	1693.3	1669.79	1698.08	1713.08	1649.75	1652.09	1650.43	1626.73	1660.97	1631.1	1701.68	1705.54	1659.76	1665.97	1681.21	1673.36	1692.07	1668.41	1693.88	1692.32	1681.9
151.037994	1664.43	1689.63	1666.13	1700.99	1704.56	1696.54	1633.86	1689.2	1686.73	1689.55	1671.86	1663.09	1682.06	1673.07	1715.7	1692.1	1649.44	1687.36	1672	1716.72	1684.31	1661.2	1690.08	1652.7	1690.85	1659.53	1661.84	1680.55	1694.62	1669.55	1698.44	1714.47	1647.79	1649.97	1649.86	1629.29	1661.59	1629.56	1700.92	1704.93	1658.2	1667.16	1687.21	1675.61	1694.83	1669.03	1699.12	1695.83	1680.95
151.533005	1665.97	1690.87	1667.94	1698.54	1702.25	1695.27	1632.75	1690.1	1686.74	1686.25	1672.86	1661.59	1680.17	1672.19	1713.36	1691.09	1650.13	1689.28	1675.8	1716.37	1686.57	1663.35	1690.6	1653.88	1690.69	1662.87	1664.02	1682.68	1695.26	1670.35	1701.11	1714.78	1650.5	1653.6	1650.54	1627.18	1661.1	1631.21	1704.88	1707.48	1662.64	1667.75	1688.44	1678.27	1694.83	1670.6	1700.9	1700.98	1686.21
152.028000	1669.63	1691.97	1669.54	1701.46	1705.18	1702.44	1634.91	1692.02	1687.63	1691.87	1674.83	1664.18	1684.16	1672.96	1716.84	1692.53	1650.29	1688.67	1673.44	1717.25	1687.95	1663.23	1692.66	1657.36	1693.89	1661.13	1666.14	1683.15	1697.24	1670.81	1702.69	1718.09	1650.45	1652.69	1650.59	1627.18	1663.79	1630.85	1707.23	1711.57	1662.69	1668.37	1689.19	1678.01	1697.95	1675.85	1705.39	1698.14	1687.63
152.524002	1668.06	1692.51	1666.57	1702.8	1705.53	1698.52	1633.15	1692.1	1689.16	1690.94	1673.11	1666.14	1683.62	1673.28	1718.45	1692.32	1652.52	1692.34	1675.29	1719.13	1689.52	1665.08	1691.93	1655.81	1693.67	1662.41	1667.37	1684.91	1701.36	1672.29	1703.37	1719	1648.9	1651.57	1648.88	1629.7	1663.45	1631.87	1708	1713.58	1662.76	1670.1	1690.33	1680.95	1698.94	1675.47	1706.71	1704.03	1688.28
153.018997	1668.59	1695.41	1670.06	1703.97	1707.74	1703.86	1632.74	1693.87	1689.26	1692.29	1672.52	1666.08	1685.03	1672.01	1719.47	1694.7	1651.49	1692.6	1675.52	1722.26	1689.67	1667.18	1696.56	1657.66	1692.72	1664.87	1666.73	1684.58	1698.63	1672.68	1704.56	1719.84	1651.5	1654.51	1649.88	1628.61	1664.53	1631.68	1707.51	1711.84	1665.53	1669.13	1693.52	1678.01	1698.77	1673.77	1709.03	1705.82	1690.25
153.514008	1668.59	1694.9	1669.95	1706.15	1706.45	1701.84	1633.58	1693.08	1689.53	1690.61	1675.68	1664.68	1685.8	1673.81	1720.2	1695.08	1653.34	1692.8	1675.13	1723.6	1688.61	1667.64	1697.9	1659.19	1698.71	1664.34	1664.95	1685.56	1700.48	1672.1	1705.33	1722.14	1653.77	1654.91	1651.89	1629.37	1664	1630.61	1708.65	1711.48	1665.65	1671.67	1694.41	1677.9	1700.56	1675.54	1709.59	1704.31	1694.35
154.009003	1668.06	1696.93	1669.77	1706.37	1708.09	1702.31	1634.51	1696.1	1691.51	1694.64	1675.93	1668.51	1687.04	1674.38	1722.6	1697.89	1652.76	1694.08	1677.57	1726.21	1689.36	1667.51	1699.65	1659.03	1699.1	1666.94	1668.6	1688.43	1702.65	1675.02	1709.28	1721.38	1654.07	1656.08	1649.37	1629.4	1666.44	1631.13	1708.95	1713.75	1665.36	1673.17	1693.64	1680.16	1702.88	1678.2	1711.78	1705.72	1691.17
154.503998	1667.9	1695	1669.32	1704.25	1708.05	1702.68	1633.85	1696.33	1693.19	1695.58	1678.1	1668.37	1688.61	1676.13	1723.43	1700.03	1655.28	1696.22	1678.1	1725.79	1693.29	1668.49	1698.4	1658.41	1699.14	1666.87	1669.23	1689.54	1703.26	1674.78	1711.12	1724.79	1653.12	1658.13	1651.94	1630.84	1663.7	1634.29	1709.49	1715.27	1664.74	1676.38	1693.93	1685.82	1705.3	1677.86	1712.55	1707.67	1696.65
155.000000	1671.29	1699.84	1673.75	1705.52	1709.65	1705.41	1636.2	1695.37	1691.04	1692.46	1674.58	1668.8	1685.59	1677.16	1723.15	1697.97	1655.36	1695.51	1679.22	1725.37	1691.18	1667.82	1699.23	1659.32	1699.68	1664.13	1668.56	1689.1	1704.84	1677.28	1709.43	1727.14	1653.04	1658.43	1651.94	1630.02	1666.56	1633.04	1710.78	1715.62	1666.67	1673.66	1696.76	1686.7	1705.08	1682.58	1716.87	1707.14	1698.11
155.494995	1671.17	1697.03	1670.78	1708.56	1709.88	1704.79	1633.27	1694.82	1696.55	1694.33	1678.06	1668.19	1686.89	1674.62	1723.41	1695.53	1653.1	1696.64	1678.22	1725.84	1690.06	1669.11	1700.23	1659.75	1697.29	1668.52	1668.51	1687.88	1704.34	1677.54	1711.44	1724.75	1654.15	1657.37	1649.86	1629.42	1665.32	1632.03	1714.03	1719.08	1668.63	1673.25	1699.73	1688.27	1704.91	1679.89	1714.52	1712.82	1696.35
155.990005	1669.69	1699.48	1673.87	1709.43	1712.64	1705.96	1635.67	1698.33	1694.46	1694.12	1676.24	1667.98	1686.92	1676.53	1725.23	1698.09	1654.31	1698.76	1678.12	1726.8	1692.54	1668.55	1703.05	1659.35	1703.7	1666.03	1668.72	1690.9	1705.48	1675.21	1712.12	1726.59	1653.92	1657.18	1651.34	1632.01	1665.29	1631.44	1710.1	1718.31	1668.97	1678.71	1701.7	1685.55	1707.78	1679.61	1714.25	1709.68	1697.64
156.485001	1669.91	1703.32	1674.29	1710.98	1716.17	1707.31	1633.65	1698.38	1691.91	1692.47	1678.19	1670.12	1687.7	1676.42	1722.18	1700.9	1654.62	1698.28	1681.64	1728.78	1693.58	1668.38	1701.74	1657.85	1703.52	1667.15	1667.57	1689.17	1706.93	1675.58	1713.67	1727.24	1653.17	1657.8	1654	1629.94	1665.8	1633.27	1716.89	1720.62	1669.37	1677.55	1696.17	1690.22	1710.43	1683.89	1717.32	1713.96	1699.83
156.979996	1671.36	1699.56	1674.11	1708.1	1713.91	1707.49	1635.47	1696.26	1693.67	1694.76	1679.65	1670.11	1689.2	1677.98	1725.97	1698.92	1655.04	1699.55	1678.91	1728.94	1693.67	1669.32	1702.14	1662.31	1703.17	1669.97	1667.93	1692.77	1703.81	1677.25	1711.96	1726.49	1653.85	1659.78	1650.54	1630.03	1665.79	1632.18	1713.6	1715.73	1672.06	1675.87	1699.84	1691.35	1709.61	1682.37	1716.43	1714.59	1696.52
157.475998	1670.91	1699.79	1672.72	1711.63	1714.88	1707.79	1635.74	1698.07	1692.87	1694.92	1678.41	1668.03	1687.03	1676.12	1722.73	1698.5	1657.1	1698.45	1679.65	1728.57	1694.13	1668.36	1702.17	1658.87	1701.33	1666.61	1670.2	1692.12	1703.9	1677.04	1713.48	1728.63	1652.36	1660.6	1652.61	1630.88	1667.27	1632.24	1714.25	1717.16	1668.36	1677.85	1701.52	1686.9	1709.23	1684.01	1718.47	1714.5	1699.97
157.970993	1672.32	1701.25	1675.34	1711.52	1715.59	1706.75	1636.21	1698.63	1695.86	1695.31	1676.74	1667.54	1687.49	1676.09	1723.07	1698.24	1656.14	1698.66	1680.03	1724.18	1694.16	1668.58	1699.65	1659.63	1702.29	1666.79	1669.03	1693.82	1704.42	1678.08	1712.55	1727.67	1654.87	1662.76	1653.77	1630.94	1665.09	1632.86	1716.7	1720.62	1673.05	1675.81	1703.67	1690.17	1710.61	1684.81	1720.79	1712.63	1698.16
158.466003	1671.87	1702.34	1674.68	1710.98	1714.43	1709.31	1636.48	1698.88	1694.01	1694.54	1677.82	1668.67	1686.94	1677.86	1723.56	1700.88	1656.26	1698.45	1680.89	1727.97	1692.17	1669.93	1700.08	1657.98	1701.78	1670.64	1669.41	1694.75	1707.56	1676.8	1716.04	1726.3	1655.25	1662.43	1652.24	1631.83	1666.91	1634.21	1714.51	1717.7	1672.24	1678.93	1705.21	1688.37	1711.34	1680.15	1719.47	1712.64	1698.28
158.960999	1670.76	1702.89	1674.48	1714.15	1716.74	1708.64	1633.4	1698.53	1696.33	1697.84	1680.84	1669.96	1688.95	1678.12	1725.04	1700.68	1658.05	1698.02	1680.19	1729	1693.3	1667.04	1702.21	1662.16	1705.3	1670.65	1670.38	1696.41	1705.21	1678.35	1716.01	1730.6	1654.58	1658.86	1652.38	1630.77	1667.45	1632.11	1714.99	1716.07	1670.95	1678.21	1703.7	1692.81	1712.58	1684.44	1723.22	1716.03	1702.79
159.455994	1672.87	1705.53	1676.43	1712.04	1716.17	1709.97	1634.77	1700.46	1695.38	1697.23	1677.14	1672.07	1689.04	1678.74	1725.89	1698.89	1657.47	1699.68	1680.28	1728.41	1694.5	1668.31	1702.25	1659.45	1705.14	1667.33	1670.82	1691.86	1709.31	1676.48	1713.73	1730.74	1653.88	1660.1	1653.32	1630.77	1665.02	1633.31	1714.16	1717.57	1671.53	1678.17	1705.72	1689.73	1711.2	1686.15	1718.05	1715.34	1700.23
159.951996	1670.99	1704.33	1674.36	1711.33	1716.99	1711.72	1636.46	1699.68	1695.91	1696.02	1679.25	1669.36	1689.55	1677.9	1726.54	1703.02	1657.42	1699.94	1682.34	1730.24	1697.6	1671.29	1705.27	1660.33	1706.06	1669.32	1670.18	1693.56	1707.92	1678.82	1715.62	1730.34	1654.51	1662.37	1654.02	1631.88	1666.89	1633.27	1715.02	1719.53	1672.86	1677.37	1702.62	1692.09	1712.61	1687.51	1723.64	1717.42	1705.17
160.447006	1672.63	1706	1674.62	1711.81	1716.12	1709.18	1636.98	1700.71	1698.49	1700.1	1681.16	1672.82	1691.44	1680.4	1728.75	1701.37	1658.11	1702.29	1681.02	1729.54	1695.07	1671.35	1705.24	1661.4	1705.69	1668.54	1670.5	1695.16	1708.29	1678.92	1717.93	1729.02	1654.83	1659.05	1651.24	1631.17	1665.9	1634.43	1715.76	1719.13	1673.23	1680.88	1707.86	1690.99	1710.72	1688.01	1722.02	1716.74	1702.45
160.942001	1671.74	1706.61	1673.93	1716.14	1714.48	1709.61	1637.09	1699.92	1696.32	1697.08	1681.44	1671.17	1690.29	1678.78	1725.5	1701.68	1655.85	1698.4	1680.25	1728.36	1694.42	1670.21	1703.25	1661.88	1704.89	1668.37	1672.04	1695.58	1709.81	1679.03	1718.13	1730.54	1654.5	1662.45	1651.98	1633.09	1667.06	1631.52	1715.81	1717.28	1672.84	1679.17	1704.99	1693.44	1715.81	1685.35	1723.08	1715.22	1703.9
161.436996	1672.06	1707.02	1673.69	1712.42	1713.39	1707.21	1636.79	1698.76	1696.74	1695.64	1682.02	1670.9	1691.49	1680.08	1725	1700.97	1659.36	1700.97	1681.37	1729.94	1693.67	1668.99	1703.53	1662.17	1704.01	1665.94	1670.83	1697	1706.92	1678.63	1714.68	1726.7	1653.78	1661.6	1651.61	1631.25	1666.83	1633.37	1716.24	1718.09	1671.61	1677.19	1707.03	1690.89	1714.14	1687.94	1723.66	1719.28	1703.99
161.932007	1670.53	1705.82	1675.44	1711.76	1715.3	1706.93	1635.65	1701	1696.11	1697.05	1680.75	1669.82	1690.3	1679.92	1728.23	1700.1	1657.53	1703.22	1682.45	1731.69	1695.08	1671.56	1705.33	1663.68	1706.06	1671.4	1673.18	1698.29	1709.06	1678.17	1717.38	1732.65	1654.33	1663.33	1652.65	1631.49	1666.2	1632.86	1716.81	1722.07	1673.73	1677.86	1707.08	1691.27	1713.46	1684.11	1723.07	1717.25	1702.95
162.427994	1671.56	1706.49	1673.58	1712.25	1714.96	1706.12	1635.81	1700.07	1696.22	1694.22	1680.39	1671.62	1689.54	1679.64	1726.63	1701.06	1656.38	1703.71	1683.7	1730.82	1695.57	1671.97	1706.93	1663.22	1705.41	1666.79	1671.66	1695.39	1708.83	1677.91	1715.29	1732.02	1656.07	1662.02	1651.96	1632.41	1668.24	1633.48	1716.09	1719.43	1673.77	1681.05	1705.52	1691.54	1715.09	1686.68	1726.66	1718.93	1704.12
162.923004	1675.23	1707.78	1675.93	1715.19	1717.36	1709.31	1636.77	1700.45	1696.16	1698.7	1679.82	1671.73	1689.91	1678.02	1726.12	1699.88	1656.14	1700.97	1681.02	1728.58	1693.37	1671.03	1704.33	1662.53	1708.06	1668.61	1673.45	1696.73	1709.38	1677.71	1719.99	1731.39	1655.5	1663.03	1652.72	1633.62	1668.24	1634.38	1715.82	1720.43	1672.29	1680.95	1708.63	1694.02	1712.56	1687.88	1721.43	1718.52	1701.89
163.417999	1672.51	1706.73	1677.05	1715.96	1719.47	1708.8	1639.67	1700.29	1697.33	1697.28	1679.42	1671.75	1692.08	1681.91	1729.7	1700.27	1659.13	1700.59	1682.62	1731.78	1697.88	1669.59	1703.97	1660.02	1703.57	1669.15	1670.1	1695.74	1708.48	1677.93	1717.26	1728.31	1654.97	1660.12	1652.23	1633.35	1667.75	1633.79	1714.91	1719.07	1674.86	1680.65	1706.35	1690.58	1713.99	1688.11	1727.44	1719.24	1705.7
163.912994	1674.42	1706.66	1673.39	1712.89	1718.62	1710.38	1637.02	1701.31	1698.55	1697.83	1679	1670.15	1690.75	1680.99	1726.79	1700.36	1658.47	1700.58	1682.53	1730.4	1693.45	1671.68	1705.25	1663.19	1707.43	1667.52	1670.63	1695.42	1706.91	1677.82	1717.82	1730.12	1652.59	1658.7	1652.39	1629.27	1667.32	1633.17	1713.45	1716.22	1671.73	1680.03	1704.55	1692.38	1711.01	1687.93	1723.58	1716.66	1702.28
164.408005	1671.71	1704.99	1673.64	1710.8	1715.75	1710.24	1634.98	1701.47	1696.3	1697.4	1679.12	1666.74	1689.8	1678.54	1724.39	1699.75	1656.74	1700.62	1681.47	1729.54	1694.8	1668.31	1703.31	1662.76	1705.96	1666.27	1672.49	1695.62	1708.79	1678.27	1718.64	1730.6	1655.06	1662.83	1652.8	1632.15	1665.9	1633.9	1715.02	1720.93	1672.41	1680.69	1703.94	1692.34	1714.5	1687.62	1727.43	1718.93	1704.45
164.904007	1673.97	1708.33	1673.25	1711.93	1718.98	1708.57	1637.93	1701.44	1694.95	1697.68	1680.42	1669.35	1690.16	1678	1728.8	1700.35	1658.63	1700.85	1682.29	1730.93	1695.64	1669.62	1705.14	1661.57	1705.61	1667.29	1673.54	1698.76	1709.84	1677.41	1719.25	1731.38	1655.11	1662.21	1652.61	1631.94	1667.65	1632.44	1716.7	1720.25	1673.72	1680.67	1706.5	1692.93	1715.32	1687.4	1724.54	1720.12	1703.58
165.399002	1672.25	1709.47	1675.56	1712.13	1717.27	1710.7	1635.5	1701.47	1697.24	1697.11	1681.79	1671.2	1690.79	1679.86	1726.81	1701.47	1659.91	1702.99	1683.48	1732.44	1696.33	1671.91	1708.29	1660.1	1708.74	1670.26	1674.89	1697.25	1711.85	1681.34	1719.59	1732.6	1655.11	1666	1655.07	1632.23	1667.89	1635.21	1720.4	1721.48	1674.17	1682.96	1706.36	1694.1	1715.44	1686.98	1726.7	1719.56	1704.67
165.893997	1674.14	1708.08	1675.31	1712.61	1719.7	1710.02	1637.6	1702.57	1698.4	1698.62	1681.21	1670.34	1690.07	1680.01	1727.3	1702.83	1658.72	1700.59	1683.7	1731.16	1696.35	1669.6	1705.6	1661.94	1706.94	1668.3	1675.1	1699.07	1711.08	1679.17	1718.84	1731.62	1655.66	1664.89	1654.58	1631.89	1666.18	1632.77	1716.73	1721.48	1675.59	1680.68	1707.68	1693.42	1716.26	1683.64	1725.79	1720.07	1703.28
166.389008	1671.85	1708.34	1673.98	1713.49	1718.3	1711.15	1636.13	1700.49	1698.58	1700.35	1681.5	1670.3	1691.58	1681.63	1728.71	1702.1	1656.98	1701.74	1681.64	1730.7	1695.75	1669.96	1705.25	1663.44	1707.65	1668.95	1675.59	1696.55	1711.3	1679.78	1719.03	1732.6	1654.25	1665.94	1653.76	1633.56	1667.49	1633.93	1717.75	1719.95	1676.63	1682.71	1708.75	1693.14	1715.13	1687.85	1724.75	1718.81	1706
166.884995	1674.44	1705.69	1675.28	1715.25	1720.18	1710.36	1637.43	1702.94	1698.87	1699	1681.34	1673.21	1691.08	1678.75	1729.75	1702.86	1656.65	1700.72	1681.55	1731.72	1695.81	1672.71	1706.29	1664.05	1707.8	1671.17	1672.1	1699.07	1710.98	1679.02	1719.02	1731.42	1655.5	1662.02	1651.74	1633.99	1667.34	1634.45	1718.34	1721	1675.32	1683.87	1704.94	1692.06	1713.61	1689.37	1725.86	1719.09	1709.72
167.380005	1673.76	1710.05	1678.68	1716.52	1716.87	1712.76	1638.26	1701.87	1699.82	1698.8	1682.52	1673.33	1693.84	1681.77	1727.94	1702.9	1659.67	1700.99	1683.06	1731.86	1699.01	1672.19	1705.81	1665.07	1705.12	1672.86	1673.55	1700.79	1713.05	1680.57	1719.83	1731.89	1655.98	1665.44	1653.69	1633.58	1667.33	1636.21	1718.33	1721.74	1677.33	1681.5	1707.78	1694.48	1714.82	1687.11	1726.26	1718.21	1705.18
167.875000	1674.36	1711.61	1674.2	1711.75	1718.29	1709.33	1635.66	1704.12	1697.16	1697.9	1680.5	1670.42	1692.12	1680.15	1728.44	1704.25	1656.65	1701.56	1682.19	1732.31	1694.7	1670.35	1704.6	1662.03	1706.93	1668.8	1671.76	1698.49	1710.96	1681.67	1718.67	1731.5	1656.05	1662.97	1651.68	1632.94	1667.32	1634.4	1720.43	1720.15	1676.9	1682.46	1707.39	1695.6	1715.64	1688.99	1727.59	1720.56	1705.11
168.369995	1673.55	1711.18	1677.98	1716.26	1718.59	1709.45	1635.94	1701.83	1697.2	1695.65	1681.02	1671.98	1691.76	1681.58	1729.03	1703.1	1660.16	1700.95	1684.62	1732.12	1698.23	1673.54	1706.9	1664.55	1706.76	1668.93	1675.07	1699.79	1713.28	1682.2	1722.11	1733.93	1657.18	1663.92	1655.52	1632.71	1669.21	1634.75	1719.29	1721.72	1675.58	1682.12	1709.81	1693.01	1717.84	1688.82	1728.61	1722.98	1705.95
168.865005	1673.02	1709.34	1672.58	1712.04	1716.46	1709.71	1636.3	1701.5	1698.3	1700.82	1681.95	1672.09	1693.76	1679.73	1730.36	1703.19	1659.86	1703.05	1681.43	1732.74	1695.28	1671.1	1706.03	1661.79	1705.79	1671.95	1672.55	1698.11	1710.49	1680.36	1719.66	1732	1658.29	1664.62	1652.85	1632.05	1667.56	1632.46	1716.52	1717.26	1673.62	1681.32	1709.36	1693.16	1714.38	1689.88	1724.14	1719.9	1706.04
169.360992	1673.53	1708.98	1675.06	1714.9	1719.63	1709.88	1636.69	1702.09	1696.88	1698.24	1682.74	1671.92	1691.82	1680.16	1730.41	1702.65	1657.51	1703.4	1684.41	1731.29	1698.17	1670.62	1705.98	1664.05	1707.64	1670.76	1672.14	1697.59	1709.58	1679.52	1718.1	1732.26	1658.45	1663.51	1652.81	1634.53	1667.78	1635.18	1718.14	1722.59	1674.15	1682.8	1706.55	1695.33	1714.9	1689.66	1725.28	1719.33	1707.21
169.856003	1674.83	1709.01	1674.58	1711.62	1717.82	1710.89	1636.13	1698.81	1695.76	1700.91	1682.03	1671.04	1689.6	1678.37	1729.92	1703.22	1658.98	1701.29	1682.64	1732.67	1696.88	1670.02	1705.25	1663.02	1709.41	1668.51	1674.8	1697.25	1710.17	1679.19	1719.89	1733.17	1657.3	1662.12	1652.16	1631.96	1665.86	1633.26	1715.57	1719.19	1677.72	1678.83	1709.56	1691.35	1715.02	1689.57	1726.72	1716.4	1708.2
170.350998	1672.85	1709.54	1674.46	1712.67	1718.1	1710.4	1639.84	1701.17	1695.05	1695.1	1679.86	1672.4	1691.52	1681.61	1727.7	1702.65	1657.64	1701.43	1683.53	1730.68	1697.36	1670.96	1704.21	1662.6	1706.29	1668.97	1672.57	1698.18	1708.15	1679.65	1716.49	1731.8	1656.96	1664.93	1652.56	1631.18	1667.34	1634.14	1714.41	1718.28	1674.06	1677.84	1710.67	1692.95	1714.68	1688.41	1725.87	1719.82	1703.39
170.845993	1674.52	1709.06	1676.97	1714.76	1721.7	1708.75	1634.92	1699.36	1696.32	1697.71	1680.89	1671.74	1691.7	1677.95	1728.21	1702.06	1660.08	1701.07	1680.16	1731.83	1695.66	1674.08	1707.39	1664.29	1706.94	1671.16	1674.11	1698.3	1709.36	1679.33	1719.25	1733.1	1654.15	1664.94	1654.97	1633.73	1671.64	1633.41	1720.14	1722.79	1674.62	1679.66	1710.86	1691.61	1714.43	1692.08	1724.31	1720.29	1706.99
171.341003	1673.85	1707.63	1673.39	1712.85	1717.96	1707.29	1636.09	1701.58	1695.72	1695.21	1678.36	1671.02	1687.8	1678.98	1725.55	1701.79	1657.76	1698.43	1681.41	1730.55	1696.02	1669.97	1703.2	1660.37	1707.74	1667.8	1674.3	1696.21	1710.69	1678.95	1718.45	1733.56	1656.89	1665.04	1654.27	1632.43	1669.91	1634.32	1718.85	1721.4	1675.94	1683	1710.19	1693.31	1715.9	1690.52	1727.35	1719.96	1708.59
171.837006	1674.89	1709.75	1675.57	1715.73	1716.93	1711.38	1637.33	1702.72	1699.61	1699.34	1680.89	1674.92	1691.51	1680.17	1727.94	1706.05	1659.67	1701.22	1683.44	1731.62	1696.23	1674.88	1707.16	1664.78	1708.94	1670.69	1671.07	1699.25	1711.23	1677.96	1716.08	1731.46	1654.73	1660.86	1654.83	1631.9	1668.1	1634.18	1720.98	1722.97	1677.24	1682.61	1711.65	1693.43	1714.11	1688.51	1726.23	1720.46	1707.04
172.332001	1674.9	1709.17	1674.49	1716.77	1719.13	1713.69	1637.6	1701.22	1699.54	1700.58	1682.63	1671.32	1693.75	1683.58	1731.03	1705.45	1658.81	1701.52	1682.98	1730.23	1697.57	1672.62	1706.44	1662.65	1707.88	1671.57	1673.15	1700.45	1711.1	1678.12	1717.58	1731.35	1657.33	1663.41	1652.8	1632.53	1668.15	1635.24	1718.87	1722.25	1677.58	1683.43	1707.27	1694.07	1718.46	1689.02	1726.74	1722.62	1708.85
172.826996	1674.59	1710.46	1675.58	1714.44	1719.66	1706.97	1635.99	1702.83	1696.22	1698.46	1681.48	1671.26	1690.74	1681.01	1730.25	1701.46	1657.32	1701.6	1683.44	1731.77	1696.51	1672.54	1705.46	1662.35	1709.67	1671.16	1672.9	1696.55	1709.79	1680.03	1718.63	1732.55	1654.8	1663.13	1654.75	1631.36	1669.8	1632.92	1718.27	1718.54	1678.5	1680.97	1710.3	1694.65	1717.4	1690.49	1727.82	1722.46	1708.17
173.322006	1674.81	1710.54	1676.82	1715.22	1717.94	1713.72	1636.53	1701.51	1696.65	1697.42	1681.31	1672.85	1690.63	1680.8	1726.42	1705.6	1657.44	1700.35	1681.76	1729.33	1695.65	1670.05	1703.37	1661.15	1707.69	1668.08	1670.36	1694.31	1710.72	1679.37	1719.69	1732.9	1654.96	1662.09	1654.49	1631.65	1665.83	1635.42	1716.01	1717.41	1677.8	1681.61	1711.5	1693.56	1717.24	1689.16	1727.39	1722.72	1707.63
173.817001	1673.5	1711.57	1678.11	1713.64	1719.54	1710.15	1639.22	1700.67	1697.45	1698.27	1680.51	1672.74	1691.48	1680.88	1731.3	1703.75	1657.03	1700.48	1679.79	1730.2	1695.41	1670.89	1703.74	1662.36	1706.99	1667.28	1672.91	1698.05	1709.55	1678.9	1718.38	1733.26	1655.84	1663.52	1653.72	1633.31	1666.85	1633.1	1719.61	1719.76	1676.77	1681	1705.76	1694.35	1715.52	1689.25	1727.2	1720.76	1706.13
174.313004	1672.96	1709.93	1673.88	1714.13	1717.75	1711.39	1634.09	1701.84	1695.91	1698.41	1680.07	1672.92	1691.3	1678.54	1730.57	1704.43	1657.75	1701.95	1684.64	1732.5	1697.43	1671.98	1709.34	1662.38	1710.18	1672.58	1675	1702.11	1712.12	1680.98	1718.82	1736.45	1654.6	1663.79	1653.77	1633.43	1668.54	1635.23	1719.78	1721.95	1680	1682.27	1712.87	1694.52	1721.74	1690.78	1728.85	1722.09	1707.19
174.807999	1673.23	1709.25	1677.59	1715.49	1717.98	1711.89	1637.43	1704.9	1698.58	1698.3	1683.8	1671.42	1691.96	1682.07	1731.13	1706.1	1661.59	1705.26	1683.93	1733.08	1699.56	1671.89	1708.34	1664.73	1711.09	1672.21	1673.44	1699.54	1712.56	1680.05	1721.26	1734.58	1657.08	1664.28	1652.24	1631.56	1668.69	1632.4	1718.09	1721.53	1678.48	1682.84	1708.77	1696.25	1719.05	1692.58	1731.03	1718.2	1707.93
175.302994	1673.66	1709.6	1678.82	1715.07	1718.93	1712.89	1637.93	1701.35	1695.91	1697.48	1679.12	1672.86	1690.88	1682.26	1727.9	1702.94	1659.12	1701.88	1683.46	1732.08	1696.03	1671.14	1706	1664.28	1707.79	1668.64	1673.95	1700.69	1710.46	1681.35	1720.92	1736.64	1657.64	1663.48	1651.96	1632.71	1669.14	1631.88	1718.99	1722.3	1677.22	1683.11	1713.37	1692.2	1717.06	1688.07	1727.08	1720.79	1709.13
175.798004	1673.91	1708.85	1673.78	1714.44	1717.04	1709.7	1637.46	1702.97	1695.92	1696.41	1680.71	1671.72	1689.14	1680.91	1726.59	1701.22	1658.86	1703.51	1683.07	1729.42	1697.71	1671.98	1706.86	1662.57	1706.64	1669.28	1674.64	1699.48	1712.96	1680.88	1720.34	1734.36	1656.56	1665.11	1655.56	1633	1670.29	1634.08	1721.83	1724.53	1673.57	1681.69	1713.12	1692.04	1719.56	1688.99	1729.39	1721.31	1708.42
176.292999	1672.96	1710.1	1674.25	1715.51	1720.51	1712.43	1637.27	1703.8	1696	1699.2	1681.88	1672.03	1692.3	1682.44	1728.88	1700.91	1659.4	1700.07	1682.59	1731.51	1695.34	1670.25	1706.61	1663.18	1709.37	1670.49	1673.81	1698.82	1712.84	1681.28	1719.19	1732.24	1656.71	1666.07	1653.99	1631.73	1669.57	1633.71	1720.02	1724.43	1675.22	1681.46	1706.83	1695.52	1715.67	1690.69	1727.46	1719.31	1708.58
176.789001	1673.51	1710.02	1678.54	1716.85	1719.9	1714.78	1635.56	1702.85	1694.1	1696.75	1682.84	1671.62	1691.26	1681.06	1725.87	1702.38	1658.77	1704.37	1684	1730.14	1698.32	1672.87	1707.13	1665.09	1709.77	1671.33	1674.22	1699.86	1711.02	1682.11	1723.12	1736.11	1656.75	1665.1	1653.86	1633.14	1671.88	1636.39	1720.45	1725.87	1677.28	1681.7	1708.87	1693.21	1718.48	1692.49	1729.56	1723.93	1706.1
177.283997	1674.75	1710.14	1676.28	1716.34	1720.26	1713.39	1635.74	1702.18	1698.43	1700.89	1681.9	1671.94	1693.44	1680.2	1729.41	1702.85	1659.38	1702.35	1681.63	1730.75	1697.61	1671.42	1706.81	1664.08	1707.69	1670.7	1675.69	1699	1710.63	1679.75	1718.53	1735.33	1656.94	1662.62	1652.2	1634.14	1668.95	1633.38	1719.69	1723.41	1677.98	1683.49	1709.27	1697.48	1718.27	1690.59	1730.07	1721.82	1711.27
177.779007	1674.4	1713.99	1678.36	1716.21	1719.11	1713.76	1637.58	1700.72	1697.75	1699.27	1682.35	1671.01	1689.95	1681.17	1728.82	1701.62	1659.19	1704.3	1680.76	1736.34	1696.99	1672.69	1706.63	1665.75	1708.99	1671.03	1674.76	1700.26	1713.25	1683.48	1719.5	1736.54	1657.75	1667.69	1655.08	1634.96	1670.22	1636.39	1722.43	1725.6	1676.46	1682.31	1710.17	1691.74	1717.47	1692.72	1727.15	1720.66	1708.99
178.274002	1676.75	1712.05	1680.43	1716.26	1723.1	1716.14	1637.16	1703.37	1700.21	1701.25	1684.07	1674.89	1693.88	1681.1	1732.87	1705.46	1659.8	1703.05	1683.58	1734.26	1698.9	1673.81	1705.95	1664.86	1707.29	1672.21	1671.74	1700.61	1712.01	1681.22	1722.71	1737.14	1656.81	1666.74	1653.93	1634.07	1668.07	1635.2	1720.51	1721.05	1676.82	1682.85	1713.6	1696.43	1713.98	1693.04	1727.09	1721.7	1709.09
178.768997	1673.23	1710.3	1677.34	1717.18	1721.65	1712.47	1637.73	1705.89	1699.08	1700.19	1681.78	1674.34	1692.59	1680.74	1732.26	1704.95	1661.25	1703.55	1684.99	1732.46	1700.83	1674.08	1705.13	1665.39	1708.48	1671.32	1674.4	1701.3	1715.33	1684.49	1721.31	1739.36	1660.42	1667.19	1656.91	1635.9	1671.82	1634.06	1722.88	1728.28	1675.42	1684.45	1710.03	1694.57	1717.78	1690.36	1728.64	1721.01	1709.19
179.264999	1674.34	1713.56	1679.09	1717.86	1719.96	1715.68	1637.15	1705.29	1701.07	1700.83	1682.55	1673.99	1692.35	1682.35	1732.18	1706.94	1660.89	1702.63	1683.95	1736.62	1700.17	1675.46	1706.44	1665.94	1711.18	1672.93	1675.71	1700.81	1711.51	1685.11	1725.22	1739.09	1657.67	1666.74	1656.26	1634.3	1670.48	1636.09	1723.08	1725.83	1676.25	1681.68	1711.48	1696.53	1716.62	1688.68	1729.17	1724.52	1708.78
179.759995	1672.71	1712.1	1677.36	1715.48	1720.91	1713.86	1636.56	1704.88	1702.01	1698.16	1682.08	1673.73	1694.5	1681.32	1731.29	1701.67	1660.22	1700.68	1683.1	1733.08	1698.79	1673.07	1704.42	1662.18	1707.82	1669.53	1671.33	1699.24	1711.7	1681.35	1720.08	1735.69	1657.94	1666.43	1651.2	1633.39	1670.61	1633.98	1720.87	1725.4	1677.49	1682.86	1710.47	1695.92	1716.28	1692.1	1729.66	1723.19	1710.29
181.057999	1677.64	1691.55	1674.23	1699.24	1702.33	1691.85	1636.54	1706.85	1702.01	1700.05	1678.99	1672.25	1687.97	1681.54	1733.84	1705.12	1663.95	1710.08	1686.62	1739.99	1700.55	1674.45	1708.78	1666.4	1710.15	1673.02	1676.21	1702.69	1713.96	1681.06	1719.51	1733.29	1659.04	1663.67	1654.51	1634.31	1669.45	1635.5	1721.47	1725.47	1669.3	1684.76	1683.27	1679.62	1680.71	1680.86	1703.97	1696.72	1696.26
181.554001	1674.13	1709.26	1676.44	1714.61	1720.32	1713.78	1636	1706.48	1701.73	1701.81	1682.55	1675.42	1694.84	1682.07	1733.53	1707.75	1660.57	1702.9	1684.52	1736.64	1700.23	1674.92	1707.64	1665.53	1708.54	1673.45	1674.67	1700.96	1713.66	1682.18	1721.28	1737.95	1656.48	1665.86	1655.55	1634.25	1669.3	1634.37	1722.04	1723.29	1679.99	1685.76	1712.07	1695.51	1717.31	1694.09	1730.3	1722.17	1711.18
182.048996	1673.91	1709.32	1678.66	1715.72	1722.1	1714.85	1636.19	1706.79	1702.19	1701.73	1682.98	1673.19	1694.84	1679.79	1733.05	1706.65	1660.68	1703.63	1683.38	1735	1698.26	1672.72	1709.16	1665.07	1704.29	1670.97	1673.3	1701.08	1713.88	1681.47	1724.23	1737.36	1656.63	1667.88	1654.06	1634.1	1672.01	1635.26	1723.97	1725.13	1677.96	1684.59	1715.37	1695.58	1717.07	1693.48	1732.54	1724.93	1711.39
182.544006	1672.97	1709.09	1674.31	1716.66	1720.73	1714.15	1635.46	1704.43	1700.82	1703.7	1684.51	1671.85	1693.95	1680.71	1734.8	1705.91	1661.61	1706.45	1682.59	1737.25	1699	1671.78	1705.58	1665.52	1710.8	1670.31	1674.6	1701.15	1712.81	1681.16	1720.7	1737.63	1656.03	1665.53	1653.3	1632.94	1670.51	1635.12	1718.77	1722.03	1680.76	1681.5	1711.69	1694.51	1718.73	1692.25	1728.35	1723.3	1709.99
183.039001	1673.45	1711.74	1675.26	1716.18	1720.22	1712.49	1637.88	1705.13	1700.35	1701.37	1682.92	1673.09	1692.82	1682.61	1734.59	1707.58	1661.68	1703.47	1681.08	1735.83	1697.37	1674.64	1705.41	1663.93	1709.72	1671.31	1672.77	1699.82	1713.06	1681.75	1721.88	1737.62	1658.64	1668.9	1655.37	1634.46	1669.72	1634.02	1724.28	1726.12	1678.22	1686.18	1710.27	1695.28	1720.39	1690.82	1728.75	1722.55	1710.1
183.533997	1673.1	1710.37	1677.41	1715.98	1719.47	1712.3	1636.57	1704.01	1700.72	1699.01	1680.84	1672.79	1695.11	1681.95	1732.5	1707.96	1660.82	1704.05	1684.43	1735.17	1699.49	1674.39	1707.85	1663	1708.91	1669.7	1672.62	1699.79	1711.09	1680.1	1718.66	1736.19	1655.48	1664.32	1654.01	1632.16	1666.85	1632.46	1719.86	1724.7	1676.78	1684.46	1708.53	1696.07	1716.55	1692.36	1729.18	1718.95	1709.42
184.029999	1675.17	1710.85	1678.04	1715.95	1723.15	1713.83	1636.11	1701.76	1700.32	1698.83	1682.27	1672.43	1692.83	1682.84	1731.39	1704.77	1660.56	1703.36	1683.69	1733.18	1697.11	1674.01	1708.39	1661.95	1711.08	1672.99	1674.07	1701.02	1714.83	1681.98	1721.83	1735.32	1659.04	1666.31	1654.84	1633.16	1668.09	1633.91	1720.51	1721.91	1678.16	1684.23	1712.69	1696.56	1720.53	1691.73	1730.91	1722.19	1710.3
184.524994	1672.93	1711.05	1677.38	1716.97	1722.9	1713.67	1637.58	1703.71	1700.43	1699.91	1681.97	1674.98	1692.93	1682.54	1732.18	1702.98	1661.78	1705.46	1684.07	1737.32	1699.87	1674.29	1707.67	1666.33	1709.93	1671.21	1673.17	1700.23	1711.57	1681.31	1721.66	1736.72	1658.05	1664.35	1656.23	1633.3	1671.07	1634.57	1720.66	1723.83	1677.98	1683.57	1710.3	1696.36	1720.79	1692.28	1730.7	1719.83	1710.42
185.020004	1672.91	1709.99	1678.97	1717.96	1720.03	1714.53	1637.2	1703.2	1699.39	1700.34	1681.22	1675.12	1692.5	1680.48	1732.1	1705.04	1660.5	1703.26	1681.99	1735.83	1697.58	1672.62	1707.24	1665.39	1708.99	1671.06	1673.29	1700.88	1710.22	1680.32	1722.46	1736.54	1659.71	1666.92	1656.45	1633.27	1669.1	1634.12	1723.63	1726.06	1678.64	1685.06	1712.44	1696.95	1720.52	1693.01	1729.04	1724.56	1710.98
185.514999	1671.92	1711.89	1677.84	1717.35	1719.49	1712.71	1636.41	1704.37	1700.63	1701.26	1685.02	1673.03	1692.31	1680.28	1730.79	1705.22	1659.13	1702.8	1684.13	1735.65	1697.3	1673.84	1706.57	1662.82	1709.01	1672.12	1673.48	1701.52	1710.12	1682.26	1719.27	1735.9	1656.32	1663.46	1654.23	1633.21	1669.22	1636.02	1721.03	1723.06	1677.32	1681.45	1710.53	1695.1	1717.03	1691.95	1729.62	1724.54	1713.68
186.009995	1676.51	1711.14	1678.78	1716.65	1719.42	1713.98	1636.92	1703.7	1698	1698.89	1681.25	1670.48	1692.95	1680.62	1730.54	1705.54	1661.49	1701.88	1681.63	1732.31	1697.6	1673.07	1705.33	1662.82	1708.62	1670.31	1671.6	1698.41	1710.04	1680.49	1718	1734.91	1655.87	1665.81	1654.22	1632.32	1668.34	1630.79	1718.04	1722.45	1677.75	1681.59	1709.01	1694.26	1717.51	1694.36	1727.78	1721.69	1714.46
186.505997	1672.74	1709.13	1676.62	1715.79	1718.41	1713.68	1637.11	1705.22	1701.04	1701.65	1682.33	1673.2	1693.42	1682.43	1733.96	1707.63	1658.99	1703.23	1685.09	1736.28	1698.26	1673.34	1708.32	1665.35	1712.73	1669.27	1671.89	1699.2	1714.27	1682.02	1721.74	1738.88	1656.14	1667.96	1656.58	1632.6	1672.16	1635.98	1721.01	1723.18	1677.32	1682.47	1710.07	1698	1715.52	1693.36	1728.07	1722.72	1712.39
187.001007	1675.02	1712.66	1679.05	1716.92	1723.67	1715.3	1637.87	1703.85	1699.24	1699.46	1683.43	1672.57	1692.16	1682.31	1731.74	1705.67	1661.11	1706.53	1683.89	1731.18	1698.88	1672.58	1706.38	1664.39	1710.27	1672.74	1673.77	1697.26	1712.71	1680.8	1721.33	1738.75	1653.49	1664.95	1652.52	1632.66	1668.21	1634.47	1719.54	1721.12	1680.07	1680.95	1711.83	1695.38	1722.25	1689.52	1729.81	1724.95	1708.28
187.496002	1673.11	1708.87	1675.57	1716.19	1720.9	1711.38	1638.02	1703.98	1696.67	1699	1681.81	1670.45	1691.61	1678.98	1732.61	1705.72	1660.01	1701.93	1682.71	1732.63	1700.35	1672.69	1705.17	1662.66	1706.3	1670.21	1673.66	1697.37	1713.4	1678.7	1721.5	1738.14	1660.48	1665.21	1655.8	1632.45	1671.83	1635.46	1722.2	1725.66	1678.89	1681.62	1710.48	1696.89	1719.48	1692.2	1731.52	1724.68	1708.65
187.990997	1675.56	1712.14	1676.89	1715.57	1718.51	1714.78	1636.26	1701.63	1700.97	1698.9	1683.53	1672	1693.2	1679.21	1730.2	1705.6	1660.02	1703.82	1682.98	1731.76	1699.56	1671.36	1706.89	1663.1	1710.16	1669.72	1672.72	1696.64	1709.47	1681.24	1719.29	1733.97	1657.89	1664.74	1653.31	1635.02	1669.02	1634.76	1717.31	1722.08	1679.8	1681.86	1712.83	1699.51	1715.28	1692.81	1732.24	1722.05	1709.72
188.485992	1675.01	1712.29	1676.75	1716.31	1720.27	1710.91	1634.91	1703.36	1699.18	1699.41	1683.4	1673.86	1693.76	1684.8	1733.88	1707.41	1662.28	1701.98	1682.41	1734.68	1699.01	1673.63	1706.96	1663.55	1707.9	1670.44	1672.71	1697.77	1713.13	1681.84	1720.08	1736.38	1657.05	1665.43	1654	1634.09	1671.51	1636.52	1719.63	1722.04	1679.09	1682.48	1710.73	1697.78	1715.05	1692.03	1730.27	1721.8	1711.15
188.981995	1673.4	1710.85	1676.18	1715.27	1720.89	1712.9	1635.49	1705.25	1700.78	1700.98	1682.05	1672.48	1693.38	1679.81	1733.7	1707.83	1660.05	1702.34	1681.63	1734.98	1695.66	1672.62	1710.82	1661.9	1707.95	1669.4	1672.76	1697.72	1713.16	1679.95	1718.96	1736.35	1659.81	1663.49	1654.5	1631.61	1668.17	1635.35	1721.32	1723.15	1675.56	1684.69	1710.57	1695.4	1720.17	1695.31	1731.21	1723.77	1712.55
189.477005	1675.33	1714.26	1677.33	1717.89	1720.35	1714.17	1638.06	1705.93	1700.07	1702.14	1684.62	1673.64	1694.46	1681.11	1732.57	1706.47	1660.02	1706.06	1685.12	1741.49	1700.92	1673.04	1708.53	1666.94	1711.42	1671.6	1674.73	1699.25	1712.94	1683.13	1723.34	1738.23	1658.43	1666.3	1653.78	1634.27	1670.27	1636.98	1721.7	1724.68	1677.61	1682.87	1712.64	1696.94	1720.47	1692.86	1729.2	1724.41	1710.58
189.972000	1674.7	1708.68	1676.86	1716.83	1719.05	1713.94	1639.16	1704.16	1699.54	1701.09	1683.95	1673.64	1694.35	1683.58	1733.67	1707.05	1658.48	1704.22	1682.71	1736.95	1700.5	1673.65	1705.92	1664.3	1708.32	1669.25	1672.67	1698.77	1714.74	1679.19	1721.1	1734.19	1655.21	1663.94	1654	1632.75	1669.33	1635.46	1719.8	1721.82	1678.9	1681.25	1712.12	1695.2	1721.07	1692.92	1729.08	1723.51	1710.67
190.466995	1672.16	1711.07	1673.5	1712.94	1718.1	1708.44	1636.64	1701.31	1697.84	1700.34	1682.08	1672.79	1692.51	1680.63	1733.26	1705.66	1659.73	1702.79	1681.93	1735.68	1698.87	1672.49	1707.41	1666.6	1710.59	1670.94	1675.74	1700.5	1713.27	1680.26	1723.26	1738.02	1656.61	1665.18	1653.76	1633.02	1670.62	1635.83	1723.73	1725.26	1676.92	1683.91	1710.84	1697.7	1717.07	1691.95	1731.94	1722.96	1709.21
190.962997	1674.66	1710.28	1676.98	1715.46	1721.87	1713.82	1635.29	1703.44	1701.07	1699.65	1682.17	1670.73	1691.42	1679.05	1731.33	1705.79	1658.16	1703.27	1681	1732.41	1697.51	1671.47	1706.47	1664.93	1709.21	1670.33	1672.96	1698.34	1712.31	1681.49	1723.57	1735.6	1654.35	1664.29	1654.84	1632	1669	1635.34	1721.24	1723.6	1676.79	1680.36	1710.59	1694.69	1716.06	1689.75	1731.82	1722.56	1707.39
191.457993	1675.58	1711.67	1675	1715.04	1720.54	1712.61	1636.69	1701.69	1698.5	1699.09	1682.5	1673.24	1694.29	1680.54	1729.92	1704.58	1659.54	1701.52	1681.91	1735.28	1698.55	1673.09	1705.58	1663.75	1708.58	1670.07	1674.62	1700.04	1715.79	1684.64	1722.37	1739.02	1659.94	1667.03	1654.72	1633.23	1672.2	1636.41	1721.73	1726.38	1677.86	1682.01	1712.42	1695.1	1717.44	1693.29	1730.39	1722.28	1711.57
191.953003	1675.06	1714.02	1676.87	1716.53	1720.36	1713.36	1635.98	1703.27	1701.62	1701.62	1682.22	1672.25	1689.57	1680.22	1729.01	1704.9	1659.09	1704.69	1682.94	1735.15	1698.71	1675.05	1705.7	1664.52	1708.1	1673.17	1674.31	1699.38	1712.62	1680.56	1723.71	1738.96	1658.68	1663.09	1654.99	1631.24	1669.73	1635.23	1717.71	1721.25	1675.29	1684.1	1711.05	1695.76	1719.1	1690	1734.5	1720.83	1710.84
192.447998	1674.15	1710.42	1676.34	1715.07	1718.7	1711.9	1634.92	1701.47	1696.77	1698.04	1682.31	1672.76	1692.81	1680.35	1730.27	1704.98	1657.02	1703.51	1683.35	1733.74	1699.13	1671.57	1706.07	1664.11	1708.85	1671.64	1673.89	1699.99	1712.01	1683.02	1721.15	1737.54	1657.36	1664.95	1654.33	1633.29	1669.72	1636.13	1720.8	1725.05	1679.69	1682.87	1710.94	1698.34	1719.64	1694.42	1731.65	1722.05	1709.08
192.942993	1672.84	1708.14	1677.99	1716.86	1721.29	1711.61	1635.34	1702.58	1701.5	1699.7	1683.75	1672.88	1692.86	1680.82	1732.83	1706.5	1657.88	1705.18	1681.84	1734.41	1697.22	1672.07	1706.65	1662.28	1708.1	1669.71	1674.01	1701.53	1713.28	1681.1	1720.42	1737.86	1654.08	1665.75	1654.8	1633.02	1668.98	1633.95	1723.92	1724.26	1678.5	1683.38	1709.25	1698.51	1718.76	1692.28	1729.11	1723.99	1711.12
193.438995	1672.31	1710.68	1677.09	1715.66	1720.02	1713.61	1635.98	1703.22	1698.14	1697.5	1680.52	1672.76	1691.66	1678.3	1728.86	1704.24	1656.96	1701.66	1680.6	1732.61	1696.44	1670.22	1703.73	1662.4	1705.56	1668.58	1671.44	1697.63	1713.87	1679.43	1721.87	1736.64	1655.49	1665.66	1652.46	1633.42	1669.72	1632.91	1720.82	1725.11	1678.65	1684.25	1710.77	1697.8	1721.41	1694.58	1731.08	1723.83	1710.48
193.934006	1674.79	1711.5	1677.46	1714.77	1719.92	1715.46	1635.74	1705.08	1701.21	1700.77	1682.59	1674.62	1694.61	1680.56	1734.61	1706.36	1658.8	1702.28	1681.64	1735.6	1698.53	1673.24	1707.06	1663.82	1709.29	1670.28	1673.64	1699.38	1713.13	1681.71	1720.17	1735.13	1658.04	1664.66	1654.17	1632.97	1669.31	1633.92	1718.55	1721.65	1680.74	1684.76	1713.94	1695.95	1721.04	1693.81	1731.49	1726.71	1712.08
194.429001	1673.71	1712.93	1676.13	1716.3	1721.01	1712.64	1637.42	1706.25	1700.43	1702.82	1683.86	1672.98	1694.65	1680.79	1732.65	1706.83	1660.02	1702.8	1684.33	1734.14	1698.31	1672.29	1705.64	1665.5	1708.01	1668.76	1673.93	1696.7	1710.77	1679.28	1720.15	1735.05	1656.4	1663.31	1654.6	1632.82	1668.59	1634.13	1720.35	1723.12	1678.93	1682.95	1712.36	1698.42	1719.01	1692.78	1729.9	1724.44	1710.33
194.923996	1672.82	1711.34	1677.84	1717.07	1722.06	1711.83	1636.85	1703.31	1696.86	1700.38	1682.1	1673.59	1691.07	1681.9	1731.64	1705.33	1659.28	1703.71	1684.16	1733.9	1698.35	1673.08	1707.11	1661.55	1710.46	1669.41	1673.47	1697.46	1713.68	1680.92	1721.7	1736.69	1658.38	1666.46	1655.14	1633.16	1671.29	1636.74	1721.69	1723.82	1677.33	1681.46	1711.27	1694.91	1718.64	1693.15	1729.32	1721.69	1712.22
195.419006	1670.98	1708.34	1677.73	1714.7	1717.77	1714.36	1638.1	1704.38	1699.36	1699.09	1679.7	1672.13	1691.54	1682.65	1730.89	1704.26	1659.94	1705.46	1684.11	1734.55	1698.01	1672.04	1707.64	1664.82	1709.64	1670.38	1672.66	1697.84	1713.15	1679.41	1720.52	1735.81	1658.65	1666.91	1654.81	1634.05	1670.46	1633.74	1720.62	1723.84	1681.66	1679.12	1710.43	1698.28	1718.49	1695.25	1727.55	1722.89	1711.46
195.914993	1674.17	1710.73	1676.26	1718.27	1719.27	1714.02	1637.61	1704.17	1699.71	1702.68	1683.62	1672.58	1695.97	1680.33	1731.89	1707.15	1661.05	1702.17	1681.03	1735.01	1698.51	1673.62	1705.73	1667.27	1713.16	1671.1	1674.17	1699.98	1713.85	1682.37	1718.68	1738.59	1658.48	1664.47	1654.1	1632.54	1669	1633.97	1724.07	1725.39	1679.97	1683.33	1710.89	1696.55	1716.18	1693.99	1732.35	1721.62	1716.25
196.410004	1672.97	1712.19	1678.32	1716.44	1722.83	1715.5	1635.56	1705.51	1697.8	1699.16	1683.31	1670.95	1691.73	1679.85	1730.29	1703.77	1659.14	1702.78	1681.12	1732.15	1699.55	1670.93	1704.7	1663.27	1708.24	1669.47	1673.8	1698.55	1709.26	1679.76	1719.26	1737.78	1655.21	1663.9	1654.3	1632.46	1670.53	1633.34	1718.97	1723.44	1679.35	1682.07	1710.63	1696.95	1717.3	1692.44	1732.64	1723.77	1712.55
196.904999	1675.67	1714.44	1676.1	1717.66	1720.41	1714.09	1637.22	1704.98	1699.26	1700.89	1682.47	1674.36	1691.95	1679.31	1733.19	1703.78	1658.88	1703.9	1684.76	1736.88	1700.47	1673.56	1708.94	1664.06	1709.15	1672.04	1672.87	1698.89	1712.13	1679.85	1722.13	1738.26	1658.18	1664.37	1653.7	1633.18	1667.87	1635.44	1722.42	1724.79	1680.74	1683.91	1710.22	1696.59	1719.3	1693.17	1729.09	1724.08	1709.86
197.399994	1672.63	1707.79	1678.22	1715.67	1719.93	1715.09	1639.27	1705.43	1700.68	1698.6	1682.49	1672.88	1693.34	1680.67	1729.74	1705.75	1659.62	1701.89	1682.2	1734.28	1697.81	1674.71	1705.52	1662.96	1708.04	1669.92	1673.48	1698.45	1713.69	1680.81	1721.93	1736.22	1657.83	1663.98	1653.83	1633.27	1670.84	1634.14	1720.31	1722.88	1677.84	1681.18	1710.4	1693.56	1719.58	1691.66	1727.85	1722.41	1712.55
197.895004	1673.65	1710.6	1676.79	1714.95	1720.37	1713.72	1636.92	1704.3	1700	1699.17	1682.84	1674.62	1694.82	1683.62	1733.7	1708.78	1662.17	1706.07	1684.99	1735.18	1701	1675.42	1708.71	1665.32	1711.11	1673.4	1672.58	1699.51	1713.62	1682.89	1721.84	1740	1658.4	1665.96	1654.92	1633.21	1669.52	1634.88	1718.93	1722.89	1679.15	1679.74	1711.85	1694.53	1718.75	1695.53	1730.03	1723.78	1711.18
198.391006	1673.35	1711.06	1676.95	1717.23	1719.66	1715.17	1639.28	1704.66	1700.69	1699.63	1680.55	1674.85	1691.91	1681.35	1730.45	1705.28	1660.91	1703.48	1684.54	1734.61	1698.78	1672.79	1707.98	1664.35	1709.42	1671.22	1673.56	1700.36	1712.41	1680.67	1720.92	1737.9	1658.17	1664.36	1655.06	1632.68	1668.39	1632.09	1721.1	1722.39	1677.31	1681.86	1710.44	1693.98	1718.99	1693.89	1730.72	1722.41	1711.61
198.886002	1672.41	1710.37	1674.38	1715.06	1721.25	1714.95	1635.89	1702.54	1698.65	1699.51	1681.23	1673.65	1689.93	1682.13	1730.46	1706.73	1657.76	1703.71	1681.47	1732.36	1696.76	1673.16	1706.36	1665.18	1708.36	1670.72	1671.9	1701.34	1711.65	1679.51	1719.58	1736.92	1658.28	1664.79	1654.3	1633.55	1668.17	1635.14	1721.62	1724.15	1679.75	1678.81	1710.32	1698.59	1717.28	1692.95	1732.09	1721.9	1710.58
199.380997	1674.38	1709.17	1676.5	1717.79	1719.04	1710.24	1636.7	1704.81	1698.84	1702.43	1682.1	1674.67	1692.12	1680.39	1731.41	1706.47	1658.45	1704.03	1685.1	1732.9	1699.8	1672.8	1708.03	1664.2	1708.95	1672.77	1674.56	1699.6	1713.78	1681.14	1722.3	1737.59	1656.33	1663.53	1653.58	1631.54	1667.49	1634.7	1720.8	1721.93	1680.44	1680.8	1706.42	1696.1	1717.21	1693.99	1731.68	1722.58	1711.7
199.876007	1674.93	1710.92	1677.27	1718.49	1721.86	1715.03	1637.94	1702.67	1698.19	1699.9	1682.09	1672.94	1691.64	1680.12	1730.93	1706.77	1658.99	1703.57	1682.86	1736.14	1698.19	1673.19	1705.85	1664.99	1708.02	1669.01	1671.56	1698.73	1712.83	1681.32	1721.02	1738.1	1655.95	1664.28	1653.06	1632.59	1668.1	1634.43	1719.8	1723.29	1680.07	1680.72	1710.54	1698.01	1721.15	1693.61	1731.07	1722.45	1711.19
200.371002	1672.96	1709.71	1674.31	1715.39	1720.51	1712.12	1636.45	1704.46	1697.84	1701.16	1683.38	1674.3	1694.79	1680.82	1731.42	1707.9	1658.36	1701.92	1682.5	1733.06	1699.06	1674.44	1707.27	1664.92	1708.71	1671.73	1673.44	1698.89	1713.92	1680.84	1719.64	1734.56	1658.09	1665.26	1653.23	1633.34	1669.33	1633.07	1721.08	1721.6	1679.33	1679.62	1709.7	1698.03	1717.64	1691.62	1731.76	1719.09	1709.36
200.867004	1673.42	1711.94	1677.47	1718.33	1722.26	1715.83	1638.03	1704.04	1697.07	1699.06	1682.62	1673.02	1692.08	1681	1729.66	1708.07	1660.92	1702.82	1681.98	1730.63	1698.23	1673.86	1706.96	1663.49	1711.06	1671.36	1672.38	1700.23	1713.37	1679.47	1721.31	1733.41	1656.99	1664.96	1652.96	1633.88	1668.69	1633.76	1720.75	1723.05	1680.51	1681.34	1713.14	1696.59	1721.13	1691.23	1731.64	1720.83	1715.14
201.362000	1671.42	1710.08	1675.17	1716.81	1722.88	1716.53	1636.5	1704.52	1699.79	1700.47	1679.84	1671.48	1693.63	1681.36	1729.7	1704.6	1661.05	1703.44	1683.28	1731.95	1700.01	1672.66	1705.56	1663.93	1708.75	1670.92	1675.13	1698.6	1712.33	1677.79	1724.97	1738.59	1658.5	1666.8	1652.93	1632.39	1669.98	1634.08	1723.04	1722.07	1680.24	1679.99	1708.68	1696.63	1716.54	1693.24	1730.04	1721.93	1714.38
201.856995	1674.43	1711.43	1675.94	1716.98	1719.65	1713.49	1638.44	1703.98	1698.26	1699.41	1680.79	1674	1692.87	1678.42	1730.45	1705.38	1657.9	1702.2	1681.6	1731.21	1698.89	1670.63	1706.89	1664.51	1707.39	1669.34	1672.69	1697.64	1712.21	1677.81	1721.04	1736.52	1654.81	1661.02	1651.72	1631.25	1668.65	1632.78	1720.74	1722.19	1679.81	1680.77	1708.17	1694.4	1718.33	1693.84	1730.35	1720.94	1712.65
202.352005	1673.21	1710.68	1674.4	1716.71	1719.87	1711.09	1635.36	1702.24	1698.95	1699.19	1679.76	1673.04	1692.67	1680.25	1728.55	1705.06	1658.76	1703.15	1681.42	1732.79	1697.56	1671.09	1705.62	1661.8	1709.04	1670.26	1671.55	1698.16	1712.74	1677.53	1721.5	1736.79	1657.75	1661.41	1652.5	1633.82	1669.23	1633.94	1719.01	1722.43	1680.45	1679.99	1707.86	1699.39	1718.92	1693.82	1733.08	1718.72	1712.76
202.847000	1673.24	1707.22	1676.35	1715.93	1718.63	1712.48	1636.67	1703.08	1700.13	1700.38	1683.45	1673.37	1693.62	1679.38	1730.59	1706.81	1660.4	1701.07	1681.58	1732.13	1697.31	1672.48	1706.03	1663.43	1708.52	1670.13	1672.41	1697.39	1712.85	1681.5	1719.84	1736.84	1657.33	1661.67	1653.8	1633.4	1667.93	1634.37	1719.23	1722.15	1678.68	1681.22	1708.67	1695.55	1718.24	1695.31	1729.2	1719.57	1710.58
203.343002	1672.88	1708.77	1675.13	1716.83	1719.21	1710.64	1634.87	1704.39	1698.76	1697.7	1679.82	1673.52	1690.68	1680.21	1729.02	1704.35	1659.78	1700.52	1683.34	1732.81	1698.49	1671	1705.7	1663.47	1706.86	1669.55	1670.06	1695.37	1712.54	1678.03	1718.37	1736.02	1655.81	1662.99	1654.07	1633.41	1672.25	1633.38	1718.67	1723.18	1679.52	1681.83	1707.49	1695.84	1717.64	1694.12	1731.19	1722.17	1712.77
203.837997	1671.91	1710.83	1676.43	1716.71	1721.08	1711.84	1637.5	1706.44	1702.51	1700.87	1683.64	1673.1	1693.73	1679.77	1731.1	1705.08	1658.21	1702.98	1680.07	1735.75	1699.46	1668.95	1704.11	1662.14	1707.59	1670.09	1673.72	1698.06	1713	1679.13	1719.48	1736.98	1656.6	1663.09	1655.3	1632.94	1669.51	1634.84	1721.96	1723.82	1678.56	1677.57	1710.23	1698.59	1716.84	1694.14	1729.98	1719.61	1710.77
204.332993	1673.43	1709.45	1676.99	1715.07	1719.02	1713.54	1637.68	1702.8	1698.15	1701.16	1682.89	1671.64	1695.54	1680.48	1729.55	1708.5	1658.68	1703.88	1680.69	1734.48	1698.24	1674.04	1706.57	1662.4	1711.09	1673.01	1673.94	1698.15	1712.22	1679.41	1721.34	1737.41	1656.62	1664.19	1654.07	1634.71	1669.74	1634.23	1719.42	1725.05	1679.2	1679.48	1712.46	1695.05	1714.66	1691.42	1729.19	1718.85	1713.16
204.828003	1674.31	1708.07	1676.08	1716.77	1722.44	1714.11	1637.67	1702.9	1699.46	1698.59	1682.72	1673.53	1692.62	1680.53	1729.18	1705.25	1660.16	1704.2	1684.07	1733.46	1698.09	1673.69	1705.07	1664.86	1710.12	1670.6	1675.63	1698.46	1713.43	1680	1719.51	1736.9	1657.42	1665.48	1652.15	1631.95	1669.93	1633.05	1722.08	1721.77	1678.55	1675.7	1707.53	1695.92	1717.05	1689.83	1730.88	1717.87	1710.7
205.322998	1674.49	1710.96	1676.94	1717.67	1718.77	1712.84	1637.21	1704.47	1700.41	1700.16	1682.38	1674.78	1693.73	1680.38	1732.27	1706.9	1659.94	1703.04	1683.15	1734.82	1698.45	1674.47	1707.22	1664.35	1709.39	1668.87	1672.94	1700.62	1712.48	1680.33	1718.99	1736.71	1657.36	1665.94	1651.3	1635.23	1669.37	1634.15	1721.17	1723.26	1680.96	1684.3	1708.45	1698.06	1715.6	1693.55	1730.23	1720.63	1711.67
205.819000	1674.94	1711.33	1678.99	1713.77	1719.54	1715.36	1638.8	1700.88	1701.71	1700.4	1683.15	1673.32	1693.89	1679.68	1732.5	1707.6	1660.63	1703.63	1682.75	1733.9	1698.75	1672.81	1708.2	1663.53	1710.46	1671.17	1673.68	1700.31	1714.47	1681.52	1721.51	1739.57	1659.32	1665.84	1653.76	1630.52	1667.98	1635.1	1719.56	1722.31	1680.98	1684.97	1712.09	1698.62	1718.75	1695.43	1730.79	1720.59	1712.08
206.313995	1672.41	1711.3	1679.39	1716.31	1722.18	1713.36	1635.69	1703.2	1700.77	1701.39	1682.51	1673.12	1695.65	1679.84	1729.8	1705.16	1660.21	1703.57	1684.75	1731.95	1698.19	1673.8	1707.18	1664.35	1708.88	1670.76	1673.82	1700.34	1709.49	1679.46	1721.68	1735.08	1659.29	1665.42	1653.53	1633.91	1668.48	1634.57	1719.78	1722.29	1677.8	1682.03	1710.98	1697.33	1715.43	1694.65	1729.63	1722.55	1713.19
206.809006	1674.45	1710.79	1676.07	1717.48	1720.59	1712.74	1638.45	1703.79	1699.88	1700	1684.13	1673.44	1694.15	1678.19	1730.04	1704.73	1658.3	1704.49	1683.64	1733.88	1700.4	1672.6	1706.84	1663.16	1708.4	1670.79	1673.26	1698.87	1711.19	1679.83	1720.85	1735.43	1658.83	1665.23	1655	1634.83	1670.55	1633.51	1722.15	1720.53	1676.84	1679.45	1707.67	1696.94	1715.07	1693.41	1727.66	1718.8	1712.23
207.304001	1673.48	1712.56	1676.26	1715.73	1721.47	1715.09	1638.06	1703.58	1699.47	1702.25	1682.3	1673.54	1694.73	1681.48	1731.28	1705.28	1660.05	1705.97	1683.98	1734.87	1699.97	1672.76	1708.09	1664.97	1710.78	1671.81	1674.34	1699.69	1711.81	1680.26	1719.43	1736.92	1657.46	1665.16	1653.02	1633.75	1670.22	1633.03	1721.36	1723.63	1678.85	1683.55	1710.52	1697.64	1716.22	1695.41	1730.38	1721.11	1712.38
207.800003	1673.23	1710.43	1676.12	1716.7	1722.64	1712.62	1634.31	1704.13	1701.56	1700.03	1681.9	1671.64	1692.96	1679.65	1732	1705.99	1659.45	1702.58	1680.17	1734.58	1699.03	1673.4	1706.94	1662.38	1709.84	1671.5	1673.57	1696.6	1712.21	1678.8	1718.72	1734.04	1654.79	1663.76	1652.6	1632.57	1668.45	1634.48	1719.6	1720.96	1678.33	1681.08	1706.67	1698.25	1717.88	1691.99	1726.76	1719.06	1711.52
208.294998	1674.78	1707.42	1676.66	1715.85	1723.15	1713.89	1637	1704.79	1697.88	1699.71	1681.7	1671.87	1692.94	1679.64	1729.84	1707.78	1660.07	1705.56	1682.36	1732.41	1700.03	1673.01	1706.53	1662.75	1708.85	1672.41	1672.63	1699.7	1710.56	1682.26	1720.28	1736.79	1655.7	1664.48	1654.46	1630.38	1669.35	1634.29	1723.62	1723.29	1678.83	1680.5	1708.28	1697.71	1715.99	1692.38	1731.19	1722.9	1711.84
208.789993	1673.02	1709.11	1675.85	1718.21	1719.3	1711.47	1636.9	1706.05	1701.34	1700.84	1681.76	1674.05	1696.36	1681.35	1733.9	1706.7	1658.91	1702.97	1683.31	1733.49	1698.39	1670.62	1709.5	1662.92	1708.95	1670.51	1674.04	1695.6	1711.41	1680.44	1720.86	1736.5	1658.63	1663.35	1651.06	1631.2	1668.12	1634.89	1720.08	1721.84	1678.34	1681.08	1711.83	1695.3	1716.21	1690.08	1730.87	1722.31	1710.18
209.285004	1672.4	1711.33	1674.66	1714.54	1723.04	1712.2	1637.67	1703.43	1699.98	1701.34	1681.28	1673.86	1693.22	1680.05	1730.05	1708.53	1659.17	1705.13	1683.36	1733.27	1698.64	1671.54	1706.19	1664.82	1707.76	1672.04	1671.51	1699.39	1711.87	1681.63	1718.46	1736.79	1657.58	1663.28	1653.68	1631.44	1667.46	1633.1	1721.49	1721.77	1677.51	1679.11	1710.25	1696.22	1718.01	1694.26	1727.83	1719.12	1709.31
209.779999	1674.05	1710.97	1675.98	1716.48	1723.1	1711.68	1638.03	1702.13	1697.84	1700.26	1681.9	1671.97	1693.16	1681.35	1732.56	1706.1	1661.64	1702.3	1680.59	1734.83	1694.34	1673.89	1706.77	1665.5	1709.91	1672.35	1674.42	1697.27	1711.85	1681.72	1719.93	1736.65	1656.99	1663.91	1651.93	1633.74	1668.52	1634.77	1719.08	1721.33	1680.06	1682.26	1709.96	1698.77	1716.43	1694.11	1728.97	1721.78	1708.91
210.276001	1673.05	1709.38	1673.69	1713.11	1721.48	1712.36	1636.43	1703.89	1698.84	1698.06	1683.25	1673.04	1692.95	1683.09	1730.01	1704.89	1659.15	1698.79	1681.07	1732.59	1699.12	1672.08	1704.7	1664.15	1706.26	1668.83	1672.75	1698.8	1709.98	1682.06	1721.36	1737.47	1656.74	1664.17	1653.31	1633.28	1667.29	1633.08	1721.09	1723.52	1677.37	1679.89	1709.12	1697.2	1718.62	1691.35	1731.6	1723.82	1710.19
210.770996	1674.01	1711.4	1675.64	1714.68	1721.01	1710.42	1636.07	1702.59	1699.26	1701.89	1681.45	1674.03	1694.53	1678.9	1732.59	1706.07	1660.96	1703.46	1682.97	1737.38	1697.5	1672.41	1705.96	1663.69	1709.72	1671.03	1674.68	1695.92	1713.05	1680.84	1722.93	1735.93	1656.83	1666.1	1656.11	1633.11	1668.45	1635.8	1723.29	1723.84	1679.59	1682.39	1707.86	1697.54	1716.59	1693.04	1727.81	1721.72	1711.61
211.266006	1675.08	1712.58	1677.3	1716.86	1720.73	1714.31	1638.14	1705.27	1700.52	1701.88	1684.08	1674.13	1694.33	1681.56	1731.79	1705.61	1658.32	1703.27	1683.63	1735.39	1701.46	1673.92	1707.42	1664.22	1709.89	1673.66	1674.06	1699.29	1712.21	1682.01	1721.57	1739.27	1660.58	1665.98	1655.18	1634.68	1668.71	1635.45	1720.52	1723.05	1676.15	1680.69	1710.41	1697.09	1715.98	1694.61	1727.42	1721.17	1710.02
211.761002	1675.07	1710.19	1677.56	1716.06	1719.71	1713.54	1635.21	1704.68	1699.36	1702.16	1683.94	1676.1	1695.7	1680.35	1733.46	1705.97	1659.54	1702.22	1684.08	1734.14	1700.32	1672.55	1705.27	1661.44	1707.09	1671.96	1672.83	1698.07	1710.47	1680.74	1722.24	1734.46	1658.93	1665.81	1655.6	1633.64	1667.03	1633.79	1722.4	1723.62	1678.27	1682.04	1709.48	1698.65	1715.78	1695.2	1729.35	1720.33	1712.35
212.255997	1672.99	1709.61	1675.28	1717.03	1718.49	1712.2	1636.97	1705.86	1701.6	1700.8	1679.77	1672.85	1694.4	1679.3	1729.98	1706.4	1657.39	1701.78	1682.95	1733.53	1698.5	1673.15	1705.31	1663.82	1707.54	1671.75	1674.07	1697.78	1714.34	1680.36	1720.56	1734.21	1656.95	1663.14	1652.27	1635.61	1668.36	1635.12	1720.6	1721.32	1676.17	1681.77	1709.35	1697.43	1717.1	1693.85	1728.72	1722.23	1708.99
212.751999	1674.22	1710.75	1678.26	1717.45	1721.35	1714.4	1637.55	1704.17	1700.15	1703.1	1683.04	1675.09	1694.32	1680.84	1730.51	1707.42	1658.2	1700.37	1681.82	1731.63	1695.69	1672.32	1704.4	1661.78	1707.6	1671.25	1673.55	1697.61	1709.98	1677.6	1718.27	1735.29	1656.47	1663.71	1652.94	1631.84	1667.57	1633	1720.59	1721.7	1676.52	1680.5	1707.71	1699.44	1717.46	1693.91	1729.92	1721.62	1713.62
213.246994	1674.22	1709.32	1676.44	1714.81	1720.9	1714.68	1636.86	1703.56	1700.3	1699.48	1681.71	1675.04	1691.33	1681.54	1730.37	1706.4	1659.44	1704.64	1684.33	1732.97	1699.08	1672.62	1709.46	1663.82	1709.3	1671.95	1672.9	1698.39	1712.32	1682.18	1721.19	1736.74	1659.54	1663.94	1654.13	1631.32	1668.88	1634.22	1720.63	1723.77	1678.52	1681.19	1710.54	1694.99	1718.44	1693.41	1727.53	1721.29	1713.74
213.742004	1673.16	1709.7	1677.1	1715.57	1719.44	1710.63	1639.01	1703.72	1698.05	1698.32	1682.35	1672.12	1692.81	1679.28	1729.26	1707.3	1660.46	1700.79	1680.7	1730.95	1696.5	1672.72	1707.1	1663.38	1709.24	1669.5	1672.65	1696.33	1713.36	1680.89	1720.35	1734.31	1656.11	1659.89	1652.04	1631.61	1670.29	1633.08	1719.67	1720.68	1678	1681.81	1705.71	1699.1	1715.71	1696.58	1731.28	1721.78	1710.62
214.237000	1673.16	1709.15	1676.48	1714.92	1720.7	1713.55	1636.14	1705.98	1699.24	1700.66	1682.18	1673.54	1692.68	1680.16	1730.89	1703.55	1658.24	1703.28	1682.32	1732.94	1697.45	1671.7	1704.56	1663.39	1709.32	1670.52	1672.14	1697.54	1713.71	1679.1	1720.79	1734.73	1659.42	1664.12	1653.59	1633.25	1668.25	1634.02	1718.06	1721.66	1678.63	1678.95	1709.73	1695.63	1714.76	1693.12	1726.77	1719.24	1713.09
214.731995	1675.46	1709.17	1675.66	1714.71	1720.63	1712.26	1638.14	1703.27	1699.69	1700.1	1682.83	1672.39	1693.71	1680.29	1731.82	1705.68	1658.67	1700.24	1682.17	1732.26	1698.47	1673.96	1704.59	1664.02	1708.34	1671.91	1673.65	1698.39	1712.13	1681.35	1720.26	1737.11	1655.57	1662.72	1654.24	1633.16	1671.3	1633.99	1720.19	1722.53	1677.16	1681.86	1709.61	1696.02	1716.49	1694.85	1730.04	1721.36	1713.41
215.227997	1676.55	1709.53	1676.21	1713.48	1719.53	1711.19	1635.44	1702.12	1698.73	1697.76	1680.33	1671.3	1693.46	1680.08	1731.17	1705.24	1658.99	1704.01	1682.79	1731.56	1699.69	1671.21	1705.93	1661.18	1706.93	1670.31	1672.35	1701.27	1712.7	1679.83	1719.55	1736.64	1655.62	1665.78	1653.44	1631.98	1668.82	1634.31	1720.24	1724.12	1679.64	1678.09	1707.58	1695	1716.67	1690.93	1728.75	1720.21	1714.81
215.723007	1671.73	1709.36	1678.2	1714.94	1721.71	1715.67	1637.25	1703.51	1697.6	1698.8	1681.78	1671.15	1691.75	1681.41	1728.11	1707.99	1658.82	1702.2	1680.48	1730.56	1697.46	1671.87	1706.07	1661.44	1708.95	1670.11	1672.5	1695.7	1712.69	1681.34	1721.03	1736.96	1657.92	1663.9	1654.28	1634.04	1669.2	1633.98	1720.75	1722.49	1676.95	1680.5	1709.9	1698.38	1715.21	1694.42	1729.63	1720.67	1713.58
216.218002	1674.67	1707.9	1676.66	1715.93	1716.69	1714.18	1635.7	1701.67	1696.97	1698.48	1680.2	1671.56	1690.89	1681.37	1732.26	1706.47	1657.84	1702.69	1683.45	1735.84	1696.52	1671.43	1708.82	1665.4	1708.8	1671.87	1672.18	1697.26	1708.62	1679.72	1716.7	1736.16	1655.75	1663.67	1650.64	1632.5	1670.25	1633.99	1720.96	1721.38	1676.86	1682.65	1708.64	1697.15	1717.39	1691.98	1727.73	1720.04	1713.89
216.712997	1674.49	1712.43	1676.7	1715.72	1718.52	1714.74	1636.04	1703.72	1698.69	1697.1	1679.99	1671.99	1692.51	1678.79	1728.02	1704.43	1656.81	1700.66	1681.9	1732.03	1697.8	1672.76	1706.41	1663.57	1708.6	1670.55	1674.24	1696.25	1711.73	1681.02	1720.41	1737.1	1657.82	1664.12	1654.15	1632.23	1667.61	1635.37	1722.35	1722.68	1678.08	1681.01	1708.37	1698.14	1715.61	1692.08	1729.09	1721.22	1711.17
217.209000	1673.54	1711.59	1676.81	1715.52	1720.78	1715.33	1636.55	1707.08	1699.74	1699.07	1681.01	1670.02	1690.2	1679.38	1732.35	1705.14	1657.46	1701.71	1681.02	1734.34	1699.59	1672.08	1705.68	1664.17	1707.28	1669.68	1673.92	1696.35	1712.27	1679.78	1721.02	1736.92	1654.68	1663.13	1652.88	1633.91	1668.17	1633.68	1722.46	1722.03	1678.6	1680.42	1709.13	1694.39	1716.54	1693.26	1729.07	1720.61	1711.79
217.703995	1673.19	1709.9	1674.25	1716.48	1718.59	1712.31	1637.87	1702.01	1697.05	1698.17	1680.27	1669.46	1690.95	1681.57	1727.74	1705.1	1658.13	1702.49	1680.95	1731.29	1698.78	1672.29	1707.2	1661.77	1708.66	1668.85	1675.04	1697.48	1710	1677.32	1721.34	1737.13	1656.52	1662.83	1652.52	1630.07	1668.64	1633.28	1720.32	1721.68	1675.23	1682.52	1709.27	1697.09	1715.3	1692.48	1727.39	1718.37	1713.14
218.199005	1674.35	1710.72	1674.57	1717.59	1719.85	1713.01	1637.8	1704.95	1699.75	1697.55	1682.13	1672.81	1692.12	1680.59	1730.19	1707.16	1659.44	1702.53	1682.39	1732.17	1699.46	1671.76	1704.77	1663.3	1708.05	1669.97	1673.14	1698.06	1711.08	1680.26	1720.55	1736.74	1657.89	1664.28	1655.67	1633.79	1669.59	1633.42	1723.61	1724.8	1678.91	1678.6	1710.13	1695.34	1716.82	1697.13	1732.36	1721.34	1712.06
218.694000	1674.07	1709.41	1676.94	1717.53	1720.91	1714.55	1636.65	1708.1	1700.01	1702.08	1682.72	1672.66	1693.05	1680.59	1729.34	1707.9	1657.4	1702.97	1682.43	1733.68	1699.61	1673.27	1708.81	1662.93	1711.91	1670.49	1672.69	1696.3	1711.35	1679.09	1720.27	1734.32	1656.27	1664.82	1653.53	1631.57	1668.8	1632.76	1720.11	1720.43	1679.77	1682.03	1709.89	1697.2	1716.11	1693.21	1729.02	1721.55	1713.9
219.188995	1672.85	1709.94	1672.52	1713.69	1718.21	1712.02	1636.28	1702.51	1697.05	1700	1682.64	1673.07	1691.92	1679.97	1731.16	1707.34	1659.88	1701.69	1684.65	1734.97	1701.44	1674.93	1709.75	1662.77	1709.59	1672.49	1672.3	1697.65	1712.76	1680.12	1721.9	1736.66	1657.74	1666.64	1653.4	1632.85	1670.93	1635.19	1723.03	1725.22	1678.89	1681.13	1708.94	1697.22	1718.44	1694.78	1731.21	1720.02	1714.49
219.684006	1674.08	1712.11	1676.03	1719.16	1721.05	1714.51	1636.82	1703.81	1697.48	1699.39	1683.23	1671.95	1692.49	1682	1729.54	1705.25	1657.38	1701.59	1682.33	1728.85	1696.41	1672.08	1703.72	1662.93	1707.1	1669.99	1671.73	1695.7	1710.28	1678.94	1719.6	1736.22	1655.94	1662.07	1653.64	1633.16	1669.76	1632.94	1719.13	1721.24	1681.3	1680.81	1708.3	1696.38	1719.04	1696.34	1731.81	1720.36	1715.58
220.179993	1674.62	1707.27	1674.69	1715.5	1720.49	1710.23	1636.63	1700.72	1696.07	1698.52	1681.1	1670.27	1687.21	1678.19	1728.82	1700.94	1656.94	1700.56	1680.83	1730.04	1695.98	1670.75	1706.46	1661.33	1705.28	1668.12	1671.7	1695.5	1709.96	1681.07	1717.48	1732.73	1655.69	1664.56	1651.85	1628.86	1670.7	1633.02	1720.72	1722.45	1678.67	1679.58	1708.34	1698.65	1719.93	1690.81	1729.12	1720.27	1712.51
220.675003	1676.62	1711.84	1675.42	1715.46	1720.71	1712.31	1636.15	1705.29	1699.44	1702.5	1680.72	1673.04	1692.95	1679.63	1730.96	1705.18	1661.02	1702.94	1682.04	1733.56	1697.11	1675.89	1705.94	1666.62	1709.35	1671.05	1674.13	1696.96	1712.59	1681.78	1720.25	1736.08	1658.62	1665.98	1651.9	1632.84	1668.19	1632.62	1720.32	1721.25	1677.53	1680.14	1707.88	1693.94	1719.49	1693.02	1730.48	1719.9	1714.95
221.169998	1673.3	1711.31	1674.66	1715.31	1718.89	1714.34	1637.77	1704.96	1699.79	1699.03	1682.69	1674.55	1693.6	1678.78	1728.57	1706.43	1656.58	1702.08	1682.1	1730.92	1696.39	1672.94	1702.52	1662.77	1706.97	1670.19	1672.46	1697.09	1710.34	1677.59	1718.02	1734.9	1657.4	1661.61	1651.95	1633.52	1668.76	1635.09	1719.5	1720.38	1679.1	1680.54	1713.14	1698.45	1719.99	1691.84	1730.4	1721.02	1711.02
221.664993	1674.51	1708.36	1675.67	1716.73	1722.34	1714.22	1635.78	1702.94	1699.09	1699.26	1680.01	1673.21	1692.13	1677.95	1729.53	1704.06	1658.5	1702.74	1685.4	1731.87	1696.96	1670.34	1704.94	1661.83	1707.3	1669.68	1675.17	1696.61	1713.23	1678.77	1720.81	1733.62	1657.69	1663.19	1651.46	1633.12	1670.39	1632.29	1719.96	1720.47	1680.53	1683.19	1711.53	1697.43	1717.37	1693.26	1729.71	1721.48	1712.95
222.160004	1674.18	1709.6	1674.89	1715.49	1721.22	1712.03	1636.24	1702.71	1698.01	1698.62	1681.6	1672.58	1690.7	1676.19	1729.23	1704.34	1656.2	1701.65	1681.58	1731.1	1697.72	1671.41	1706.17	1661.8	1709.58	1668.69	1673	1697.85	1711.24	1679.81	1719.2	1733.5	1655.31	1661.84	1651.65	1633.26	1669.53	1632.34	1720.04	1719.92	1677.71	1678.43	1710.34	1696.06	1715.93	1692.83	1728.23	1721.13	1709.95
222.656006	1673.67	1706.62	1673.48	1714.57	1721.06	1711.45	1637.43	1701.92	1699.17	1698.08	1683.98	1672.77	1691.95	1679.91	1728.73	1703.33	1656.72	1701	1680.82	1730.6	1695.89	1669.61	1704.28	1662.28	1706.56	1669.04	1672.43	1697.81	1709.48	1679.14	1721.6	1733.27	1654.38	1661.95	1652.56	1631.98	1670.88	1634.22	1719.56	1720.46	1677.24	1680.68	1709.23	1695.33	1713.18	1695.39	1727.03	1718.36	1712.45
223.151001	1674.79	1707.22	1676.1	1716.1	1719.95	1711.72	1634.66	1703.54	1699.95	1698.65	1680.32	1673.32	1689.24	1679.02	1729.19	1703.86	1659.52	1701.1	1680.27	1730.33	1696.44	1671.3	1706.82	1662.62	1708.76	1669.67	1673.51	1695.11	1711.75	1678.08	1719.55	1733.49	1657.59	1662.46	1652.52	1632.27	1669.07	1633.6	1718.56	1720.12	1677.46	1680.02	1707.61	1696.61	1717.53	1693.84	1732.77	1720.85	1712.34
223.645996	1674.53	1708.9	1676.86	1714.44	1718.12	1713.34	1634.07	1703.41	1697.93	1699.97	1681.82	1674.68	1691.12	1681.06	1729.18	1704.74	1660.76	1701.41	1680.45	1733.03	1697.65	1671.55	1706.02	1662.1	1708.24	1671.39	1675.63	1698.74	1711.13	1678.23	1720.86	1735.13	1657.46	1665.24	1654.25	1630.64	1670.66	1633.79	1718.36	1719.93	1678.12	1677.58	1709.96	1697.68	1717.65	1694.15	1729.53	1718.88	1711.23
224.141006	1673.55	1711.56	1676.01	1714.8	1719.14	1710.47	1636.55	1703.73	1697.46	1700.24	1680.83	1671.54	1690.29	1679.56	1731.6	1707.23	1659.48	1702.24	1683.75	1732.75	1698.59	1672.49	1704.24	1663.3	1708.54	1670.45	1672.22	1699.55	1710.69	1681.1	1718.71	1734.31	1656.41	1662.91	1654.72	1631.34	1668.25	1634.7	1716.92	1718.72	1678.68	1679.87	1709.38	1696.52	1721.51	1694.05	1730.8	1722.99	1712.31
224.636993	1671.78	1710.39	1674.48	1715.29	1719.76	1711.07	1637.16	1704.16	1699.41	1699.5	1680.68	1671.86	1691.13	1681.56	1728.03	1703.72	1658.7	1703.33	1684.88	1730.75	1697.61	1672.22	1706.84	1662.23	1705.12	1671.77	1671.94	1696.59	1711.69	1679.36	1720	1733.23	1655.87	1663.94	1653.9	1632.62	1667.61	1635.05	1719.55	1722.42	1680.17	1681.99	1707.42	1698.33	1720.51	1693.37	1726.84	1718.45	1713.98
225.132004	1672.95	1709.33	1676.01	1714.62	1719.6	1713.19	1635.98	1702.8	1698.65	1699.33	1680.72	1672.14	1691.94	1678.67	1728.34	1706.18	1658.22	1700.4	1681.96	1732.21	1696.97	1671.34	1704.93	1660.44	1708.47	1668.98	1673.62	1695.92	1712.04	1679.89	1719.07	1735.23	1656.73	1665.01	1652.48	1630.55	1667.39	1633.94	1721.7	1719.28	1676.74	1679.13	1706.21	1698.33	1717.43	1693.84	1730.02	1720.83	1708.96
225.626999	1671.4	1706.62	1675.3	1714.84	1718.28	1711.28	1637.44	1703.31	1697.14	1698.78	1682.33	1672.54	1693.06	1680.87	1729.91	1703.85	1657.63	1699.84	1683.38	1735.26	1699.37	1671.76	1707.51	1663.96	1708.48	1670.04	1672.85	1697.18	1714.4	1678.89	1721	1736.25	1655.91	1663.2	1654.37	1631.63	1666.97	1635.23	1719.73	1722.47	1678.5	1679.83	1708.95	1697.53	1719.45	1693.22	1730.47	1721.56	1713.67
226.121994	1673.38	1709.68	1676.63	1714.46	1719.76	1714.01	1636.23	1702.33	1699.98	1698.81	1682.62	1672.43	1691.85	1679.77	1728.51	1704.44	1659.1	1701.14	1681.45	1728.78	1696.48	1670.71	1705.28	1661.91	1707.52	1668.62	1672.55	1695.27	1712.38	1678.48	1719.37	1733.76	1655.01	1663.58	1652.32	1631.88	1667.93	1632.28	1718.41	1720.18	1679.1	1681.57	1707.08	1697.93	1719.05	1692.29	1728.53	1721.39	1713.73
226.617004	1674.61	1711.78	1676.63	1714.66	1720.44	1710.52	1637.28	1702.14	1700.1	1700.11	1680.16	1670.99	1690.6	1682.65	1729.53	1705.2	1661.84	1702.32	1684.4	1731.18	1698.19	1675.09	1704.98	1661.73	1706.56	1672.66	1673.78	1696.37	1709.1	1679.32	1720.73	1735.53	1658.79	1665.4	1652.18	1632.18	1669.97	1633.08	1717.17	1721.34	1676.03	1681.61	1711.32	1696.73	1717.68	1695.61	1730.75	1722.22	1712.2
227.113007	1672.97	1709.78	1678.45	1717.13	1722.15	1713.36	1636.08	1702.79	1698.13	1697.78	1680.9	1671.27	1692.45	1678.8	1730.22	1704.25	1658.18	1699.91	1682.2	1732.84	1695.87	1669.71	1705.72	1660.48	1708.05	1667.56	1672.73	1695.88	1710.83	1679.73	1720.09	1735.14	1656.13	1661.66	1651	1630.31	1667.8	1630.59	1718.88	1720.18	1678.77	1681.9	1709.2	1699.16	1715.48	1688.94	1729.1	1719.88	1714.49
227.608002	1673.72	1708.61	1674.55	1716.45	1718.16	1712.9	1636.78	1700.93	1698.42	1699.29	1680.92	1672.62	1691.86	1682.23	1730.55	1705.12	1658.7	1701.7	1682.41	1732.16	1696.76	1672.23	1705.33	1662.4	1708.07	1671.38	1673.56	1695.13	1710.53	1680.29	1721.51	1735.21	1656.95	1664.39	1652.62	1633.75	1669.62	1633.44	1721.45	1723.21	1682.06	1683.33	1708.81	1697.57	1718.03	1694.59	1730.6	1721.96	1710.79
228.102997	1673.55	1708.01	1675.71	1714.09	1717.66	1713.48	1637	1703.5	1700.13	1700.09	1680.69	1673.23	1692.5	1679.58	1727.84	1704.22	1659.22	1700.92	1680.22	1732.03	1697.38	1672.61	1707.52	1661.92	1709.84	1668.74	1671.83	1696.83	1711.08	1680.49	1719.58	1735.96	1655.27	1660.68	1652.58	1632.26	1668.27	1631.16	1719.37	1720.4	1679.47	1679.78	1708.1	1697.53	1718.01	1693.62	1728.08	1718.06	1711.82
228.598007	1674.89	1711.98	1674.84	1716.54	1719.02	1710.59	1636.47	1703.69	1699.02	1700.22	1681.92	1672.42	1689.88	1680.35	1728.71	1703.27	1659.56	1699.6	1680.43	1729.85	1696.81	1671.35	1703.74	1661.48	1706.71	1670	1671.92	1696.58	1711.54	1676.69	1720.42	1733.74	1655.73	1660.91	1650.83	1631.2	1668.93	1633.77	1718.22	1720.74	1678.95	1678.75	1707.99	1695.31	1718.19	1694.74	1730.96	1719.37	1710.79
229.093002	1673.95	1710.13	1672.57	1715.21	1718.32	1709.55	1637.13	1702.17	1699.71	1699.89	1680.97	1674.25	1691.44	1679.54	1730.36	1705.02	1657.82	1699.76	1680.07	1731.64	1698.24	1673.4	1703.8	1663.4	1707.85	1671.79	1671.37	1696.43	1708.45	1679.4	1718.07	1736.7	1657.48	1661.92	1651.52	1632	1668.34	1633.1	1717.25	1718.89	1678.32	1679.47	1710.3	1698.37	1716.37	1694.63	1729.08	1721.3	1710.23
229.589005	1671.62	1708.69	1674.25	1715.66	1716.82	1710.52	1638.09	1704.66	1698.86	1698.16	1681.67	1672.66	1694.39	1679.35	1728.98	1707.81	1659.41	1702.31	1681.97	1730.2	1695.28	1672.69	1704.34	1663.71	1706.66	1669.01	1671.88	1695.49	1709.08	1676.59	1721.38	1733.5	1653.42	1660.64	1649.53	1630.39	1666.86	1633.02	1719.67	1720.53	1678.01	1681.3	1708.37	1696.63	1717.34	1692.09	1732.15	1721.06	1712.37
230.084000	1674.61	1710.15	1676.13	1716.29	1721.46	1710.11	1639.26	1704.76	1698.94	1698.45	1680.11	1674.21	1692.02	1679.82	1730.32	1707.78	1658.81	1702.73	1682.42	1734.43	1697.17	1670.53	1704.76	1661.22	1709.88	1668.99	1672.59	1696.12	1712.59	1679.18	1720.37	1736.31	1656.98	1663.76	1652.84	1632	1667.58	1633.21	1719.1	1723.22	1677.79	1678.42	1707.47	1697.68	1716.22	1694.76	1728.34	1718.71	1711.35
230.578995	1671.87	1708.05	1675.27	1713.03	1718.25	1708.65	1635.19	1703.41	1698.65	1699.38	1684.07	1674.2	1692.07	1677.47	1729.36	1706.88	1659.56	1703.19	1681.29	1734.81	1696.97	1672.95	1705.4	1662.62	1707.84	1669.14	1672.24	1697.35	1710.76	1680.25	1719.57	1734.77	1657.76	1661.9	1651.66	1632.39	1669.87	1634.36	1719.3	1720.76	1678.53	1679.67	1706.62	1694.4	1714.51	1690.7	1730.75	1719.97	1711.91
231.074005	1675.18	1707.03	1673.87	1716.27	1719.95	1709.72	1636.45	1700.91	1696.7	1697.11	1681.24	1672.3	1691.81	1679.36	1730.67	1704.04	1659.19	1702.66	1682.24	1732.65	1697.34	1670.51	1707.24	1663.56	1707.71	1669.53	1673.91	1696.47	1712.5	1678.02	1719.81	1733.2	1656.42	1661.39	1649.63	1634.04	1666.14	1633.62	1718.29	1718.98	1677.55	1679.32	1707.8	1697.05	1716.36	1691.44	1727.58	1722.21	1712.84
231.569000	1673.85	1707.93	1674.98	1714.8	1716.55	1711.28	1637.83	1702.83	1697.97	1697.8	1681.18	1672.89	1689.56	1680.59	1729.09	1704.17	1659.33	1702.47	1684.87	1733.51	1699.41	1674.29	1708.55	1664.21	1709.81	1669.92	1673.26	1697.64	1710.38	1680.27	1719.48	1733.83	1656.98	1665.04	1654.22	1631.38	1669.24	1632.94	1717.02	1719.59	1678.65	1679.29	1707.03	1697.26	1714.8	1692.57	1730.47	1720.12	1712.76
232.065002	1670.78	1708.02	1673.53	1715.64	1718.2	1712.22	1637.95	1703.16	1701.01	1697.19	1680.45	1674.04	1692.72	1680.2	1728.23	1705.13	1659.59	1703.09	1683.67	1734.01	1698.62	1673.03	1709.03	1665.63	1711.19	1671.11	1671.11	1698.2	1712.98	1678.84	1719.17	1732.9	1657.71	1664.5	1654.28	1631.95	1668.23	1633.35	1718.05	1718.55	1680.67	1680.37	1709.04	1695.03	1715.53	1693.16	1728.4	1721.14	1712.47
232.559998	1673.97	1708.03	1676.51	1712.74	1721.57	1712.26	1636.25	1702.73	1697.29	1701.97	1681.87	1672.43	1691.89	1678.21	1728.16	1704.46	1658.55	1701.54	1681.46	1731.41	1698.14	1670.88	1704.55	1660.3	1707.52	1669.14	1672.99	1698.18	1710.01	1678.68	1720.88	1734.2	1657.02	1663.18	1652.36	1631.5	1669.46	1633.93	1718.06	1720.51	1679.58	1680.33	1708.91	1695.98	1718.14	1692.01	1727.1	1721.81	1709.71
233.054993	1673.51	1709.45	1677.85	1715.01	1718.34	1710.01	1636.83	1703.54	1698.44	1698.17	1681.68	1670.49	1691.39	1680.2	1727.5	1705.12	1659.67	1701.6	1682.59	1730.26	1698.47	1672.22	1706.02	1663.58	1708.5	1670.38	1674.88	1696.23	1710.68	1681.29	1719.67	1735.82	1658.27	1664.91	1653.69	1632.32	1669.49	1632.43	1720.89	1721.75	1677.74	1678.06	1707.49	1696.18	1716.93	1694.49	1729.39	1718.62	1711.26
233.550003	1673.34	1708.58	1674.76	1715.7	1719.28	1712.5	1636.97	1700.63	1698.21	1696.09	1683.18	1670.27	1690.89	1679.63	1727.11	1703.93	1659.02	1699.89	1682.19	1729.74	1698.7	1671.89	1705.42	1663.7	1707.74	1670.87	1672.54	1695.84	1709.23	1677.67	1719.59	1732.4	1653.67	1660.79	1653.25	1632.8	1668.96	1634.19	1720.05	1720.12	1676.91	1678.72	1708.39	1693.68	1716.51	1694	1726.5	1717.17	1713.74
234.044998	1674.09	1709.53	1676.25	1714.52	1719.04	1713.91	1638.1	1700.84	1700	1698.59	1678.59	1672.68	1691.22	1679.59	1728.5	1702.89	1659.41	1701.65	1681.82	1727.97	1698.25	1673.46	1706.14	1662.65	1706.26	1670.28	1673.68	1695.95	1710.4	1680.31	1718.33	1733.69	1657.08	1663.1	1652.09	1630.82	1666.66	1632.22	1716.55	1720.15	1677.06	1681.18	1708.27	1697.39	1716.66	1691.39	1728.57	1719.18	1710.01
234.541000	1673.9	1708.34	1675.15	1712.7	1717.79	1710.66	1635.59	1702.66	1698.58	1697.81	1680.07	1671.77	1690.51	1680.64	1728.84	1704.09	1658.04	1699.37	1680.38	1729.43	1695.32	1671.9	1706.88	1663.11	1708.04	1668.82	1672.61	1697.22	1709.84	1677.92	1718.52	1733.39	1656.29	1663.85	1652.38	1631.64	1669.31	1632.26	1717.53	1719.07	1677.94	1680.14	1709.47	1698.34	1713.11	1690.77	1725.88	1719.1	1711.11
235.035995	1672.88	1708.4	1677.25	1712.51	1718.27	1710.49	1635.72	1700.36	1695.85	1696.61	1679	1667.71	1689.76	1678.3	1728.21	1703.92	1658.06	1701.4	1683.51	1730.08	1695	1670.18	1706.74	1661.11	1707.53	1667.41	1672.87	1695.32	1711.26	1678.33	1720.47	1735.88	1655.79	1663.55	1653.43	1629.48	1669.01	1634.72	1719.02	1719.69	1677.82	1677.43	1710.28	1695.11	1713.07	1693.76	1726.79	1718.7	1707.94
235.531006	1673.97	1708.83	1674.7	1712.59	1716.14	1708.91	1636.66	1701.98	1698.75	1698.55	1680.25	1671.61	1691.71	1678.99	1727.83	1703.88	1657.78	1703.44	1680.03	1731.53	1696.54	1671.27	1704.08	1662.79	1705.94	1669.92	1674.18	1696.34	1709.86	1679.98	1718.92	1734.91	1654.67	1662.58	1652.61	1633.39	1667.6	1631.81	1717.58	1718.9	1677.26	1680.11	1709.37	1695.73	1713.97	1694.9	1726.91	1719.58	1708.86
236.026001	1672.62	1707.19	1676.95	1713.06	1718.12	1710.47	1635.26	1703.76	1699.94	1697.39	1682.29	1673.46	1691.03	1678.24	1730.33	1705.62	1658.86	1698.8	1680.56	1730.5	1695.5	1670.86	1703.63	1661.34	1709.63	1668.87	1672.63	1694.92	1710.85	1677.81	1719.78	1733.17	1657.1	1659.35	1653.18	1630.96	1668.66	1633.12	1717.54	1720.72	1678.14	1679.73	1706.37	1696.03	1716.21	1693.85	1729.27	1720.66	1711.4
236.522003	1672.4	1709.63	1673.81	1713.31	1721.63	1709.81	1635.83	1699.82	1697.27	1696.86	1680.09	1670.96	1691.02	1678.18	1728.57	1701.18	1657.47	1701.91	1682.55	1730.5	1698.71	1671.2	1703.63	1663.28	1706.61	1668.43	1671.08	1695.55	1709.08	1678.11	1719.01	1734.02	1656.58	1661.05	1653.87	1633.2	1667.79	1634.21	1716.29	1719.39	1679.22	1681.07	1708	1698.34	1712.64	1693.93	1727.67	1720.77	1713.88
237.016998	1669.58	1707.26	1674.18	1712.74	1716.31	1710.9	1637.32	1702.42	1696.45	1698.34	1682.24	1672.36	1693.43	1679.27	1729.64	1704.22	1659.7	1701.13	1682.36	1729.35	1696.6	1673.41	1705.07	1661.84	1709.29	1669.86	1672.15	1695.41	1711.09	1677.9	1720.23	1736.26	1656.37	1659.34	1651.08	1633	1665.1	1634.2	1716.68	1718.59	1676.21	1677.03	1707.05	1695.68	1715.21	1696.38	1727.29	1719.7	1710.42
237.511993	1674.46	1710.65	1676.42	1716.36	1719.97	1712.53	1636.43	1701.46	1698.01	1697.24	1680.73	1670.21	1690.86	1679.93	1728.48	1701.78	1658.73	1701.75	1682.08	1730.41	1695.34	1671.64	1703.94	1661.6	1708.97	1669.77	1672.15	1695.55	1710.78	1680.33	1718.7	1734.4	1654.45	1661.17	1653.91	1630.97	1666.7	1633.1	1717.76	1718.7	1679.58	1678.88	1706.77	1695.33	1715.2	1694.79	1730.5	1721.62	1710.15
238.007004	1671.79	1707.76	1674.83	1713.59	1718.17	1710.89	1636.91	1699.77	1698.81	1696.85	1679.34	1672.42	1691.83	1679.72	1728.72	1703.83	1659.33	1702.08	1681.21	1731.58	1697.42	1670.15	1705.57	1660.98	1708.32	1668.49	1672.22	1693.82	1710.19	1678.78	1718.32	1733.21	1654.5	1660.25	1650.4	1628.32	1668.32	1633.33	1718.45	1718.43	1678.31	1681.82	1708.74	1695.98	1714.96	1690.89	1730.72	1721.71	1712.2
238.501999	1671.05	1706.02	1672.67	1712.15	1718.67	1710.99	1635.31	1701.06	1698.17	1697.75	1680.06	1671.11	1689.2	1677.91	1728.35	1705.64	1655.44	1699.41	1680.62	1730.77	1698.08	1669.21	1703.17	1661.76	1707.71	1669.29	1672.45	1695.41	1708.96	1677.11	1718.63	1731.93	1656.4	1660.03	1652.17	1630.62	1668.44	1632.48	1717.11	1719.13	1678.28	1679.35	1706.21	1695.58	1714.12	1689.55	1725.52	1720.77	1711.8
238.998001	1674.09	1707.85	1675.5	1715.52	1719.31	1710.92	1635.51	1704.95	1698.63	1698.68	1682.25	1672.4	1691.96	1679.75	1729.03	1706.28	1660.04	1700.7	1682.76	1731.67	1696.94	1672.31	1705.85	1662.32	1705.98	1671.01	1673.93	1696.41	1710.44	1679.06	1717.87	1733.48	1657.79	1661.94	1652.75	1631	1668.95	1632.44	1717.85	1721.1	1678.37	1676.29	1707.52	1695.42	1712.51	1692.47	1727.04	1717.96	1708.02
239.492996	1672.13	1709.29	1674.44	1711.87	1718.5	1712.67	1636.14	1702.01	1697.43	1696.9	1680.45	1671.58	1692.85	1678.52	1727.22	1705.65	1659.32	1701.61	1682.92	1732.29	1697.29	1671.76	1706.69	1661.73	1708.66	1668.29	1672.25	1695.96	1709.93	1679.18	1717.94	1734.16	1655.52	1661.68	1652.85	1632.62	1668.93	1633.88	1720.2	1722.58	1677.99	1681.26	1707.67	1694.74	1714.21	1693.13	1729.54	1722.33	1712.87
239.988007	1672.42	1706.84	1673.61	1712.98	1716.26	1708.68	1635.85	1702.26	1700.7	1700.05	1681.5	1670.53	1691.68	1682.22	1728.4	1705	1657.2	1698.93	1681.56	1730.1	1695.93	1671.13	1705.1	1662.96	1707.77	1669.1	1672.78	1695.95	1711.12	1678.84	1721.38	1735	1657.45	1661.79	1651.69	1631.23	1669.73	1633.36	1720.16	1721.03	1677.45	1679.75	1707.87	1695.48	1714.65	1695.57	1725.53	1718.22	1709.74
240.483002	1672.11	1708.35	1677.5	1714.59	1716.29	1709.12	1637.68	1703.75	1697.65	1699.72	1681.43	1668.78	1692.16	1678.7	1729.92	1706.76	1658.04	1701.45	1682.15	1730.33	1694.94	1672.89	1705.76	1661.75	1711	1669.54	1673.03	1697.77	1709.61	1679.22	1717.18	1734.5	1656.22	1661.86	1652.87	1631.05	1668.02	1634.5	1721.37	1721.25	1674.87	1681.23	1709.65	1696.9	1713.69	1692.16	1726.67	1720.76	1707.71
240.977997	1674.31	1708.87	1674.08	1713.78	1720.15	1711.32	1638.85	1702.83	1697.63	1696.43	1681.6	1673.5	1690.04	1681.15	1727.09	1707.23	1657.18	1703.09	1682.33	1730.54	1696.84	1672.02	1702.75	1662.73	1707.34	1669.13	1672.17	1696.93	1709.39	1678.41	1719.52	1732.12	1655.06	1662.98	1654.8	1632	1669.15	1633.86	1720.49	1719.95	1677.36	1678.91	1708.22	1697.37	1715.32	1693.1	1728.67	1716.3	1714.86
241.473999	1672.73	1713.86	1674.72	1716.02	1720.55	1710.3	1637.06	1704.35	1697.95	1698.51	1681.28	1671.59	1691.1	1679.26	1726.89	1705.5	1657.48	1700.57	1682.11	1728.81	1693.83	1673.27	1705.47	1662.23	1707.89	1670.7	1670.77	1694.64	1709.96	1677.77	1720.15	1735.15	1655.25	1661.24	1650.24	1632.05	1666.83	1633.79	1718.56	1716.99	1678.04	1677.68	1706.87	1695.44	1717.17	1692.68	1728.41	1719.93	1711.63
241.968994	1668.83	1705.5	1675.32	1713.07	1716.85	1711.45	1635.72	1702.17	1699.73	1700.19	1679.62	1670.65	1691.74	1680.58	1728.08	1704.28	1658.4	1702.16	1681.59	1729.4	1696.99	1669.75	1705.03	1663.85	1705.51	1667.93	1672.35	1698.29	1709.4	1680.24	1719.11	1737.55	1655.1	1662.56	1654.21	1633.24	1668.05	1634.29	1719.36	1719.86	1679.77	1677.58	1709.29	1695.06	1716.74	1692.12	1726.8	1716.16	1714.91
242.464005	1675.26	1708.03	1675.67	1714.96	1719.43	1715.54	1637.24	1703	1698.74	1698.97	1680.39	1673.26	1692.1	1681.36	1729.35	1706.17	1657.85	1703.34	1683.46	1731.08	1699.58	1674.61	1707.93	1664.53	1706.12	1670.62	1674.42	1697.93	1711.08	1680.93	1720.23	1735.7	1656.53	1666.89	1654.43	1632.78	1668.32	1636.52	1721.19	1722.29	1677.45	1679.2	1705.77	1696.07	1716.16	1693.31	1728.34	1721.48	1711.11
242.959000	1673.85	1710.06	1678.71	1713.32	1719.41	1713.72	1637.31	1703.63	1701.46	1698.6	1681.23	1671.5	1693.67	1681.32	1729.47	1706.35	1658.77	1702.96	1683.1	1733.95	1700.37	1674.53	1705.03	1663.3	1708.55	1670.81	1674.36	1699.1	1710.42	1683.29	1722.03	1737.77	1659.13	1665.67	1656.33	1633.73	1666.86	1635.33	1722.17	1724.01	1680.84	1681.1	1709.66	1696.19	1714.6	1694.19	1729.93	1720.64	1707.67
243.453995	1674.98	1711.82	1678.23	1714.86	1722.49	1715.48	1637.44	1705	1702.14	1704.26	1680.83	1673.98	1695.16	1681.93	1730.07	1709.17	1658.17	1702.29	1681.66	1733.76	1696.4	1675.37	1705.85	1664.31	1708.09	1673.74	1671.54	1697.68	1711.44	1683.49	1720.58	1738.75	1659.91	1666.72	1656.24	1633.32	1669.83	1637.95	1723.3	1725.06	1676.81	1680.54	1709.18	1694.54	1711.4	1692.03	1727.31	1720.32	1709.88
243.949997	1674.15	1710.16	1678.52	1714.57	1719.34	1716.34	1635.99	1706.23	1700.42	1701.13	1682.38	1674.7	1697.29	1679.57	1730.72	1711.45	1657.97	1702.42	1682.98	1732.28	1700.19	1674.56	1708.17	1666.12	1706.97	1673.41	1673.32	1699.72	1712.26	1682.48	1722.92	1736.86	1660.08	1668.16	1655.54	1634.34	1667.85	1634.6	1725.9	1725.72	1677.72	1680.93	1707.47	1692.91	1714.08	1691.91	1724.33	1719.72	1709.47
244.445007	1671.01	1711.09	1679.67	1716.79	1720.97	1715.44	1637.76	1703.62	1701.75	1704.22	1681.7	1675.96	1693.86	1681.73	1731.17	1708.7	1660.1	1702.7	1683.15	1733.84	1699.34	1675.39	1708.54	1663.4	1707.45	1673.12	1672.47	1697.23	1710.53	1683.23	1719.21	1736.22	1657.31	1665.9	1655.28	1633.12	1670.06	1636.3	1722.91	1724.6	1675.99	1677.97	1709.09	1696.47	1714.26	1689.3	1728.02	1720.7	1708.51
244.940002	1672.28	1709.08	1677.46	1716.21	1718.6	1714.94	1637.84	1701.71	1698.76	1700.85	1680.62	1672.48	1695.44	1681.3	1729.11	1708.45	1661.03	1701.02	1681.84	1731.54	1700.42	1674.81	1705.8	1663.99	1708.55	1671.79	1672.3	1700.18	1711.72	1682.2	1718.79	1735.64	1659.73	1667.23	1655.58	1632.98	1668.65	1635.53	1723.33	1724.14	1677.86	1678.73	1707.99	1689.48	1713.63	1691.48	1725.15	1718.12	1710.71
245.434998	1672.32	1709.34	1676.74	1715.52	1717.99	1717.07	1635.81	1703.65	1700.48	1701.1	1682.33	1672.48	1692.11	1679.85	1726.98	1707.84	1658.43	1703.58	1683.27	1729.53	1698.27	1673.07	1706.69	1663.52	1713.25	1672.95	1673.98	1698.86	1714.52	1682.94	1721.68	1735.64	1659.46	1666.74	1655.92	1632.94	1670.37	1634.79	1724.15	1723.44	1677.97	1678.58	1710.98	1690.6	1713.02	1692.41	1727.51	1715.31	1708.73
245.931000	1673.96	1711.46	1677.96	1715.36	1718.52	1713.86	1636.81	1703.92	1699.88	1702.56	1682.28	1673.52	1695.15	1681.72	1728.15	1709.13	1658.52	1702.62	1683.4	1730.3	1697.97	1674.96	1707.19	1662.9	1709.94	1672.36	1674.9	1698.17	1714.37	1682.32	1720.76	1739.49	1658.04	1663.42	1654.83	1633.68	1669.23	1636.25	1725.05	1726.64	1675.93	1676.96	1706.24	1692.47	1709.74	1692.41	1723.26	1718.04	1711.22
246.425995	1673.29	1711.22	1677.09	1714.49	1717.67	1715.36	1637.11	1703.5	1700.65	1700.89	1680.06	1673.3	1695.26	1681.61	1727.97	1705.75	1659.87	1700.36	1682.25	1729.65	1696.42	1673.32	1706.46	1659.99	1708.57	1672.21	1674.15	1697.7	1710.87	1680.74	1719.98	1737.52	1659.15	1667.72	1654.09	1632.8	1669.85	1634.41	1725.33	1724.99	1675.71	1681.35	1709.45	1694.37	1711.8	1694.41	1722.77	1715.76	1708.91
246.921005	1674.18	1708.2	1679.67	1716.54	1719.72	1713.36	1637.65	1702.56	1701.02	1702.68	1682.29	1674.24	1694.27	1679.56	1727.79	1705.75	1659.92	1701.08	1681.36	1732.21	1698.22	1673.71	1705.25	1660.27	1707.68	1670.55	1671.52	1697.29	1711.01	1679.38	1721.07	1736.58	1657.67	1664.4	1655.32	1632.35	1669.27	1635.18	1723.6	1726.87	1673.64	1680.26	1706.74	1691.52	1710.86	1690.97	1726.5	1716.48	1712.1
247.416000	1674.34	1708.87	1677.82	1715.2	1715.87	1714.59	1638.4	1702.38	1700.91	1703.3	1683.71	1673.97	1693.24	1680.39	1729.17	1708.73	1659.64	1700.87	1682.89	1731.14	1695.42	1672.65	1705.07	1660.72	1709.07	1668.62	1670.87	1695.44	1711.28	1679.38	1720.25	1735.04	1657.8	1664.23	1652.99	1630.51	1666.58	1633.81	1724.52	1722.33	1675.73	1679.22	1709.2	1695.11	1713.44	1691.73	1726.53	1718.73	1710.81
247.910995	1670.12	1706.7	1673.26	1712.33	1716.15	1711.41	1635.33	1703.06	1697.56	1700.53	1679.7	1671.93	1692.54	1679.51	1728.32	1707.41	1659.12	1703.06	1683.55	1729.24	1699.42	1673.25	1704.81	1663.57	1708.71	1671.41	1672.77	1696.16	1712.37	1680.12	1719.2	1736.99	1655.99	1657.67	1652.31	1631.57	1668.12	1633.78	1721.38	1717.14	1675.25	1672.46	1701.18	1694.87	1709.16	1687.64	1725.88	1718.41	1707.83
248.406998	1671.25	1708.73	1673.53	1715.37	1716.87	1713.11	1634.96	1701.79	1700.83	1701.36	1681.52	1674.83	1694.98	1679.24	1726.52	1707.99	1658.79	1701.64	1682.28	1728.03	1697.68	1673.01	1705.44	1662.82	1708.19	1668.37	1672.47	1695.5	1710.42	1676.45	1718.66	1733.23	1654.95	1661.99	1652.93	1632.89	1667.59	1632.95	1724.36	1722.3	1673.29	1675.2	1704.43	1691.38	1708.06	1688.33	1725.03	1715.11	1708.74
248.901993	1670.44	1706.89	1676.83	1714.06	1715.4	1712.59	1636.52	1705.31	1699.67	1701.47	1681.98	1672.03	1692.45	1680.69	1728.12	1706.8	1658.66	1701.85	1682.44	1728.7	1696.69	1673.75	1703.84	1665.78	1706.56	1670.13	1671.88	1695.56	1710.75	1681.53	1719.9	1733.58	1656.82	1663.57	1655	1632.62	1669.46	1633.71	1721.66	1721.58	1676.74	1677.14	1704.23	1692.92	1711.25	1689.43	1725.64	1718.12	1710.95
249.397003	1672.75	1707.23	1676.54	1715.05	1718.9	1714.6	1637.1	1704.7	1699.07	1700.05	1681.4	1673.54	1693.47	1681.7	1728.06	1704.9	1657.64	1702.87	1682.36	1731.45	1700.25	1672.67	1706.15	1664.04	1708.95	1669.48	1674.09	1695.72	1712.51	1678.28	1720.91	1737.24	1655.58	1664.65	1654.4	1633.06	1668.98	1634.72	1723.06	1721.55	1677.21	1675.74	1703.5	1692.59	1710.75	1691.2	1724.15	1716.27	1711.19
249.891998	1672.95	1708.83	1675.12	1714.35	1718.1	1714.23	1639.03	1703.48	1701.23	1700.95	1681.29	1673.99	1691.99	1680.81	1728.04	1706.45	1658.25	1702.09	1684.58	1730.44	1694.67	1671.7	1706.23	1662.66	1707.54	1671.62	1671.24	1697.82	1711.34	1680.57	1720.27	1735.49	1655.43	1662.04	1653.62	1632.57	1668.83	1635.41	1719.4	1719.4	1675.28	1678.24	1707.74	1696.69	1711.91	1689.23	1724.66	1718.06	1709.91
250.386993	1672.17	1708.74	1675.92	1712.7	1717.97	1712.01	1635.2	1703.11	1700.88	1699.73	1681.98	1673.99	1694.51	1679.84	1729.88	1704.86	1659.51	1701.02	1683.6	1731.01	1698	1675.22	1706.83	1662.74	1707.99	1670.46	1672.83	1697.61	1712.3	1680.07	1723.34	1734.69	1656.51	1665.24	1653.68	1634	1669.56	1634.62	1721.36	1722.62	1677.17	1682.3	1707.12	1692.51	1712.49	1691.7	1723.34	1715.34	1709.97
250.882996	1671.4	1708.23	1678.86	1715.04	1716.73	1714.96	1636.22	1703.97	1698.81	1699.82	1683.23	1672.12	1693	1681.95	1729.9	1707.52	1658.51	1701.51	1682.85	1731.26	1697.94	1673.24	1706.91	1663.09	1708.74	1669.46	1671.22	1697.34	1709.02	1679.46	1718.52	1734.68	1655.63	1664.56	1652.41	1632.81	1669.07	1633.21	1721.64	1724.57	1673.89	1676.35	1708.23	1694.18	1711.47	1689.94	1722.6	1717.83	1710.43
251.378006	1672.31	1710.33	1677.72	1712.37	1718.2	1716.31	1637.56	1703.45	1701.09	1699.67	1681.94	1674.77	1691.6	1681.15	1727.39	1706	1658.78	1702.95	1682.19	1728.75	1696.73	1672.05	1705.42	1662.42	1706.84	1669.07	1668.64	1695.1	1709.7	1678.13	1716.85	1734.5	1655.8	1659.67	1652.87	1630.96	1667.2	1633.52	1722.19	1719.4	1674.87	1676.23	1707.48	1694.31	1711.09	1692.17	1723.96	1718.67	1707.96
251.873001	1675.63	1710.05	1680.04	1712.74	1720.14	1714.66	1637.26	1701.82	1699.97	1699.06	1681.17	1673.7	1691.84	1682.2	1728.71	1703.57	1657.4	1703.56	1680.26	1730.34	1696.34	1670.85	1704.59	1662.42	1707.04	1667.91	1670.48	1695.19	1708.52	1677.51	1720.7	1734.52	1656.08	1660.83	1652.06	1630.66	1668.07	1636.12	1720.22	1719.4	1676.23	1680.48	1705	1693.19	1712.96	1691.85	1724.36	1717.41	1710.23
252.367996	1674.21	1711.32	1674.83	1715.65	1719.91	1713.58	1638.49	1703.11	1699.16	1701.67	1681.59	1671.12	1692.78	1679.63	1727.52	1706.78	1660.34	1701.59	1682.46	1727.98	1700.03	1673.07	1703.65	1662.89	1708.27	1671.29	1671	1693.74	1710.09	1679.63	1716.46	1733.98	1656.99	1662.81	1652.71	1631.9	1667.69	1632.43	1716.82	1720.89	1671.28	1679.74	1708.93	1694.68	1711.64	1689.89	1724.48	1717.38	1710.6
252.863007	1674.6	1709.94	1676.79	1715.5	1718.06	1715.11	1635.5	1707.1	1698.49	1700.73	1682.99	1672.98	1695.48	1681.34	1729.49	1709.11	1658.22	1701.68	1683.39	1730.34	1697.12	1675.16	1706.93	1664.32	1708.88	1669.07	1672.4	1697.14	1712.21	1681.42	1720.85	1736.05	1658	1664.41	1653.59	1632.89	1667.22	1634.95	1720.77	1721.4	1675.36	1676.9	1704.92	1693.72	1716.02	1693.82	1722.99	1716.69	1709.29
253.358994	1672.46	1707.88	1674.93	1712.82	1716.13	1713.98	1636.99	1705.41	1701.27	1701.81	1682.78	1672.37	1693.97	1679.81	1728.7	1705.97	1661.24	1703.48	1682.96	1731.1	1697.93	1675.14	1707.84	1665.34	1709.66	1672.13	1672.38	1695.71	1709.91	1680.23	1718.96	1735.05	1658.33	1660.61	1653.78	1632.07	1669.31	1634.55	1720.67	1721.07	1672.9	1677.19	1705.67	1694.7	1712.35	1690.47	1728.42	1715.24	1710.52
253.854004	1673.29	1708.8	1673.04	1714.58	1716.97	1712.49	1636.51	1700.98	1699.41	1700.22	1680.64	1673.56	1693.48	1679.83	1726.86	1705.82	1659.12	1701.11	1683.24	1727.95	1696.69	1673.31	1704.42	1661.4	1704.99	1669.3	1672.19	1696.22	1706.58	1680.1	1719.3	1735.55	1656.67	1662.01	1654.67	1631.52	1668.36	1632.75	1724.05	1721.82	1677.07	1675.39	1703.93	1692.6	1711.99	1690.61	1725.63	1719.45	1709.28
254.348999	1671.05	1707.1	1677.08	1713.28	1718.36	1709.69	1638.26	1704.03	1699.51	1698.41	1681.09	1673.52	1691.73	1679.44	1727.01	1703.14	1658.13	1702.13	1680.38	1729.68	1694.94	1670.43	1705.35	1663.35	1709.23	1669.97	1674.46	1695.98	1709.98	1679.07	1717.64	1733.81	1656.06	1659.95	1652.36	1632.2	1667.93	1635.21	1721.22	1718.51	1676.91	1675.74	1705.92	1694.99	1709.17	1690.48	1722.57	1717.94	1707.24
254.843994	1674.1	1707.77	1677.36	1713.86	1718.55	1710.26	1636.41	1703.41	1699.26	1701.41	1680.98	1672.66	1693.14	1680.6	1727.3	1705.27	1659.18	1702.1	1682.01	1730.73	1698.1	1671.68	1705.77	1662.55	1709.21	1668.74	1672.27	1695.77	1708.03	1678.81	1718.4	1734.07	1654.79	1661.45	1652.78	1629.66	1668.01	1632.86	1721.68	1720.5	1677.14	1679.74	1705.67	1694.57	1712.9	1692.4	1726.39	1717.21	1707.29
255.339005	1672.36	1707.58	1676.55	1714.5	1716.99	1713.13	1636.91	1703.48	1700.02	1699.18	1684.2	1672.05	1692.51	1681.23	1727.43	1707.63	1659.72	1702.13	1682.53	1730.44	1697.55	1675.57	1705.75	1662.35	1707.38	1671.14	1671.1	1695.69	1709.04	1678.93	1717.67	1731.97	1655.52	1662.2	1655.72	1629.94	1666.97	1632.47	1717.95	1715.61	1678.33	1676.49	1706.46	1692.16	1712.19	1693.02	1726.54	1716.86	1710.56
255.835007	1670.47	1706.35	1674.1	1715.34	1721.13	1711.36	1634.94	1702.32	1700.16	1697.16	1683.25	1673.69	1693.6	1681.63	1729.05	1706.56	1659.87	1701.93	1681.66	1730.38	1699.13	1675.34	1708.73	1664.15	1708.32	1670.14	1673.45	1696.09	1709.86	1678.39	1721.66	1735.21	1658.05	1663.73	1653.43	1632.77	1667.56	1634.44	1722.14	1721.05	1676.44	1676.98	1706.45	1692.38	1710.44	1693.83	1726.54	1716.73	1711.24
256.329987	1674.77	1708.44	1676.47	1713.57	1715.04	1714.64	1636.61	1704.08	1699.98	1699.47	1680.22	1671.98	1692.35	1680.68	1728.34	1706.74	1659.2	1701.67	1681.82	1733.26	1697.86	1674.68	1707.47	1664.92	1707.8	1672.9	1673.73	1698.07	1711.92	1683.83	1721.79	1737.25	1660.52	1666.13	1654.98	1633.45	1668.81	1636.99	1722.29	1723.58	1677.25	1675.04	1706.41	1694.12	1710.51	1692.15	1725.67	1718.42	1710.36
256.825012	1672.56	1709.67	1675.78	1714.04	1718.19	1711.72	1636.83	1701.26	1697.48	1700.38	1682.79	1672.76	1691.84	1681.96	1727.69	1705.16	1658.4	1700.89	1681.51	1727.73	1693.49	1671.69	1703.67	1661.46	1704.83	1669.5	1672.49	1695.53	1709.78	1679.91	1716.61	1733.95	1656.62	1664.63	1652.98	1634.43	1668.88	1636.92	1723.03	1722.71	1677.03	1676	1704.65	1692.15	1710.85	1693.09	1726.45	1717.11	1711.09
257.320007	1673.82	1708.39	1679.25	1715.03	1721.12	1714.79	1634.53	1702.01	1699.41	1699.97	1682	1670.69	1691.96	1679.23	1728.81	1707.31	1657.73	1701.18	1680.89	1731.25	1698.42	1673.45	1703.75	1662.78	1708.49	1670.29	1671.8	1696.29	1713.46	1680.34	1718.7	1735.2	1657.88	1663.54	1653.43	1632.8	1668.11	1633.25	1722.12	1722.06	1673.08	1675.31	1703.56	1693.15	1707.83	1689.08	1724.37	1715.38	1709.5
257.815002	1673.34	1706.6	1674.93	1711.02	1713.53	1711.69	1636.98	1699.35	1697.47	1700.12	1681.15	1673.03	1694.38	1679.58	1726.96	1705.65	1657.88	1700.86	1682.9	1728.14	1695.96	1670.36	1706.2	1662.44	1707.39	1670.2	1670.82	1695.98	1710.12	1677.44	1717.07	1733.27	1656.63	1662.06	1653.57	1632.53	1666.88	1632.9	1722.38	1720.32	1673.36	1676.93	1704	1690.86	1711.04	1689.97	1725.08	1715.7	1711.91
258.311005	1673.58	1709.25	1674	1716.11	1717.98	1711.89	1636.33	1700.38	1697.04	1700.1	1679.79	1671.09	1691.97	1679.26	1727.35	1703.3	1658.13	1699.97	1680.29	1729.99	1698.31	1673.36	1704.5	1661.91	1709.35	1669.95	1671.91	1695.63	1707.84	1679.79	1716.78	1734.13	1654.99	1661.3	1652.48	1632.15	1665.72	1635.01	1723.29	1721.36	1675.79	1676.04	1704.15	1689.51	1707.63	1689.94	1723.14	1717.08	1705.48
258.806000	1671.65	1707.83	1677.16	1715.53	1719.48	1712.06	1636.91	1703.08	1698.62	1699.97	1679.71	1672.68	1690.48	1678.53	1726.05	1702.53	1657.01	1700.51	1682.79	1726.46	1696.95	1672.08	1702.84	1660.78	1703.58	1670.72	1671.79	1695.26	1708.61	1678.16	1715.83	1732.78	1655.84	1661.98	1652.7	1629.98	1667.76	1633.52	1722.32	1720.37	1674.64	1677.97	1704.63	1690.11	1710.31	1687.98	1724.62	1718.01	1710.96
259.300995	1673.5	1705.42	1677.18	1713.29	1716.81	1711.49	1633.63	1702.2	1698.45	1699.41	1682.76	1671.9	1693.31	1681.8	1725.79	1703.85	1658.11	1700.83	1683.09	1730.6	1696.41	1676.07	1705.38	1661.88	1707.55	1669.33	1670.28	1697.25	1710.12	1680.7	1719.6	1733.19	1656.9	1662.77	1652.43	1632.8	1669.75	1633.12	1722.98	1720.65	1674.68	1678.58	1702.6	1691.37	1713.34	1690.71	1727.19	1717.12	1709.71
259.795990	1672.74	1706.99	1673.69	1716.16	1716.05	1711.13	1637.68	1701.69	1699.78	1699.41	1682.3	1670.18	1692.35	1680.3	1725.14	1706.34	1658.46	1701.99	1682.78	1727.95	1696.9	1673.64	1707.98	1663.65	1708.75	1672.51	1671.5	1696.27	1713.2	1681.1	1718.9	1734.91	1659.01	1664.7	1653.32	1632.34	1668.32	1633.19	1722.55	1720.38	1676.49	1674.59	1706.26	1693.85	1710.09	1692.48	1723.74	1715.35	1708.52
260.290985	1673.28	1709.82	1675.23	1714.85	1717.77	1710.33	1635.99	1703.66	1699.66	1700.1	1680.14	1672.29	1693.8	1679.69	1725.59	1704.2	1659.02	1700.93	1680.53	1728.46	1694	1670.11	1705.67	1664.03	1707.51	1671.46	1673.05	1696.58	1709.78	1678.85	1717.67	1733.05	1657.1	1664.84	1653	1630.88	1667.28	1635.35	1719.97	1719.36	1672.32	1677.97	1708.73	1693.81	1711.84	1690.93	1722.69	1717.44	1708.62
260.786987	1674.2	1707.73	1677.2	1714.04	1716.35	1712.58	1636.08	1704.48	1696.73	1699.21	1680.75	1673.47	1693.21	1678.96	1723.93	1702.11	1658.04	1701.38	1681.48	1728.13	1697.78	1672.75	1705.8	1663.7	1707.58	1668.59	1674.31	1694.63	1710.98	1681.68	1720.78	1734.63	1656.67	1664.88	1654.91	1633.23	1668.7	1634.7	1718.85	1719.39	1673.3	1676.87	1707.46	1692.06	1709.82	1693.22	1722.69	1717.32	1709.01
261.282013	1673.42	1709.45	1675.19	1711.58	1716.23	1711.72	1636.01	1703.34	1698.3	1699.37	1680.38	1672.04	1690.61	1678.58	1725.56	1703.08	1659.08	1702.65	1680.93	1728.96	1699.4	1671.95	1704.89	1662.2	1705.61	1672.29	1672.29	1697.38	1710.58	1678.96	1720.57	1733.26	1658.09	1662.87	1653.09	1632.32	1667.01	1634.69	1720.32	1720.75	1675.85	1675.12	1704.79	1690.97	1709.44	1690.72	1722.95	1717.71	1707.77
261.777008	1672.22	1708.74	1673.48	1713.15	1717.09	1711.53	1638.21	1700.07	1699.72	1697.6	1681.83	1672.43	1690.65	1683.64	1725.39	1704.13	1658.37	1701.64	1682.27	1729.21	1697.75	1673.81	1703.78	1663.18	1708.39	1671.87	1673.13	1695.66	1712.75	1680.51	1720.39	1734.67	1656.34	1662.34	1654.6	1632.61	1669.83	1634.59	1718.96	1719.53	1674.51	1677.11	1706.34	1688.97	1707.1	1689.68	1722.89	1716.26	1709.54
262.272003	1671.03	1709.2	1675.01	1711.43	1717.16	1710.66	1637.57	1701.05	1697.7	1700.65	1682.37	1674.01	1693.27	1679.02	1726.62	1705.35	1657.5	1701.74	1680.35	1727.57	1697.76	1673.76	1704.43	1662.55	1704.56	1670.76	1671	1699.51	1710.5	1679	1718.6	1733.33	1657.78	1662.07	1652.83	1631.96	1665.52	1635.31	1720.07	1718.41	1672.7	1676.56	1702.44	1690.06	1712.55	1686.42	1725.99	1714.42	1706.71
262.766998	1671.18	1706.88	1676.8	1711.37	1716.87	1712.31	1635.89	1703.93	1698.58	1698.58	1681.12	1671.69	1692.43	1678.89	1727.07	1704.7	1658.1	1699.46	1682.05	1728.99	1696.26	1672.76	1703.56	1662.93	1706.51	1670.75	1671.46	1695.35	1708.75	1679.93	1718.1	1729.37	1658.01	1661.73	1653.06	1631.11	1668.29	1633.1	1719.69	1719.66	1676.66	1679.37	1703.21	1690.07	1710.82	1689.01	1724.8	1716.52	1706.4
263.263000	1672.01	1708.3	1675.18	1714.58	1715.66	1710.08	1639.28	1702.83	1699.49	1697.68	1680.46	1672.08	1692.46	1679.88	1724.89	1704.38	1658.18	1699.98	1681.26	1728.47	1696.65	1674.81	1703.78	1663.99	1706.31	1673.37	1672.26	1695.36	1709.76	1680.6	1717.85	1732.9	1655.74	1663.18	1655.06	1632.39	1668.47	1632.12	1717.63	1718.56	1670.63	1676.38	1702.96	1689.82	1713.35	1688.57	1720.26	1714.92	1707.53
263.757996	1669.48	1705.32	1675.81	1711.2	1714.79	1712.04	1635.57	1702.59	1698.2	1699.91	1681.9	1672.34	1695.34	1677.31	1723.76	1704.22	1657.45	1700.2	1680.22	1727.34	1693.03	1671.41	1702.61	1664.54	1705.04	1670.34	1671.43	1694.56	1707.9	1679.66	1716.05	1734.21	1656.16	1664.16	1653.33	1630.62	1666.24	1633.78	1719.09	1720.82	1673.65	1675.56	1705.18	1688.67	1709.64	1688.57	1723.67	1715.64	1707.46
264.252991	1670.17	1706.03	1675.79	1713.46	1717.81	1708.78	1635.84	1701.04	1697.7	1697.14	1679.54	1672.24	1689.54	1679.57	1726.05	1702.71	1657.05	1699.19	1681.68	1727.35	1692.94	1673.08	1703.56	1663.58	1704.41	1669.33	1671.81	1693.42	1710.6	1678.75	1717.29	1732.84	1654.96	1661.41	1653.79	1631.32	1667.81	1632.17	1719.08	1716.8	1675.18	1676.33	1705.61	1691.41	1707.82	1688.46	1720.56	1715.22	1707.86
264.747986	1672.75	1707.3	1675.14	1712.1	1717.46	1708.92	1636.87	1699.73	1697.66	1697.11	1679.65	1671.48	1690.39	1679.12	1723.02	1700.76	1656.36	1700.16	1682.2	1726.03	1693.11	1670.87	1702.01	1662.02	1706.3	1668.94	1672.32	1692.76	1709.61	1679.87	1718.58	1729.98	1655.26	1661.93	1654.7	1630.9	1670.26	1634.03	1719.46	1718.35	1673.6	1673.95	1703.84	1692.57	1709.21	1686.12	1723.01	1715.07	1706.6
265.243988	1669.41	1707.53	1675.9	1713.99	1718.19	1708.39	1635.39	1700.77	1698.46	1699.89	1680.9	1670.96	1691.86	1681.77	1722.55	1701.2	1659.31	1699.26	1682.73	1725.23	1692.31	1669.96	1706.16	1662.57	1707.47	1667.56	1672.13	1693.9	1709.41	1677.53	1719.1	1730.82	1655.93	1659.83	1651.81	1632.55	1669.47	1634.11	1718.8	1717.5	1672.63	1676	1702.72	1690.18	1711.36	1688.58	1723.55	1717.45	1707.5
265.739014	1670.97	1704.35	1672.79	1712.19	1717.6	1708.32	1635.47	1700.25	1696.83	1698.76	1683.35	1670.13	1693.81	1680.54	1724.55	1703.4	1658.55	1699.96	1679.93	1725.46	1694.44	1672.5	1701.29	1661.57	1704.27	1668.41	1669.86	1694.27	1708.06	1679.57	1713.19	1727.86	1656.19	1659.83	1654.25	1631.64	1667.95	1631.21	1719.12	1714.76	1674.67	1674.83	1702.22	1691.22	1712.58	1685.8	1725.89	1714.33	1708.45
266.234009	1669.73	1702.4	1674.39	1710.07	1713.52	1707.14	1634.34	1700.97	1699.05	1697.17	1679.7	1667.78	1687.68	1681.61	1723.52	1701.09	1656.57	1697.09	1681.12	1721.4	1692.35	1668.27	1704.32	1662.08	1707.01	1666.38	1671.12	1691.68	1706.63	1677.25	1714.56	1725.94	1654.12	1659.42	1651.62	1629.2	1665.86	1630.98	1714.63	1713.82	1671.23	1677.49	1703.85	1687.95	1705.59	1688.99	1723.94	1714.42	1707.32
266.729004	1669.85	1704.74	1671.68	1710.81	1714.53	1707.26	1634.62	1700.13	1695.03	1694.07	1678.09	1668.57	1688.7	1678.9	1720.28	1700.29	1657.84	1699.85	1679.09	1723.51	1693.45	1670.63	1704.54	1662.3	1706.04	1668.13	1669.68	1693.95	1706.8	1677.81	1716.49	1729.82	1655.65	1661.77	1652.3	1631.31	1667.81	1633.31	1715.57	1716.93	1672.33	1673.67	1701.37	1690.54	1707.84	1687.87	1722.22	1711.98	1705.9
267.223999	1672.6	1706.08	1674	1712.32	1715.11	1707.93	1637.49	1701.36	1696.52	1696.32	1679.95	1672.95	1689.12	1680.08	1725.1	1702.02	1656	1701.74	1683.98	1724.31	1691.88	1670.72	1705.79	1660.71	1707.45	1665.93	1671.28	1693.53	1708.71	1675.85	1715.17	1730.89	1653.88	1661.75	1652.52	1630.52	1665.48	1634.44	1715.56	1715.98	1675.57	1678.08	1708.91	1689.1	1708.73	1688.05	1721.03	1713.14	1708.03
267.720001	1668.73	1705.27	1671.37	1705.73	1711.5	1705.21	1635.85	1698.1	1693.92	1696	1679.86	1669.62	1688.24	1678.25	1723.83	1699.67	1658.36	1697.73	1679.52	1723.64	1691.92	1667.55	1702.19	1661.05	1705.42	1666.45	1669.7	1692.32	1706.87	1675.67	1714.7	1727.29	1651.73	1656.26	1649.95	1627.33	1662.51	1630.68	1710.99	1708.34	1671.94	1675.27	1702.56	1689.8	1708.42	1688.47	1720.96	1711.89	1705.86
268.214996	1668.88	1704.93	1672.33	1708.76	1713.33	1705.5	1633.63	1698.37	1693.84	1694.71	1679.82	1670.62	1690.15	1676.18	1720.63	1699.18	1657.13	1697.04	1682.04	1721.71	1692.05	1668.24	1702.23	1661.75	1703.48	1667.58	1672.21	1691.42	1708.55	1679.78	1713.03	1729.68	1655.11	1662.22	1652.93	1630.75	1669.4	1631.57	1715.43	1714.71	1671.71	1674.95	1702.74	1691.38	1705.23	1686.93	1719.83	1713.59	1703.36
268.709991	1670.64	1704.13	1675.89	1706.5	1712.97	1708.24	1638.13	1698.86	1697.12	1693.13	1677.3	1670.45	1686.81	1677.24	1718.64	1697.9	1657.08	1699.56	1684.31	1722.85	1692.55	1671.36	1705.66	1663.05	1704.67	1670.32	1670.06	1693.86	1709.26	1679	1711.41	1725.9	1654.31	1658.63	1652.78	1630.32	1667.77	1634.09	1715.39	1712.5	1674.54	1676.36	1702.46	1688.5	1708.32	1688.22	1721.27	1711.21	1707.66
269.204987	1670.99	1705.47	1674.57	1711.79	1714.67	1706.07	1634.09	1700.25	1695	1693.77	1677.22	1666.83	1685.82	1678.71	1720.69	1700.02	1656.46	1696.39	1679.89	1719.27	1690.4	1669.2	1700.27	1660.23	1706.81	1667.69	1669.07	1689.42	1706.55	1674.61	1711.37	1724.08	1650.08	1658.09	1649.47	1632.09	1666.5	1632.58	1712.76	1710.28	1670.4	1675.98	1702.32	1689.45	1707.09	1685.08	1718.79	1714.78	1701.15
269.700012	1666.63	1695.37	1667.1	1705.16	1709.58	1700.53	1633.2	1695.93	1687.91	1686.54	1675.21	1664.81	1682.51	1675.9	1715.46	1695.72	1653.93	1697.98	1678.97	1719.12	1690.39	1666.45	1700.55	1656.12	1701.33	1664.22	1668.99	1687.23	1703.75	1673.48	1711.64	1723.46	1650.22	1657.14	1650.51	1628.8	1668.05	1632.06	1714.02	1710.75	1670.53	1669.99	1695.85	1688.63	1701.54	1684.38	1719.38	1711.51	1701.65
270.196014	1671.71	1703.6	1672.99	1710.09	1711.63	1703.05	1636.11	1698.45	1695.5	1694.89	1675.82	1668.37	1686.96	1676.92	1720.23	1696.48	1656.38	1696.32	1677.6	1720.13	1689.71	1665.85	1699.58	1660.8	1702.57	1664.18	1668.32	1686.15	1704.96	1674.94	1711.95	1722.92	1651.47	1657.6	1652.73	1629.4	1667.04	1632.66	1712.66	1713.24	1672.12	1673.22	1698.41	1688.68	1704.68	1684.54	1716.41	1710.25	1700.6
270.691010	1668.23	1702.12	1670.31	1707.04	1713.38	1704.41	1636.42	1699	1693.05	1690.18	1677.35	1667.36	1683.79	1679.35	1718.55	1698.71	1655.63	1694.93	1679.18	1720.46	1692.78	1667.31	1699.49	1657.95	1701.24	1664.33	1670.6	1688.75	1704.81	1672.54	1707.92	1724.25	1651.12	1657.85	1650.93	1630.77	1665.95	1632.38	1713.91	1711.81	1668.51	1671.17	1699.16	1686.5	1705.48	1681.32	1717.41	1706.94	1700.91
271.186005	1671.2	1700.57	1670.21	1707.99	1710.42	1702.19	1635.07	1694.11	1691.72	1692.07	1677.43	1668.22	1686.7	1676.3	1716.93	1698.94	1656.2	1692.64	1676	1719.61	1690.98	1665.56	1698.19	1658.27	1701.48	1664.87	1667.23	1687.49	1704.42	1675.62	1710.81	1724.43	1652.22	1656.45	1651.27	1628.22	1665.25	1631.27	1711.38	1710.3	1667.81	1670.72	1697.64	1684.18	1702.69	1681.68	1716.47	1708.41	1699.45
271.681000	1668.72	1699.8	1674.09	1706.87	1710.25	1704.15	1634.75	1697.44	1691.86	1693.1	1677.65	1667.8	1684.75	1675.85	1716.92	1695.97	1654.54	1695.06	1678.17	1717.91	1687.4	1664.73	1698.64	1657.62	1701.83	1664.38	1670.37	1688.06	1704.52	1674.34	1711.62	1723.09	1653.08	1658.64	1653.07	1631.65	1667.48	1633.84	1714.24	1713.98	1670.46	1671.35	1698.57	1686.32	1702.74	1684.11	1717.64	1707.41	1702.01
272.175995	1669.97	1702.82	1672.45	1707.72	1708.93	1705.24	1635	1698.15	1694.63	1692.9	1680.41	1668.59	1685.46	1678.03	1718.32	1698.41	1654.43	1694.09	1677.35	1718.89	1691.62	1665.43	1698.56	1658.6	1699.99	1663.28	1669.21	1688.42	1703.58	1676.84	1711.64	1726.96	1655.06	1660.79	1650.71	1631.41	1669.13	1632.32	1715.24	1711.41	1667.6	1673.25	1698.01	1685.68	1703.13	1683.67	1716.57	1705.22	1700
272.671997	1670.43	1701.83	1674.31	1707.81	1710.1	1705.22	1635.47	1695.27	1691.69	1691.6	1674.85	1667.21	1685.38	1675.7	1717.85	1697.19	1653.34	1693.44	1679.18	1720.83	1688.59	1667.81	1696.73	1660.55	1701.2	1665.6	1669.4	1688.62	1705.22	1675.7	1711.53	1724.7	1653.08	1658.89	1651.08	1629.47	1668.02	1632.58	1712.98	1710	1669.93	1672.93	1701.17	1684.56	1697.93	1678.61	1712.65	1706.72	1701.66
273.166992	1670.09	1699.75	1674.53	1706.36	1709.65	1705.03	1634.05	1697.76	1691.73	1692.48	1677.22	1668.4	1684.19	1675.13	1714.83	1694.5	1655.53	1691.73	1676.1	1718.91	1688.32	1668.5	1700.46	1661.9	1701.25	1665.22	1669.09	1689.83	1700.92	1675.97	1709.64	1722.93	1653.86	1658.11	1651.15	1630.15	1665.92	1632.54	1714.35	1711.12	1666.84	1673.18	1697.57	1685.06	1700.63	1680.1	1711.35	1707.98	1701.01
273.661987	1670.37	1699.66	1670.9	1705.48	1708.42	1704.89	1631.83	1695.1	1691.8	1691.56	1676.75	1666.59	1684.89	1675.88	1715.01	1695.55	1652.31	1694.77	1678.52	1716.33	1688.09	1666.64	1696.56	1659.6	1699.09	1662.47	1666.1	1685.67	1702.83	1674.31	1707.56	1722.36	1650.69	1658.22	1652.79	1628.57	1665.82	1632.19	1710.92	1710.15	1668.07	1672.59	1697.23	1681.87	1702.53	1682.74	1711.07	1705.19	1697.15
274.157013	1670.67	1699.97	1671.93	1706.53	1707.58	1704.35	1635.54	1696.63	1690.97	1689.16	1676.18	1665.38	1684.54	1676.98	1716	1698.05	1656.34	1694.98	1677.98	1717.77	1687.48	1670.07	1697.96	1659.75	1699.62	1664.79	1668.46	1689.38	1703.09	1674.36	1708.09	1723.07	1651.39	1658.23	1650.56	1630.52	1663.53	1631.71	1713.45	1710.9	1665.76	1672.94	1697.7	1685.75	1697.56	1679.81	1712.67	1707.53	1694.99
274.652008	1671.3	1699.3	1669.77	1703.68	1707.13	1704.63	1635	1696.85	1692.27	1691.36	1678.06	1666.86	1685.09	1677.06	1717.45	1697.94	1654.62	1695.16	1677.35	1719.53	1689.11	1667.49	1698.46	1656.28	1699.14	1665.72	1669.16	1689.25	1701.58	1673.82	1707.5	1721.94	1650.97	1658.29	1652.64	1629.36	1668.12	1631.4	1710.6	1711.03	1666.96	1671.07	1695.49	1684.68	1697.69	1681.35	1708.6	1703.61	1694.48
275.148010	1668.51	1700.58	1668.69	1706.89	1708.98	1701.59	1635.29	1694.95	1690.49	1689.05	1673.12	1662.73	1679.95	1673.46	1710.23	1693.14	1651.39	1689.89	1674.23	1713.69	1681.94	1662.63	1696.16	1656.15	1699.69	1663.51	1666	1688.7	1701.99	1673.78	1708.37	1720.2	1650.37	1655.31	1648.26	1630.62	1664.8	1632.24	1710.21	1707.57	1666.74	1670.11	1693.28	1682.47	1696.49	1679.63	1710.03	1704.2	1695.72
275.643005	1666.05	1698.37	1670.89	1705.19	1707.95	1703.15	1634.48	1692.53	1687.27	1690.08	1677.32	1664.92	1683.43	1673	1714.6	1696.4	1653.4	1692.4	1676.82	1718.88	1686.83	1666.53	1699.53	1659.5	1699.82	1665.13	1668.14	1687.29	1701.41	1673.58	1706.84	1721.69	1650.75	1657.48	1648.84	1628.64	1665.13	1632.33	1710.45	1711.45	1665.27	1670.08	1694.94	1683.39	1697.67	1681.93	1709.43	1706.49	1696.3
276.138000	1668.36	1698.26	1671.13	1703.04	1708.01	1703.28	1634.16	1696.68	1691.08	1690.89	1673.29	1666.66	1681.91	1673.65	1714.45	1694.56	1655.28	1693.38	1676.59	1715.47	1686.92	1665.16	1696.56	1658.43	1698.36	1663.93	1668.56	1685.98	1702.89	1676.02	1706	1721.36	1652.06	1659.29	1652.98	1629.98	1666.37	1631.69	1713.46	1710.6	1664.96	1669.36	1691.77	1682.17	1696.05	1678.61	1707.53	1705.15	1695.79
276.632996	1666.51	1695.44	1671.18	1701.69	1705.54	1703.53	1632.92	1696	1690.26	1690.93	1675.57	1668.31	1684.42	1675.83	1713.51	1693.95	1654.68	1692.52	1677.44	1717.26	1686.41	1666.83	1697.01	1659.43	1698.31	1665.17	1668.43	1685.83	1702.96	1674.94	1707.88	1718.14	1653.02	1659.32	1652.53	1630.47	1667.14	1632.24	1711.78	1709.57	1663.74	1668.15	1695.13	1680.38	1696.03	1677.53	1709.85	1700.57	1695.94
277.128998	1669.3	1698.09	1672.22	1703.78	1708.62	1701.22	1634.12	1695.04	1692.3	1689.54	1675.3	1666.93	1681.22	1673.98	1714.66	1695.17	1653.98	1693.58	1678.08	1716.79	1685.52	1665	1696.43	1656.18	1697.92	1662.04	1663.92	1685.48	1699.6	1673.41	1705.52	1717.97	1652.54	1659.05	1651.31	1628.44	1663.95	1632.25	1709.01	1707.34	1663.77	1669.25	1693.55	1679.82	1692.16	1676.74	1705.22	1702.25	1696.36
277.623993	1669.57	1699.48	1670.33	1704.49	1709.33	1701.38	1635.06	1694.59	1692.13	1690.46	1676.55	1666.78	1683.46	1674.69	1712.96	1694.27	1653.08	1693.42	1677.33	1714.92	1687.23	1666.65	1696.5	1659.06	1698.97	1664.68	1665.83	1688.96	1700.42	1674.75	1706.93	1718.09	1652.12	1662.08	1651.92	1629.84	1664.01	1632.04	1709.86	1708.71	1668.42	1670.23	1690.61	1679.14	1695.12	1677.22	1707.34	1700.4	1694.78
278.118988	1668.55	1695.53	1672.42	1701.01	1704.73	1700.62	1634.73	1693.9	1690.28	1692.33	1675.23	1665.42	1685.03	1673.79	1711.63	1694.59	1654.5	1690.93	1673.45	1712.02	1685.86	1666.88	1695.08	1657.66	1695.67	1663.4	1667.53	1686.26	1701.34	1671.74	1704.19	1717.44	1650.75	1655.88	1650.97	1630.23	1664.97	1630.95	1707.81	1706.99	1665.39	1666.67	1691.31	1682.64	1691.5	1676.62	1705.74	1700.7	1694.22
278.614014	1665.51	1696.62	1666.9	1701.72	1705.46	1697.73	1633.89	1692.29	1689.35	1688.13	1674.1	1664.23	1682.88	1674.04	1712.05	1693.45	1655.2	1690.85	1675.13	1715.55	1685.64	1666.31	1695.62	1657.47	1697.76	1664.49	1665.36	1687.76	1697.41	1671.69	1705.33	1717.71	1651.15	1656.15	1648.81	1629.52	1665.43	1631.25	1707.22	1705.25	1666.1	1665.41	1688.81	1678.17	1692.91	1677.17	1707.33	1699.04	1694.69
279.109009	1668.08	1696.05	1670.4	1702.26	1703.62	1699.86	1634.1	1692.21	1689.81	1686.78	1675.04	1664.49	1681.26	1673.12	1713.28	1693.49	1653.37	1692.51	1676.58	1714.18	1685.2	1664.8	1695.39	1660.16	1697.23	1662.76	1667.1	1682.78	1699.82	1672.35	1704.98	1716.22	1651.23	1654.93	1650.61	1628.77	1664.95	1631.6	1707.78	1706.22	1664.69	1667.89	1690.72	1679.42	1693.42	1677.83	1707.25	1699.24	1694.15
279.605011	1666.41	1697.37	1666.97	1701.3	1705.97	1698.06	1632.46	1693.89	1689.28	1688.51	1673.38	1663.77	1682.5	1675.29	1712.5	1693.73	1654.98	1690.94	1674.88	1715.2	1686.89	1665.61	1692.86	1656.97	1694.95	1662.13	1666.04	1686.6	1699.73	1671.88	1705.11	1715.91	1649.41	1657.57	1650.54	1627.69	1661.96	1630.56	1707.17	1702.62	1662.76	1668.78	1695.28	1681.2	1693.74	1676.68	1705.29	1700.34	1694.49
280.100006	1669.34	1698.13	1668.5	1703.12	1704.1	1698.51	1633.74	1690.44	1688.21	1688.78	1676.15	1662.64	1682.88	1673.8	1709.79	1692.01	1652.95	1688.41	1673.97	1713.65	1686.33	1663.53	1694.58	1658.31	1697.17	1663.85	1664.74	1685.6	1698.63	1673.83	1702.6	1714.25	1649.53	1652.51	1649.87	1629.46	1661.88	1630.01	1703.11	1701.32	1665.91	1667.03	1695.7	1680.39	1693.33	1677.06	1705.83	1700.15	1694.81
280.595001	1666.58	1691.12	1667.27	1697.08	1701.1	1698.74	1634.11	1690.64	1688.02	1686.06	1672.21	1665.21	1680.9	1672.78	1708.68	1690.3	1654.15	1687.44	1673.33	1711.18	1684.75	1662.71	1695.12	1654.77	1695.28	1662.1	1668.04	1683.68	1698.29	1671.93	1704.25	1716.59	1649.79	1657.24	1649.76	1627.71	1667.02	1631.95	1703.35	1704.14	1664.13	1665.58	1689.07	1678.05	1696.29	1677.06	1706.26	1695.83	1690.48
281.089996	1666.23	1694.25	1669.56	1704.71	1704.76	1699.11	1634.19	1690.52	1689.02	1688.26	1672.3	1662.81	1682.15	1673.21	1710.86	1689.94	1652.26	1690.23	1675.39	1711.98	1686.86	1664.09	1691.89	1657.17	1695.93	1660.7	1666.3	1685.96	1696.79	1674.13	1706.3	1715.95	1647.54	1655.9	1651.15	1629	1663.56	1633.4	1705.49	1704.12	1662.69	1666.92	1691.15	1678.72	1694.14	1674.85	1703.87	1700.61	1690.85
281.584991	1667.41	1696.41	1669.4	1701.45	1703.97	1698.38	1631.74	1692.16	1687.74	1688.11	1672.84	1664.02	1680.7	1672.54	1709.74	1692.25	1653.3	1689.7	1675.8	1713.46	1685.22	1661.97	1691.68	1657.06	1695.52	1660.78	1666.11	1683.79	1696.06	1672.65	1705.13	1714.7	1647.41	1653.92	1649.79	1628.53	1664.04	1630.29	1705.79	1704.18	1665.26	1668	1689.29	1677.91	1692.2	1674.62	1702.14	1697.52	1691.14
282.080994	1668.05	1694.7	1669.22	1699.23	1705.23	1700.29	1634.19	1691.63	1685.57	1685.85	1672.6	1662.76	1682.19	1673.55	1709.45	1692.16	1653.27	1690.93	1675.95	1710.75	1683.98	1666.49	1691.79	1657.98	1695.06	1663.03	1665.85	1683.85	1698.37	1670.7	1703.04	1715.5	1648.78	1655.17	1647.21	1626.74	1660.83	1631.04	1705.37	1702.08	1664.92	1668.47	1689.19	1676.83	1695.84	1675.6	1702.94	1697.86	1691.21
282.575989	1668.44	1694.77	1665.65	1700.38	1701.96	1697.59	1634.44	1690.15	1685.91	1685.75	1673.3	1664.34	1679.63	1671.33	1710.86	1691.96	1651.45	1690.9	1675.23	1711.98	1684.33	1661.46	1692.8	1654.3	1695.76	1661.23	1663.69	1682.39	1694.08	1670.76	1699.65	1713.17	1647.17	1651.25	1647.34	1627.62	1664.34	1631.85	1705.78	1701.41	1662.44	1667.2	1686.97	1679.75	1693.82	1676.53	1703.9	1698.91	1692.39
283.071014	1666.66	1692.95	1666.37	1700.42	1702.08	1697.81	1632.66	1691.62	1688.37	1684.65	1671.05	1662.61	1680.1	1671.12	1710.22	1690.4	1650.41	1689.47	1675.2	1708.73	1683.53	1662.07	1690.07	1653.65	1693.25	1659.97	1662.43	1680.33	1696.96	1667.67	1697.62	1710.67	1649.01	1652.56	1650.46	1628.65	1663.2	1631.65	1704.7	1701.93	1662.85	1665.35	1687.39	1676.78	1690.31	1675.24	1698.97	1697.08	1691.15
283.566010	1666.56	1692.21	1666.4	1698.75	1703.64	1697.03	1632.26	1691.83	1689	1688.26	1674.08	1663.72	1681.01	1672.84	1709.41	1693.08	1652.18	1689.86	1675.89	1710.85	1686.81	1666.07	1692.64	1657.7	1695.38	1661.59	1668.92	1683.27	1697.06	1672.35	1703.81	1715.97	1649.35	1653.02	1647.67	1628.84	1661.84	1632.8	1704.67	1703.49	1660.03	1664.08	1686.22	1675.18	1685.97	1671.64	1700.7	1694.48	1688.69
284.061005	1665.51	1695.17	1668.66	1700.44	1703.11	1696.72	1633.55	1690.26	1686.3	1687.33	1672.04	1664.53	1680.11	1670.98	1706.56	1690.43	1652.1	1689.39	1674.65	1710.64	1684.71	1661.64	1691.3	1656.44	1694.65	1660.81	1665.07	1682	1696.88	1669.3	1702.35	1714.29	1647.02	1653.84	1647.11	1628.71	1663.04	1630.62	1707.58	1705.05	1661.01	1664.74	1687.04	1677.17	1689.97	1672.9	1702.07	1694.69	1690.43
284.557007	1667.3	1693.98	1667.14	1699.68	1703.73	1698.09	1633.75	1690.15	1687.48	1685.23	1669.06	1661.99	1678.59	1671.82	1707.2	1689.6	1650.19	1688.79	1674.04	1709.55	1682.67	1663.29	1690.62	1656.16	1695.13	1662.15	1665.43	1681.84	1696.96	1668.46	1702.93	1714.19	1648.58	1654.31	1648.71	1626.45	1665.15	1631.22	1704.47	1705.74	1662.99	1665.42	1687.43	1679.35	1688.51	1674.63	1701.41	1696.36	1687.96
285.052002	1667.23	1691.2	1669.8	1698.47	1699.49	1697.77	1632.66	1690.22	1689.08	1685.15	1671.14	1662.93	1678.04	1671.33	1706.55	1689.37	1648.39	1686.88	1673.19	1708.31	1680.77	1660.75	1691.98	1655.69	1694.2	1661.11	1662.93	1680.12	1693.12	1668.84	1700.16	1711.48	1649	1653.95	1648.63	1629.36	1661.59	1629.26	1703.57	1700.01	1663.03	1665.41	1685.22	1674.07	1690.95	1671.89	1699.25	1696.54	1690.89
285.546997	1667.44	1692.13	1666.02	1698.92	1702.18	1695.63	1631.78	1688.29	1686.5	1686.81	1671.42	1663.62	1678.46	1668.77	1704.61	1687.98	1651.86	1686.22	1672.6	1708.51	1681	1662.56	1688.09	1655.36	1690.9	1658.91	1663.49	1679.41	1696.54	1666.57	1701.61	1713.21	1646.07	1651.43	1647.36	1626.15	1663.76	1629.96	1702.76	1698.61	1659.1	1665.61	1685.36	1672.66	1688.47	1673.18	1697.87	1696.96	1690.97
286.041992	1664.22	1690.79	1667.91	1698.53	1702.35	1698.26	1631.74	1687.43	1687.32	1683.66	1671.61	1662.58	1680.19	1673.39	1706.66	1689.53	1651.56	1687.62	1672.02	1708.15	1682.06	1662.25	1689.94	1655.39	1688.35	1661.52	1664.85	1680.3	1695.06	1669.17	1700.53	1710.21	1648.5	1651.97	1648.57	1627.11	1665.39	1631.02	1704.35	1700.28	1660.98	1665.36	1684.11	1677.57	1688.28	1670.74	1696.76	1695.53	1686.79
286.536987	1664.19	1690.17	1666.56	1696.62	1700.27	1696.57	1633.02	1690.43	1686	1685.67	1669.98	1662.79	1678.49	1670.44	1708.91	1689.28	1650.17	1687.17	1673.13	1709.59	1681.31	1661.44	1690.21	1655.33	1693.72	1658.17	1663.95	1678.71	1694.39	1670.79	1699.36	1711.7	1646.55	1653.42	1649.18	1625.81	1662.39	1632.18	1703.02	1701.64	1656.79	1661.76	1681.94	1670.44	1686.36	1675.18	1697.03	1692.8	1687.08
287.032990	1667.27	1688.72	1665.09	1699.4	1699.81	1696.73	1634.58	1688.47	1687.72	1684.88	1671.62	1661.04	1677.76	1670.56	1704.75	1688.13	1650.3	1687.75	1672.72	1707.52	1684	1661.22	1688.93	1654.64	1692.12	1658.43	1664.51	1683.7	1694.96	1670.97	1699.73	1712.38	1648.83	1652.48	1649.38	1626.37	1662.39	1630.19	1705.32	1704.96	1658.97	1662.92	1681.77	1672.76	1683.92	1672.54	1696.84	1694.36	1688.98
287.528015	1664.68	1687.09	1665.52	1694.85	1696.68	1696.53	1633.6	1686.68	1685.34	1686.05	1671.57	1661.68	1675.94	1670.46	1702.55	1687.13	1649.61	1685.69	1674.51	1705.59	1680	1662.04	1689.06	1655.09	1689.67	1660.1	1663.18	1680.56	1691.58	1669.02	1700.5	1711.97	1648.26	1651.62	1650.65	1627.17	1660.9	1632.37	1701.23	1700.9	1656.55	1664.07	1683.42	1673.51	1684.9	1671.24	1695.83	1692.76	1685.36
288.023010	1666.09	1689.25	1665.94	1695.37	1697.69	1694.53	1632.04	1688.2	1683.96	1683.09	1669.52	1659.08	1675.14	1668.64	1706.47	1687.59	1649.15	1685.32	1670.78	1704.85	1681.56	1660.42	1686.02	1653.26	1690.64	1661.37	1663.72	1682.67	1694.29	1672.65	1698.81	1716.64	1650.89	1656.48	1651.85	1630.53	1663.54	1634.29	1709.39	1707.32	1658.55	1662.37	1683.35	1672.19	1683.97	1673.25	1693.54	1690.02	1685.85
288.518005	1665.52	1690.87	1669.75	1696.83	1698.85	1697.16	1634.21	1688.77	1689	1687.5	1671.16	1664.1	1680.38	1672.24	1706.53	1691.04	1650.34	1686.64	1673.29	1707.33	1683	1662.96	1688.4	1655.22	1692.63	1662.36	1663.16	1682.49	1691.48	1670.67	1701.12	1711.83	1649.67	1656.62	1649.94	1628.39	1663.66	1629.4	1706.82	1703.39	1653.93	1661.96	1684.68	1669.65	1682.88	1671.81	1695.31	1693.25	1684.66
289.014008	1664.63	1688.83	1668.01	1696.47	1699.23	1695.37	1632.4	1688.4	1684.97	1683.09	1668.81	1661.95	1677.71	1670.43	1704.39	1688.69	1650	1686.18	1671.32	1706.52	1682.95	1661.12	1688.32	1651.45	1691.73	1660.47	1663.89	1681.28	1690.95	1668.49	1696.88	1710.24	1650.07	1653.14	1649.07	1628.1	1663.41	1630.92	1705.22	1700.57	1657.84	1661.97	1682.84	1671.72	1681.45	1670.98	1691.63	1692.44	1686.49
289.509003	1662.6	1688.08	1665.48	1696.63	1695.84	1694.86	1631.69	1687.57	1685.64	1685.29	1669.18	1659.14	1675	1669.12	1704.68	1687.81	1650.55	1686.93	1670.76	1707.23	1680.75	1659.97	1688.42	1652.68	1690.85	1658.53	1663.4	1679.96	1690.11	1665.79	1695.71	1708.33	1645.4	1650.82	1649.08	1625.71	1662.92	1629.84	1699.64	1697.43	1660.52	1661.89	1682.94	1668.25	1681.15	1671.46	1692.2	1691.66	1682.53
290.003998	1663.88	1690.81	1663.87	1695.33	1696.95	1691.92	1630.74	1687.96	1684.61	1682.44	1667.89	1660.97	1675.26	1670.97	1702.99	1687.15	1648.63	1687.29	1671.91	1704.62	1680.42	1659.63	1688.09	1653.5	1689.3	1657.82	1663.31	1677.36	1691.4	1666.48	1694.04	1706.62	1647	1649.31	1647.06	1625.47	1662.55	1629.46	1698.32	1700.22	1658.3	1663.45	1682.41	1672.18	1681.85	1669.55	1693.19	1691.48	1684.27
290.498993	1665.18	1686.28	1664.81	1693.84	1695.41	1695.64	1630.11	1686.27	1682.6	1682.42	1668.9	1659.74	1674.19	1669.13	1703.66	1688.19	1648.72	1683.54	1670.31	1704.38	1679.58	1659.96	1687.33	1653.48	1690.3	1659.31	1663.01	1675.94	1692.71	1669.49	1696.3	1706.27	1646.04	1649.81	1647.83	1626.46	1662.07	1628.25	1698.56	1696.88	1660.69	1662.38	1680.31	1670.16	1682.27	1667.61	1693.92	1691.73	1683.29
290.993988	1664.01	1685.16	1665.88	1695.03	1695.88	1692.76	1631.67	1684.25	1682.34	1681.16	1669.57	1658.65	1672.75	1668.38	1702.65	1685.69	1650.36	1681.39	1669.02	1704.53	1678.06	1657.76	1687.69	1653.74	1687.86	1656.23	1662.76	1679.02	1692.51	1668.89	1694.11	1707.39	1645.48	1653.78	1649.09	1625.3	1660.65	1629.14	1699.64	1699.86	1657.07	1661.84	1681.67	1670.41	1681.28	1669.19	1692.96	1688.26	1684.48
291.489990	1661.01	1689.04	1663.13	1695.05	1697.17	1691.31	1630.45	1684.64	1683.43	1681.41	1666.77	1657.46	1673.17	1668.96	1701.13	1684.74	1646.93	1684.85	1669.67	1702.49	1679.47	1657.43	1684.83	1650.13	1687.71	1656.27	1662.31	1676.73	1687.95	1665.63	1693.33	1706.34	1646.17	1651.31	1645.17	1626.16	1660.18	1630.04	1695.45	1695.35	1657	1662.93	1678.88	1669.66	1680.28	1669.06	1690.74	1691.87	1682.47
291.984985	1665.17	1688.23	1664.79	1693.8	1694.99	1691.73	1631.87	1683.89	1680.41	1678.43	1665.58	1658.53	1671.35	1668.14	1703.34	1683.72	1646.47	1683.21	1667.8	1702.48	1675.83	1657.87	1685.85	1650.61	1687.13	1652.62	1660.8	1675.69	1687.48	1664.5	1693.9	1705.56	1643.52	1648.91	1645.16	1625.82	1660.06	1629.65	1700.09	1695.6	1658.17	1660.08	1680.15	1669.72	1681.69	1666.01	1690.45	1688.68	1681.31
292.480011	1663.08	1684.36	1664.04	1693.55	1696.43	1692.17	1629.28	1685.56	1680.74	1678.48	1667.46	1657.58	1670.44	1666.8	1699.54	1683.89	1650.08	1682.74	1670.78	1702.31	1676.95	1658.78	1682.8	1651.93	1688.15	1657.76	1661.93	1677.39	1690.72	1666.73	1694.46	1705.92	1644.88	1648.89	1646.66	1623.88	1659.5	1630.27	1695.36	1694.24	1658.36	1663.02	1679.35	1667.99	1680.42	1666.77	1692.11	1686.66	1680.17
292.975006	1665.22	1685.74	1665.83	1692.05	1694.7	1688.29	1633.63	1684.12	1681.23	1678.54	1666.32	1657.7	1672.47	1668.17	1699.17	1685.03	1647.7	1683.55	1668.89	1701.06	1677.09	1657.86	1683.09	1651.54	1687.93	1657.29	1662.47	1679.13	1687.12	1666.27	1693.75	1704.63	1643.04	1648.3	1647.84	1623.39	1657.69	1628.03	1697.3	1694.4	1656.42	1660.45	1678.46	1670.23	1682.03	1666.91	1691.62	1686.87	1680.24
293.470001	1661.32	1683.52	1662.3	1690.03	1691.82	1691.8	1631.54	1684.54	1683.35	1682.41	1667.28	1655.96	1672.66	1665.33	1699.39	1683.66	1648.13	1684.31	1668.92	1702.91	1677.11	1658.33	1685.11	1651.14	1688.2	1654.94	1662.45	1673.43	1688.53	1663.75	1692.73	1703.95	1643.94	1648.03	1646.63	1624.68	1660.72	1630.62	1698.3	1694.98	1658.19	1661.16	1677.27	1668.26	1676.36	1668.05	1690.93	1688.45	1681.49
293.966003	1664.24	1684.93	1665.5	1695.27	1696.04	1690.23	1631.09	1682.12	1679.34	1680.57	1667.51	1658.84	1671.96	1667.48	1700.18	1683	1649.44	1680.26	1667.09	1701.79	1675.42	1658.49	1686.04	1652.79	1690.58	1656.95	1660.85	1675.88	1688.22	1663.13	1691.92	1704.74	1640.9	1647.06	1644.91	1622.32	1660.05	1628.29	1695.02	1692.43	1658.18	1662.84	1678.06	1667.79	1679.4	1666.82	1690.87	1686.73	1678.46
294.460999	1662.49	1683.93	1663.41	1692.32	1695.42	1690.32	1630.84	1683.33	1678.71	1677.17	1665.94	1656.63	1671.34	1665.92	1699.95	1683	1647.36	1681.05	1669.32	1699	1675.44	1656.46	1684.18	1654.31	1688.83	1655.6	1662.32	1674.69	1687.75	1666.46	1691.89	1706.23	1643.78	1647.64	1648.02	1623.83	1660.28	1628.15	1696.8	1694.85	1656.33	1659.16	1675.32	1671.86	1679.31	1668.24	1687.43	1686.58	1678.5
294.955994	1661.9	1685.51	1663.94	1690.82	1691.79	1690.56	1631.33	1684.12	1681.31	1676.92	1666.74	1657.78	1671.77	1666.42	1699.27	1682.05	1646.44	1681.73	1668.15	1699.36	1678.32	1657.02	1685.36	1651.43	1687	1654.95	1660.47	1675.36	1688.05	1665.15	1693.01	1704.43	1642.72	1650.4	1647.38	1625.73	1659.08	1628.69	1694.58	1692.06	1657.89	1661.27	1676.48	1666.56	1678.75	1667.96	1687.11	1686.83	1679.5
295.450989	1662.22	1683.29	1662.45	1690.85	1693.74	1687.18	1631.86	1683.04	1679.98	1678.65	1666.25	1657.38	1672.86	1667.71	1699.11	1683	1647.47	1683.15	1667.84	1700.65	1675.83	1657.65	1683.27	1649.19	1685.67	1655.87	1660.79	1674.32	1687.15	1664.9	1691.59	1704.76	1641.37	1647.67	1644.68	1624.07	1659.09	1627.33	1695.88	1691.87	1653.99	1659.19	1676.33	1668.02	1677.48	1666.32	1686.05	1683.84	1677.56
295.946014	1662.13	1682.62	1662.61	1690.84	1692.41	1690.93	1630.13	1683.41	1680.91	1677.62	1667.02	1658.54	1672.38	1665.23	1699.9	1684.68	1648.49	1683.49	1668.58	1701.74	1676.19	1657.5	1684.21	1649.68	1686.22	1655.63	1662.47	1674.83	1685.19	1665.22	1689.26	1703.62	1641.07	1647.44	1646.22	1624.79	1659.12	1628.8	1694.93	1691.61	1655.61	1660.17	1679.72	1667.68	1672.21	1668.49	1685.8	1684.59	1680.04
296.441986	1662.4	1683.78	1662.4	1689.29	1693.39	1687.28	1630.76	1681.24	1679.16	1678.68	1665.65	1656.95	1670.74	1667.63	1697.86	1681.22	1647.62	1682.46	1668.35	1700.75	1675.05	1657.91	1684.31	1650.81	1687.49	1654.13	1661.93	1671.92	1687.38	1663.36	1691.18	1703.83	1639.36	1644.73	1643.76	1623.94	1661.07	1627.59	1695.75	1693.25	1654.49	1660.85	1673.02	1666.95	1676.59	1667.73	1683.96	1683.86	1679.03
296.937012	1661.85	1684.43	1660.07	1690.43	1693.75	1689.65	1628.7	1680.82	1679.6	1678.14	1665.53	1657.89	1669.16	1665.97	1698.02	1682.56	1649.9	1684	1671.48	1698.59	1676.54	1658.71	1680.18	1651.49	1684.76	1654.82	1661.58	1673.41	1688.05	1664.24	1692.29	1703.93	1642.5	1646.99	1645.71	1623.82	1657.05	1629.74	1692.83	1689.04	1652.3	1658.68	1674.16	1668.01	1677.15	1663.34	1686.22	1683.61	1677.53
297.432007	1661.4	1683.85	1662.65	1688.63	1692.79	1688.45	1628.47	1683.26	1680.76	1676.22	1663.93	1656.19	1670.44	1665.42	1698.62	1680.75	1646.76	1680.84	1667.1	1698.59	1675.5	1654.6	1682.56	1649.81	1683.73	1654.72	1661.05	1672.42	1685.15	1661.88	1691.5	1703.09	1642.82	1644.51	1645.78	1622.94	1657.73	1629.09	1697.32	1692.55	1654.15	1662.03	1675.78	1664.75	1678.44	1663.7	1684.65	1682.85	1678.56
297.927002	1660	1681.63	1661.58	1689.58	1691.62	1690.85	1629.69	1681.21	1678.12	1675.8	1664.35	1654.14	1669.81	1663.95	1697.22	1681.31	1644.39	1680.86	1666.19	1700.19	1676.75	1655.61	1681.74	1652.03	1685.41	1653.53	1662.13	1674.12	1687.57	1663.38	1691.96	1703.33	1640.46	1646.93	1644.3	1624.23	1658.91	1627.69	1694.72	1693.03	1652.52	1655.27	1673.9	1663.26	1671.28	1663.45	1681.13	1681.37	1677.33
298.423004	1661.58	1684.36	1662	1690.48	1693.73	1686.64	1629.97	1680.6	1677.23	1677.85	1664.96	1658.05	1669.32	1665.89	1695.95	1680.92	1644.82	1678.96	1666.63	1697.22	1674.37	1654.24	1681.57	1649.85	1684.65	1653.52	1659.95	1672.88	1686.68	1662.53	1689.4	1701.16	1640.04	1644.45	1643.11	1622.58	1656.32	1626.44	1694.92	1691.68	1652.97	1660.15	1672.24	1667.22	1677.6	1665.52	1685.89	1682.96	1679.05
298.917999	1661.47	1681.35	1660.06	1687.88	1690.72	1686.39	1629.33	1680.02	1678.95	1677.51	1662.22	1654.52	1668.41	1662.72	1695.58	1679	1647.16	1680.41	1666.25	1698.49	1674.96	1654.6	1682.47	1649.01	1684.51	1652.89	1659.66	1671.79	1685	1662.49	1690.88	1701.9	1641.44	1645.52	1645.48	1621.25	1659.05	1627.69	1691.32	1690.08	1654.92	1658.45	1669.24	1665.89	1675.22	1665.2	1686.21	1683.06	1677.56
299.412994	1661.95	1681.67	1661.71	1688.93	1689.71	1684.53	1630.42	1681.74	1679.34	1678.96	1665.68	1655.63	1670.33	1663.88	1694.66	1680.5	1645.85	1678.74	1665.68	1696.16	1673.76	1654.74	1682.14	1649.25	1685.65	1654.74	1660.5	1673.86	1687.94	1664.36	1690.04	1703.03	1641.94	1646.41	1646.49	1624.34	1657.87	1628.88	1690.75	1689.62	1652.43	1659.63	1672.88	1662.88	1674.29	1663.02	1684.33	1682.05	1676.47
299.907990	1659.51	1682.16	1659.19	1688.62	1690.75	1685.56	1628.72	1679.82	1677.26	1676.13	1664.52	1655.06	1668.61	1664.19	1696.25	1682.29	1646.48	1680.72	1666.45	1698.39	1674.67	1654.53	1681.52	1650.31	1682.97	1653.77	1658.46	1672.36	1685.6	1664.69	1691.35	1698.67	1641.99	1646	1645.21	1624.58	1657.98	1629.13	1692.49	1691.82	1655.37	1657.95	1670.76	1664.61	1672.95	1666.29	1682.92	1682.01	1675.53
300.403015	1660.27	1683.67	1662.19	1686.62	1688.75	1686.58	1628.04	1682.56	1679.07	1676.93	1664.45	1655.59	1669.71	1664.78	1696.03	1682	1646.79	1679.84	1667.07	1696.94	1676.81	1654.7	1681.17	1650.39	1684.85	1653.72	1659.05	1672.55	1684.08	1662.8	1689.33	1699.57	1641.92	1645.88	1645.17	1623.14	1658.4	1626.82	1693.57	1690.17	1650.13	1656.34	1670.69	1664.93	1672.97	1663.74	1682.18	1681.01	1676.14
300.898987	1660.67	1680.29	1663.46	1687.37	1689.53	1686.94	1626.5	1679.33	1676.98	1675.89	1665.01	1656	1668.51	1666.25	1695.05	1682.1	1645.02	1677.15	1666.29	1697.44	1673.72	1656.49	1680.91	1650.31	1683.18	1654.82	1659.69	1673.76	1684.15	1665.33	1690.74	1702.45	1642.49	1647.85	1646.52	1624.87	1659.84	1629.14	1694.62	1693.15	1650.08	1656.68	1669.91	1661.57	1672.32	1662.01	1680.57	1679.86	1673.91
301.394012	1659.04	1680.77	1661.76	1688.7	1690.58	1684.83	1628.59	1679.6	1679.28	1679.3	1663.34	1655.51	1669.36	1664.7	1695.44	1681.22	1644.7	1679.23	1666.79	1696.45	1673.74	1656.62	1680.54	1650.67	1682.1	1654.67	1659.05	1674.11	1684.35	1663.17	1689.82	1699.85	1642.68	1647.6	1645.18	1624.22	1658.54	1627.49	1693.15	1692.66	1652.19	1657.95	1669.67	1662.34	1671.23	1661.55	1682.79	1682.58	1676.25
301.889008	1659.94	1680.14	1660.97	1684.91	1688.76	1686.39	1632.28	1680.57	1676.67	1677.57	1662.65	1655.2	1667.98	1664.62	1695.42	1679.47	1644.98	1681.29	1666.51	1695.92	1673.65	1656.65	1680.61	1650.51	1684.08	1655.02	1660.05	1672.38	1684.41	1664.15	1690.33	1699.2	1642.56	1645.04	1645.62	1624.48	1657.29	1629.98	1691.95	1689.45	1649.74	1657.49	1669.64	1662.54	1671.98	1663.41	1680.51	1680.52	1675.42
302.384003	1659.51	1679.49	1662.56	1686.37	1691.04	1685.22	1629.38	1680.31	1679.91	1678.04	1666.35	1658.22	1670.58	1663.7	1694.64	1681	1645.34	1681.57	1667.19	1694.92	1675.26	1658.18	1678.75	1653.62	1683.36	1659.49	1662.25	1675.3	1686.88	1668.32	1693.78	1702.6	1646.54	1655.92	1652.86	1631.75	1663.84	1638.7	1701.86	1699.52	1651.05	1655.49	1670.82	1662.31	1669.33	1661.54	1678.11	1680.61	1673.69
302.878998	1646.42	1675.71	1678.11	1688.07	1690.18	1694.69	1652.09	1688.93	1686.95	1696	1688.8	1679	1693.25	1668.28	1693.61	1710.1	1675.4	1689.96	1672.51	1692.9	1698.52	1697.98	1676.5	1682.07	1681.26	1700.93	1655.86	1682.2	1692.85	1680.87	1688.32	1710.58	1696.11	1683.65	1665.59	1675.48	1666.7	1677.98	1711.52	1716.8	1641.71	1649.59	1651.64	1643.02	1646.19	1652.11	1660.92	1682.78	1660.9
303.373993	1655.59	1679.13	1680.88	1688.84	1686.02	1703.19	1650.85	1688.78	1685.53	1692.45	1689.47	1681.22	1702.44	1664.91	1687.85	1704.69	1676.81	1680.79	1673.47	1686.38	1699.31	1699.89	1686.44	1676.64	1681.54	1698.43	1656.66	1681.66	1693.79	1681.45	1689.66	1707.67	1696.25	1682.84	1668.84	1677.47	1665.39	1678.26	1711.28	1717.41	1641.74	1664.44	1660.15	1646.27	1652.77	1654.44	1667.12	1679.51	1667
303.869995	1656.15	1679.39	1680.1	1685.57	1688.42	1703.95	1650.09	1686.21	1684.74	1695.15	1689.66	1681.17	1701.79	1665.45	1685.7	1704.6	1676.66	1679.54	1672.97	1684.55	1703.87	1697.42	1687.72	1677.82	1681.84	1696.73	1656.8	1681.96	1691.94	1680.6	1687.69	1709.38	1692.78	1682.53	1665.73	1672.66	1664.87	1674.92	1707.32	1714.19	1643.91	1661.81	1660.72	1648.63	1650.13	1656.67	1665.55	1680.25	1665.19
304.364990	1658.14	1679.92	1678.65	1685.15	1687.66	1703.37	1649.5	1687.06	1684.53	1696.73	1686.44	1681.32	1703.38	1666.05	1685.59	1701.71	1676.11	1680.76	1669.8	1683.16	1704.55	1695.94	1686.02	1676.02	1683.12	1694.13	1654.25	1682.83	1691.67	1680.19	1688.26	1707.45	1693.33	1680.47	1664.43	1670.65	1664.46	1670.17	1707.65	1714.14	1642.93	1660.24	1657.76	1647.18	1652.61	1658.72	1666.87	1678.32	1664.77
304.859985	1658.04	1678.8	1680.19	1687.76	1687.87	1702.86	1652.48	1689.38	1686.15	1696.41	1683.1	1679.43	1703.78	1665.81	1684.11	1699.53	1677.57	1680.67	1670.55	1683.31	1705.47	1696.52	1687.63	1678.18	1683.73	1694.59	1652.29	1682.27	1688.43	1684.59	1687.33	1707.09	1687.8	1681.62	1665.78	1667.38	1663.86	1671.69	1709.36	1713.56	1643.31	1659.52	1662.53	1649.28	1653.07	1656.85	1666.44	1679.09	1667.94
305.355011	1656.05	1677.75	1677.6	1688.47	1688.02	1703.27	1646.96	1684.98	1684.14	1695.65	1682.6	1680.86	1702.54	1664.47	1685.13	1698.22	1674.43	1682.2	1673.86	1684.76	1705.8	1692.1	1687.37	1676.41	1683.44	1690.48	1655.54	1682.45	1686.61	1682.54	1687.69	1706.9	1685.53	1678.76	1661.66	1665.07	1663.56	1664.25	1709.22	1714.62	1644.7	1659.57	1660.5	1650.05	1652.31	1655.6	1667.34	1681.79	1665.37
305.851013	1656.08	1677.61	1677.45	1684.42	1685.88	1702.19	1646.22	1689.2	1684.88	1696.32	1681.6	1680.94	1705.25	1663.14	1685.95	1696.49	1673.28	1683.2	1670.53	1686.2	1708.68	1690.71	1686.77	1676.58	1680.97	1690.05	1653.15	1683.15	1686.23	1680.13	1686.76	1706.98	1682.85	1680.13	1661.64	1662.93	1665.61	1664.57	1707.86	1713.83	1640.15	1658.07	1660.47	1649.31	1653.66	1654.69	1666.97	1679.14	1667.51
306.346008	1658.08	1680.61	1679.76	1688.56	1688.46	1703.49	1645.7	1686.89	1683.47	1695.92	1680.99	1678.91	1701.81	1664.18	1684.18	1694.1	1673.63	1679.93	1671.95	1686.1	1707.94	1689.99	1685.76	1677.07	1682.63	1687.72	1654.91	1682.55	1687.97	1681.58	1687.66	1705.78	1680.94	1677.06	1663.94	1659.9	1662.99	1664.63	1707.11	1710.05	1640.16	1655.83	1658.86	1649.61	1655.27	1657.42	1665.92	1677.16	1666.47
306.841003	1657.88	1678.08	1678.43	1686.52	1686.84	1703.02	1645.48	1684.24	1685.25	1696.93	1680.55	1679.82	1704.3	1665.64	1684.3	1693.09	1674.55	1682.54	1672.31	1687.14	1707.32	1688.98	1687.97	1677.41	1681.79	1688.84	1652.97	1683.31	1684.07	1681.04	1686.12	1706.66	1682.76	1678.46	1664.95	1661.83	1664.76	1663.85	1707.84	1712.38	1643.87	1658.17	1660.05	1649.72	1653.19	1657.08	1664.32	1676.71	1666.81
307.335999	1657.88	1677.49	1678.08	1684.12	1686.37	1701.07	1644.24	1684.63	1683.88	1696.67	1678.7	1679.33	1701.73	1667.56	1683.23	1693.39	1673.68	1681.63	1672.23	1688.03	1708.86	1689.17	1685.6	1675.6	1684.59	1687.41	1656.15	1682.51	1686.26	1681.17	1687.75	1707.37	1680.98	1677.72	1661.66	1660.56	1664.89	1662.43	1708.65	1713.06	1640.58	1656.19	1661.14	1650.51	1653.86	1654.63	1667.39	1676.45	1663.59
307.830994	1658.17	1680.4	1677.97	1685.66	1687.76	1701.95	1644.28	1686.19	1685.33	1696.53	1681.31	1681.6	1703.76	1668.22	1685.19	1695.15	1674.63	1679.91	1673.9	1685.73	1708.64	1689.17	1686.72	1675.28	1682.22	1684.41	1653.23	1681.78	1685.98	1681.72	1684.01	1706.12	1680.46	1679.07	1662.39	1659.9	1666.39	1662.53	1704.79	1710.89	1645.03	1655.75	1659.74	1650.25	1655.16	1654.73	1667.01	1678.94	1666.64
308.326996	1656.97	1678.3	1678.83	1685.81	1685.77	1702.5	1644.91	1684.93	1683.86	1696.29	1679.85	1678.88	1702.97	1665.46	1684.37	1691.1	1675.29	1679.11	1671.99	1685.76	1708.17	1687.06	1687.76	1674.3	1680.1	1686.16	1654.76	1682.11	1686.56	1682.22	1686.72	1704.34	1680.86	1676.15	1662.86	1661.11	1666.46	1663.76	1704.24	1709	1642.09	1659.53	1661.83	1648.51	1653.26	1656.01	1666.62	1678.78	1664.63
308.821991	1657.41	1678.19	1679.21	1683.92	1686.47	1699.95	1645.23	1680.32	1681.39	1695.03	1681.22	1678.14	1703.44	1668.28	1683.89	1689.55	1673.98	1679.82	1672.19	1685.65	1705.78	1686.15	1686.19	1677.29	1680.4	1685.65	1657.49	1682.15	1686.67	1682.72	1684.25	1703.48	1680.47	1677.14	1665.42	1661.8	1665.19	1666.12	1708.03	1710.97	1645.61	1659.45	1662.11	1649.81	1654.36	1654.33	1665.85	1679.01	1665.5
309.316986	1655.78	1679.63	1679.25	1683.79	1686.49	1700.45	1647.63	1681.53	1680.14	1695.65	1681.38	1675.74	1701.05	1667.05	1684.62	1691.1	1672.77	1680.84	1675.8	1685.86	1705.47	1688.99	1688	1679.35	1680.74	1686.69	1657.91	1681.16	1684.48	1682.56	1686.15	1702.14	1682.14	1678.76	1667.48	1660.75	1667.93	1664.94	1705.54	1708.12	1643.4	1658.28	1662.33	1650.12	1654.82	1658.57	1667.52	1680.38	1664.55
309.812012	1658.86	1680.75	1677.26	1682.58	1686.93	1698.51	1644.45	1679.65	1681.93	1695.65	1680.38	1676.96	1702.25	1668.28	1682.71	1689.95	1670.7	1679.58	1676.08	1684.18	1704.51	1685.55	1687.56	1675.2	1680.3	1685.56	1656.89	1682.18	1683.72	1679.34	1682.27	1701.21	1678.29	1677.34	1667.61	1660.68	1664.64	1664.37	1704.28	1708.32	1642.76	1659	1661.9	1650.68	1653.84	1653.28	1665.67	1677.72	1663.55
310.307007	1659.23	1680.56	1678.35	1683.13	1685.18	1699.79	1649.03	1681.64	1681.61	1697.35	1680.38	1678.94	1701.34	1668.49	1682.81	1691.26	1672.13	1682.61	1672.54	1684.49	1705.33	1685.7	1684.21	1676.42	1678.45	1684.25	1658.86	1680.8	1684.06	1682.03	1685.8	1700.93	1677.78	1675.64	1667.59	1660.91	1665.13	1664.03	1705.94	1710.17	1644.08	1657.19	1662.01	1650.08	1652.97	1656.7	1666.3	1679.08	1664.49
310.803009	1658.85	1679.18	1677.24	1683.06	1684.49	1699.98	1645	1680.06	1680.97	1695.12	1677.61	1676.93	1700.05	1666.33	1681.16	1689.02	1671	1678	1671.27	1684.2	1703.86	1683.62	1688.35	1675	1678.73	1682.44	1657.8	1682.27	1684.66	1681.78	1683.63	1702.82	1678.6	1674.77	1665.99	1660.57	1667.94	1664.49	1706.5	1708.43	1644.36	1660.16	1662.03	1649.14	1654.37	1656.76	1666.31	1679.55	1665.69
311.298004	1657.15	1680.6	1676.78	1683.74	1684.26	1699.31	1644.7	1679.82	1680.14	1697.45	1681	1676.84	1703.72	1670.74	1681.42	1689.52	1672.16	1679.06	1675.1	1684.78	1703.28	1685.8	1688.15	1675.45	1676.48	1683.31	1657.11	1681.68	1683.48	1679.56	1685.6	1700.93	1678.17	1674.62	1667.33	1661.07	1668.67	1659.19	1707.96	1708.08	1642.52	1659.88	1662.34	1648.8	1653.59	1654.54	1665.12	1679.12	1663.95
311.792999	1660.51	1680.92	1677.21	1682.05	1684.98	1696.43	1643.14	1680.61	1679.77	1695.85	1677.99	1677.54	1701.32	1670.06	1683.75	1689.17	1670.73	1679.37	1674.75	1684.7	1702.28	1681.49	1683.52	1674.1	1678.12	1682.24	1656.88	1678.6	1682.06	1678.94	1684.81	1702.68	1676.59	1676.13	1666.91	1663.48	1667.12	1662.49	1705.29	1707.47	1642.43	1660.47	1663.34	1649.63	1653.49	1653.6	1665.96	1682.46	1663
312.287994	1660.32	1678.84	1677.16	1682.39	1683.81	1700.31	1644.24	1680.44	1681.67	1695.95	1679.1	1676.88	1699.64	1668.84	1682.73	1689.82	1670.18	1680.33	1674.65	1684.44	1700.91	1684.12	1686.61	1677.41	1676.5	1682.08	1658.73	1680.27	1681.46	1678.89	1681.49	1700.79	1676.48	1674.91	1667.03	1661.64	1665.54	1660.5	1703.71	1706.62	1643.25	1660.02	1665.04	1647.9	1655.11	1651.54	1664.98	1680.12	1666.76
312.782990	1659.85	1678.5	1677.52	1682.24	1682.51	1697.57	1645.93	1679.8	1680.21	1696.04	1677.3	1675.94	1700.36	1670.09	1681.57	1688.21	1672.29	1678.49	1675.7	1683.18	1701.88	1683.74	1685.69	1676.74	1677.66	1680.47	1659.9	1680.11	1682	1679.83	1685.5	1699.67	1676.61	1675.21	1668.28	1662.15	1667.32	1662.82	1705.89	1704	1641.4	1658.39	1664.63	1649.65	1654.86	1654.75	1665.95	1680.28	1664.76
313.278992	1660.11	1678.53	1678.01	1681.73	1681.37	1699.23	1645.15	1680.1	1680.9	1697.87	1678.35	1677.14	1699.6	1669.49	1684.46	1689.28	1670.46	1680.24	1673.71	1683.69	1699.81	1681.84	1682.23	1673.57	1677.58	1683.66	1658.63	1680.88	1680.88	1680.77	1687.37	1699.93	1676.58	1673.43	1666.48	1662.82	1666.12	1661.43	1703.47	1703.32	1642.54	1660.99	1664.13	1649.04	1651.81	1653.24	1664.48	1680.71	1663.02
313.773987	1660.46	1679.9	1676.61	1680.19	1682.3	1698.93	1643.33	1677.04	1682.27	1694.2	1677.47	1675.61	1697.17	1669.44	1680.18	1688.67	1670.37	1677.22	1674.67	1680.17	1699.08	1684.64	1684.74	1675.77	1677.62	1682.2	1660.38	1680.9	1680.53	1679.92	1686.82	1698.69	1675.9	1675.24	1669.61	1662.04	1667.45	1663.62	1703.42	1702.64	1643.46	1657.33	1663.64	1647.91	1654.74	1653.16	1665.39	1680.25	1665.45
314.269012	1658.4	1678.99	1677.9	1679.37	1682.01	1696.31	1642.63	1677.22	1680.7	1695.45	1676.3	1676.36	1696.12	1669.81	1680.46	1687.12	1670.21	1676.74	1673.48	1682.71	1696.57	1681.89	1682.96	1675.26	1675.45	1681	1657.38	1679.76	1681.56	1678.92	1682	1699.01	1675.5	1673.45	1670.14	1662.16	1667.8	1660.99	1704.59	1702.03	1645.64	1660.47	1666.19	1651.25	1657.15	1655.22	1664.92	1679.44	1665.04
314.764008	1659.87	1677.95	1677.11	1681.03	1682.88	1698.08	1644.01	1678.2	1682.44	1696.84	1677.21	1676.62	1698.67	1673.96	1682.1	1689.11	1669.57	1678.37	1677.07	1683.43	1696.93	1680.24	1681.68	1672.32	1674	1679.39	1661.24	1680.54	1679.45	1679.29	1683.81	1697.32	1676.54	1674.75	1669.52	1661.83	1666.58	1660.74	1704.07	1701.61	1645.54	1658.88	1661.46	1650.82	1652.24	1653.01	1664.79	1681.13	1663.82
315.259003	1660.01	1679.62	1675.39	1679.73	1682.91	1692.92	1644.24	1679.43	1681.2	1695.89	1677	1676.61	1696.42	1671.68	1679.95	1687.59	1670.26	1676.98	1673.77	1684.12	1694.95	1680.44	1683.72	1674.94	1674.68	1682.28	1658.97	1678.66	1680.9	1679.42	1684.32	1697.25	1676.72	1673.34	1668.89	1661.05	1669.3	1662.67	1705.95	1698.47	1642.37	1660.19	1663.33	1650.59	1656.79	1653.47	1666.09	1681.66	1666.35
315.755005	1659.31	1676.99	1675.46	1680.03	1682.8	1697.71	1644.91	1676.84	1680.12	1694.71	1677.13	1676.7	1694.73	1671.35	1682.11	1687.2	1671.59	1678.74	1677.68	1681.32	1694.8	1680.36	1681.99	1673.91	1674.67	1680.28	1661.85	1678.75	1681.27	1681.23	1685.13	1697.12	1674.17	1674.66	1671.28	1663.84	1668.17	1664.19	1704.78	1696.97	1644.3	1661.62	1662.2	1649.94	1653.34	1650.88	1665.38	1681.28	1663.67
316.250000	1661.01	1681.51	1677.87	1680.21	1682.66	1696.63	1642.97	1678.39	1682.57	1694.59	1677.97	1677.27	1693.08	1672.78	1680.96	1684.93	1671.06	1678	1677.77	1683.97	1690.82	1681.39	1683.49	1673.9	1677.54	1678.17	1660.25	1679.8	1677.88	1679.43	1685.07	1697.57	1676.59	1676.07	1671.77	1662.02	1670.48	1661.91	1705.2	1698.39	1645.67	1660.13	1663.61	1649.54	1655.28	1652.75	1664.68	1679.54	1666.24
316.744995	1660.55	1679.94	1676.57	1679.44	1680.98	1693.9	1645.61	1677.6	1678.73	1692.61	1679.51	1677.16	1694.65	1674.34	1679.69	1687.55	1671.6	1676.73	1677.93	1681.02	1694.89	1679.07	1682.92	1672.65	1677.19	1681.29	1662.66	1678.19	1678.31	1676.51	1683.64	1696.57	1675.17	1674.28	1670.83	1663.47	1666.85	1663.44	1701.73	1695.79	1641.37	1660.12	1663.22	1650.79	1657.49	1655.65	1666.83	1683.74	1666.55
317.239990	1664.01	1680.37	1675.7	1679.22	1683.2	1694.81	1646.21	1677.07	1678.01	1693.48	1676.49	1675.31	1692.47	1671.85	1679.25	1684.33	1670.68	1675.07	1675.49	1680.31	1691.41	1678.69	1681.77	1671.99	1676.16	1679.93	1661.87	1677.15	1678.33	1676.47	1685.93	1695.91	1673.94	1673.77	1670.89	1665.23	1666.64	1664.58	1703.14	1696.23	1644.26	1661.93	1664	1650.91	1654.09	1652.69	1665.89	1681.72	1666.78
317.735992	1661.74	1682.1	1674.12	1677.88	1680.78	1693.27	1644.36	1676.14	1679.81	1694.05	1675.7	1675.96	1693.68	1674.51	1680.48	1684.3	1670.76	1675.76	1677.84	1681.1	1690.42	1678.39	1680.82	1674.14	1676.27	1679.03	1662.87	1680.05	1678.85	1679.65	1682.61	1693.44	1674.58	1675.41	1671.4	1664.65	1669.54	1666.35	1699.46	1692.21	1641.09	1659.22	1663.97	1651.98	1654.59	1653.98	1663.47	1679.29	1666.53
318.230988	1662.81	1680.54	1675.54	1677.69	1681.64	1692.55	1644.15	1676.37	1677.39	1693.9	1675.33	1674.86	1692.58	1676.43	1679.54	1683.82	1670.18	1675.46	1675.74	1680.11	1691.54	1678.59	1680.47	1673.81	1674.25	1680.52	1660.56	1678.37	1677.99	1677.75	1681.54	1694.55	1677.95	1675.51	1671.27	1662.85	1669.56	1666.06	1699.43	1694.72	1643.2	1660.62	1661.95	1649.34	1651.74	1653.14	1662.96	1682.29	1666.65
318.726013	1662.08	1682.59	1676.12	1679.63	1680.58	1692.55	1644.61	1675.49	1676.64	1693.57	1677.05	1674.87	1691.26	1673.44	1678.38	1683.02	1672.64	1675.23	1679.3	1676.56	1692.17	1679.38	1682.7	1674.33	1673.79	1678.76	1665.38	1678.78	1678.74	1676.78	1683.06	1693.3	1676.08	1675.16	1671.83	1662.85	1667.67	1666.75	1699.76	1695.47	1643.18	1663.62	1663.25	1649.86	1654.52	1652.78	1663.7	1681.63	1663.32
319.221008	1661.75	1681.58	1677.49	1678.48	1677.8	1692.64	1647.62	1675.74	1678.43	1692.97	1675.13	1676.16	1690.59	1673.64	1678.75	1681.52	1672.27	1674.43	1677.42	1678.2	1692.82	1678.37	1681.13	1674.58	1675.29	1680.04	1662.13	1677.04	1681	1675.28	1682.52	1693.66	1675.93	1674.79	1671.74	1663.57	1669.91	1668.07	1699.47	1695.05	1641.2	1665.39	1662.06	1648.2	1651.93	1651.29	1660.87	1682.58	1663.87
319.716003	1663.86	1679.85	1675.56	1676.45	1678.77	1693.63	1648.41	1674.56	1676.54	1692.01	1678.1	1673.7	1693	1676.52	1676.16	1683.47	1672.4	1675.64	1678.16	1680.56	1691.4	1678.91	1681.89	1673.7	1675.99	1679.43	1660.48	1678.46	1678.71	1676.3	1679.54	1692.38	1677.12	1674.45	1670.77	1665.57	1668.12	1665.63	1698.17	1691.9	1643.38	1663.25	1660.66	1650.86	1652.78	1652.06	1664.84	1680.59	1664.11
320.212006	1666.65	1681.99	1675.45	1679.69	1681.33	1692.45	1647.71	1672.03	1677.05	1691.04	1676.41	1674.22	1692.15	1674.46	1677.72	1681.91	1672.14	1673.5	1677.75	1679.5	1692.25	1678.65	1683.17	1673.85	1674.02	1680.6	1663.66	1676.83	1680.05	1676.75	1682.14	1693.03	1675.71	1671.83	1670.07	1661.41	1668.63	1665.56	1697.12	1691.69	1644.67	1662.09	1661.15	1649.3	1651.03	1652.04	1661.4	1679.05	1661.4
320.707001	1663.81	1680.4	1675.9	1679.82	1679.89	1690.66	1644.99	1673.34	1675.47	1694.54	1680.16	1673.75	1691.44	1674.6	1678.18	1681.04	1671.03	1674.31	1678.78	1679.66	1691.07	1675.9	1681.07	1673.2	1672.31	1676.16	1662.78	1675.43	1677.86	1676.01	1683.5	1693.45	1674.13	1674.33	1671.18	1664.3	1668.1	1668.16	1698.79	1694.75	1642.88	1662.86	1658.3	1650.06	1653.5	1651.78	1662.36	1679.49	1662.43
321.201996	1661.88	1678.35	1672.66	1680.4	1678.41	1690.77	1646.76	1674.24	1676.84	1690.07	1677.17	1672.54	1690.88	1673.16	1678.61	1679.92	1669.54	1673.54	1678.84	1676.64	1689.91	1680.29	1678.5	1673.34	1671.54	1679.43	1663.02	1677.38	1679.29	1676.59	1680.98	1691.52	1675.15	1672.17	1669.41	1662.6	1670.15	1668.74	1697.07	1695.42	1643.14	1660.75	1661.13	1649.09	1650.17	1650.58	1658.37	1680.36	1662.28
321.696991	1663.01	1679.81	1675.07	1679.12	1678.24	1689.67	1647.59	1673.52	1674.26	1687.83	1677.65	1675.78	1690.85	1670.85	1678.19	1678.04	1671.1	1675.2	1679.77	1676.67	1691.8	1679.27	1679.66	1672.32	1672.87	1678.07	1661.36	1673.67	1679.11	1674.86	1681.5	1692.29	1673.58	1673.15	1668.97	1661.84	1665.64	1667.03	1696.3	1694.89	1641.93	1660.52	1657.69	1649.69	1650.24	1652.73	1659.22	1676.3	1663.31
322.191986	1659.32	1678.15	1674.44	1675.66	1676.75	1691.27	1645.25	1674.3	1674.53	1688.52	1673.98	1674.75	1691.24	1672.7	1675.91	1678.85	1671.14	1674.37	1676.98	1676.83	1689.48	1677.65	1678.53	1672.7	1672.89	1677.87	1662.83	1675.23	1678.58	1676.85	1680.44	1692.12	1675.48	1673.36	1669.5	1662.54	1667.36	1669.23	1697.16	1690.51	1640.65	1661.22	1659.31	1647.87	1649.22	1652.68	1660.15	1677.91	1661.2
322.687988	1661.06	1678.53	1672.62	1675.58	1677.14	1690.99	1646.98	1672.06	1674.33	1688.84	1676.42	1673.27	1689.92	1670.41	1675.1	1678.62	1671.08	1672.62	1676.83	1676.41	1691.84	1676.41	1677.85	1669.42	1672.55	1679.07	1662.2	1673.94	1679.08	1674.94	1678.29	1692.22	1675.85	1672.57	1668.12	1661.51	1664.76	1669.43	1696.35	1692.08	1643.34	1662.13	1658.37	1651.18	1648.3	1649.95	1657.97	1674.39	1663.64
323.183014	1660.72	1678.19	1674.53	1676.63	1677.81	1690.75	1645.33	1673.6	1673.71	1686.66	1675.28	1675.02	1689.12	1670.16	1675.12	1676.68	1670.74	1673.89	1676.26	1675.69	1689.6	1678.67	1677.81	1673.62	1674.32	1680.21	1661.02	1675.51	1674.87	1672.38	1678.42	1690.89	1676.29	1673.03	1668.89	1663.22	1667.72	1667.42	1696.48	1690.87	1641.98	1661.65	1658.86	1646.54	1649.75	1653.72	1661.16	1674.47	1665.33
323.678009	1659.85	1678.11	1672.89	1676.72	1678.89	1687.48	1647.91	1672.59	1673.46	1684.18	1672.73	1673.29	1688.19	1669.84	1677.06	1678.44	1667.58	1672.09	1675.61	1677.56	1688	1675.59	1677.31	1672.02	1672.81	1677.84	1662.13	1674.21	1678.35	1675.03	1679.4	1690.38	1675.23	1672.07	1669.59	1661.81	1666.18	1667.64	1691.75	1692.77	1642.22	1661.31	1657.84	1646.05	1650.91	1652.11	1660.58	1675.12	1663.14
324.173004	1660.89	1677.58	1671.94	1674.76	1677.75	1685.69	1646.36	1670.78	1672.49	1688.52	1676.62	1673.44	1688.57	1669.06	1673.66	1677.45	1669.49	1671.36	1674.43	1675.69	1688.77	1676.85	1677.72	1672.49	1670.09	1677.15	1660.51	1673.59	1675.41	1674.24	1677.99	1686.98	1674.73	1671.19	1666.89	1661.41	1667.85	1667.96	1694.74	1691.43	1640.9	1660.62	1658.37	1648.78	1648.18	1653.49	1659.14	1674.57	1663.64
324.667999	1660.03	1676.38	1671.9	1674.23	1676.31	1688.39	1647.84	1672.25	1673.68	1689.12	1675.41	1673.26	1690.86	1670.16	1676.36	1678.77	1669.25	1670.98	1673.86	1675.16	1690.03	1677.28	1677.42	1670.6	1671.49	1678.54	1663.01	1672.89	1677.46	1672.62	1677.86	1689.09	1674.26	1669.45	1667.75	1659.99	1666.67	1668.58	1690.93	1689.75	1642.96	1659.21	1657.14	1648.12	1652.02	1653.26	1661.17	1675.1	1661.82
325.164001	1658.98	1676.91	1672.05	1674.53	1676.05	1687.5	1646.88	1672.05	1674.47	1687.53	1675.08	1670.4	1689.19	1670.66	1674.18	1675.86	1667.77	1672.88	1672.88	1674.52	1687.62	1676.89	1676.97	1673.21	1671.86	1676.01	1660.37	1673.98	1675.54	1673.48	1680.09	1688.36	1675.05	1670.81	1666.03	1662.66	1664.78	1665.83	1693.13	1691.66	1641.44	1659.97	1658	1647.49	1649.57	1652.73	1658.21	1674.27	1664.18
325.658997	1658.83	1676.14	1671.25	1675.18	1674.74	1688.35	1645.22	1670.92	1672.81	1687.46	1674.35	1673.01	1687.88	1670.54	1672.59	1677.57	1669.54	1670.59	1674.51	1674.59	1688.98	1675.94	1676.61	1670.45	1671.63	1677.23	1660.47	1673.18	1675.81	1673.04	1678.11	1688.81	1675.48	1671.98	1666.19	1661.77	1665.44	1669.28	1692.38	1690.9	1641.11	1660.1	1656.33	1647.74	1650.01	1651.53	1659.92	1674.08	1662.28
326.153992	1659.36	1679.26	1672.81	1673.95	1676.9	1689.04	1644.9	1673.68	1673.74	1686.26	1673.32	1672.67	1690.01	1667.67	1675.5	1676.52	1668.26	1671.94	1675.05	1675.82	1687.24	1674.74	1676.44	1669.37	1673.76	1676.36	1662	1671.37	1676.34	1673.95	1676.36	1688.23	1672.94	1670.04	1667.81	1661.84	1666.88	1667.6	1694.86	1692.26	1640.21	1658.2	1658	1648.74	1648.75	1649.14	1660.05	1674.32	1660.31
326.648987	1659.9	1677.09	1672.34	1675.85	1675.52	1683.73	1645.98	1671.78	1672.56	1686.4	1675.52	1674.03	1692.27	1669.48	1674.48	1676.61	1668.21	1671.56	1673.52	1675	1689.25	1677	1675.07	1668.82	1670.24	1675.15	1659.3	1673.73	1675.28	1672.37	1679.38	1689.65	1674.1	1672.09	1667.45	1663.73	1665.05	1666.44	1691.18	1688.79	1642.51	1658.54	1654.29	1647.25	1649.34	1651.52	1658.32	1676.93	1664.13
327.144012	1662.94	1675.54	1672.07	1675.19	1675.82	1686.09	1644.82	1671.78	1671.4	1685.4	1673.66	1674.44	1688.48	1670.28	1674.44	1676.9	1667.48	1671.36	1674.2	1675.89	1687.91	1674.27	1675.83	1668.88	1671.76	1676.16	1661.64	1672.01	1675.61	1672.22	1677.48	1689.23	1673.46	1670.1	1667.06	1663.61	1667.22	1670.23	1693.59	1692.88	1641.99	1661.9	1658.21	1647.92	1647.52	1651.35	1656.51	1674.72	1662.65
327.640015	1659.98	1676.02	1671.57	1673.29	1677.8	1687	1647.8	1671.1	1673.99	1686.45	1671.41	1672.54	1689.38	1667.5	1672.16	1675.97	1669.92	1672.55	1674.04	1675.24	1687.64	1675.5	1674.36	1670.38	1669.61	1678.11	1661.25	1672.01	1674.73	1673.21	1677.74	1688.83	1675.05	1670	1664.01	1663.31	1663.94	1667.18	1689.47	1686.25	1639.22	1658.25	1653.44	1646.23	1648.57	1648.2	1658.96	1673.51	1661.05
328.135010	1661.37	1675.02	1670.1	1673.09	1675.61	1687.94	1647.07	1671.83	1671.57	1685.91	1673.85	1672.7	1689.07	1666.84	1675.33	1676.12	1670	1670.22	1675.27	1675.12	1688.14	1676.14	1674.18	1670.83	1669.74	1675.78	1662.31	1672.3	1676.71	1673.91	1676.2	1686.63	1674.53	1670.33	1665.89	1660.64	1664.29	1666.04	1691.36	1689.85	1640.97	1658.88	1653.26	1649.17	1648.38	1653.07	1655.48	1674.61	1661.45
328.630005	1658.53	1675.87	1671.48	1672.75	1676.53	1686.98	1646.7	1666.73	1673.21	1686.32	1673.3	1673.04	1688.57	1669.49	1673.48	1675.49	1667.82	1672.76	1672.71	1674.14	1688.06	1676.31	1675.91	1669.22	1669.98	1675.77	1659.99	1672.48	1674.94	1672.91	1675.86	1688.14	1672.58	1671.59	1665.9	1661.98	1662.46	1668.23	1692.54	1690.11	1638.82	1657.63	1654.1	1647.58	1649.2	1648.87	1655.78	1670.94	1660.24
329.125000	1659.26	1674.98	1669.53	1672.52	1675.65	1685.67	1646.86	1670.38	1672.4	1685.09	1674.64	1672.41	1688.21	1669.36	1674.91	1675.86	1666.94	1671.72	1673.18	1675.05	1686.04	1675.23	1674.14	1669.53	1669.21	1676.29	1661.47	1672.9	1674.79	1671.82	1674.71	1684.13	1671.3	1672.57	1665.26	1660.76	1666.05	1664.95	1693.38	1690.52	1638.21	1656.42	1651.02	1648.13	1649.25	1651.38	1655.37	1670.79	1660.11
329.621002	1659.95	1673.44	1667.05	1671.37	1674.17	1682.89	1645.39	1671.01	1672.11	1684.72	1672.85	1671.58	1688.7	1669.91	1674.01	1677.15	1667.84	1670.45	1673.75	1675.54	1687.62	1674.44	1675.69	1668.88	1668.49	1674.49	1659.92	1671.82	1674.82	1671.8	1676.2	1687.23	1671.79	1670.71	1666.19	1661.58	1664.05	1666.56	1691.69	1688.99	1640.2	1659.02	1653.8	1644.4	1646.38	1649.44	1652.79	1671.35	1659.55
330.115997	1661.4	1673.17	1672.76	1672.62	1676.18	1687.48	1643.97	1669.26	1670.07	1683.7	1673.03	1671.5	1684.63	1667.26	1672.84	1675.98	1669.91	1670.51	1670.24	1670.94	1682.5	1675.47	1673.74	1671.03	1668.71	1676.56	1659.55	1671.41	1671.75	1670.71	1674.3	1683.31	1670.45	1669.43	1664.93	1662.07	1663.97	1667.12	1691.09	1686.93	1640.7	1659.69	1652.89	1647.12	1648.16	1648.94	1654.94	1672.53	1659.62
330.610992	1659.22	1671.43	1667.94	1673.41	1674.27	1685.19	1647.09	1669.91	1672.29	1682.73	1672.43	1673.38	1686.29	1666.4	1672.26	1675.21	1667.55	1672.63	1671.17	1671.76	1686.55	1675.2	1672.18	1669.75	1665.89	1677.29	1658.29	1671.05	1672.89	1668.8	1674.36	1687.39	1671.69	1669.56	1665.81	1660.95	1662.64	1665.99	1692.75	1688.43	1639.83	1657.43	1654.81	1646.56	1647.67	1651.62	1653.67	1669.7	1661.37
331.105988	1656.16	1673.52	1666.58	1670.95	1673.48	1685.71	1646.28	1668.63	1672.56	1681.9	1671.71	1672.76	1686.77	1665.55	1674.64	1675.22	1667.13	1667.03	1670.11	1673.36	1686.88	1671.79	1672.46	1670.05	1667.63	1674.58	1658.61	1670.81	1673.75	1668.22	1674.72	1683.93	1672.48	1672.22	1664.47	1661.99	1662.94	1665.57	1690.25	1688.11	1639.67	1655.09	1653.85	1646.31	1647.15	1650.3	1655.41	1669.77	1660.59
331.601013	1656.29	1673.53	1669.48	1670.99	1673.06	1686.06	1646	1670.39	1670.18	1682.46	1671.73	1672.45	1687.82	1665.13	1674.18	1675.3	1666.64	1668.51	1670.07	1673.69	1686.42	1675.41	1672.6	1667.41	1665.99	1675.95	1657.34	1673.09	1671.84	1668.22	1675.71	1685.36	1672.62	1669.25	1665.72	1662.27	1664.87	1665.41	1689.95	1688.04	1640.28	1657.37	1654.94	1645.87	1649.59	1650.25	1657.76	1672.09	1660.79
332.096985	1657.4	1670.37	1668.01	1670.45	1673.51	1684.9	1645.48	1669.37	1671.09	1683.12	1672.92	1670.54	1684.08	1667.2	1673.3	1674.03	1667.7	1668.89	1671.44	1671.57	1683.99	1674.05	1673.08	1667.76	1666.6	1676.02	1658.28	1669.86	1673.6	1670.25	1673.86	1685.38	1674.15	1670.32	1663.43	1659.78	1662.53	1666.61	1691.53	1687.41	1639.73	1658.99	1649.11	1643.91	1647.85	1650.51	1655.63	1673.03	1662.53
332.592010	1656.64	1671.15	1669.42	1671.33	1673.44	1683.12	1645.43	1667.73	1669.93	1684.4	1672.61	1671.58	1684.63	1666.31	1670.8	1674.81	1667.96	1668.33	1672.66	1669.48	1683.32	1672.95	1672.31	1667.79	1664.24	1673.33	1657.93	1670.95	1674.63	1668.14	1673.15	1684.03	1671.46	1667.63	1664.31	1660.09	1663.49	1663.46	1688.62	1686	1641.33	1656.02	1650.66	1644.35	1646.64	1647.54	1652	1669.15	1657.52
333.087006	1655.2	1673.27	1669.59	1672.16	1672.72	1684.72	1645.46	1669.07	1670.21	1682.59	1671.21	1669.77	1687.29	1665.08	1671.42	1674.87	1667.27	1667.97	1669.18	1671.97	1683.23	1676.95	1670.39	1669.99	1666.86	1675.41	1660.83	1670.91	1675.02	1670.32	1674.57	1687.31	1673.32	1671.02	1663.7	1658.55	1662.89	1663.17	1690.46	1685.8	1640.4	1656.25	1653.13	1643.79	1646.83	1650.1	1655.44	1672.54	1658.99
333.582001	1657.18	1673.69	1668.02	1671.92	1673.71	1682.4	1644.95	1668.53	1670.25	1683.53	1674.06	1670.13	1687.85	1666.26	1672.58	1677.55	1666.2	1669.48	1672.22	1671.76	1683.37	1674.46	1673.09	1667.15	1668.51	1674.65	1659.89	1672.25	1672.69	1669.12	1674.03	1681.6	1671.67	1667.82	1664.11	1659.9	1665.52	1666.09	1686.11	1685.3	1636.85	1658.35	1654.1	1641.88	1647.29	1647.48	1654.09	1671.13	1657.17
334.076996	1657.09	1672.94	1666.8	1669.2	1672.78	1681.38	1646.83	1668.74	1669	1678.83	1670.26	1669.8	1683.65	1665.05	1672.61	1674.32	1668.2	1668.05	1670.98	1674.41	1683.44	1674.11	1671.4	1668.72	1666.67	1675.41	1656.89	1669.87	1670.67	1668.54	1674.03	1683.41	1670.58	1668.98	1662.41	1659.74	1663.89	1665.87	1688.89	1686.3	1640.72	1658.16	1650.04	1644.39	1647.15	1649.56	1653.71	1668.71	1657.74
334.572998	1657.29	1672.34	1667.75	1671.05	1672.49	1683.06	1646.66	1666.01	1671.07	1683.45	1670.24	1672	1686.62	1666.3	1672.28	1675.4	1666.72	1669.41	1670.6	1671.07	1683.95	1673.79	1671.03	1666.79	1666.12	1674.38	1658.05	1669.09	1668.17	1666.97	1671.11	1682.87	1671.71	1668.76	1664.31	1659.9	1662.63	1664.81	1688.32	1687.26	1637.52	1657.86	1653.48	1644.6	1645.11	1647.05	1654.06	1671.65	1658.04
335.067993	1659.08	1669.09	1666.07	1666.48	1671.46	1682.96	1644.13	1668.84	1669.66	1683.12	1668.34	1670.07	1681.52	1664.29	1672.05	1672.24	1666.87	1668.33	1668.92	1669.68	1682.23	1674.53	1670.87	1666.28	1667.55	1674.21	1657.66	1668.3	1670.42	1668.08	1673.16	1682.55	1672.35	1670.26	1662.94	1659.77	1662.52	1664.83	1690.57	1686.9	1642.36	1657.22	1649.59	1645.33	1645.02	1646.65	1653.81	1668.44	1656.82
335.562988	1656.34	1669.92	1667.21	1668.98	1671.13	1681.69	1643.15	1669.61	1668.34	1683.75	1670.78	1671.16	1683.97	1665.25	1671.91	1673.91	1666.24	1668.51	1669.32	1670.26	1683.44	1673.77	1669.97	1667.33	1665.25	1674.61	1658.29	1669.24	1670.01	1668.31	1673.92	1683.81	1672.79	1668.77	1663.38	1657.9	1659.38	1662.38	1686.96	1683.39	1637.39	1653.64	1650.78	1646.24	1645.5	1645.98	1652.66	1669.12	1657.26
336.058014	1656.15	1671.82	1667.02	1668.29	1672.41	1681.65	1644.65	1668.26	1670.05	1683.59	1671.42	1671.62	1684.84	1665.88	1671.08	1672.21	1666.09	1668.08	1670.05	1669.85	1683.19	1674.15	1668.76	1666.89	1665.88	1672.81	1657.22	1668.82	1669.04	1669.3	1673.22	1681.98	1669.77	1667.2	1663.54	1659.93	1660.37	1664.16	1685.39	1683.56	1637.64	1656.4	1650.65	1647.14	1646.91	1648.24	1654.07	1667.57	1659.43
336.553009	1657.75	1668.23	1668.34	1669.44	1670.2	1680.19	1644.52	1667.34	1670.98	1680.2	1668.72	1671.09	1682.92	1665.06	1672.27	1673	1664.94	1667.52	1669.27	1670.22	1682.7	1672.99	1671.17	1667.43	1665.79	1672.3	1654.97	1669.5	1671.4	1668.86	1672.59	1682.63	1670.57	1667.61	1662.71	1660.01	1661.92	1663.73	1686.13	1683.95	1637.85	1657	1648.45	1644.67	1645.26	1648.45	1653.89	1666.56	1656.27
337.049011	1659.27	1670.42	1668.59	1669.34	1672.97	1682.87	1645.4	1667.33	1668.07	1680.41	1669.08	1669.67	1683.66	1663.86	1670.11	1671.61	1666.19	1668.78	1668.86	1670.25	1682.34	1674.12	1670.28	1667.9	1666.79	1672.4	1657.62	1667.96	1670.61	1668.64	1671.75	1681.02	1669.99	1667.25	1662.79	1660.17	1660.57	1663.98	1686.27	1684.11	1636.53	1655.12	1651.23	1644.01	1644.43	1646.83	1651.97	1668.26	1656.19
337.544006	1658.65	1669.78	1667.89	1669.83	1670.58	1681.15	1644.78	1664.68	1666.81	1678.97	1668.27	1668.89	1683.11	1663.63	1667.2	1672.23	1665.72	1668.62	1669.72	1667.08	1683.69	1672.42	1670.49	1664.84	1665.79	1672.97	1658.38	1668.07	1670.75	1669.3	1672.63	1681.15	1669.94	1670.04	1663.72	1659.84	1661.91	1661.82	1683.54	1681.53	1637.73	1655.03	1652.58	1643.9	1646.52	1649.53	1652.06	1667.48	1657.83
338.039001	1657.07	1671.1	1667.2	1669.21	1672.19	1681.82	1644.7	1665.7	1668.67	1680.68	1669.35	1666.66	1683.05	1661.63	1669.52	1673.16	1666.52	1666.8	1667.76	1670.75	1681.93	1673.35	1668.05	1665.13	1664	1674.09	1658.01	1669.19	1670.18	1668.94	1671.96	1681.05	1670.5	1665.78	1661.38	1659.36	1662.28	1665.21	1686.8	1683.14	1640.53	1655.44	1651.58	1643.67	1645.26	1646.12	1652.04	1671.44	1655.84
338.533997	1654.24	1671.74	1666.61	1670.36	1670.22	1682.73	1645.62	1663.71	1666.64	1676.97	1668.53	1668.55	1682.26	1662.2	1669.41	1673.1	1664.7	1667.47	1668.63	1670.37	1681.98	1673.5	1670.54	1665.78	1667.87	1673.61	1657.81	1668.64	1670.56	1668.4	1671.52	1681.55	1669.45	1668.45	1661.82	1660.59	1661.34	1663.71	1683.73	1681.61	1636.87	1656.83	1650.87	1642.46	1644.94	1647.09	1652.13	1667.19	1653.57
339.029999	1657.78	1669.23	1665.57	1668.27	1673.07	1680.14	1644.3	1665.44	1666.6	1678.86	1668.12	1668.94	1682.05	1661.08	1668.84	1671.93	1663.86	1666.34	1667.28	1667.44	1682.31	1671.07	1667.92	1665.62	1662.87	1673.38	1655.43	1667.88	1670.26	1666.75	1671.16	1682.61	1670.34	1666.25	1660.72	1658.52	1658.04	1663.6	1682.67	1681.44	1636.61	1656.84	1650.01	1641.93	1644.69	1645.39	1653.55	1665.9	1656.95
339.524994	1653.3	1668.07	1666.06	1666.75	1670.95	1680.23	1645.67	1664.93	1667.01	1679.07	1669.59	1668.36	1683.81	1659.71	1669.84	1671.89	1663.81	1665.99	1664.96	1667.08	1681.71	1671.16	1668.85	1663.66	1665.57	1673.75	1656.51	1667.02	1667.38	1664.38	1671.37	1679.01	1668.78	1667.49	1662.29	1660.83	1661.22	1665.08	1683.03	1680.85	1636.32	1651.34	1651.2	1641.77	1643.05	1646.35	1651.12	1665.55	1653.21
340.019989	1654.97	1668.87	1665.53	1668.7	1668.74	1679.27	1645.72	1666.57	1667.91	1677.97	1669.28	1668.86	1680.73	1661.28	1669.64	1671.28	1664.81	1665.76	1666.93	1666.21	1682.83	1670.33	1665.21	1662.98	1661.35	1673.04	1656.93	1666.89	1669.3	1664.84	1672.29	1678.58	1670.5	1664.4	1660.98	1659.73	1661.03	1662.84	1682.28	1684.07	1635.66	1654.14	1648.54	1640.33	1644.72	1646.13	1652.01	1664.02	1655.78
340.515015	1655.55	1667.07	1664.37	1668.76	1668.4	1677.69	1644.16	1665.95	1667.63	1679.18	1669.53	1669.48	1681.68	1661.11	1668.01	1671.18	1665.39	1667	1667.23	1666.25	1681.59	1671.02	1666.09	1665.11	1662.45	1670.94	1653.55	1665.02	1664.84	1665.42	1668.25	1678.6	1670.78	1667.34	1659.56	1658.34	1659.56	1665.94	1682.67	1681.27	1638.71	1652.43	1650.07	1641.64	1642.28	1646.78	1650.13	1664.42	1655.52
341.010010	1654.11	1668.5	1663.58	1666.33	1668.89	1678.97	1646.27	1664.06	1665.67	1679.04	1666.98	1667.46	1682.98	1660.29	1668.98	1669.62	1664.43	1664.63	1667.01	1666.24	1680.19	1670.75	1665.89	1664.39	1659.8	1672.11	1654.95	1666.05	1666.13	1665.67	1670	1681.34	1669.62	1667.02	1658.39	1658.56	1659	1663.84	1682.48	1682.96	1635.67	1655.53	1650.22	1641.29	1641.64	1645.02	1649.38	1664.94	1655.42
341.506012	1656.65	1668.12	1663.8	1668.49	1670.62	1679.1	1646.42	1663.36	1666.49	1678.17	1668.58	1667.42	1682.63	1659.72	1665.79	1670.56	1662.84	1664.47	1666.71	1666.55	1682.81	1671.18	1667.41	1663.95	1662.19	1672.19	1655.34	1664.54	1669.07	1666.14	1669.79	1680.83	1668.02	1667.03	1658.88	1658.45	1657.56	1663.21	1681.69	1684.3	1637.38	1653.01	1649.79	1643.95	1642.28	1646.87	1647.7	1663.86	1654.09
342.001007	1654.51	1667.78	1664.06	1667.62	1669.98	1679.64	1644.75	1664.14	1667.93	1677.79	1666.87	1665.58	1680.89	1656.86	1667.77	1669.65	1665.42	1663.67	1664.96	1667.52	1681.12	1672.31	1663.96	1664.2	1664.83	1669.48	1655.33	1667.34	1667.51	1663.6	1670.31	1680.79	1669.87	1664.95	1658.82	1658.66	1658.72	1664.77	1681.36	1682.14	1635.75	1651.12	1647.45	1641.64	1642.48	1645.37	1648.18	1662.34	1654.33
342.496002	1655.2	1666.01	1664.72	1666.51	1669.95	1678.36	1643.26	1664.84	1665.95	1676.04	1668.78	1665.7	1682.75	1660.67	1666.22	1669.3	1664.76	1664.31	1667.17	1667.98	1680.73	1670.78	1664.96	1663.33	1662.58	1672.54	1654.6	1666.07	1668.1	1666.02	1668.75	1678.15	1669.77	1664.05	1659.2	1657.38	1657.95	1662.8	1682.17	1681.77	1634.65	1651.73	1650.11	1642.13	1641.24	1644.45	1649.98	1662.86	1652.85
342.990997	1654.45	1667.64	1664.7	1666.83	1667.92	1680.17	1644.21	1665.82	1665.49	1676.63	1666.62	1666.17	1681.28	1661.24	1668.89	1672.63	1663.8	1664.13	1666.13	1667.36	1678.24	1672.35	1665.58	1666.15	1663.39	1672.75	1654.68	1665.13	1668.71	1665.74	1668.97	1678.38	1671.19	1667.14	1661.31	1658.98	1661.48	1665	1682.87	1682.32	1635.62	1654.81	1649.18	1640.98	1641.37	1646.57	1651.15	1663.69	1652.93
343.485992	1656.29	1670.06	1666.43	1668.25	1669.54	1677.72	1644.7	1665.43	1667.91	1675.88	1669.3	1669.02	1681.04	1661.83	1667.43	1671.9	1664.2	1662.8	1664.29	1665.33	1679.64	1671.26	1665.67	1664.01	1661.72	1673.94	1654.15	1664.46	1668.32	1665.57	1667.58	1677.74	1667.61	1666.38	1660.93	1659.07	1657.31	1663.21	1680.43	1682	1638.11	1652.75	1648.27	1641.16	1643.75	1646.85	1648.57	1663.78	1654.84
343.980988	1653.21	1667.25	1667.3	1667.64	1668.79	1677.82	1643.82	1664.09	1666.42	1675.99	1667.7	1667.71	1679.43	1660.95	1666.83	1669.69	1665.29	1665.95	1665.71	1666.3	1680.77	1670.22	1665.57	1666.17	1662.97	1671.51	1654.64	1665.59	1670.16	1666.34	1670.1	1682.67	1668.43	1667.11	1659.3	1658.05	1658.95	1662.95	1681.94	1681.69	1636.21	1654.18	1648.53	1639.48	1643.92	1645.35	1652.07	1663.55	1652.67
344.476990	1654.93	1667.67	1662.03	1668.03	1666.52	1678.69	1644.6	1664.37	1666.6	1677.57	1667	1668.62	1680.96	1660.96	1666.7	1669.75	1663.74	1666.02	1663.79	1668.26	1677.59	1670.45	1665.75	1662.95	1661.85	1673.02	1655.79	1665.81	1667.83	1663.49	1668.26	1678.34	1669.3	1665.38	1658.1	1657.96	1657.89	1662.87	1680.57	1680.45	1633.72	1651.61	1647.43	1640.37	1641.39	1645.67	1648.29	1664.15	1653.27
344.971985	1655.99	1666.56	1664.29	1665.73	1668.75	1676.8	1645.62	1665.48	1666.69	1676.96	1668.9	1670.9	1680.43	1659.3	1666.78	1669.74	1664.6	1664.01	1665.57	1669.06	1679.85	1673.89	1665.99	1664.66	1661.3	1673.36	1655.25	1666.77	1667.7	1664.95	1668.65	1676.92	1668.17	1664.99	1659.14	1659.25	1657.22	1661.74	1682.5	1683.01	1635.1	1653.34	1646.48	1644.43	1644.01	1645.76	1649.56	1662.54	1653.96
345.467010	1654.28	1664.25	1665.94	1665.9	1665.64	1677.28	1644.71	1664.44	1666	1674.63	1666.33	1667.5	1678.7	1658.56	1665.54	1669.77	1662.67	1665.47	1666.03	1663.59	1680	1670.42	1662.98	1664.01	1660.88	1670.27	1654.81	1666.23	1665.79	1663.72	1667	1679.36	1670.08	1666.69	1659.08	1657.33	1659.87	1661.86	1679.73	1681.48	1636.5	1652.23	1646.09	1639.33	1640.18	1646.08	1648.56	1660.45	1653.63
345.962006	1653.7	1664.76	1661.95	1665.69	1668.94	1677.66	1643.41	1663.84	1664.92	1673.73	1665.23	1666.78	1678.92	1656.41	1666.24	1668.76	1665.78	1663.68	1663.56	1664.45	1679.84	1670.76	1662.37	1664.02	1660.17	1671.77	1653.96	1667.34	1667.49	1665	1668.12	1678.43	1669.08	1666.98	1658.52	1658.25	1656.2	1662.87	1680.27	1681.73	1636.64	1652.67	1647.09	1643.44	1640.24	1643.06	1647.95	1662.5	1652.7
346.458008	1653.48	1664.7	1664.5	1666.66	1666.25	1677.67	1643.07	1665.46	1666.44	1674.48	1666.48	1668.22	1678.15	1660.72	1666.53	1669.55	1663.26	1664.29	1664.69	1664.27	1677.35	1669.56	1666.26	1662	1661	1672.11	1655.02	1664.59	1666.55	1664.81	1670.67	1679.81	1668.89	1665.03	1658.07	1657.96	1659.01	1661.04	1679.12	1679.84	1635.45	1651.62	1646.82	1641.47	1640.43	1644.22	1647.35	1660.98	1652.94
346.953003	1652.94	1667.18	1664.29	1665.03	1668.7	1675.31	1642.8	1664.44	1664.63	1677.41	1665.79	1668.15	1678.32	1658.83	1668.14	1668.51	1662.79	1666.2	1664.08	1666.9	1677.95	1670.31	1665.75	1662.68	1661.09	1669.05	1654.43	1664.67	1666.29	1664.8	1666.93	1677.8	1668.51	1665.1	1656.37	1655.8	1657.83	1660.79	1680.21	1680.8	1634.72	1652.84	1645.99	1640.68	1641.6	1645.77	1648.35	1662.63	1652.25
347.447998	1651.15	1664.06	1660.14	1663.08	1667.47	1674.47	1644.2	1662.08	1662.43	1674.64	1666.76	1666.37	1680.86	1659.85	1668.3	1669.91	1662.98	1662.74	1664.74	1667.37	1678.58	1669.27	1665.56	1662.54	1663.06	1671.31	1653.63	1666.31	1665.75	1663.43	1666.11	1676.24	1667.02	1665.48	1659.43	1658.44	1658.73	1662.39	1679.54	1681.68	1636.82	1651.07	1646.23	1640.75	1640.55	1645.37	1648.21	1660.36	1653.51
347.942993	1654.96	1667.56	1662.47	1663.78	1665.06	1677.3	1644.6	1662.27	1664.78	1673.07	1665.88	1666.14	1679.18	1657.53	1664.91	1668.81	1665.21	1661.5	1663.8	1665.09	1677.15	1671.77	1661.8	1664.46	1659.61	1673.05	1654.39	1670.14	1666.93	1662.67	1668.65	1677.55	1668.65	1667.58	1659.02	1658.31	1657.27	1662.95	1681.15	1680.39	1636.54	1652.08	1647.97	1639.55	1642.72	1644.66	1648.44	1662.26	1651.38
348.437988	1653.93	1663.46	1660.75	1663.75	1668.89	1674.85	1643.26	1662.09	1666.55	1677.06	1667	1668.73	1680.34	1656.81	1664.9	1669.93	1662.34	1663.86	1663.65	1665.5	1677.46	1669.98	1664.08	1662.28	1660.55	1670.26	1653.4	1664.6	1664.69	1663.68	1666.48	1677.47	1667.47	1664.36	1658.41	1656.79	1657.33	1663.45	1679.48	1678.27	1637.33	1651.55	1646.82	1639.78	1643.11	1645.41	1647.97	1661.66	1653.01
348.933990	1651.22	1663.33	1663.58	1663.7	1667.82	1676.6	1643.8	1661.94	1666.59	1677.03	1668.24	1667.62	1680.21	1658.71	1666.15	1671.11	1661.97	1664.88	1664.39	1665.83	1678.92	1670.76	1665.17	1662.58	1660.09	1668.74	1653.27	1665.62	1666.12	1663.78	1667.1	1678.06	1667.91	1663.19	1657.65	1657.11	1657.41	1662.17	1677.67	1678.93	1635.88	1650.98	1647.44	1640.35	1641.46	1646.33	1648.61	1662.93	1653.64
349.428986	1653.96	1663.33	1661.57	1663.59	1668.38	1676.58	1643.36	1662.21	1662.56	1673.02	1664.56	1666.26	1677.35	1657.58	1666.13	1666.05	1663.35	1664.2	1667.37	1664.46	1676.6	1668.49	1664.66	1663.14	1660.99	1668.61	1655.2	1663.99	1667.73	1664.37	1665.09	1676.64	1669.44	1663.97	1657.14	1656.17	1658.44	1661.36	1678.38	1681.22	1635.68	1652.34	1644.31	1641.37	1638.51	1647.03	1648.28	1661.12	1654.26
349.924011	1653.25	1664.57	1663.68	1664.99	1666.72	1675.88	1642.14	1662.39	1663.84	1674.86	1666.35	1665.46	1679.06	1657.35	1666.42	1667.53	1662.74	1662.88	1660.76	1664.53	1677.98	1670.57	1663.3	1664.14	1658.93	1670.79	1655.21	1665.17	1665.36	1664.26	1665.7	1676.7	1668.34	1664.78	1656.73	1655.9	1655.09	1661.98	1677.93	1680.38	1637.15	1651.05	1644.44	1643.1	1640.48	1645.06	1647.93	1661.97	1651.29
350.419006	1652.44	1665.48	1661.98	1664.1	1665.96	1679.53	1644.39	1660.59	1663.56	1674.34	1665.53	1664.27	1678.84	1659.09	1667.08	1667.91	1663.66	1663.04	1663.69	1664.69	1678.94	1669.31	1663.2	1662.88	1661.42	1671.46	1652.54	1666.44	1665.45	1662.98	1664.59	1675.52	1667.96	1666.59	1658.46	1655.64	1657.66	1662.02	1677.07	1677.8	1634.41	1651.41	1646.64	1639.9	1638.6	1644.94	1645.46	1661.33	1653.98
350.914001	1653.21	1666.56	1663.14	1662.22	1665.74	1673.81	1642.39	1663.34	1664.64	1672.66	1665.87	1665.72	1674.42	1657.41	1664.65	1665.93	1662.62	1662.56	1664.24	1662.74	1678.39	1669.99	1662.9	1662.82	1659.3	1671.21	1651.98	1664.61	1665.68	1663.98	1667.28	1675.24	1666.17	1663.33	1657.24	1656.25	1657.24	1658.88	1678.77	1680.38	1635.86	1648.85	1645.58	1640.26	1638.8	1644.39	1646.83	1659.94	1651.59
351.410004	1652.33	1663.93	1662.66	1665.52	1666.95	1674.1	1643.11	1664.07	1662.79	1671.6	1666.3	1666.56	1677.81	1654.44	1663.29	1666.17	1662.25	1661.56	1662.73	1663.74	1675.25	1668.18	1662.6	1662.63	1660.06	1669.01	1655.18	1664.67	1666.7	1662.74	1666.71	1674.75	1666.58	1662.73	1659.03	1655.34	1656.13	1661.27	1677.2	1679.85	1632.11	1648.91	1643.74	1638.22	1640.53	1644.91	1648.03	1660.21	1653.99
351.904999	1653.33	1662.92	1661.82	1663.64	1665.87	1676.07	1642.91	1662.76	1663.3	1672.72	1666.78	1665.2	1677.59	1657.01	1665.56	1667.89	1661.28	1661.96	1661.81	1664.44	1676.19	1668.79	1662.14	1661.21	1660.91	1672.3	1654.9	1663.27	1665.64	1661.98	1666.04	1675.65	1668.67	1665.85	1656.94	1657.63	1655.47	1661.02	1676.69	1679.49	1636.81	1648.99	1643.2	1642.95	1641.01	1641.82	1645.76	1659.22	1651.42
352.399994	1651.68	1665.37	1663.29	1664.18	1664.47	1673.39	1643.54	1663.51	1662.46	1671.99	1664.26	1664.29	1674.8	1656.47	1664.17	1667	1661.27	1663.3	1661.47	1663.17	1675.6	1667.45	1660.9	1661.12	1658.32	1668.41	1651.52	1663.73	1665.01	1663.15	1666.12	1672.96	1665.23	1664.91	1656.72	1656.53	1655.54	1660.81	1677.47	1680.39	1633.55	1649.44	1643.63	1635.5	1639.3	1642.26	1645.1	1660.99	1652.45
352.894989	1650.68	1663.14	1661.42	1664.42	1666.01	1674.37	1643.27	1662.31	1662.95	1671.68	1665.93	1665.05	1675.23	1657.86	1666.02	1666.15	1660.88	1660.55	1661.19	1663.96	1678.94	1669.35	1663.04	1662.72	1658.78	1667.85	1652.53	1663.07	1665.6	1661.87	1667.08	1675.65	1666.25	1662.94	1654.29	1656.64	1657.91	1660.94	1677.07	1677.79	1635.76	1648.48	1643.99	1639.1	1640.12	1641.53	1650.24	1660.14	1652.79
353.390015	1653.42	1664.51	1662.29	1663.99	1668.17	1675.2	1643.91	1663.39	1664.53	1672.41	1663.68	1664.52	1674.38	1655.28	1663.61	1666.43	1661.32	1663.82	1661.45	1662.49	1676.11	1668.27	1662.12	1660.48	1660.29	1669.43	1654.02	1664.61	1666.07	1663.15	1666.55	1674.44	1665.22	1662.23	1657.61	1654.8	1657.35	1661.21	1675.26	1678.56	1635.33	1651.13	1644.06	1638.21	1640.15	1643.63	1646.82	1657.18	1653.67
353.885986	1654.26	1664.07	1661.61	1664.69	1665.99	1676.22	1642.39	1663.22	1662.63	1672.73	1663.83	1665.08	1676.11	1657.32	1663.46	1665.05	1662.37	1660.86	1659.94	1663.33	1678.53	1666.55	1661	1662.99	1658.66	1667.82	1654.02	1661.74	1666.67	1661.74	1667.53	1676.48	1666.75	1664.78	1658.98	1655.64	1656.68	1661.12	1677	1678.82	1635.44	1649	1645.48	1642.23	1639.04	1644.63	1646.44	1660.71	1651.43
354.381012	1652.66	1662.67	1661.02	1663.38	1665.61	1673.64	1642.94	1662.69	1663.92	1671.37	1664.66	1665.38	1675.14	1657.26	1664.21	1665.79	1661.64	1664.76	1661.22	1664.57	1677.69	1667.86	1662.06	1663.07	1658.58	1669.29	1654.31	1662.57	1665.19	1663.42	1664.29	1673.77	1667.61	1661.63	1657.39	1653.36	1654.8	1658.81	1675.46	1678.15	1635.56	1648.55	1644.87	1639.23	1643.24	1643.52	1646.59	1659.88	1651.3
354.876007	1651.21	1661.48	1659.97	1660.4	1664.49	1674.64	1643.55	1660.12	1663.99	1671.52	1662.6	1665.3	1674.4	1657.43	1666.73	1664.76	1661.19	1661.48	1660.07	1661.52	1675.66	1668.04	1660.58	1662.04	1657.84	1667.05	1649.69	1662.25	1664.67	1660.55	1666.97	1675.24	1665.4	1663.68	1655.57	1654.57	1654.84	1658.38	1672.91	1678.26	1634.83	1647.93	1643.01	1637.45	1637.5	1642.92	1645.24	1658.73	1650.55
355.371002	1652.69	1660.75	1660.4	1663.13	1664.03	1673.36	1642.78	1662.51	1661.21	1671.11	1663.2	1666.08	1675.82	1656.77	1663.89	1664.54	1660.47	1661.31	1660.43	1662.62	1677.23	1667.16	1660.01	1662.14	1658.58	1669.36	1652.14	1664.34	1664.35	1662.27	1664.84	1673.78	1665.71	1664.58	1656.94	1654.86	1655.73	1659.99	1676.13	1678.27	1635.99	1648.3	1644.37	1637.02	1642.29	1643.11	1648.04	1658.06	1651.52
355.867004	1653.85	1662.86	1662.62	1661.79	1666.51	1673.53	1643.81	1663.24	1662.9	1669.88	1665.98	1664.62	1675.01	1655.73	1664.79	1667.35	1661.4	1661.74	1660.9	1665.36	1673.56	1668.19	1661.19	1660.81	1659.11	1670.46	1652.68	1663.55	1662.33	1661.49	1662.9	1671.94	1667.62	1662.47	1655.15	1655.39	1656.58	1661.46	1675.22	1677.44	1635.46	1652.2	1645.76	1639.38	1641.19	1644.43	1646.77	1658.13	1654.16
356.362000	1651.29	1663.01	1664.69	1661.08	1663.92	1673.71	1642.99	1661.69	1662.4	1672.8	1664.13	1666.07	1674.13	1655.04	1661.99	1663.05	1661.97	1662.69	1662.23	1661.77	1675.72	1667.51	1662.51	1661.08	1657.69	1668.13	1651.47	1663.28	1663.17	1661.4	1662.9	1673.35	1666.39	1662.95	1657.3	1656.01	1655.62	1660.56	1675.35	1678.89	1632.13	1649.21	1641.91	1638.54	1637.11	1643.26	1646	1660.06	1652.76
356.856995	1652.83	1662.53	1662.36	1663.54	1665.31	1672.2	1642.33	1663.75	1664.44	1672.44	1665.85	1664.78	1672.32	1655.91	1663.97	1667.05	1662.02	1662.87	1661.91	1664.87	1676.8	1666.76	1662.05	1660.05	1662.01	1669.9	1651.61	1662.67	1664.01	1660.39	1662.56	1674.05	1666.13	1663.86	1655.79	1654.95	1656.27	1658.02	1674.87	1677.82	1635.37	1650.68	1644.32	1637.7	1639.27	1642.25	1647.27	1657.26	1650.69
357.351990	1651.71	1660.93	1661.25	1663.16	1663.28	1671.01	1642.88	1660.73	1664.93	1672.08	1664.55	1664.56	1676.43	1656.28	1662.84	1664.45	1661.43	1661.5	1662.94	1663.38	1674.61	1666.53	1660.56	1662.42	1658.62	1669.54	1652.83	1663.65	1665.13	1661.91	1665.89	1675.28	1666.26	1664.11	1657.31	1655.23	1655.35	1662	1674.7	1678.51	1634.69	1650.2	1645.32	1638.24	1639.54	1645.07	1647.9	1656.54	1652.42
357.846985	1654.15	1664.92	1661.11	1662.15	1665.39	1672.89	1644.61	1661.75	1662.79	1672.37	1665.52	1666.34	1676.56	1656.88	1664.32	1667.5	1660.78	1662.63	1661.95	1664.15	1672.55	1667.57	1661.5	1660.47	1658.98	1670.34	1651.58	1662.25	1664.17	1661.57	1665.77	1672.38	1667.22	1663.93	1657.73	1652.4	1656.16	1659.93	1673.67	1676.64	1633.85	1650.07	1641.66	1639.97	1640.92	1643.15	1645.79	1657.81	1651.71
358.342010	1651.49	1664.15	1661.41	1662.85	1665.72	1671.47	1642.27	1662.02	1662.36	1671.11	1664.63	1663.36	1674.27	1652.78	1662.8	1667.5	1661.87	1661.27	1661.42	1665.25	1673.92	1666.82	1661.15	1659.63	1657.96	1668.21	1652.66	1662.6	1664.43	1661.69	1664.22	1673.01	1666.52	1663.98	1654.65	1654.62	1657.18	1660.63	1673.51	1679.29	1632.69	1649.16	1643.87	1637.4	1639.55	1642.77	1644.22	1655.95	1651.7
358.838013	1652.93	1662.83	1661.37	1663.5	1663.05	1671.4	1642.55	1663.12	1661.6	1669.66	1662.72	1666	1673.31	1654.24	1663.65	1664.28	1659.62	1661.94	1660.65	1661.51	1674.76	1665.85	1660.3	1660.41	1657.11	1667.1	1652.07	1661.48	1663.45	1660.93	1662.89	1673.72	1664.85	1661.05	1653.85	1655.77	1656.1	1659.98	1673.96	1678.09	1634.27	1648.44	1643.23	1637.68	1638.47	1643.92	1644.57	1656.15	1649.09
359.333008	1652.27	1660.85	1663.01	1662.21	1664.45	1673.32	1641.24	1660.15	1660.39	1670.42	1661.7	1666.42	1673.16	1652.9	1663.11	1665.59	1661.7	1660.19	1659.33	1660.97	1675.14	1668.22	1661.4	1661.29	1658.9	1668.62	1651.26	1661.2	1663.14	1660.5	1662.63	1672.32	1665.62	1661.89	1653.43	1655.34	1657.12	1659.8	1674.13	1677.81	1632	1646.07	1642.22	1640.75	1638.48	1641.8	1642.96	1656.62	1652.17
359.828003	1651.81	1662.03	1661.39	1661.71	1665.41	1674.87	1642.58	1662.51	1662.61	1669.96	1663.15	1662.89	1674.1	1654.69	1662.43	1666.48	1661.4	1661.35	1660.2	1659.96	1675.72	1668.57	1659.23	1662.46	1656.64	1667.98	1652.03	1661.04	1665.1	1659.09	1666.08	1671.73	1668.56	1664.4	1655.54	1655.17	1655.35	1660.23	1672.81	1678.23	1633.94	1648.12	1641.75	1637.66	1635.74	1644.41	1645.49	1655.63	1651.74
360.322998	1652.53	1662.99	1659.68	1663.07	1665.63	1671.72	1641.83	1662.07	1660.28	1671.11	1665.19	1665.72	1674.39	1655.67	1664.09	1663.77	1660.97	1662.59	1659.08	1662.71	1675.34	1666.13	1659.42	1660	1658.64	1668.59	1653.32	1663.43	1665.42	1662.08	1665.32	1672.18	1663.95	1661.3	1655.6	1653.46	1654.73	1658.81	1672.94	1677.77	1632.01	1649.85	1641.33	1638.9	1637.48	1644.24	1644.51	1654.46	1651.81
360.819000	1651.11	1662.79	1660.89	1663.64	1665.33	1671.85	1642.64	1660.53	1660.53	1670.68	1662.8	1664.68	1672.43	1652.42	1661.65	1663.71	1660.22	1661.47	1659.24	1661.15	1675.7	1667.74	1659.7	1661.35	1656.91	1667.29	1650.58	1663.64	1663.54	1660.41	1663.96	1670.73	1666.41	1663.53	1655.65	1654	1654.9	1660.02	1673.79	1675.91	1633.19	1650.07	1641.66	1635.99	1638.58	1645.08	1643.99	1656.89	1649.44
362.147003	1650.43	1654.44	1659.44	1660.76	1662.24	1665.66	1642.33	1660.98	1661.76	1671.46	1666.08	1668.31	1673.38	1652.36	1662.01	1665.61	1659.61	1661.25	1658.58	1663.05	1675.32	1667.97	1660.06	1660.22	1659.28	1668.99	1652.63	1662.3	1663.81	1660.43	1667.75	1673.41	1667.63	1664.23	1655.78	1653.98	1656.17	1659.67	1673.51	1676.78	1635.53	1644.23	1640.31	1637.95	1636.39	1641.67	1642.99	1651.91	1647.19
362.641998	1652.91	1661.09	1661.25	1662.81	1663.59	1673.92	1643.91	1660.17	1661.29	1669.45	1662.85	1662.68	1671.5	1652.09	1659.44	1663.05	1661.85	1660.59	1658.33	1660.69	1674.64	1666.45	1660.26	1660.3	1657.65	1667.87	1650.96	1661.1	1662.6	1661.67	1662.93	1673.77	1668.58	1663.33	1656.72	1653.87	1654.15	1660.79	1672.19	1677.56	1633.64	1647.08	1641.78	1638.88	1639.05	1644.92	1644.08	1657.86	1649.44
363.136993	1653.14	1659.88	1660.72	1660.85	1662.76	1671.57	1642.53	1662.75	1662.72	1669.2	1661.43	1663.92	1672.17	1652.48	1662.36	1663.12	1661.45	1659.48	1656.57	1662.4	1674.58	1665.91	1660.52	1662.23	1658.99	1667.84	1653.55	1660.88	1665.97	1659.75	1667.1	1674.83	1668.27	1662.99	1654.86	1653.11	1655.46	1660.67	1674.67	1678.22	1633.3	1644.73	1643.46	1639.25	1638.7	1642.38	1643.05	1658.06	1652.45
363.631989	1650.7	1662.54	1662.63	1661.03	1661.48	1670.46	1643.29	1661.37	1661.71	1668.6	1662.79	1665.34	1672.19	1651.99	1660.37	1664.99	1660.88	1660.37	1657.04	1660.72	1675.47	1668.53	1657.4	1661.03	1655.52	1666.83	1650.24	1660.83	1664.54	1661.19	1663.99	1670.79	1665.41	1661.19	1654.93	1652.25	1655.34	1657.08	1672.36	1676.49	1632.93	1646.92	1643.56	1639.07	1639.06	1641.22	1644.2	1656.62	1650.49
364.127991	1650.53	1658.37	1661.73	1661.52	1662.95	1671.83	1642.28	1660.51	1660.24	1667.96	1663	1663.12	1672.32	1652.23	1661.78	1665.25	1660.78	1659.41	1657.34	1663	1673.72	1666.41	1660.02	1659.81	1659.67	1667.38	1651.27	1661.06	1663.68	1659.7	1663.05	1672.05	1666.18	1664.93	1657.69	1655.67	1653.51	1658.72	1672.99	1675.97	1634.67	1647.84	1643.08	1639.1	1636.96	1644.34	1644.77	1656.05	1651.55
364.622986	1652.22	1660.3	1661.72	1661.81	1663.22	1668.94	1640.86	1661.14	1660.26	1669.4	1662.02	1663.3	1670.22	1652.89	1660.79	1667.31	1659.89	1660.84	1657.64	1660.41	1673.07	1666.56	1657.33	1658.29	1654.73	1669.33	1651.26	1661.15	1663.35	1659.43	1665.26	1672.58	1665.79	1661.88	1654.62	1654.21	1653.83	1658.69	1670.74	1673.67	1633.17	1645.34	1640.94	1637.06	1636.94	1642.68	1644.36	1654.94	1648.83
365.118011	1650.94	1659.37	1660.52	1658.77	1662.35	1669.85	1643.91	1661.99	1663.86	1670.26	1663.1	1663.17	1672.01	1653.42	1662.76	1664.85	1661.05	1659.81	1656.65	1662.13	1671.84	1667.6	1658.57	1660.41	1656.27	1664.8	1649.18	1661.57	1663.5	1658.73	1664.02	1670.78	1665.32	1660.65	1656.11	1654.29	1651.99	1659.75	1672.42	1675.53	1633.38	1644.94	1639.62	1638.3	1638.15	1642.23	1643.97	1654.07	1651.75
365.613007	1651.59	1660.01	1659.74	1662.38	1664.37	1670.73	1644.03	1660.38	1661.83	1667.47	1662.85	1663.3	1672.23	1651.89	1661.72	1665.96	1659.86	1661.19	1656.55	1660.36	1673.5	1666.92	1659.45	1661.29	1658.38	1668.56	1651.34	1662.46	1663.71	1659.31	1663.18	1670.24	1666.07	1661.02	1654.28	1654.44	1652.25	1659.11	1669.54	1674.94	1635.02	1646.95	1640.73	1637.36	1637.48	1644.13	1643.43	1653.41	1648.45
366.108002	1651.22	1658.31	1661.5	1660.24	1660.98	1669.17	1642.97	1662.92	1661.3	1668.55	1661.03	1663.68	1673.02	1651.99	1660.11	1662.87	1657.74	1661.85	1656.16	1660.67	1672.09	1666.79	1660	1658.59	1655.45	1667.33	1651.65	1660.24	1664.18	1658.56	1662.63	1673.09	1667.5	1659.65	1655.51	1654.51	1652.7	1660.19	1672.14	1673.75	1634.42	1646.74	1641.71	1636.45	1639.15	1642.87	1647.34	1654.47	1648.85
366.604004	1649.48	1658.18	1662.49	1660.27	1662.14	1671.12	1642.85	1659.98	1658.88	1669.71	1661.98	1665.4	1672.57	1653.26	1662.25	1663.34	1660.88	1657.79	1655.97	1661.32	1671.95	1667.73	1659.04	1660.4	1656.29	1665.82	1650.08	1662.27	1660.73	1659.14	1660.53	1671.02	1663.69	1660.26	1653.06	1655.23	1654.36	1659.47	1670.06	1672.47	1633.83	1646.35	1641.95	1636.44	1635.86	1643.05	1644.01	1655.5	1647.84
367.098999	1650.6	1659.21	1660.77	1658.79	1662.23	1670.89	1643.15	1661.46	1661	1668.17	1661.59	1664.35	1672.51	1652.87	1663.97	1662.58	1660.31	1657.96	1658.13	1660.79	1672.31	1665.84	1658.83	1659.55	1657.35	1666.99	1649.74	1662.95	1663.8	1659.28	1662.84	1670.1	1664.4	1661.88	1653.47	1654.05	1653.85	1659.52	1671.99	1675.57	1634.06	1647.85	1641.05	1636.31	1638.05	1642.08	1644.95	1655.87	1651.82
367.593994	1651.16	1660.83	1660.79	1663.55	1664.76	1674.53	1642.41	1659.15	1660.08	1666.62	1663.7	1662.1	1671.04	1653.57	1659.19	1666.02	1660.38	1660.03	1655.15	1658.39	1673.14	1666	1658.66	1659.51	1655.72	1665.98	1651.1	1660.45	1662.4	1660.83	1663.15	1671.64	1666.72	1657.88	1652.44	1654.46	1656.76	1658.17	1671.43	1674.28	1632	1646.98	1638.37	1636.88	1637.45	1643.04	1645.39	1654.71	1649.18
368.088989	1651.54	1660.15	1659.45	1660.57	1661.86	1670.32	1641.57	1659.66	1660.66	1668.11	1661.51	1663.59	1669.36	1650.97	1659.88	1664.6	1658.21	1660.69	1655.86	1660.09	1673.81	1665.82	1658.74	1661.24	1657.94	1668.29	1649.06	1662.78	1661.49	1659.43	1663.27	1670.36	1663.07	1659.51	1653.55	1652.39	1651.63	1659.64	1670.7	1672.4	1630.5	1647.04	1638.92	1633.92	1639.59	1643.88	1644.88	1651.24	1649.84
368.584991	1651.97	1659.47	1658.8	1660.57	1662.95	1669.94	1643.76	1660.06	1661.69	1667.44	1661.01	1665.54	1670.93	1650.93	1660.11	1663.19	1660.32	1659.81	1657.15	1658.56	1671.78	1664.07	1656.59	1658.15	1656.1	1667	1650.69	1658.75	1662.04	1659.14	1663.64	1669.73	1665.75	1662.39	1655.1	1653.52	1652.66	1657.77	1669.94	1672.31	1633.49	1644.8	1642.04	1637.35	1637.21	1641.29	1645.91	1653.42	1648.07
369.079987	1648.56	1659.16	1658.99	1661.16	1661.01	1671.62	1643.28	1658.59	1658.41	1669.54	1663.52	1664.35	1671.67	1652.18	1660.89	1664.96	1661.66	1660.05	1656.12	1661.99	1671.65	1665.98	1659.01	1661.24	1655.38	1668.28	1650.07	1661.87	1660.96	1657.86	1662.85	1671.33	1665.86	1660.6	1655.53	1656.15	1654.17	1658.95	1671.01	1676.99	1630.88	1644.99	1640.27	1635.84	1637.43	1642.69	1645.08	1654.18	1648.22
369.575012	1651.14	1659.93	1660.71	1659.89	1663.34	1669.73	1642.13	1658.76	1661.51	1669.06	1661.4	1663.32	1670.78	1650.41	1659.99	1663.53	1659.69	1660.71	1653.91	1658.49	1669.72	1664.06	1656.95	1659.42	1657.55	1666.23	1650.69	1659.71	1660.93	1660	1662.85	1671.39	1662.51	1660.55	1653.39	1653.04	1653.03	1656.54	1670.13	1673.5	1631.84	1645.86	1639.91	1636.12	1636.61	1641.42	1642.65	1654.87	1647.62
370.070007	1649.71	1660.06	1662.21	1662.39	1662.44	1670.26	1641.3	1659.26	1660.14	1668.87	1661.7	1664.77	1669.92	1649.65	1662.24	1663.04	1658.95	1658.57	1654.58	1660.26	1671.1	1664.08	1657.94	1658.94	1654.83	1665.05	1649.58	1660.09	1662.02	1658.67	1662.07	1669.75	1663.11	1660.93	1654.49	1654.11	1655	1660.16	1670.67	1674.2	1631.94	1647.36	1641.38	1636.46	1638.67	1640.32	1644.35	1652.83	1649.05
370.565002	1651.39	1660.78	1658.73	1660.64	1661.35	1668.94	1641.47	1660.29	1661.62	1667.97	1662.95	1662.16	1671.86	1650.86	1660.92	1663.01	1660.66	1660.02	1659.05	1659.04	1670.04	1666.87	1659.22	1660.98	1656.7	1668.36	1650.41	1659.85	1662.67	1657.96	1661.91	1668.69	1663.21	1659.62	1653.84	1652.55	1653.83	1656.36	1670.03	1674.34	1632.2	1646.89	1639.5	1634.41	1639.46	1642.66	1643.38	1655.64	1647.67
371.061005	1649.4	1661.17	1658.05	1659.43	1661.19	1670.15	1640.57	1660.8	1660.94	1667.2	1661.93	1663.66	1671.16	1651.2	1658.48	1663.19	1657.72	1658.75	1656.09	1657.21	1670.18	1664.95	1658.9	1659.81	1655.01	1666.41	1650.12	1660.37	1662.14	1658.73	1660.53	1668.59	1667.24	1660.79	1651.74	1652.76	1654.05	1656.46	1669.41	1671.62	1632.58	1647.62	1639.19	1636.39	1635.98	1641.92	1642.9	1655.38	1646.22
371.556000	1649.99	1658.58	1660.15	1660.84	1663.86	1670.3	1641.99	1660.85	1659.65	1667.96	1661.1	1662.42	1668	1651.57	1660.7	1662.43	1660.9	1660.45	1657.59	1660.43	1671.67	1665.44	1656.5	1661.72	1656.14	1665.41	1647.68	1657.98	1661.13	1658.88	1660.62	1669.23	1665.13	1662.94	1651.45	1652.95	1652.37	1658.45	1669.57	1672.38	1631.67	1647.91	1641.36	1637.45	1637.59	1640.59	1641.71	1653.27	1648.21
372.050995	1650.96	1659.01	1659.32	1661.02	1662.88	1668.2	1641.39	1659.66	1658.11	1666.02	1660.31	1661.85	1670.05	1650.87	1660.84	1665.4	1660.68	1659.52	1654.09	1659.95	1672.23	1665.5	1656.23	1659.9	1654.86	1666.25	1647.69	1661.1	1662.22	1658.04	1661.4	1669.44	1666.36	1661.05	1653.88	1654.13	1652.13	1657.91	1669	1671.38	1631.57	1647.09	1638.6	1634.87	1633.61	1640.86	1641	1652.76	1647.2
372.545990	1650.81	1659.16	1658.51	1659.76	1661.56	1668.04	1642.9	1659.33	1659.01	1666.68	1659.02	1661.92	1667.12	1651.45	1659.3	1662.3	1660.34	1660.53	1654.05	1658.76	1671.09	1667.02	1655.3	1658.43	1654.57	1664.68	1648.04	1659.66	1661.89	1657.99	1660.54	1670.24	1662.77	1659.58	1652.02	1654.27	1653.68	1656.65	1669.49	1670.99	1632.15	1643.16	1641.1	1634.89	1635.6	1641.16	1643.57	1651.99	1647.59
373.040985	1648.51	1658.3	1659.81	1659.61	1662.35	1668.43	1644.14	1659.02	1659.01	1665.93	1660.54	1662.79	1669.05	1650.9	1658.95	1662.62	1659.82	1657.62	1655.06	1658.95	1670.65	1664.98	1657.18	1656.74	1654.38	1665.46	1649.92	1659.22	1662.02	1659.77	1661.43	1670.39	1663.81	1659.85	1652.85	1653.14	1649.35	1657.09	1669.68	1670.57	1629.41	1645.11	1638.55	1633.67	1632.2	1642.87	1641.14	1653.17	1646.46
373.536987	1649.17	1657.43	1656.68	1658.71	1660.35	1667.99	1640.78	1659.15	1658.17	1664.93	1658.43	1660.72	1667.98	1651.34	1659.49	1664.07	1658.76	1656.75	1652.65	1659.49	1668.52	1666.16	1656.84	1657.98	1655.73	1667.34	1650.31	1657.79	1662.26	1657.4	1662.01	1670.46	1664.33	1658.82	1651.74	1653.14	1651.19	1657.06	1668.24	1670.62	1630.52	1645.49	1639.01	1634.67	1635.91	1641.22	1642.98	1653.51	1648.22
374.032013	1648.77	1658.1	1655.06	1659.87	1659.93	1667.46	1642.7	1657.27	1660.23	1666.82	1658.37	1662.08	1670.26	1649.63	1659.77	1662.31	1659.59	1657	1653.37	1658.69	1671.75	1664.76	1655.68	1659.78	1654.31	1666.8	1649.93	1661.49	1659.07	1659.17	1658.51	1667.97	1664.61	1660.23	1652.37	1654.36	1652.58	1657.96	1669.11	1671.2	1632.26	1643.11	1639.11	1634.59	1633.69	1641.59	1641.22	1651.19	1645.82
374.527008	1648.93	1656.7	1657.54	1657.76	1660.66	1667.53	1641.58	1659.08	1660.69	1667.43	1659.57	1663.66	1670.04	1649.73	1661.16	1663.09	1659.12	1659.01	1653.66	1659.75	1668.8	1666.29	1656.35	1658.78	1658.1	1663.29	1650.51	1658.96	1662	1657.1	1661.95	1666.38	1663.25	1661.05	1652.81	1654.03	1652.75	1658.98	1669.84	1671.61	1633.44	1645.67	1638.75	1636.9	1634.81	1641.78	1642.15	1652.03	1649.43
375.022003	1650.3	1657.55	1657.05	1657.39	1661.51	1669.18	1641.2	1658.58	1659.56	1664.28	1660.01	1662.61	1668.51	1651.03	1658.05	1664.01	1658.79	1659.95	1652.86	1657.73	1669.9	1664.73	1654.64	1659.9	1656.88	1665.65	1650.9	1661.59	1661.01	1657.69	1660.93	1667.87	1665.64	1660.95	1651.24	1652.82	1653	1656.35	1668.27	1669.26	1631.92	1644.53	1638.06	1635.31	1636.02	1642.47	1640.71	1651.78	1648.58
375.516998	1648.41	1656.58	1658.25	1658.11	1660.5	1668.32	1643.53	1660.37	1662.4	1666.02	1661.43	1662.91	1668.24	1649.29	1659.47	1663.05	1659.02	1658.17	1653.73	1659.98	1669.47	1664.9	1655.82	1658.25	1656.55	1664.87	1649.38	1661.16	1660.15	1658.05	1660.24	1665.32	1664.65	1661.16	1652.55	1654.11	1652.12	1656.39	1666.86	1669.95	1631.32	1645.64	1638.98	1635.64	1635.57	1638.71	1641.19	1652.75	1645.78
376.013000	1648.83	1657.2	1659.42	1659.58	1659.97	1666.26	1642.8	1658.86	1660.58	1666.34	1661.51	1661.76	1668.24	1648.4	1658.76	1664.39	1659.84	1658.41	1653.17	1658.95	1668.01	1665.76	1656.29	1658.1	1657.49	1666.1	1649.23	1660.13	1660.83	1658.06	1661.48	1669.95	1662.82	1661.01	1654.32	1652.54	1653.32	1655.58	1669.6	1671.1	1633.51	1643.46	1640.47	1634.25	1635.51	1639.76	1641.17	1650.64	1644.58
376.507996	1648.97	1656.52	1659.06	1661	1659.34	1667.99	1644.07	1659.95	1656.46	1665.95	1662.37	1660.67	1670.14	1650.17	1658.77	1663.6	1658.91	1656.27	1652.67	1658.93	1668.85	1664.01	1655.63	1658.33	1653.76	1664.43	1648.58	1661.24	1660.42	1657.68	1660.82	1666.71	1665.24	1661.36	1653.86	1652.92	1652.18	1657.86	1666.72	1670.07	1633.37	1644.58	1639.13	1635.94	1634.62	1640.68	1640.01	1651.98	1647.06
377.002991	1646.8	1657.15	1656.7	1659.33	1660.76	1666.35	1641.38	1659.32	1660.75	1668.77	1660.53	1661.22	1668.06	1648.79	1660.18	1662.07	1656.66	1658.23	1654.81	1658.95	1669.01	1664.68	1654.33	1657.66	1653.94	1664.85	1649.49	1659.98	1660.82	1659.2	1660.16	1666.38	1663.56	1661.2	1653.7	1651.68	1653.13	1656.77	1668.24	1670.15	1632.36	1644.61	1638.31	1636.44	1636.68	1640.48	1644.25	1652.71	1646.18
377.497986	1649.36	1657.48	1658.02	1658.17	1659.84	1669.5	1642.78	1659.77	1660.33	1663.87	1659.71	1663.56	1666.76	1650.32	1660.55	1661.55	1660.39	1657.56	1652.06	1658.25	1667.92	1666.25	1656.75	1658.87	1655.83	1666.88	1648.43	1659.2	1660.7	1656.11	1661.17	1668.77	1663.58	1660.06	1653.56	1652.1	1650.2	1657.55	1667.69	1671.05	1632.96	1644.04	1637.07	1635.88	1637.69	1642.44	1642.97	1654.48	1646.79
377.993011	1648.91	1656.44	1656.94	1657.12	1662.1	1667.93	1638.47	1661	1658.76	1664.96	1660.68	1663.24	1668.98	1650.66	1661.36	1661.68	1658.65	1658.45	1654.6	1661.28	1668.43	1664.27	1657.18	1659	1653.63	1661.89	1650.15	1660.29	1661.09	1658.23	1659.22	1667.62	1664.43	1660.44	1652.99	1651.99	1652.55	1655.1	1667.49	1673.21	1631.14	1644.59	1638.81	1635.71	1636.92	1638.66	1643.09	1653.34	1648.62
378.489014	1648.94	1654.18	1659.05	1656.43	1659.86	1667.44	1641.24	1660.64	1660.74	1665.61	1658.34	1661.97	1668.68	1648.66	1658.59	1660.8	1658.95	1658.48	1655.68	1658.59	1669.53	1662.89	1655.81	1656.96	1655.55	1665.29	1647.75	1660.15	1658.83	1656.59	1658.99	1666.93	1664.58	1661.46	1651.96	1651.86	1652.17	1654.13	1668.33	1671.52	1631.57	1642.64	1638.63	1636.46	1634.63	1640.4	1641.49	1651.36	1646.06
378.984009	1649.39	1654.65	1656.5	1658.44	1660.58	1666.56	1641.04	1659.12	1659.5	1664.1	1658.47	1661	1666.16	1650.11	1660.28	1659.91	1658.07	1658.96	1653.56	1657.27	1670.12	1663.61	1655.52	1658.49	1653.87	1664.21	1648.64	1661.48	1659.96	1658.44	1659.76	1666.17	1662.93	1659.36	1652.19	1652.13	1650.59	1656.44	1666.27	1669.32	1630.66	1644.33	1637.71	1633.61	1636.58	1638.51	1643.13	1651.35	1648.8
379.479004	1650.79	1658.12	1656.84	1659.9	1660.7	1668.69	1641.65	1658.71	1658.62	1665.56	1660.58	1661.2	1670.06	1648.11	1659.49	1662.5	1660.18	1656.02	1654.51	1659.25	1668.97	1663.15	1656.22	1657.04	1654.12	1663.32	1649.32	1659.43	1659.73	1656.34	1660.81	1666.67	1664.18	1659.14	1653.49	1652.23	1650.8	1657.84	1669.02	1670.77	1631.37	1644.78	1640.06	1637.29	1636.14	1639.94	1640.72	1652.09	1646.69
379.973999	1647.32	1655.86	1658.21	1659.98	1660.39	1667.67	1641.66	1657.99	1659.95	1663.99	1659.57	1660.6	1667.1	1650.11	1659.01	1661.97	1659.28	1657.98	1652.78	1657.84	1668.65	1664.63	1656.46	1655.8	1653.46	1665.6	1648.84	1660.03	1660.68	1656.69	1659.9	1665.24	1663.89	1659.98	1651.69	1652.04	1652.19	1655.15	1668.3	1670.25	1632.73	1645.18	1639.04	1634.25	1636.09	1641.51	1640.9	1652.76	1646.63
380.468994	1650.06	1657.18	1657.22	1658.65	1660.24	1669.16	1642.39	1658.14	1658.25	1664.27	1658	1659.73	1665.73	1650.3	1658.12	1661.35	1658.62	1658.95	1654.55	1657.85	1666.61	1665.12	1655.49	1655.78	1653.33	1665.69	1645.89	1658.68	1661.19	1656.36	1657.27	1666.49	1660.84	1656.97	1653.48	1652.34	1651.17	1658.19	1665.4	1668.05	1633.72	1643.8	1638.35	1637.94	1636	1640.39	1640.87	1650.86	1647.86
380.964996	1647.73	1654.61	1657.03	1655.37	1659.09	1667.73	1642.98	1658.67	1660.51	1665.05	1657.11	1660.14	1667.69	1650.05	1658.84	1661.08	1659.04	1659.27	1655.08	1657.85	1670.09	1665.02	1656.37	1657.59	1653.64	1663.69	1650.09	1659.09	1660.17	1655.91	1659.76	1667.69	1663.27	1659.84	1653.72	1652.65	1652.27	1655.52	1668.89	1669.69	1631.89	1644.76	1640.22	1635.81	1632.63	1640.27	1639.99	1650.35	1647.43
381.459991	1648.53	1655.91	1659.55	1659.15	1660.86	1667.6	1640.02	1659.28	1659.52	1664.18	1657.6	1663.09	1667.74	1648.16	1657.66	1660.34	1656.47	1658.25	1650.91	1659.39	1669.85	1661.29	1653.87	1657.9	1653.53	1664	1647.12	1657.84	1657.69	1655.34	1658.89	1664.6	1663.41	1658.14	1651.84	1651.85	1650.2	1654.74	1663.53	1667.37	1633.04	1642.4	1640.84	1632.58	1636.55	1640.1	1639.34	1650.68	1645.44
381.954987	1647.92	1655.57	1656.48	1655.99	1658.92	1665.6	1640.61	1656.74	1659.38	1665.36	1659.28	1662.2	1667.63	1650.27	1657.07	1660.57	1655.18	1657.46	1653.69	1659.1	1669.76	1664.33	1654.98	1657.43	1654.27	1665.28	1648.98	1657.98	1659.68	1657.41	1661.19	1667.31	1663.64	1660.1	1651.75	1651.55	1649.84	1655.85	1666.43	1669.66	1631.43	1642.52	1636.56	1634.18	1633.54	1639.63	1641.18	1650.66	1646.94
382.450012	1649.28	1653.26	1658.8	1656.37	1659.64	1666.2	1640.58	1659.68	1658.21	1665.89	1658.95	1662.39	1667	1649.78	1658.87	1661.47	1659.7	1658.51	1650.51	1657.52	1670.57	1664.35	1652.96	1658.89	1652.76	1666.18	1647.84	1660	1661.46	1656.97	1658.73	1667.11	1662.88	1659.83	1652.58	1652.22	1648.85	1653.2	1667.01	1668.24	1631.06	1644.34	1638.7	1635.55	1635.79	1637.63	1641.87	1648.64	1645.89
382.946014	1649.74	1656.62	1657.07	1658.77	1658.07	1667.29	1642.68	1659.79	1660.86	1666.2	1658.05	1661.96	1665.58	1649.27	1657.71	1659.19	1656.37	1656.59	1652.47	1658.71	1667.44	1664.78	1653.71	1657.51	1654.59	1664.44	1647.46	1659.12	1660.03	1656.31	1658.73	1664.21	1662.81	1656.55	1651.83	1653.52	1652.76	1656.61	1667.14	1671.75	1629.63	1642.98	1637	1632.9	1635.92	1640.61	1641.47	1652.53	1646.59
383.441010	1648.14	1656.59	1657.33	1659.03	1658.72	1666.45	1638.1	1657.06	1659.81	1665.11	1659.75	1662.17	1668.26	1649.04	1658.36	1662.61	1657.52	1657.85	1653.33	1658.59	1668.14	1664.79	1656.08	1657.28	1654.79	1666.08	1648.79	1659.86	1658.6	1655.21	1659.51	1667.03	1663.03	1657.91	1653.02	1654.72	1651.89	1657.31	1667.68	1668.88	1632.8	1641.58	1635.77	1632.86	1635.51	1639.36	1640.63	1651.8	1647.48
383.936005	1647.17	1654.64	1657.87	1658.31	1659.51	1667.09	1640.85	1658.62	1660.67	1667.68	1657.82	1661.16	1666.67	1647.29	1657.23	1660.46	1656.88	1658.8	1651.44	1656.78	1667.53	1661.98	1653.94	1656.12	1652.71	1664	1648.35	1658.56	1657.52	1655.64	1658.99	1663.88	1663.34	1658.18	1652.52	1651.86	1651.53	1654.81	1668.1	1669.07	1630.78	1640.2	1637.46	1633.2	1634.24	1639.09	1638.29	1649.88	1644.7
384.431000	1649.51	1655.59	1656.24	1655.39	1660.14	1666.34	1640.95	1657.16	1659.94	1665.91	1659.62	1662.36	1666.06	1648.76	1657.14	1661.41	1658.84	1656.21	1650.8	1656.01	1669.93	1664.45	1655.13	1657.89	1654.29	1663.58	1649.69	1659.45	1659.65	1655.59	1659.3	1666.1	1663.85	1657.23	1652.79	1651.52	1652.64	1657.03	1666.02	1670.8	1631.47	1642.59	1635.22	1634.27	1631.4	1638.34	1640.14	1649.2	1646.16
384.925995	1648.46	1657.13	1654.45	1658.58	1660.33	1665.56	1641.63	1657.51	1660.36	1664.43	1660.49	1660.08	1667.99	1649.15	1657.75	1659.25	1656.96	1657.1	1652.25	1658.12	1667.04	1664.7	1653.65	1656.42	1652.32	1663.13	1647.3	1659.21	1658.75	1655.47	1658.36	1665.09	1663.13	1657.4	1653.73	1650.78	1649.41	1653.38	1666.88	1669.14	1631.27	1642.64	1637.74	1633.91	1634.8	1639.89	1640.15	1648.8	1647.28
385.421997	1648.62	1655.38	1656.42	1657.22	1659.03	1667.56	1642.07	1658.43	1659.4	1662.49	1657.81	1659.35	1664.96	1649.36	1657.94	1661.38	1655.32	1653.88	1651.53	1657.63	1667.84	1661.57	1654.79	1656.76	1654.07	1663.55	1650.02	1659.7	1661.1	1657.44	1658.09	1666.58	1662.79	1657.88	1650.42	1653.11	1650.98	1655.81	1666.49	1670.04	1630.2	1645.39	1638.71	1635.37	1634.34	1638.76	1639.43	1654.45	1645.49
385.916992	1647.83	1655.47	1657.8	1657.87	1660.91	1664.05	1641.41	1659.41	1658.21	1663.7	1657.72	1662.17	1668.37	1648.08	1658.3	1661.07	1658.38	1655.88	1652	1657.12	1669.03	1662.92	1652.9	1655.02	1652.88	1663.28	1649.02	1658.21	1658.03	1656.38	1658.32	1664.32	1661.06	1659.17	1650.17	1650.61	1653.02	1655.58	1667.46	1669.65	1630.25	1642.7	1636.3	1634.97	1633.37	1638.95	1640.02	1651.77	1645.64
386.411987	1647.89	1652.86	1656.56	1655.35	1657.63	1664.06	1639.71	1657.47	1660.07	1664.23	1658.09	1660.78	1665.86	1648.49	1658.1	1660.98	1658.21	1653.93	1651.6	1657.36	1667.3	1663.35	1653.75	1657.47	1653.3	1662.61	1647.16	1655.76	1658.89	1656.39	1657.72	1665.96	1662	1657.79	1653.5	1652.32	1650.45	1656.65	1667.16	1668.66	1631.91	1642.52	1636.66	1634.09	1632.3	1638.88	1637.9	1648.86	1645.91
386.907013	1648.11	1655.04	1657.01	1658.6	1660.44	1665.81	1639.98	1658.56	1657.46	1663.65	1658.35	1658.8	1667.08	1648.29	1657.14	1659.22	1655.27	1656.41	1652.21	1655.71	1666.55	1663.01	1655.5	1656.85	1654.88	1660.29	1647.73	1658.59	1657.78	1657.38	1659.89	1666.91	1661.39	1659.55	1652.65	1652.88	1651.85	1656.51	1665.89	1667.29	1632.19	1644.18	1636.96	1633.49	1633.86	1638.99	1640.44	1651.03	1646.05
387.402008	1650.3	1655.97	1658.31	1656.83	1658.95	1664.9	1640.91	1658.73	1660.23	1665.23	1657.04	1660	1666.1	1648.8	1658.23	1659.59	1656.76	1656.48	1650.26	1657.05	1666.32	1663.08	1653.5	1658.37	1654.88	1663.77	1647.75	1659.22	1660.65	1656.74	1659.5	1666	1662.05	1659.01	1652.76	1649.72	1651.47	1655.29	1667.05	1668.09	1629.94	1643.1	1639.3	1635.38	1633.17	1636.5	1640.16	1647	1642.92
387.898010	1649.38	1656.06	1655.24	1658.37	1658.7	1665.74	1641.23	1658.21	1657.74	1663.57	1659.35	1659.3	1665.95	1648.88	1657.4	1660.15	1656.09	1655.15	1650.65	1658.55	1666.53	1663.66	1655.54	1657.11	1653.45	1664.41	1647.94	1659.7	1658.98	1656.12	1658.53	1665.52	1662.96	1657.46	1651.04	1649.38	1650.94	1654.75	1664.67	1667.18	1631.12	1641.22	1635.62	1631.13	1632.86	1636.59	1637.3	1649.29	1643.42
388.393005	1649.78	1656.06	1658.23	1659.47	1658.36	1668.23	1639.6	1657.42	1657.91	1666.53	1657.75	1660.92	1668.97	1648.88	1658.34	1661.43	1659.7	1657.95	1653.96	1657.66	1668.91	1662.69	1655.65	1656.57	1655.44	1663.03	1647.06	1660.2	1658.42	1657.92	1659.83	1664.45	1662.09	1656.24	1653.94	1649.48	1650.37	1655.93	1666.85	1667.78	1632.38	1640.97	1639.58	1635.65	1632.14	1636.12	1637.85	1650.87	1642.37
388.888000	1648.06	1656.02	1656.91	1658.4	1660.88	1664.66	1638.18	1658.89	1658.21	1664.9	1657.51	1659.92	1666.61	1650.4	1657.84	1660.43	1658.04	1657.19	1653.7	1656.64	1669.17	1663.06	1654.92	1657.75	1654.57	1662.01	1647.55	1658.57	1659.46	1657.29	1660.13	1665.98	1661.46	1655.65	1650.75	1648.72	1650.59	1653.97	1666.26	1669.03	1630.79	1643.8	1638.31	1631.58	1632.86	1638.4	1639.13	1649.51	1644.34
389.382996	1647.65	1654.98	1656.12	1657.02	1659.93	1663.35	1639.76	1657.7	1658.16	1660.93	1655.36	1660.22	1666.76	1647.37	1656.95	1660.17	1658.7	1656.03	1653.64	1657.33	1668.1	1662.59	1653.64	1657.84	1655.07	1663.96	1648.48	1659.62	1659.27	1656.43	1658.08	1665.64	1662.99	1659.13	1652.35	1652.44	1651.55	1655.63	1666.16	1670.52	1630.3	1643.62	1637.54	1632.59	1635.55	1638.44	1638.38	1652.06	1644.21
389.877991	1648.61	1656.09	1657.46	1659.97	1661.57	1665.23	1640.76	1657.44	1658.63	1664.12	1656.58	1663.27	1666	1649.13	1659.44	1660.35	1658.78	1655.87	1652.61	1657.14	1666.75	1663.6	1652.99	1656.88	1653.23	1663.09	1648.04	1659.79	1658.61	1656.94	1657.56	1666.45	1661.5	1659.91	1652.07	1648.64	1652.17	1653.49	1665.51	1668.05	1631.27	1641.4	1639.87	1634.32	1635.29	1638.01	1638.9	1650.8	1645.55
390.373993	1651.02	1659.52	1657.33	1659.75	1661.75	1666.18	1640.48	1657.34	1657.94	1665.41	1660.21	1662.29	1666.17	1649.61	1657.26	1661.12	1658.2	1656.69	1651.98	1656.5	1666.94	1663.22	1650.77	1655.31	1654.17	1662.89	1649.42	1660.05	1659.91	1658.48	1659.09	1664.52	1659.6	1661.57	1651.5	1648.43	1651.44	1653.53	1667.24	1667.53	1633.17	1642.17	1636.72	1634.5	1632.47	1640.34	1639.71	1647.98	1644.28
390.868988	1650.33	1657.1	1657.34	1658.32	1659.88	1664.92	1641.8	1656.03	1655.91	1662.78	1657.03	1659.22	1665.25	1648.72	1659.11	1659.93	1656.39	1656.32	1653.36	1657.01	1667.6	1662.96	1652.87	1657.17	1653.99	1665.64	1646.83	1658.55	1659.27	1656.17	1656.62	1665.05	1660.55	1658.14	1652.66	1650.09	1651.98	1655.5	1666.27	1668.17	1629.93	1643.62	1637.58	1632.82	1631.99	1637.29	1638.87	1649	1643.61
391.364014	1649.13	1655	1657.17	1655.66	1659.61	1663.69	1640.54	1657.1	1658.7	1661.57	1659.24	1662.9	1667.58	1648.05	1657.02	1662.13	1655.89	1656.72	1653.32	1656.83	1665.3	1663.81	1653.72	1656.8	1652.51	1665.27	1647.73	1659.38	1660.5	1656.79	1660.84	1664.79	1661.88	1657.43	1652.65	1649.91	1649.29	1653.52	1666.3	1668.75	1632.45	1643.28	1640.04	1634.52	1630.9	1641.07	1638.83	1651.08	1646.29
391.859009	1646.48	1656.01	1656.55	1657.46	1659.06	1664.03	1641.22	1658.95	1658.77	1662.48	1658.5	1662.19	1667.73	1649.22	1656.88	1661.07	1657.85	1657.41	1652.37	1658.93	1667.08	1662.44	1655.38	1656.7	1654.02	1663.85	1649.1	1659.1	1659.54	1654.99	1658.76	1664.81	1662.8	1656.7	1652.72	1649.58	1650.34	1654.27	1664.45	1666.19	1633.03	1638.76	1636.15	1633.33	1633.48	1638.92	1638.46	1649.83	1645.73
392.354004	1648.32	1656.42	1657.24	1656.71	1659.45	1665.23	1640.67	1659.27	1658.88	1664.5	1658.47	1661.81	1666.73	1648.25	1658.04	1660.12	1658.16	1657.73	1652.99	1656.72	1667.62	1662.87	1655.9	1657.36	1654.24	1664.97	1646.56	1659.46	1657.87	1657.6	1658.89	1663.83	1662.51	1658.26	1651.4	1648.53	1651.25	1654.93	1665.66	1668.96	1631.46	1641.64	1635.05	1633.78	1633.82	1638.37	1637.7	1649.61	1644.96
392.850006	1647.02	1655.78	1658.94	1657.12	1660.2	1665.59	1639.42	1656.78	1659.09	1665.25	1657.35	1660.44	1663.49	1651.55	1658.98	1662.16	1658.06	1658.27	1653.09	1657.75	1665.99	1662.72	1655.77	1656.32	1656.53	1665.08	1648.65	1659.95	1658.77	1656.35	1657.78	1665.24	1658.39	1657.3	1649.97	1649.12	1650.52	1653.98	1666	1667.05	1633.89	1640.8	1636.75	1632.83	1629.23	1636.88	1641.01	1652.37	1644.92
393.345001	1647.44	1653.95	1657.35	1657.57	1658.07	1664.09	1640.98	1658.17	1657.92	1665.65	1658.85	1660.04	1667.1	1648.26	1657.19	1659.93	1656.45	1655.8	1652.54	1657.26	1665.95	1662.22	1654.51	1659.04	1652.3	1664.05	1647.27	1659.81	1659.79	1656.55	1658.66	1664.92	1661.68	1656.79	1651.78	1649.55	1652.86	1655.01	1665.04	1665.54	1627.73	1636.9	1636.9	1633.21	1634.56	1639.34	1639.67	1648.63	1646.21
393.839996	1648.02	1656.05	1656.96	1656.94	1657.04	1663.9	1639.5	1654.95	1655.91	1663.15	1657.26	1660.11	1662.93	1650.8	1658.69	1660.43	1656.22	1655.9	1651.92	1656.8	1665.16	1663.59	1653.29	1660.9	1654.39	1664.26	1646.59	1659.1	1657.85	1655.81	1657.27	1664.64	1661.64	1657.32	1652.32	1650.37	1651.62	1654.99	1667.26	1665.57	1631.17	1643.05	1635.81	1632.91	1633.55	1640.09	1638.08	1650.19	1644.11
394.334991	1647.71	1653.64	1656.26	1656.27	1656.94	1662.41	1639.36	1657.07	1657.42	1662.36	1656.59	1660.77	1665.57	1648.13	1658.35	1659.7	1656.04	1658.34	1651.66	1658.01	1666	1663.1	1653.27	1656.33	1652.14	1662.38	1647.89	1657.5	1658.67	1657.38	1658.61	1663.32	1660.08	1658.14	1652.44	1650.29	1652.3	1653.28	1666.82	1669.49	1629.25	1639.76	1636.6	1632.32	1632.6	1637.18	1637.3	1648.48	1642.21
394.830994	1648.41	1653.86	1657.01	1656.01	1657.05	1665.01	1639.31	1656.24	1656.33	1664.26	1658.48	1662.51	1666.22	1649.59	1657.78	1660.76	1656.5	1658.87	1652.85	1657.22	1668.86	1663.83	1654.48	1657.87	1653.22	1664.75	1647.92	1658.4	1656.72	1656.61	1658.76	1665.12	1659.97	1659.09	1652.09	1649.91	1652.87	1651.83	1665.3	1666.22	1629	1641.39	1638.1	1632	1636.43	1640.36	1639.24	1650.2	1647.38
395.325989	1649.14	1656.25	1656.77	1658.57	1662.62	1665.33	1640.03	1656.56	1659.14	1664.76	1657.17	1660.54	1668.91	1648.33	1659.38	1662.09	1658.71	1655.53	1653.71	1657.77	1669.2	1661.85	1653.26	1656.65	1652.64	1663.19	1645.16	1657.96	1657.14	1658.47	1656.07	1664.74	1660.76	1658.77	1652.14	1648.57	1650.63	1654.7	1665.27	1665.96	1631.54	1640.85	1634.56	1632.87	1633.21	1639.34	1639.08	1647.34	1644.85
395.821014	1648.64	1654.55	1656.25	1657.65	1656.82	1664.6	1641.88	1658.74	1657.33	1663.61	1658.9	1659.69	1667.07	1648.55	1658.15	1662.76	1655.31	1658.72	1653.08	1658.45	1668	1663.33	1652.73	1658.07	1653.87	1665.78	1647.65	1656.75	1658.98	1655.87	1658.03	1663.61	1662.52	1659.43	1651.69	1648.95	1652.36	1654.82	1666.36	1667.92	1632.61	1642.43	1635.03	1633.14	1632.74	1638.75	1637.73	1648.66	1644.3
396.316010	1648.17	1656.62	1656.29	1657.76	1661.23	1663.56	1640.39	1658.2	1658.14	1664.22	1657.22	1661.28	1667.58	1648.79	1657.84	1661.58	1655.3	1655.68	1652.36	1655.87	1666.86	1661.14	1652.98	1656.97	1651.62	1663.14	1649.22	1659.18	1657.62	1656.76	1658.15	1664.05	1660.6	1657.67	1653.17	1650.14	1650.75	1653.28	1666.38	1668.39	1631.54	1641.9	1637.21	1631.54	1630.32	1638.6	1637.09	1650.67	1645.32
396.811005	1648.84	1653.61	1655.21	1655.45	1657.95	1665.81	1638.5	1655.73	1655.8	1662.64	1655.18	1661.28	1665.57	1647.16	1658.45	1659.24	1656.31	1654.86	1649.27	1656.97	1666.96	1661.49	1653.65	1656.26	1654.5	1663.28	1646.44	1657.59	1659.97	1657.51	1658.43	1663.98	1659.13	1656.9	1651.62	1648.28	1651.94	1654.71	1664.97	1665.22	1630.9	1642.84	1637.05	1632.4	1634.27	1634.99	1639.81	1648.08	1643.57
397.307007	1647.62	1656.23	1657.06	1655.46	1656.51	1664.05	1641.07	1657.7	1657.58	1663.4	1657.52	1659.11	1665.53	1649.51	1657.46	1661.67	1656.05	1657.86	1652.75	1655.3	1667.99	1662.06	1653.97	1657.53	1652.44	1663.17	1646.66	1658.39	1658.4	1657.29	1659.59	1662.53	1660.91	1657.81	1651.71	1648.03	1652.05	1651.46	1666.58	1666	1630.35	1639.57	1637.7	1632.95	1634.4	1639.23	1639.11	1651.1	1643.79
397.802002	1648.81	1653.49	1658.08	1656.05	1655.23	1666.44	1640.39	1658.07	1658.48	1663.73	1659.16	1660.76	1667.22	1648.89	1655.06	1660.47	1655.62	1656.74	1650.02	1656	1665.94	1662.49	1653.93	1656.38	1653.79	1663.42	1647.15	1657.98	1655.64	1657.06	1657.15	1662.65	1660.6	1658.58	1651.74	1649.88	1649.57	1653.19	1664.45	1664.63	1631.47	1640.4	1635.96	1635.06	1630.98	1635.56	1638.83	1647.54	1643.72
398.296997	1648.15	1653.61	1656.87	1654.67	1656.32	1662.98	1638.23	1657.41	1656.4	1663.18	1657.53	1661.6	1666.71	1648.08	1655.25	1659.65	1656.15	1655.71	1651.83	1652.88	1666.83	1659.63	1652.73	1656.68	1650.49	1663.02	1647.15	1657.18	1656.75	1655.36	1657.94	1662.7	1659.75	1658.71	1651.01	1650.29	1650.75	1653.72	1664.38	1668.39	1629.54	1642.16	1636.8	1631.57	1633.56	1637.29	1639.79	1647.68	1643.55
398.791992	1647.28	1653.57	1657.49	1655.79	1658.34	1665.85	1640.86	1658.81	1656.74	1662.37	1657.63	1659.4	1665.68	1647.58	1654.58	1659.29	1655.81	1655.24	1651.09	1655.71	1665.12	1663.91	1651.49	1657.43	1653.09	1664.3	1648.43	1660.82	1657.27	1658.01	1657.17	1662.47	1659.37	1657.26	1651.96	1650.03	1649.26	1653.73	1664.51	1668.59	1630.83	1640.49	1636.53	1632.19	1632.1	1637.65	1639.54	1647.9	1643.77
399.286987	1646.54	1655.55	1656.57	1656.93	1657.61	1663.96	1638.98	1657.83	1657.6	1663.59	1658.31	1660.57	1665.1	1647.42	1657	1659.35	1655.7	1657.06	1652.48	1655.77	1666.26	1663.06	1654.27	1658.68	1652.67	1665.95	1649.07	1659.14	1656.93	1656.7	1656.94	1663.94	1660.58	1659.41	1652.24	1650.48	1649.95	1653.1	1664.03	1665	1631.53	1638.77	1637.46	1631.99	1632.01	1640.38	1636.85	1649.18	1644.7
399.782990	1648.03	1652.22	1656.37	1656.38	1659.04	1662.98	1639.07	1655.2	1656.95	1663.44	1656.36	1659.43	1662.67	1647.26	1656.95	1659.36	1657.68	1657.21	1652.64	1656.38	1667.37	1664.48	1652.58	1655.51	1652.92	1663	1646.88	1658.24	1656.83	1656.42	1657.88	1663.3	1659.26	1658.57	1651.65	1648.92	1649.25	1653.69	1665.71	1664.77	1629.31	1640.32	1635.8	1633.47	1631.75	1634.41	1638.67	1646.26	1643.94
400.278015	1647.08	1653.58	1655.92	1656.04	1656.16	1664.89	1640.52	1657.83	1658.84	1663.22	1657.91	1661.37	1665.86	1648.16	1656.6	1657.96	1655.95	1654.63	1649.48	1654.37	1666.33	1663.82	1653.27	1655.48	1651.28	1663.9	1648.38	1657.9	1655.68	1656.72	1658.38	1664.15	1661.47	1658.02	1652.09	1649.64	1649.52	1652.98	1664.83	1664.7	1631.56	1640.02	1637.43	1633.62	1631.44	1636.03	1636.94	1647.44	1642.71
400.773010	1646.82	1652.95	1656.46	1654.14	1655.26	1663.49	1640.53	1658.64	1657.58	1662.13	1658.7	1660.94	1666.63	1650.07	1655.37	1659.41	1658.22	1655.7	1651.54	1655.37	1667.59	1662.67	1653.89	1656.66	1653.51	1663.61	1646.24	1658.02	1656.08	1656.96	1656.13	1661.24	1661.85	1657.99	1648.7	1650.4	1650.53	1654.77	1663.75	1665.23	1631	1640.04	1634.75	1632.72	1631.93	1636.67	1637.29	1648.11	1644.33
401.268005	1647.76	1652.84	1655.02	1655.92	1657.49	1664.23	1641.13	1656.44	1657.37	1664.47	1657.11	1661.83	1664.01	1646.46	1657.34	1657.74	1656.91	1656.46	1652.16	1656.88	1667.19	1662.64	1651.4	1657.65	1653.21	1664.15	1647.83	1658.72	1657.88	1658.58	1657.87	1662.27	1659.04	1657.64	1651.33	1649.35	1651.16	1652.94	1664.41	1666.68	1630.79	1640.8	1634.93	1631.61	1631.24	1636.22	1638.02	1649.11	1642.48
401.763000	1646.3	1655.24	1655.67	1656.3	1659.03	1663.95	1639.32	1657.98	1660.29	1664.02	1659.1	1660.61	1665.85	1649.19	1659.17	1660.2	1658.1	1654.76	1651.64	1656.85	1665.31	1663.47	1652.64	1656.78	1651.69	1665.59	1645.84	1657.71	1656.67	1655.97	1657.34	1662.09	1660.42	1656.19	1652.39	1650.48	1650.85	1651.77	1666.05	1667.92	1630.04	1640.59	1636.35	1631.83	1632.76	1637.6	1637.56	1649.84	1643.52
402.259003	1644.92	1654.94	1654.74	1654.78	1657.14	1664.44	1640.13	1655.86	1659.44	1663.66	1656.82	1660.35	1664.87	1648.58	1657.97	1660.5	1656.42	1657.26	1650.46	1657.26	1667.12	1662.46	1653.22	1657.19	1651.79	1663.22	1645.93	1659.12	1658.66	1658.17	1659.91	1664.17	1660.42	1657.99	1652.38	1648.09	1651.9	1652.96	1664.9	1668.17	1630.87	1641.82	1633.64	1631.21	1629.33	1637.14	1639.07	1648.27	1643.43
402.753998	1648.39	1652.74	1655.98	1655.76	1657.01	1662.94	1639.33	1656.24	1656.55	1662.84	1657.61	1661.28	1665.19	1648.19	1657.45	1659.33	1657.78	1656.39	1651.16	1657.37	1665.55	1663.01	1653.98	1659.81	1651.58	1664.22	1647.04	1657.22	1658.44	1657.68	1657.17	1662.04	1659.96	1658.36	1650.76	1647.58	1651.44	1651.66	1664.57	1667.63	1628.3	1642.24	1636.92	1631.22	1634.07	1638.26	1638.01	1649.11	1644.46
403.248993	1648.27	1653.48	1658	1655.66	1657.12	1665.59	1639.59	1657.74	1658.14	1663.16	1658.1	1660.27	1665.37	1648.16	1657.7	1659.84	1656.58	1657.46	1651.13	1657.61	1663.68	1662.8	1652.21	1656.04	1651.44	1663.64	1644.61	1656.72	1657.54	1657.3	1657.83	1663.13	1659.02	1658.29	1650.15	1648.15	1650.94	1654.24	1664.36	1666.95	1629.48	1643	1638.86	1632.53	1631.69	1637.58	1636.3	1647.67	1644.07
403.743988	1646.18	1655.74	1658.09	1658.4	1660.1	1663.34	1640.13	1657.53	1657.72	1663.72	1657.2	1661.42	1665.75	1647.5	1657.47	1660.08	1656.06	1656.18	1651.53	1658.18	1665.75	1662.39	1652.21	1657.3	1653.12	1665.19	1647.66	1656.13	1658.28	1654.59	1656.89	1663.83	1659.77	1657.68	1651.49	1648.8	1650.56	1653.67	1664.21	1665.76	1628.58	1640.95	1635.31	1632.73	1633.28	1637.43	1637.32	1648.04	1640.6
404.239014	1648.18	1654.37	1655.93	1657.97	1658.59	1662.45	1638.96	1656.52	1656.56	1659.49	1653.3	1661.12	1662.45	1646.34	1656.99	1657.99	1657.38	1655.21	1649.95	1656.64	1665.23	1662.47	1651.6	1656.65	1654.91	1664.15	1647.07	1657.65	1657.25	1656.41	1657.31	1661.59	1658.4	1657.17	1649.89	1648.52	1650.14	1651.94	1662.9	1666.12	1630.36	1641.99	1634.92	1632.3	1632.4	1636.38	1638.22	1646.85	1642.27
404.734985	1645.75	1652.65	1658.04	1655.06	1658.3	1661.6	1641	1656.44	1658.23	1661.52	1657.17	1661.9	1665.5	1648.74	1656.39	1658.18	1657.53	1656.12	1652.1	1655	1665.73	1660.7	1652.58	1657.09	1653.27	1661.26	1648.19	1657.14	1657.34	1655.18	1656.85	1662.62	1660.78	1657.4	1651.1	1649.71	1649.22	1653.38	1665.41	1665.69	1628.94	1640.36	1635.38	1631.36	1632.19	1637.36	1636.11	1648.95	1641.22
405.230011	1648.34	1654.21	1655.52	1653.72	1656.09	1663.4	1642.25	1656.05	1657.08	1662.21	1656.26	1660.66	1664.59	1648.78	1657.35	1658.26	1655.24	1656.03	1651.84	1655.49	1663.82	1658.69	1652.3	1656.02	1651.29	1661.22	1645.66	1656.56	1656.91	1653.66	1658.13	1662.97	1659.35	1657.09	1650.43	1647.33	1650.43	1653.92	1663.29	1664.68	1631.57	1639.41	1636.18	1630.4	1633.5	1637.73	1636.28	1647.05	1641.67
405.725006	1646.79	1651.97	1656.82	1652.4	1656.37	1664.49	1640.4	1656.13	1658.16	1660.75	1654.88	1659.26	1664.38	1649.11	1658.41	1658.34	1655.84	1654.77	1648.09	1655.63	1662.79	1661.56	1650.69	1654.63	1651.6	1662.07	1647.16	1657.54	1656.44	1654.27	1656.3	1662.19	1661.14	1656.86	1651.8	1652.09	1646.97	1652.65	1661.75	1663.87	1630.7	1639.72	1633.91	1631.57	1634.22	1636.02	1636.19	1647.44	1642.84
406.220001	1647.14	1654.05	1657.6	1654.44	1657.6	1664.34	1641.55	1656.63	1655.09	1662.2	1656.54	1660.23	1664.16	1646.63	1655.79	1659.71	1657	1654.29	1650.44	1654.64	1665.22	1661.28	1650.94	1655.75	1654.39	1662.63	1645.61	1656.28	1657.78	1655.44	1656.38	1660.41	1659	1657.65	1650.28	1647.61	1649.62	1655.32	1662.63	1665.29	1629.89	1641.64	1636.25	1632.5	1631.48	1637.02	1635.42	1647.44	1641.54
406.716003	1647.72	1652.8	1654.95	1654.68	1656.76	1663.81	1638.98	1656.34	1656.3	1661.95	1656.44	1661.48	1663.76	1649.2	1655.77	1660.67	1656.47	1655.88	1651.31	1655.65	1665.23	1662.44	1652.59	1657.04	1652.49	1663.9	1646.07	1657.9	1657.48	1656.82	1657.79	1660.78	1662.35	1656.88	1652.69	1651.38	1650.76	1653.28	1663.39	1667.37	1629.49	1641.28	1635.67	1632.62	1630.4	1636.41	1637.66	1648.55	1643.44
407.210999	1645.02	1651.41	1654.08	1653.79	1656.88	1660.64	1639.59	1656.92	1657.68	1660.74	1656.04	1660.88	1663.24	1649.99	1657.02	1661.5	1656.69	1656.25	1650.01	1655.72	1666.89	1662.85	1653.23	1657.39	1651.95	1662.46	1647.99	1657.84	1659.19	1655.2	1656.15	1662	1661.36	1657.24	1649.73	1649.37	1648.99	1654.77	1662.04	1665.75	1629.84	1638.57	1636.57	1631.98	1632.51	1637.82	1636.47	1647.29	1643.04
407.705994	1647.74	1652.83	1653.94	1655.61	1656.27	1666.47	1640.64	1657.42	1658.8	1660.1	1655.65	1660.01	1663.88	1647.77	1656.79	1660.08	1656.08	1656.83	1649.89	1657.26	1664.86	1662.49	1653.46	1655.88	1654.99	1662.45	1644.93	1658.13	1656.58	1655.06	1657.77	1663.16	1660.48	1657.2	1651.16	1649.79	1649.52	1653.24	1663.92	1665.06	1628.47	1641.98	1636.49	1631.22	1633.24	1637.01	1638.75	1647.52	1642.33
408.200989	1646.02	1652.68	1655.97	1654.3	1653.63	1663.16	1640.72	1657.36	1655.63	1660.74	1656.12	1659.68	1663.49	1646.62	1656.69	1661.22	1656.4	1655.4	1649.94	1654.85	1665.8	1663.41	1653.63	1659.41	1653.93	1665.64	1647.68	1660.43	1657.64	1656.72	1657.57	1665.05	1659.04	1658.12	1653.15	1650.21	1651.22	1654.45	1662.41	1665.36	1629.9	1639.9	1636.66	1632.37	1632.45	1637.88	1637.01	1648.66	1643.61
408.696014	1647.13	1651.86	1653.75	1655.65	1656.53	1663.73	1636.97	1655.49	1657.91	1662.67	1656.61	1659.42	1663.65	1648.33	1657.4	1659.35	1657.41	1656.73	1649.9	1654.9	1666.92	1661.94	1651.03	1656.44	1654.31	1663.57	1647.63	1655.29	1656.29	1654.71	1656.23	1663.77	1659.18	1656.43	1650.71	1649.45	1649.58	1653.58	1663.26	1665.63	1629.37	1640.66	1635.02	1630.81	1630.33	1638.02	1636.59	1647.4	1643.49
409.191010	1646.04	1652.93	1656.1	1652.88	1656.58	1663.99	1638.41	1656.96	1656.83	1661.53	1655.68	1660.21	1665.89	1648.87	1655.17	1658.83	1656.74	1654.15	1650.3	1655.36	1664.62	1662.23	1651.19	1656.58	1649.93	1663.94	1644.76	1657.38	1656.89	1655.55	1656.75	1664.33	1659.28	1656.71	1651.63	1648.22	1648.55	1650.93	1663.11	1663.79	1631.06	1641.2	1636.3	1631.37	1630.38	1637.39	1637.57	1646.85	1643.58
409.687012	1648.1	1653.86	1657.06	1655.88	1657.37	1663.11	1638.65	1655.82	1657.85	1663.92	1656.95	1661.25	1665.46	1646.18	1656.33	1658.6	1654.3	1655.23	1650.5	1653.86	1665.47	1661.62	1651.1	1655.69	1652.37	1662.78	1648.51	1656.43	1656.89	1656.63	1657.09	1661.88	1658.88	1656.57	1650.91	1648.23	1649.49	1654.08	1664.51	1665.49	1631.58	1640.54	1637.54	1631.9	1632.02	1637.21	1638.32	1649.84	1643.43
410.182007	1648.1	1654.35	1657.31	1655.67	1657.77	1663.86	1640.9	1655.76	1656.75	1661.8	1655.94	1660.02	1663.69	1648.84	1656.31	1658.96	1656.79	1653.7	1649.92	1654.43	1663.44	1661.4	1653.6	1655.77	1651.48	1661.61	1645.67	1658.43	1657.38	1656.69	1657.56	1662.38	1661.01	1657.47	1650.05	1647.52	1650.62	1652.17	1662.83	1666.37	1628.13	1640.99	1636.45	1631.53	1631.41	1634.79	1637.63	1646.4	1643.99
410.677002	1647.16	1654.07	1657.39	1656.38	1657.52	1663.98	1638.04	1656.51	1657.2	1662.89	1655.38	1660.07	1664.87	1646.67	1657.66	1661.02	1654.98	1655.07	1652.37	1656.21	1664.08	1662.82	1652.7	1655.12	1651.28	1664.6	1647.92	1655.77	1658.2	1654.79	1657.55	1661.41	1656.97	1656.21	1651.3	1647.07	1648.32	1651.06	1664.15	1665.62	1629.55	1639.43	1635.85	1631.54	1633.49	1637.97	1638.51	1646.84	1643.87
411.171997	1647.69	1654.17	1656.15	1656.35	1658.16	1662.18	1639.63	1655.19	1656.3	1661.14	1655.45	1661.56	1661.97	1647.64	1656.09	1659.89	1655.94	1655.42	1651.45	1655.6	1666.61	1661.42	1653.59	1655.41	1652.77	1661.72	1645.62	1655.89	1658.02	1654.64	1658.81	1661.02	1659.55	1658.16	1652.4	1648.54	1650.97	1651.99	1661.78	1665.1	1629.41	1639.05	1631.47	1630.99	1632.38	1636.89	1637.12	1648.7	1642.21
411.667999	1647.16	1653.27	1655.99	1654.83	1657.86	1665.27	1636.48	1655.85	1655.93	1660.41	1654.75	1659.57	1661.73	1649.48	1656.61	1658.85	1656.68	1654.34	1649.24	1654.91	1661.26	1661.38	1651.8	1655.16	1650.41	1663.63	1645.15	1657.52	1654.6	1654.3	1657.08	1661.39	1656.99	1657.45	1652.09	1645.46	1650.01	1650.64	1663.06	1665.47	1627.65	1639.31	1635.91	1629.92	1632.36	1636.59	1637.24	1647.17	1640.01
412.162994	1646.64	1652.16	1654.93	1654.97	1655.15	1663.78	1637.37	1655.08	1655.42	1661.13	1656.9	1658.38	1662.98	1647.1	1656.35	1657.88	1654.62	1654.75	1651.78	1654.74	1665.56	1660.67	1653.53	1654.68	1653.61	1662.36	1646.75	1658.97	1657.48	1654.7	1656.12	1661.26	1659.35	1655.42	1651.68	1647.56	1648.15	1651.7	1662.67	1664.51	1629.33	1639.4	1632.66	1628.43	1630.74	1637.83	1637.05	1646.26	1643.46
412.657990	1644.99	1651.99	1654.34	1655.23	1655.87	1663.81	1640.67	1655.52	1656.08	1661.14	1655.96	1660.74	1662.87	1648.98	1657.28	1660.02	1654.74	1655.35	1648.99	1654.33	1663.1	1660.52	1652.05	1655.8	1652.61	1663.11	1646.16	1656.61	1655.87	1654.83	1655.82	1659.71	1660.4	1656.73	1649.55	1648.12	1648.75	1650.42	1663.59	1663.15	1627.96	1639.91	1633.69	1632.54	1633.74	1634.31	1638.38	1648.46	1639.33
413.153015	1645.27	1653.13	1655.32	1654.91	1655.88	1664.24	1638.81	1655.07	1655.2	1660.77	1654.14	1659.34	1662.84	1647.74	1655.37	1659.41	1653.6	1653.65	1649.95	1655.1	1665.97	1659.64	1651.85	1655.6	1652.09	1662.13	1643.78	1657.48	1655.05	1655.94	1655.4	1659.67	1657.03	1656.07	1650.62	1646.39	1648.55	1650.79	1662.33	1661.78	1631.57	1636.6	1636.71	1630.99	1634.82	1636.42	1638.3	1644.31	1641.82
413.648010	1648.48	1651.9	1654.72	1656.07	1657.42	1663.21	1637.58	1654.48	1654.35	1660.25	1656.22	1659.1	1662.39	1647.52	1656.98	1658.66	1652.49	1653.48	1649.24	1654.09	1662.51	1660.66	1650.44	1655.11	1650.97	1661.43	1644.92	1657.98	1654.82	1653.93	1656.6	1660.36	1657.41	1657.09	1650.74	1647.52	1649.96	1651.29	1664.24	1664.33	1630.18	1638.53	1632.88	1628.99	1629.57	1635.25	1635.97	1648.39	1641.4
414.144012	1647.61	1652.58	1654.98	1654.47	1657.89	1662.45	1637.23	1655.78	1655.6	1660.2	1656.62	1658.29	1662.62	1648.42	1656.7	1658.98	1654.25	1654.46	1649.38	1653.33	1663.14	1661.64	1652.3	1654.47	1650.36	1662.51	1646.88	1658.55	1657.11	1654.79	1656.49	1661.89	1660.42	1658.19	1651.57	1647.41	1650.15	1652.38	1661.15	1663.85	1628.55	1636.64	1634.73	1630.8	1632.64	1636.91	1634.51	1646.16	1640.03
414.639008	1647.14	1651.53	1655.24	1653.5	1655.83	1661.87	1637.11	1655.66	1656.32	1659.54	1658.28	1658.33	1663.02	1649.47	1655.88	1659.03	1653.92	1655.03	1650.67	1655.56	1665.72	1660.87	1652.83	1655.81	1652.68	1661	1645.27	1657.14	1656.46	1654.56	1656.54	1661.95	1657.19	1656.74	1651.23	1645.25	1650.42	1651.38	1663.4	1664.39	1627.43	1638.71	1633.14	1630.88	1629.05	1636.93	1637.48	1645.09	1641.34
415.134003	1645.15	1652.66	1657.81	1654.07	1658.66	1661.56	1638.22	1657.25	1656.81	1661.88	1655.59	1656.96	1663.15	1650.16	1655.48	1659.63	1655.38	1654.83	1650.16	1654.01	1665.76	1660.18	1651.63	1656.95	1651.1	1662.98	1646	1656.93	1656.35	1654.94	1655.61	1661.86	1658.94	1656.63	1652.05	1647.62	1652.37	1651.1	1661.14	1662.96	1628.41	1640.26	1637.04	1630.74	1630.5	1636.8	1636.81	1648.1	1642.57
415.628998	1647.9	1652.43	1656.52	1653.7	1658.47	1663.49	1637.8	1655.38	1656.14	1659.8	1654.97	1659.09	1662	1647.07	1655.1	1658.42	1653.3	1654.3	1651.27	1655.28	1666.14	1659.78	1651.08	1656.37	1651.41	1663.67	1645.53	1655.9	1655.84	1655.06	1656.74	1660.65	1658.65	1656.29	1649.02	1644.96	1647.76	1650.71	1662.17	1663.55	1628.68	1639.08	1633.39	1629.29	1629.97	1636.98	1635.59	1645.02	1641.37
416.123993	1647.53	1652.82	1655.76	1654.27	1658.44	1662.82	1639.01	1658.02	1656.26	1661.94	1655.11	1659.5	1664.37	1647.75	1655.57	1659.4	1655.23	1651.88	1649.79	1653.52	1665.93	1660.22	1651.4	1656.95	1651.39	1663.94	1647.07	1658.46	1655.53	1656.99	1655.67	1660.42	1657.18	1656.07	1650.55	1645.78	1649.47	1651.48	1662.22	1661.86	1629.93	1640.44	1636.84	1632.64	1633.95	1637.47	1639.4	1643.59	1642.11
416.619995	1646.58	1651.83	1656.45	1655.07	1657.79	1664.36	1636.53	1653.89	1656.18	1660.15	1656.06	1660.4	1662.65	1648.14	1655.31	1659.17	1655.05	1655.28	1651.38	1654.92	1663.39	1660.8	1653.42	1657.22	1653.57	1663.88	1645.2	1658.1	1656	1654.32	1656.85	1662.24	1655.13	1653.63	1649.97	1644.95	1647.3	1650.04	1662.63	1662.37	1627.3	1640.68	1635.18	1630.79	1631.47	1636.72	1636.77	1646.15	1640.29
417.114990	1645.92	1651.34	1655.05	1654.9	1656.23	1662.09	1636	1656.83	1657.88	1663.71	1658.15	1659.33	1662.86	1645.65	1656.84	1659.75	1653.56	1655.7	1651.42	1654.61	1665.38	1660.1	1652.56	1656.7	1650.89	1662.34	1644.4	1656.89	1654.57	1657.91	1657.86	1660.45	1656.96	1657.09	1651.6	1643.64	1652.75	1650.98	1663.71	1664.4	1629.49	1640.4	1636.2	1632.29	1632.54	1637.39	1636.9	1645.43	1643.55
417.609985	1645.45	1653.42	1655.63	1654.84	1656.8	1661.7	1637.85	1654.49	1656.39	1660.57	1658.25	1657.47	1663.63	1647.79	1656.12	1658.52	1652.98	1655.45	1649.39	1654.15	1664.74	1661.22	1651.4	1655.47	1650.67	1661.46	1646.7	1658.16	1654.42	1656.38	1655.54	1660.74	1655.8	1657.43	1651.22	1643.95	1651.4	1651.54	1662.74	1663.05	1627.98	1639.15	1637.02	1629.95	1634.5	1636.19	1638.83	1645.28	1641.5
418.105011	1645.26	1649.47	1656.43	1653.46	1654.02	1662.24	1638.8	1656.49	1656.99	1662.22	1656.12	1658.96	1663.27	1646.89	1657.87	1661.01	1653.24	1656.59	1649.71	1653.65	1664.61	1659.36	1652.17	1654.15	1652.88	1660.88	1645.68	1658.42	1656.96	1655.2	1657.87	1660.17	1656.9	1656.49	1648.39	1642.57	1649.71	1648.52	1663.2	1664.01	1628.56	1639.48	1635.28	1627.18	1630.45	1637.13	1635.8	1647.49	1642.49
418.601013	1649.97	1653.4	1659.13	1655.1	1655.8	1664.44	1637.92	1655.6	1657	1661.63	1657.49	1659.38	1664.54	1647.28	1655.79	1659.46	1655.82	1655.89	1650.67	1653.91	1663.11	1659.55	1652.75	1656.17	1652.96	1660.56	1647.95	1657.61	1657.02	1655.91	1656.7	1662.27	1658.32	1657.84	1649.14	1642.55	1649.84	1650.56	1662.57	1663.41	1629.29	1640	1634.61	1630.35	1631.34	1637.6	1635.39	1646.58	1643.56
419.096008	1646.17	1652.15	1656.27	1654.98	1655.58	1662.94	1640.41	1655.9	1656.68	1660.46	1657.18	1660.07	1664.97	1649.06	1653.68	1660.23	1655.54	1655.06	1651.11	1651.89	1665.9	1658.91	1651.17	1656	1650.1	1662.62	1646.22	1659.88	1659	1657.13	1657.97	1661.81	1656.02	1657.83	1654.66	1643.44	1650.76	1652.88	1662.46	1665.6	1627.8	1638.71	1634.29	1629.48	1630.12	1637.96	1637.11	1647.8	1643.8
419.591003	1646.9	1652.26	1656.74	1653.06	1654.78	1664.71	1636.97	1653.32	1657.94	1662.94	1656.1	1660.22	1663.92	1648.18	1657.05	1660.41	1655.15	1657.44	1652.25	1653.93	1663.72	1661.52	1653.27	1657.22	1651.55	1664.67	1645.83	1658.55	1655.51	1655.59	1657.33	1659.6	1656.29	1659.61	1650.08	1644.78	1651.17	1649.35	1662.5	1663.24	1630.48	1639.31	1632.86	1630.81	1632.33	1636.14	1637.61	1646.38	1642.32
420.085999	1645.65	1650.81	1655.02	1654.1	1656.93	1665.18	1635.65	1655.56	1656.83	1662.54	1656.7	1658.46	1664.22	1647.56	1654.21	1659.34	1655.92	1656.67	1649.63	1653.24	1665.55	1662.18	1652.4	1655.92	1651.22	1663.32	1645.44	1659.77	1657.31	1656.62	1657.52	1659.96	1656.48	1654.45	1649.51	1645.83	1649.12	1649.65	1663.92	1664.51	1628.1	1638.16	1637.12	1626.47	1630.69	1633.93	1634.39	1647.76	1640.85
420.580994	1646.34	1650.82	1655.63	1652.84	1655	1663.84	1638.18	1654.44	1656.01	1662.32	1656.68	1659.1	1663.81	1646.98	1654.2	1659.23	1655.8	1655.83	1651.36	1655.21	1665.79	1659.66	1652.24	1655.24	1651.85	1663.64	1645.57	1658.78	1655.6	1655.52	1657.05	1662.34	1657.3	1657.62	1651.55	1644.04	1649.69	1650.15	1661.99	1663	1627.92	1639.98	1636.96	1628.77	1632.12	1636.89	1636.72	1644.44	1640.76
421.075989	1646.17	1653.98	1657.82	1657.74	1658.29	1661.58	1637.65	1653.78	1657.66	1662.02	1656.88	1660.13	1664.43	1646.67	1656.37	1659.5	1654.54	1652.39	1650.37	1653.61	1664.38	1659.98	1651.81	1656.28	1651.67	1662.16	1647.36	1659.82	1654.5	1658.74	1655.55	1661.02	1658.65	1655.29	1650.02	1644.45	1649.22	1650.74	1664.33	1663.8	1628.75	1637.27	1633.12	1630.37	1630.07	1634.9	1635	1644.82	1642.11
421.571991	1648.08	1653.9	1657.17	1652.76	1657.93	1663.69	1637.18	1657.76	1655.55	1663.55	1656.1	1660.97	1664.03	1648.79	1655.5	1659.7	1654.33	1657.17	1649.68	1655.68	1666.15	1661.91	1652.78	1655.4	1651.9	1663.74	1644.73	1658.25	1655.68	1655.89	1655.91	1660.78	1656.49	1658.14	1649.17	1643.64	1648.92	1648.94	1662.2	1662.51	1631.07	1640.37	1634.57	1631.62	1632.17	1636.41	1634.4	1647.3	1642.33
422.066986	1645.2	1651.7	1658.08	1652.61	1655.13	1663.32	1639.75	1656.29	1657.48	1660.71	1655.19	1659.8	1661.83	1648.56	1655.63	1658.89	1656.26	1655.69	1651.87	1654.59	1662.75	1661	1653.06	1657.55	1652.22	1662.21	1645.56	1657.75	1655.68	1656.18	1656.06	1662.24	1656.45	1656.91	1652.34	1642.74	1647.26	1652.33	1665.16	1663.78	1629.86	1638.22	1635.1	1630.75	1630.58	1635.81	1634.55	1646.3	1639.4
422.562012	1645.25	1653.97	1657.73	1652.29	1656.13	1662.72	1636.48	1655.48	1656.52	1661.13	1656.57	1658.61	1662.12	1646.74	1653.31	1659.97	1652.89	1653.85	1651.05	1652.47	1663.24	1658.88	1653.44	1655.69	1653.63	1663.18	1642.77	1657.3	1655.04	1657.08	1655.56	1660.4	1657.37	1657.68	1649.65	1643.05	1649.28	1648.24	1662.23	1664.34	1629.13	1637.12	1634.73	1630.38	1632.01	1636.99	1636.48	1646.09	1641.25
423.057007	1647.51	1652.41	1656.79	1654.31	1656.47	1663.45	1636.87	1657.11	1657.88	1662.9	1656.97	1659.7	1664.15	1648.03	1656.08	1659.13	1653.51	1654.96	1649.41	1654.38	1664.45	1661.2	1652.19	1657.14	1652.32	1662.52	1644.68	1660.25	1656.79	1656.63	1658.22	1659.84	1656.32	1657.38	1650.45	1644.64	1648.73	1647.99	1662.33	1663.46	1627.59	1637.69	1634.29	1630.41	1630.28	1635.03	1636.11	1647.46	1640.73
423.553009	1647.12	1651.75	1654.93	1654.61	1658.27	1662.97	1637	1655.07	1656.42	1661.36	1655.55	1660.34	1662.92	1646.87	1654.61	1659.3	1652.65	1654.56	1649.53	1655.5	1663.64	1661.27	1652.7	1656.9	1651.45	1662.98	1644.06	1658.15	1655.57	1658.11	1656.13	1658.71	1656.48	1656.31	1652.27	1643.68	1652.22	1650.79	1664.43	1663.06	1628.84	1639.19	1633.51	1630.42	1632.79	1633.12	1637.97	1645.69	1640.59
424.048004	1645.82	1649.62	1658.08	1652.4	1657.08	1664.73	1638.71	1658.55	1657.98	1661.39	1656.89	1659.71	1664.46	1647.68	1654.87	1658.38	1653.59	1655.2	1648.18	1652.13	1662.82	1661.62	1650.48	1656.6	1650.84	1664.27	1645.34	1657.64	1654.71	1657.84	1655.02	1659.97	1655.94	1657.31	1651.65	1643.46	1649.24	1648.07	1662.63	1664.41	1630.4	1637.03	1633.75	1631.37	1630.36	1635.44	1636.29	1647.95	1642.97
424.542999	1645.62	1650.99	1657.16	1654.61	1656.02	1664.68	1638.6	1655.25	1657.84	1662.47	1655.08	1658.48	1665.59	1646.86	1657.05	1658.53	1655.88	1656	1649.87	1655.02	1665.8	1662.47	1651.51	1657.5	1652.5	1663.62	1645.26	1657.59	1657.37	1656.57	1656.13	1663.07	1658.87	1657.68	1652.05	1643.93	1649.03	1649.38	1660.87	1661.65	1629.56	1641.05	1634.93	1630.08	1633.12	1635.78	1635.64	1644.36	1640.32
425.037994	1646.31	1653.56	1658.29	1656.35	1655.67	1662.31	1637.2	1655.21	1656.62	1663.01	1658.36	1658.96	1664.36	1646.91	1655.69	1660.8	1654.26	1655.55	1651.31	1655.9	1663.53	1661.09	1653.08	1656.65	1654.06	1662.66	1645.13	1659.39	1655.79	1657.94	1654.24	1661.9	1658.37	1657.51	1649.76	1643.37	1648.77	1651.31	1662.65	1662.6	1630.42	1639.84	1634.88	1631.55	1631.76	1634.12	1636.85	1647.56	1642.49
425.532990	1646.96	1652.49	1656.15	1654.2	1656.86	1660.15	1638.12	1655.25	1657.65	1663.24	1657.58	1661.4	1664.85	1646.18	1655.75	1657.94	1654.84	1655.41	1651	1655.25	1664.35	1660.67	1650.9	1657.07	1651.78	1664.13	1644.15	1657.68	1654.73	1655.26	1654.84	1658.18	1655.75	1655.31	1650.58	1643.42	1649.73	1650.48	1660.11	1661.01	1628.67	1640.38	1634.8	1630.74	1630.22	1636.13	1635.18	1646.88	1641.22
426.028992	1646.32	1653.37	1655.73	1655.65	1656.11	1662.28	1636.01	1655.07	1655.14	1660.93	1657.22	1659.32	1662.39	1648.21	1654.25	1658.57	1654.16	1654.79	1647.51	1653.09	1662.95	1661.02	1654.28	1654.34	1651.3	1662.31	1644.49	1657.5	1653.87	1655.97	1654.92	1661.1	1657.47	1656.54	1651.06	1643.15	1648.99	1649.54	1663.14	1661.84	1628.93	1636.06	1635.36	1630.74	1631.26	1635.13	1634.46	1646.13	1640.54
426.523987	1646.99	1650.85	1656.04	1654.37	1658.14	1662.69	1638.63	1657.54	1656.07	1660.95	1656.3	1659.1	1663.57	1644.98	1652.96	1658.1	1654.35	1652.83	1650.27	1654.21	1661.98	1661.79	1651.72	1655.6	1651.14	1661.75	1647.02	1657.9	1655.56	1656.73	1657.04	1659.06	1656.58	1655.17	1650	1645.05	1648.79	1651.27	1661.46	1662.54	1629.37	1639.71	1631.8	1630.25	1630.57	1634.42	1633.89	1646.95	1640.62
427.019012	1647.01	1652.59	1657.01	1651.99	1658.09	1663.33	1636.85	1653.18	1654.97	1662.2	1658.69	1660.74	1664.82	1647.54	1655.07	1659.13	1654.88	1656.44	1650.13	1654.7	1665.73	1660.55	1653.48	1656.12	1652.37	1660.83	1642.92	1658.3	1657.83	1656.35	1655.07	1662.45	1657.94	1658.31	1650.14	1645.96	1650.83	1648.89	1661.46	1663.23	1630.13	1640.5	1635.97	1630.23	1630.94	1635.37	1637.52	1646.09	1639.57
427.514008	1647.86	1653.95	1655.48	1655.72	1657.77	1660.8	1636.32	1656.48	1656.07	1661.48	1655.48	1659.67	1663.03	1646.31	1654.43	1657.38	1655.4	1654.73	1650.13	1652.98	1663.83	1659.76	1653.73	1655.38	1651.41	1661.27	1644.92	1658.36	1657.32	1654.99	1656.21	1661.51	1655.86	1657.24	1650.84	1645.84	1651.49	1652.48	1661.4	1662.04	1629.19	1638.08	1634.17	1632.05	1631.98	1634.02	1635.91	1647.51	1640.13
428.009003	1647.56	1653.2	1657.58	1654.15	1656.49	1662.59	1638.45	1652.88	1656.52	1663.38	1656.65	1659.5	1663.97	1645.61	1655.21	1659.84	1654.03	1655	1649.57	1652.58	1663.3	1658.66	1653.88	1656.72	1653.79	1662.47	1645.09	1657.79	1654.57	1655.99	1655.72	1658.83	1658.83	1655.32	1651.11	1645.2	1648.68	1649.72	1662.09	1662.42	1627.06	1638.34	1635.33	1630.62	1632.18	1639.51	1635.71	1645.63	1640.84
428.505005	1645.86	1654.51	1657.63	1657.55	1660.07	1660.98	1636.93	1654.95	1653.56	1659.67	1657.1	1657.29	1663.76	1645.95	1653.68	1657.52	1655.13	1655.9	1649.97	1652.55	1663.98	1659.54	1651.07	1655.42	1652.24	1661.16	1645.92	1658.23	1655.38	1655.35	1654.9	1661.94	1654.77	1658.18	1652.11	1644.33	1649.91	1651.84	1663.68	1662.83	1631	1637.72	1637.38	1632.19	1631.36	1635.31	1634.96	1647.51	1640.7
429.000000	1647.51	1650.22	1657.13	1654.46	1654.62	1662.42	1637.57	1657.9	1658.23	1661.79	1656.7	1656.94	1665.32	1647.53	1655.24	1659.45	1655.37	1655.47	1650.4	1652.72	1663.69	1659.65	1651.87	1654.71	1650.71	1662.79	1646.82	1657.15	1655.54	1655.91	1657.49	1659.98	1656.79	1656.45	1651.89	1644.04	1649.04	1651.89	1665.94	1665.47	1628.01	1639.61	1634.7	1629.23	1631.48	1637.87	1635.63	1645.62	1643.34
429.494995	1647.06	1653.07	1656.07	1656.62	1657.49	1661.94	1636.91	1654.73	1656.79	1661.13	1658.06	1659.19	1664.1	1648.02	1655.15	1657.78	1653.5	1655.18	1652.04	1654.14	1663.91	1660.81	1651	1657.14	1649.47	1660.93	1644.18	1657.53	1654.51	1654.82	1654.13	1660.42	1657.85	1656.03	1649.67	1644.58	1647.98	1650.59	1662.11	1662.57	1627.84	1637.63	1637.4	1630.61	1629.87	1636.13	1635.34	1647.88	1639.22
429.989990	1647.74	1652.25	1655.75	1654.47	1656.73	1661.38	1637.76	1655.45	1657.03	1661.68	1657.17	1659.68	1662.62	1647.69	1654.38	1658.65	1655.23	1652.22	1651.36	1654.21	1662.67	1661.71	1652.93	1657.1	1652.97	1661.98	1644.2	1656.86	1655.92	1656.89	1655.33	1660.64	1654.88	1656.21	1649.33	1642.71	1648.01	1652.89	1661.14	1661.05	1627.23	1638.65	1632	1630.92	1630.97	1637.88	1634.84	1648.45	1640.88
430.484985	1647.18	1651.73	1657.54	1655.39	1658.01	1661.12	1637.29	1655.87	1655.81	1661.13	1655.59	1659.92	1661.84	1646.97	1655.09	1657.96	1654.64	1655.47	1652.63	1654.44	1665.18	1659.55	1654.41	1655.6	1650.2	1662	1645.88	1661.09	1655.91	1658.19	1656.75	1660.69	1657.5	1657.25	1651.59	1644.76	1649.82	1650.77	1662.42	1662.24	1628.85	1638.68	1633.22	1631.39	1632.6	1636.07	1635.19	1646.17	1640.71
430.980988	1647.73	1650.78	1656.98	1653.23	1657.14	1660.7	1638.68	1654.93	1656.31	1662.17	1656.64	1659.4	1663.61	1647.65	1654.61	1657.78	1653.69	1653.66	1650.64	1653.36	1663.54	1658.55	1653.38	1657.22	1649.58	1662.71	1645.75	1658.91	1654	1658.34	1654.64	1658.71	1653.94	1656.66	1653.15	1642.43	1649.78	1650.62	1662.02	1664.4	1629.69	1638.39	1634.37	1631.25	1633.64	1635.15	1638.41	1648.57	1641.19
431.476013	1648.14	1653.98	1657.71	1655.12	1657.09	1662.44	1635.82	1653.28	1657.42	1662.5	1657.04	1660.18	1663.56	1648.31	1655.63	1661.16	1655.39	1654.93	1650.59	1653.93	1662.36	1660.58	1654.52	1655.6	1651.48	1662.7	1645.02	1658.58	1656.19	1657.86	1655.2	1658.74	1655.12	1655.81	1652.35	1641.97	1649.88	1650.27	1663.41	1663.62	1628.9	1640.43	1635.41	1628.65	1631.6	1638.19	1637.6	1647.33	1643.02
431.971008	1646.42	1654.1	1655.83	1653.02	1656.73	1661.97	1636.56	1651.71	1655.89	1661.02	1655.15	1657.85	1664.21	1648.52	1655.49	1658.48	1654.53	1655.83	1651.84	1654.8	1663.46	1659.65	1654.63	1656.66	1650.27	1661.98	1646.78	1657.27	1655.29	1656.04	1654.95	1660.52	1656.96	1657.04	1652.39	1642.09	1651.39	1648.4	1661.57	1664.17	1628.44	1640.44	1633.98	1629.68	1632.58	1636.47	1636.29	1645.91	1641.06
432.466003	1649.09	1649.34	1657.98	1654.24	1655.4	1663.53	1636.29	1653.76	1655.32	1660.8	1656.53	1660.74	1664.53	1647.4	1654.54	1658.95	1653.98	1653.95	1652.38	1654.06	1663.04	1660.71	1653.19	1654.12	1649.11	1662.13	1646.35	1657.05	1652.69	1656.64	1653.6	1659.39	1657.02	1655.38	1650.3	1642.74	1651.55	1651.13	1663.52	1664.55	1627.74	1638.8	1634.1	1631.4	1633.67	1637.88	1635.37	1646.52	1641.53
432.962006	1646.92	1651.25	1655.98	1655.39	1656.67	1661.15	1636.35	1655.06	1655.92	1662.75	1657.18	1657.47	1662.14	1647.02	1652.58	1657.31	1654.63	1656.58	1653.09	1653.16	1665.16	1662.1	1652.84	1656.82	1651.41	1662.77	1646.08	1660	1655.9	1658.89	1657.82	1660.43	1655.37	1655.64	1650.62	1640.36	1648.79	1649.86	1660.43	1661.85	1627.49	1640.78	1635.78	1629.76	1632.19	1637.28	1637.81	1648.17	1640.47
433.457001	1646.82	1653.45	1655.46	1654.96	1658.33	1662.01	1635.87	1652.84	1655.47	1660.47	1657.28	1659.15	1661.38	1648.07	1652.95	1660.32	1654.7	1656.21	1651.57	1653.9	1663.68	1659.51	1651.24	1654.92	1651.88	1659.28	1644.46	1657.73	1655.22	1655.95	1654.76	1660.33	1654.84	1658.81	1653.16	1644.23	1649.8	1649.73	1663.28	1661.75	1629.34	1638.93	1633.07	1631.46	1630.66	1635.05	1634.92	1646.75	1639.98
433.951996	1647.81	1655.09	1658.03	1656.31	1656.2	1663.19	1637.03	1654.07	1658.05	1662.56	1656.58	1658.02	1663.59	1649.73	1654.83	1659.26	1653.48	1656.59	1650.67	1652.77	1664.11	1658.01	1652.08	1655.5	1650.27	1661.9	1646.65	1656.96	1655.49	1655.25	1655.72	1660.71	1655.82	1657.41	1651.56	1642.9	1649.12	1648.99	1660.9	1661.12	1628.14	1640.32	1634.69	1632.32	1630.72	1636.84	1634.66	1648.25	1639.83
434.446991	1646.93	1653.31	1656.72	1655.32	1658.14	1661.67	1636.52	1655.76	1659.07	1663.93	1659.1	1659.26	1666.3	1647.4	1653.7	1659.09	1654.64	1653.78	1652.11	1651.87	1662.43	1659.72	1653.37	1655.38	1652.82	1662.66	1644.36	1655.97	1654.32	1658.06	1655.43	1661.69	1654.82	1655.19	1650.63	1641.57	1648.83	1650.51	1663.62	1663.47	1629.3	1638.96	1633.61	1628.29	1631.22	1637.55	1634.81	1645.57	1643.02
434.941986	1647.22	1652.22	1654.94	1655.99	1656.35	1659.95	1638.07	1653.48	1654.36	1661.36	1657.65	1658	1663.74	1646.59	1654.5	1658.27	1653.76	1656.89	1651.91	1653.41	1661.5	1658.07	1652.81	1655.1	1652.07	1661.41	1645.85	1657.75	1655.4	1655.54	1655.52	1660.19	1653.19	1654.52	1651.2	1641.01	1648.56	1649.85	1661.73	1662.86	1627.44	1637.33	1632.85	1630.83	1631.9	1637.47	1634.63	1646.61	1640.29
435.437012	1645.65	1651.86	1656.88	1653.62	1656.05	1663.1	1637.63	1653.89	1657.32	1661.37	1657.38	1660.74	1663.99	1650.6	1653.98	1661.11	1655.15	1655.32	1651.98	1653.63	1664.28	1659.8	1651.68	1657.93	1651.34	1663	1647	1658.75	1655.93	1656	1657.48	1660.92	1657.11	1656.06	1652.07	1644.35	1648.44	1651.21	1663.11	1664.28	1626.39	1638.38	1634.34	1627.67	1633.7	1636.27	1635.51	1647.46	1640.84
435.933014	1645.06	1653.01	1655.3	1654.14	1657.97	1661.12	1637.83	1652.88	1657.01	1661.25	1658.82	1659.72	1662.96	1648.71	1655.87	1657.43	1655.32	1654.88	1650.3	1655.11	1663.15	1659.61	1651.94	1655.38	1649.48	1660.73	1645.51	1657.33	1655.19	1656.64	1653.95	1658.03	1656.22	1657.64	1652.65	1644.95	1649.8	1651.12	1659.72	1662.58	1628.59	1639.4	1633.93	1632.73	1631.72	1636.24	1634.9	1647.52	1641.1
436.428009	1646.77	1652.7	1654.6	1655.33	1656.4	1662.17	1636.48	1653.81	1654.96	1660.9	1657.03	1657.92	1662.49	1647.16	1654.46	1658.52	1655.64	1653.27	1650.74	1651.23	1663.35	1659.53	1652.33	1655.63	1649.72	1662.21	1645.85	1656.75	1654.17	1655.35	1653.69	1659.89	1654.04	1655.42	1649.67	1645.7	1649.89	1650.67	1660.33	1662.53	1628.39	1637.94	1634.79	1628.16	1629.82	1631.72	1635.67	1645.86	1640.56
436.923004	1646.93	1652.49	1653.67	1652.25	1654.63	1660.91	1636.34	1655.51	1656.12	1659.36	1656.6	1658.85	1661.44	1647.55	1655.47	1659	1654.68	1653.63	1647.44	1654	1662	1659.84	1649.25	1655.39	1649.98	1661.61	1645.17	1655.81	1654.77	1655.81	1655.7	1661.2	1654.06	1655.14	1651.16	1642.46	1648.83	1649.95	1660.39	1661.55	1627.27	1639.59	1633.83	1631.45	1631.72	1635.49	1635.08	1646.39	1640.98
437.417999	1646.99	1651.26	1654.98	1655.44	1655.44	1658.93	1638.13	1654.17	1655.86	1660.62	1658.45	1658.68	1663.59	1648.13	1653.39	1657.53	1655.72	1656.05	1649.95	1654.07	1664.32	1658.85	1653.1	1655.21	1652.07	1661.42	1646.31	1658.29	1657.33	1657.21	1655.76	1661.11	1655.82	1657.75	1653.11	1643.73	1649.15	1650.4	1661.72	1662.2	1628.15	1638.7	1631.05	1628.51	1629.64	1633.66	1636.19	1645.45	1638.42
437.914001	1645.72	1649.99	1654.47	1651.91	1654.4	1661.33	1635.88	1652.88	1655.43	1660.5	1654.49	1659.28	1662.21	1646.07	1655.27	1657.42	1653.02	1654.82	1651.42	1652.67	1662.44	1659.77	1651.49	1657.59	1650.92	1659.62	1644.2	1658.68	1653.43	1656.03	1653.31	1658.85	1657.56	1657.96	1650.63	1642.23	1648.84	1648.62	1660.6	1660.73	1627.48	1637.75	1634.43	1627.91	1627.99	1633.08	1633	1646.01	1639.64
438.408997	1646.21	1651.97	1656.73	1653.06	1655.39	1661.08	1638.22	1654.49	1655.87	1659.55	1654.86	1657.73	1662.21	1646.35	1655.3	1658.82	1653.1	1652.49	1649.5	1654.74	1663.78	1659.85	1652.88	1654.06	1653.32	1661.38	1645.67	1657.02	1656.02	1656.54	1655.67	1659.2	1657.27	1657.31	1652.71	1643.67	1648.05	1649.47	1660.76	1662.82	1628.2	1639.59	1632.25	1630.96	1630.32	1635.55	1635.08	1647.46	1639.14
438.903992	1649.42	1652.27	1655.92	1655.27	1658.48	1661.83	1638.52	1655.05	1654.77	1660.78	1657.92	1660.88	1663.2	1646.98	1654.24	1658.1	1654.69	1656.06	1651.04	1654	1664.81	1659.16	1652.89	1656.26	1650	1661.48	1645.13	1655.97	1656.84	1657.5	1655.21	1660.05	1656.19	1656.3	1652.29	1642.55	1649.85	1649.21	1662.54	1660.4	1629.45	1637.37	1633.8	1631.19	1628.61	1635.28	1635.31	1645.86	1639.89
439.398987	1646.53	1650.62	1657.44	1654.17	1655.75	1661.7	1637.09	1653.73	1654.47	1661.48	1659.02	1658.34	1663.82	1647.27	1655.09	1658.58	1654.83	1653.5	1649.3	1653.97	1664.76	1659.69	1651.84	1655.99	1651.98	1661.71	1642.61	1658.66	1655.72	1658.19	1655.6	1660.62	1658.91	1656.27	1649.66	1642.02	1650.2	1648.8	1663.58	1663.4	1628.31	1639.92	1632.93	1630.01	1630.28	1635.74	1634.88	1648.2	1640.91
439.894012	1646.42	1651.81	1656.43	1655.32	1654.61	1664.7	1638.03	1655.59	1656.01	1662.32	1657	1657.3	1661.83	1647.19	1656.41	1656.92	1655.32	1655.12	1650.74	1654.81	1662.11	1660.77	1651.6	1657.5	1652.84	1661.48	1644.29	1658.93	1655.57	1657.43	1654.41	1659.83	1655.43	1656.73	1651.41	1640.73	1646.97	1652.09	1661.01	1660.33	1626.88	1636.92	1633.75	1629.16	1632.68	1634.27	1635.31	1644.7	1637.58
440.390015	1647.48	1652.26	1658.08	1653.43	1656.4	1661.94	1635.48	1656.33	1656.99	1661.72	1658.5	1657.94	1661.33	1644.52	1655.43	1657.5	1653.87	1654.52	1650.63	1653.87	1662.4	1659.87	1652.26	1655.24	1650.88	1662.85	1645.46	1658.11	1657.4	1657.64	1657.07	1661.9	1654.7	1656.61	1649.73	1643.64	1648.37	1648.99	1662.82	1662.53	1628.04	1637.4	1634	1629.45	1631.52	1633.01	1635.79	1647.52	1639.68
440.885010	1646.83	1650.55	1655.84	1653.48	1654.11	1662.52	1636.62	1653.83	1654.49	1659.98	1656.65	1658.39	1661.22	1645.2	1652.95	1658	1655.71	1654.39	1649.79	1653.14	1661.88	1660.15	1650.47	1656.02	1650.86	1660.85	1645.55	1657.85	1656.19	1655.76	1654.79	1658.04	1655	1656.05	1650.79	1641.89	1648.34	1650.67	1662.73	1660.92	1629.14	1636.99	1634.65	1630.35	1630.87	1635.4	1636.5	1646.04	1639.99
441.380005	1647.34	1651.51	1655.71	1654.87	1654.2	1660.52	1638.86	1654.42	1657.09	1661.65	1656.31	1657.74	1661.92	1646.91	1654.13	1660.09	1654.62	1654.59	1647.49	1651.79	1663.68	1660.84	1651	1655.72	1651.61	1662.32	1645.43	1655.41	1654.79	1656.49	1653.59	1657.38	1654.54	1654.86	1650.51	1642.1	1647.99	1649.29	1659.34	1661.89	1629.44	1640.93	1633.74	1629.77	1630.23	1634.65	1635.86	1644.46	1641.54
441.875000	1646.25	1650.12	1653.71	1651.01	1654.16	1661.35	1636.84	1655.3	1655.14	1662.52	1658.43	1658.07	1663.76	1647.42	1652.88	1660.8	1654	1654.19	1650.17	1653.51	1662.29	1658.8	1651.11	1656.15	1652.34	1662.14	1644.41	1656.67	1653.08	1656.06	1655.8	1659.06	1656.41	1652.4	1650.8	1641.17	1648.74	1651.25	1661.33	1660.57	1628.42	1639.8	1633.41	1629.99	1631.3	1635.98	1636.39	1648.29	1641.78
442.369995	1647.13	1651.58	1657.44	1654.15	1655.35	1662.18	1634.79	1655.3	1658.36	1662.48	1657.83	1659.47	1661.91	1647.54	1654.09	1659.31	1653.83	1653.91	1650.99	1654.98	1663.54	1659.66	1652.23	1656.94	1654.02	1660.14	1643.91	1657.5	1654.85	1655.64	1652.89	1659.28	1654.99	1655.5	1651.35	1642.45	1649.25	1650.38	1660.76	1660.34	1628.25	1638.21	1633.97	1630.97	1631.53	1635.15	1636.58	1648.75	1638.43
442.865997	1643.7	1651.01	1654.97	1653.51	1654.57	1661.66	1636.5	1653.56	1656.03	1661.67	1656.89	1656.33	1660.22	1647.84	1654.11	1658.57	1655.66	1654.28	1648.97	1651.67	1661.88	1659.5	1651.11	1657.43	1650.35	1661.03	1644.75	1658.24	1653.32	1658.03	1654.46	1659.49	1654.4	1657.14	1651.45	1642.44	1647.15	1651.5	1660.68	1660.4	1628.94	1637.29	1633.83	1629.58	1628.77	1634.65	1636.58	1645.3	1639.81
443.360992	1646.26	1651.47	1657.99	1652.8	1655.67	1662.34	1636.58	1656.8	1654.51	1661.22	1655.75	1657.57	1660.9	1647.03	1653.16	1658.76	1653.41	1654.72	1650.08	1652.92	1661.36	1658.88	1651.75	1656.72	1650.19	1660.34	1642.42	1657.77	1653.67	1655.95	1654.14	1659.21	1653.6	1654.8	1651.35	1642.12	1649.02	1650.29	1662.38	1662.5	1626.72	1638.85	1634.14	1630.14	1629.2	1635.93	1634.64	1644.91	1641.01
443.855988	1644.94	1650.58	1653.93	1654.15	1655.28	1661.32	1636.03	1654.12	1656.08	1659.86	1654.82	1658.16	1661.78	1644.99	1653.9	1658.72	1653.88	1653.98	1648.4	1652.14	1664.71	1660.57	1652.71	1658.36	1654.08	1662.5	1644.75	1656.96	1654.85	1655.69	1654.44	1662.36	1655.75	1655.35	1651.03	1641.1	1649.2	1648.94	1661.13	1661.34	1626.72	1637.48	1634.16	1630.02	1630.41	1637.81	1634.46	1646.15	1639.62
444.351013	1646.69	1651.44	1654.78	1652.2	1654.39	1661.41	1636.89	1653.7	1655.49	1660.28	1656.65	1658.64	1663.54	1647.65	1654.63	1656.95	1654.04	1654.67	1650.02	1653.51	1663.93	1660.02	1651.75	1653.67	1652.21	1662.11	1645.89	1658	1653.11	1657.29	1655.24	1659.46	1656.15	1657.4	1651.24	1642.86	1648.48	1649.99	1661.38	1660.51	1630.17	1637.23	1634.32	1631.8	1629.78	1634.48	1635.84	1646.65	1637.94
444.846008	1647.15	1651.93	1657.38	1654.38	1655.54	1660.99	1636.14	1654.35	1655.84	1660.64	1654.2	1658.18	1661.51	1644.71	1653.09	1658.34	1654.16	1654.03	1648.98	1652.93	1662.41	1659.49	1649.46	1655.4	1650.48	1660.33	1643	1658.7	1654.13	1657.43	1653.69	1659.59	1654.35	1657.19	1652.83	1643.39	1649.03	1649.57	1659.59	1660.5	1628.09	1638.85	1633.74	1629.94	1631.23	1635.47	1634.31	1647.52	1639.64
445.342010	1645.22	1651.57	1656.52	1651.72	1655.96	1660.47	1636.43	1655.01	1654.61	1660.97	1656.83	1656.11	1659.64	1647.32	1652.34	1657.44	1653.68	1653.76	1650.83	1653.63	1662.68	1659.44	1649.58	1656.09	1650.48	1660.56	1645.52	1656.14	1654.44	1657.21	1654.74	1659.35	1657.18	1656.34	1650.17	1642.87	1648.89	1650.93	1659.96	1659.08	1628.01	1639.72	1634.66	1629.81	1628.77	1634.4	1635.7	1646.19	1638.12
445.837006	1644.51	1651.98	1654.51	1653.37	1655.19	1660.89	1635.96	1652.12	1656.39	1662.53	1656.18	1657.7	1663.84	1645.63	1653.49	1657.72	1652.49	1654.95	1648.49	1652.96	1662.54	1657.52	1651.41	1654.64	1651.89	1659.71	1645.46	1655.48	1653.33	1654.92	1655.26	1658.67	1656.25	1655.71	1651.03	1639.2	1645.71	1648.49	1659.8	1659.51	1626.17	1638.03	1633.54	1630.62	1629.9	1635.32	1633.73	1646.3	1640.16
446.332001	1645.37	1651.33	1657.2	1654.09	1653.6	1661.27	1635.91	1652.39	1656.86	1659.39	1655.94	1658.06	1663.61	1646.12	1654.4	1657.1	1654.73	1652.82	1648.63	1653.93	1660.83	1659.55	1649.98	1656.05	1648.3	1661.19	1645.14	1655.33	1652.88	1654.71	1654.91	1658.43	1657.39	1655.65	1650.29	1642.08	1649.51	1649.42	1660.76	1661.7	1627.68	1638.54	1634.08	1631.02	1628.64	1636	1636.57	1644.33	1640.01
446.826996	1646.6	1651.01	1654.19	1652.84	1656.12	1659.93	1637.6	1654.53	1655.5	1660.54	1655.19	1658.51	1661.75	1646.48	1653.2	1656.71	1653.42	1652.06	1647.26	1653.21	1662.26	1658.73	1651.32	1654.53	1652.38	1661.07	1644.16	1658.07	1653.75	1654.2	1654.81	1658.24	1653.23	1654.36	1649.97	1643.07	1646.69	1649.23	1660.47	1660.05	1625.68	1638.72	1634.78	1628.54	1629.91	1635.75	1633.59	1645.62	1639.46
447.321991	1645.89	1652.69	1654.94	1653.27	1655.57	1661.06	1635.93	1653.26	1654.56	1660.22	1653.81	1658.73	1663.11	1643.9	1651.68	1657.89	1653.4	1653.03	1650.98	1650.87	1662.6	1660.01	1649.76	1656.43	1650.58	1660.73	1644.55	1658.51	1653.72	1655.29	1656.16	1658.65	1653.88	1653.78	1649.91	1641.77	1650.03	1648.24	1661.73	1661.7	1627.96	1636.47	1635.43	1628.69	1631.19	1635.55	1636.6	1644.86	1637.4
447.817993	1645.81	1649.86	1655.11	1652.9	1654.1	1659.31	1637.37	1656.57	1655.25	1660.1	1655.65	1658.49	1661.46	1647.27	1653.45	1658.9	1656.07	1654.39	1650.15	1653.79	1661.99	1660.7	1649.89	1654.5	1651.48	1663.23	1644.02	1659.31	1651.37	1652.81	1653.3	1659.75	1654.68	1655.48	1650.85	1644.8	1646.71	1651.11	1661.06	1660.3	1628.03	1635.43	1632.33	1628.92	1628.09	1634.45	1635.4	1645.43	1639.08
448.312988	1646.9	1649.62	1657.71	1652.12	1654.9	1662.01	1637.57	1654.3	1656.95	1662.43	1657.78	1658	1662.2	1647.69	1655.57	1660.07	1652.34	1655.03	1649.11	1650.35	1660.91	1659	1649.19	1654.9	1650.06	1660.45	1644.63	1656.54	1655.34	1656	1654.93	1658.12	1653.4	1656.32	1651.33	1641.96	1648.59	1650.22	1660.1	1658.88	1625.89	1638.06	1634.59	1629.52	1632.13	1636.06	1634.83	1646.09	1638.22
448.808014	1645.2	1651.68	1657.31	1654.44	1656.79	1661.26	1635.04	1653.61	1654.9	1659.29	1655.96	1658.33	1662.3	1648.7	1655.32	1657.12	1654.68	1651.2	1649.11	1652.38	1662.38	1659.93	1649.75	1656.87	1650.52	1661.31	1644.18	1657.5	1654.05	1655.81	1653.55	1659.51	1654.36	1658.72	1651.02	1642.81	1648.51	1651.79	1659.89	1659.18	1629.87	1636.81	1631.27	1630.2	1629.52	1636.29	1633.87	1645.3	1638.82
449.303009	1646.73	1652.22	1657.07	1654.89	1655.43	1662.95	1639	1653.02	1656.5	1660.87	1656.33	1657.29	1662.62	1644.99	1655.39	1658.24	1654.59	1652.24	1648.03	1652.87	1661.98	1660.78	1650.07	1655.71	1648.76	1661.27	1644.11	1657.8	1653.55	1655.7	1653.92	1658.01	1655.52	1655.25	1651.02	1644.21	1651.57	1651.23	1660.33	1660.84	1627.94	1637.37	1633.25	1628.8	1628.25	1636.03	1634.22	1647.36	1639.77
449.798004	1648.49	1651.3	1655.36	1654.26	1655.88	1660.29	1638.49	1655.05	1658.31	1660.77	1654.16	1658.67	1662.9	1644.71	1651.59	1655.75	1653.37	1651.38	1651.57	1652.66	1660.97	1660.51	1650.86	1656.25	1651.07	1662.45	1642.49	1657.82	1654.41	1656.65	1653.86	1659.57	1655.31	1655.08	1650.63	1643.73	1648.29	1650.04	1661.77	1663.62	1631.65	1637.16	1632.58	1630.68	1629.47	1635.73	1634.72	1644.94	1638.34
450.294006	1646.91	1652.53	1655.65	1654.08	1656.75	1662.92	1637.71	1654.1	1654.66	1660.86	1658.32	1658.78	1662.99	1648.69	1653.48	1660.89	1653.08	1654.98	1649.72	1652.41	1662.28	1659	1651.06	1655.95	1649.52	1660.23	1645.12	1658.1	1653.7	1654.56	1653.98	1659.4	1654.38	1656.75	1651.15	1642.86	1649.56	1649.9	1660.49	1660.19	1628.53	1639.18	1636.32	1627.95	1630.3	1636.78	1635.01	1646.04	1640.33
450.789001	1644.13	1651.59	1655.58	1651.08	1653.37	1661.2	1636.41	1653.76	1655.16	1658.89	1655.93	1658.98	1662.98	1646.7	1653.42	1658.97	1654.06	1655.08	1648.69	1652.97	1662.03	1661.09	1650.63	1655.57	1649.99	1660.57	1644.01	1657.12	1653.04	1655	1655.19	1659.11	1656.61	1656.13	1650.18	1642.38	1649.95	1649.15	1662.21	1659.85	1627.97	1637.21	1634.1	1628.16	1632.51	1635.65	1635.91	1646.09	1641.64
451.283997	1644.76	1649.12	1654.59	1652.36	1655.12	1659.35	1636.31	1653.74	1654	1658.93	1656.65	1657.3	1663.17	1645.23	1653.55	1657.58	1652.06	1654.2	1648.78	1651.3	1662.41	1660.63	1650.04	1655.26	1650.04	1662.07	1646.07	1658.88	1653.04	1652.66	1655.11	1658.5	1656.03	1656.67	1650.17	1642.09	1648.31	1649.74	1659.99	1659.6	1627.34	1636.61	1632.3	1628.14	1628.17	1636.77	1635.6	1645.7	1638
451.778992	1648.79	1652.81	1655.75	1654.57	1656.98	1661.32	1635.59	1654.58	1656.98	1662.02	1656.5	1657.51	1662.57	1645.98	1653.92	1659.62	1654.15	1653.99	1649.47	1652.44	1664.76	1659.21	1652.69	1655.56	1648.72	1661.96	1645.76	1657.29	1654.02	1654.58	1655.28	1657.76	1654.58	1657.45	1651.09	1642.56	1647.39	1649.86	1660.76	1659.32	1628.1	1637.09	1633.4	1630.12	1630.58	1636.04	1634.87	1645.44	1641.89
452.274994	1645.04	1649.19	1655.92	1649.76	1653.26	1659.83	1636.09	1655.74	1656.6	1659.84	1654.78	1657.77	1660.78	1646.73	1654.46	1658.61	1654.42	1652.36	1647.75	1653.84	1659.59	1660.61	1650.55	1655.81	1649.36	1662.71	1644.23	1656.21	1651.81	1655.68	1654.03	1660.14	1657.44	1654.92	1651.28	1641.96	1647.94	1649.82	1658.48	1660.4	1628.31	1638.75	1631.37	1630.14	1631.15	1634.46	1635.6	1645.82	1638.3
452.769989	1643.89	1648.48	1654.88	1651.15	1654.28	1659.77	1636.45	1655.05	1654.02	1661.55	1657.81	1658.37	1662.32	1646.87	1655.77	1657.95	1655.03	1652.71	1648.43	1651.82	1661.18	1660.03	1650.44	1657.08	1649.51	1659.55	1643.7	1656.05	1653.93	1654.89	1654.71	1658.51	1655.93	1658.29	1650.55	1643.09	1646.3	1649.57	1659.9	1660.78	1628.6	1636.39	1633.5	1629.23	1628.58	1634.76	1633.69	1644.84	1639.33
453.265015	1644.62	1649.11	1655.65	1652.78	1652.47	1660.19	1635.49	1653.88	1653.63	1660.43	1655.86	1657.75	1662.6	1646.62	1654.65	1656.33	1654.09	1653.53	1649.61	1651.79	1663.49	1659.61	1652.51	1656.57	1650.32	1662.42	1647.9	1656.2	1654.95	1655.95	1654.7	1658.94	1656.31	1655.73	1652.44	1641.13	1650.61	1650.84	1661.97	1660.68	1628.39	1637.61	1633.07	1630.26	1630.45	1636.66	1634.67	1644.87	1641.93
453.760010	1646.21	1652.07	1655.72	1651.67	1653.71	1662.12	1636.31	1654.31	1653.77	1662.09	1656.19	1657.62	1663.43	1645.28	1652.75	1658.7	1653.66	1652.89	1649.95	1653.59	1661.78	1660.12	1651.81	1655.02	1652.76	1659.72	1646.12	1656.2	1654.42	1655.12	1652.74	1657.38	1656.08	1655.15	1650.01	1642.14	1647.73	1649.29	1659.75	1660.59	1628.1	1639.43	1633.08	1631.08	1631.31	1634.38	1635.66	1644.99	1640.02
454.255005	1645.08	1650.57	1656.42	1653.09	1653.69	1660.94	1636.26	1653.12	1653.58	1659.14	1656.68	1656.6	1662.5	1647.38	1652.96	1656.39	1656.42	1653.89	1648.75	1652.42	1662.58	1658.54	1653.23	1657.02	1651.94	1659.31	1644.67	1656.46	1654.05	1658.16	1654.85	1658.02	1652.25	1654.19	1648.45	1641.49	1647.83	1649.23	1660.85	1661.9	1628.07	1641.46	1632.74	1628.31	1629.32	1635.52	1632.43	1644.58	1640.36
454.751007	1645.77	1648.88	1656.5	1653.11	1656.13	1662.85	1636.74	1652.97	1653.24	1659.58	1654.51	1658.27	1661.13	1647.88	1653.13	1657.83	1651.87	1654.63	1648.52	1652.22	1661.28	1659.34	1648.6	1654.92	1650.12	1661.1	1644.44	1658.27	1653.5	1656.36	1653.78	1655.65	1655.55	1656.2	1650.26	1640.69	1646.48	1648.02	1659.98	1658.89	1627.42	1638.27	1636.74	1629.44	1630.71	1635.01	1634.42	1648.68	1639.08
455.246002	1647.08	1651.46	1656.06	1652.53	1653.63	1661.48	1635.75	1653.72	1655.8	1658.61	1654.05	1658.78	1662.98	1647.54	1654.47	1656.95	1653.52	1653.35	1647.91	1652.58	1660.98	1657.71	1648.81	1652.57	1648.6	1660.41	1644.28	1656.19	1653.33	1657.32	1655.85	1658.02	1654.43	1654.4	1651.42	1640.76	1649	1648.37	1661.74	1660.47	1627.85	1638.19	1633.06	1629.4	1629.42	1632.38	1636.36	1646.43	1639.58
455.740997	1646.17	1651.81	1657.37	1653.61	1654.14	1662.25	1634.78	1654.85	1656.88	1660.3	1655.41	1656.63	1661.67	1646.64	1652.48	1659.4	1654.82	1653.61	1650.69	1652.04	1661.36	1659.89	1651.03	1656.84	1650.33	1660.46	1645.07	1657.09	1655.52	1655.22	1653.63	1659.12	1656.36	1654.44	1651.44	1639.79	1649.66	1650.38	1659.35	1659.61	1627.52	1640.45	1632.03	1631.6	1631.08	1638.28	1637.09	1645.61	1639.66
456.235992	1647.78	1651.14	1656.54	1653.79	1655.56	1662.46	1635.63	1655.68	1654.63	1660.08	1655.74	1657.06	1664.56	1647.46	1654.04	1659.93	1653.09	1654.66	1648.78	1653.9	1661.44	1660.35	1652.23	1653.16	1650.85	1661.1	1644.47	1656.82	1654.48	1653.86	1653.01	1659.33	1652.15	1656.67	1651.95	1639.98	1648.05	1649.61	1660.35	1659.04	1626.65	1638.03	1633.51	1631.04	1630.74	1633.86	1635.57	1643.79	1637.46
456.730988	1646.3	1650.43	1657.62	1651.96	1654.59	1662.82	1636.71	1655.54	1658	1662.18	1655.98	1657.66	1662.47	1646.29	1655.14	1660.39	1652.53	1655.73	1649.18	1651.85	1663.25	1657.82	1651.69	1654.88	1652.44	1660.9	1643.19	1658.07	1653.43	1656.91	1656.07	1659.54	1653.3	1655.9	1650.43	1639.16	1646.89	1649.53	1659.95	1658.87	1625.24	1639.2	1633.99	1627.9	1629.9	1635.45	1635.04	1646.5	1638.01
457.226990	1646.3	1651.94	1657.14	1651.35	1652.03	1660.3	1636.09	1655.36	1656.77	1659.73	1656.16	1656.44	1662.26	1645.81	1653.98	1659.33	1653.44	1653.23	1648.8	1653.41	1661.75	1659.57	1650.12	1657.11	1651.75	1661.93	1645.12	1658.78	1652.85	1653.92	1654.25	1658.04	1655.1	1656.04	1648.72	1640.26	1648.26	1649.84	1659.28	1658.94	1625.88	1636.7	1633.74	1630.36	1628.63	1632.97	1636.4	1645.38	1639.25
457.721985	1645.31	1650.17	1655.26	1653.69	1654.16	1660.33	1637.2	1654.86	1655.54	1661.64	1656.12	1657.46	1662.62	1646.48	1652.61	1658.54	1653.51	1651.87	1649.76	1651.52	1661.75	1660.23	1649.29	1653.8	1651.88	1659.46	1643.88	1655.84	1653.04	1654.87	1652.45	1657.06	1658.21	1655.21	1647.82	1641.76	1648.2	1649.07	1661.3	1659.85	1628.3	1636.42	1631.96	1629.01	1632.93	1633.83	1635.34	1645.86	1640.29
458.217010	1645.52	1652.06	1655.69	1654.18	1655.22	1660.86	1635.71	1655.9	1657.14	1659.89	1656.35	1659.49	1662.87	1646.31	1653.34	1659.5	1651.27	1651.44	1647.56	1650.07	1662.66	1657.41	1648.83	1654.33	1651.58	1660.8	1641.45	1655.4	1653.17	1655.9	1654.8	1658.12	1656.24	1655.57	1650.35	1641.28	1647.32	1649.84	1662.11	1660.93	1628.96	1637.96	1632.42	1626.31	1629.03	1632.97	1635.09	1645.77	1638.97
458.712006	1646.47	1648.78	1654.38	1654.03	1652.51	1660.17	1637.1	1656.84	1656.04	1660.81	1655.43	1658.18	1662.27	1645.68	1654.25	1659.42	1653.02	1654.76	1649.47	1652.59	1659.93	1660.08	1650.01	1655.61	1650.64	1662.41	1646.09	1657.81	1654.79	1656.64	1652.5	1658.81	1654.68	1654.11	1649.65	1642.62	1648.78	1650.92	1660.27	1660.41	1626.63	1636.29	1631.37	1630.38	1629.42	1633.99	1633.61	1640.85	1638.71
459.207001	1648.41	1651.66	1655.2	1654.63	1655.26	1661.82	1636.35	1656.07	1657.07	1661.34	1655.03	1657.88	1661.59	1645.95	1653.52	1659.45	1652.5	1653.07	1646.38	1653.86	1660	1658.84	1649.18	1654.05	1649.85	1660.52	1643.8	1656.14	1654.78	1653.28	1652.7	1659.28	1655.31	1657.04	1651.17	1640.47	1646.17	1648.71	1660.57	1658.83	1628.3	1638.59	1632.43	1630.46	1629.38	1634.56	1635.8	1647.07	1637.82
459.703003	1645.21	1648.9	1654.6	1652.91	1653.69	1658.74	1636.66	1656.18	1655.87	1660.5	1654.55	1658.38	1662.16	1645.79	1653.97	1660.47	1653.58	1654.15	1649.19	1653.28	1661.6	1658.61	1649.29	1656.19	1649.21	1662.37	1642.83	1658.46	1655.18	1657.49	1653.33	1658.27	1657.26	1658.42	1652.12	1640.26	1646.46	1646.86	1661.53	1658.63	1627.21	1637.18	1631.21	1628.7	1629.74	1635.19	1634.31	1645.03	1638.38
460.197998	1646.48	1649.7	1654.85	1654.22	1654.39	1659.48	1637.59	1655.41	1656.49	1660.34	1655.91	1657.24	1663.6	1647.96	1653.6	1659.03	1653.39	1653.75	1649.63	1654.15	1659.57	1658.12	1651.62	1655.62	1652.27	1661.95	1643.1	1655.05	1652.85	1655.36	1654.65	1658.56	1655.36	1655.03	1652.29	1640.82	1647.91	1649.72	1661.08	1660.42	1626.09	1634.26	1634.23	1628.56	1629.06	1632.74	1635.52	1642.48	1636.51
460.692993	1647.41	1651.83	1654.29	1655.03	1657.38	1660.67	1635.24	1656.22	1655.07	1661.55	1655.63	1656.32	1659.83	1646.44	1653.38	1658.06	1652.18	1653.78	1649.23	1652.88	1662.3	1659.03	1648.62	1654.94	1649.41	1661.28	1643.44	1654.94	1653.36	1653.03	1653.59	1658.4	1655.54	1654.64	1649.82	1641.96	1647.73	1649.27	1660.12	1659.78	1629.68	1632.8	1631.63	1628.66	1629.91	1633.89	1633.24	1645.54	1638.62
461.187988	1645.77	1650.58	1655.74	1653.37	1655.59	1660.22	1636.55	1653.97	1655.49	1659.34	1653.88	1658.77	1661.48	1648.72	1653.68	1658.82	1652.73	1653.8	1649.56	1654.95	1660.86	1658.76	1650.45	1653.3	1649.92	1660.3	1643.61	1655.25	1653.49	1652.95	1651.9	1658.48	1655.1	1656.4	1650.81	1643.02	1646.7	1649.12	1658.78	1659.75	1627.54	1637.28	1631.3	1631.19	1629.79	1635.72	1634.12	1643.03	1638.77
461.683990	1644.44	1649.62	1655.33	1652.52	1653.28	1660.5	1635.19	1656.74	1656.13	1659.4	1655.28	1657.93	1662.1	1646.35	1652.48	1657.68	1653.27	1651.95	1647.27	1652.07	1659.45	1656.4	1651.06	1654.56	1651.3	1659.72	1640.24	1655.53	1650.47	1653.98	1655.05	1659.47	1655.69	1654.88	1648.44	1641.19	1647.05	1649.13	1661.18	1660.38	1626.68	1636.31	1631	1629.57	1628.4	1633.26	1632.14	1645.84	1639.65
462.178986	1644.49	1649.15	1654.73	1650.08	1653.51	1660.29	1634.23	1655.82	1656.39	1662.75	1655.82	1657.67	1663.06	1646.8	1654.11	1659.72	1652.68	1653.48	1648.33	1652.71	1660.94	1659.86	1651.42	1655.55	1651.18	1659.59	1644.13	1654.67	1653.36	1653.96	1654.49	1659.41	1653.36	1654.92	1651.59	1639.82	1645.13	1648.37	1656.97	1657.94	1629.37	1634.96	1630.48	1628.47	1628.41	1632.81	1632.87	1645.6	1636.72
462.674011	1645.23	1647.61	1653.59	1652.05	1653.76	1659.65	1635.81	1654.15	1654.86	1660.11	1653.77	1656.7	1663.26	1645.47	1652.69	1656.07	1652.86	1652.89	1648.9	1651.88	1659.33	1658.41	1649.26	1654.18	1650.33	1658.37	1643.07	1656.37	1652.21	1654.74	1653.75	1658.48	1654.31	1657.59	1648	1640.48	1646.39	1646.73	1656.81	1657.14	1629.84	1636.29	1631.74	1627.75	1630.28	1633.36	1634.87	1644.98	1638.93
463.169006	1645.7	1650.66	1654.35	1652.91	1654.41	1659.55	1636.02	1654.88	1655.09	1660.83	1654.82	1656.46	1662.84	1645.53	1652.69	1657.84	1652.95	1653	1650.87	1653.3	1659.48	1659.4	1649.06	1655.6	1648.82	1658.65	1644.38	1657.59	1652.02	1654.92	1653.04	1656.42	1653.05	1654.62	1651.45	1641.95	1649.42	1647.34	1660.81	1661.43	1627.33	1637.66	1630.12	1627.91	1630.05	1635.25	1633.25	1645.06	1637.12
463.664001	1644.57	1651.16	1654.54	1654.82	1652.87	1660.92	1636.7	1653.01	1655.33	1658.54	1655.37	1656.98	1661.94	1644.51	1653.09	1657.6	1652.76	1653.38	1647.81	1651.87	1661.19	1658.24	1650.42	1655.17	1651.21	1659.77	1644.17	1657.29	1652.54	1653.45	1652.34	1657.29	1655.76	1656.59	1649.26	1640	1647.6	1649.51	1660.3	1660.4	1626.82	1636.81	1632.36	1629.81	1630.81	1636.33	1636.44	1644.42	1639.67
464.158997	1643.57	1648.27	1652.97	1653.39	1652.45	1658.05	1635.88	1655.72	1656.39	1661.01	1655.34	1655.72	1662.38	1646.8	1653.64	1658.88	1651.27	1654.09	1649.59	1650.87	1661.82	1657.93	1651.48	1653.56	1650.21	1658.49	1642.19	1656.52	1651.33	1653.47	1654	1656.42	1653	1654.55	1650.65	1642.3	1647.49	1648.29	1659.62	1659.32	1627.97	1637.25	1632.71	1629.46	1627.3	1635.05	1633.26	1643.98	1638.71
464.654999	1644.86	1650.5	1655.61	1654.29	1655.61	1660.87	1636.06	1655.93	1656.96	1660.57	1654.63	1656.38	1661.16	1644.96	1654.14	1657.48	1652.03	1653.69	1646.37	1653.3	1660.31	1658.15	1652.06	1655.12	1652.17	1661.13	1643.29	1656.98	1653.43	1655.56	1654.21	1658.54	1656.74	1656.37	1648.64	1640.71	1646.26	1649.26	1660.57	1659.45	1626.26	1635.02	1632.28	1630.53	1627.85	1631.58	1633.41	1644.56	1639.56
465.149994	1645.03	1650.95	1656.5	1653.81	1653.05	1659.46	1636.78	1655.6	1656.65	1660.89	1656.15	1656.31	1661.77	1645.37	1653.21	1658.82	1652.31	1653.93	1648.41	1651	1661.5	1658.47	1650.89	1653.39	1651.77	1660.18	1642.08	1657.04	1652.5	1655.08	1653.91	1657.71	1653.38	1655.8	1652.13	1641.27	1647.46	1647.77	1659.05	1657.88	1628.01	1638.51	1631.29	1627.09	1631.24	1635.45	1634.57	1644.58	1639.71
465.644989	1644.45	1650.1	1654	1652.25	1655.5	1661.77	1635.81	1654.25	1657.19	1661.13	1653.89	1658.84	1662.88	1647.08	1653.29	1659.85	1652.41	1657.42	1650.13	1652.19	1661.01	1657.62	1646.92	1653.25	1650.64	1660.27	1643.32	1657.77	1653.56	1656.37	1654.36	1657.64	1652.96	1655.28	1649.52	1637.97	1649.67	1647.74	1661.75	1661.3	1626.39	1638.84	1633.97	1627.43	1629.99	1633.09	1635.06	1644.43	1639.88
466.140015	1644.66	1652.07	1655.12	1652.16	1654.52	1659.2	1637.77	1653.5	1654.81	1660.95	1653.71	1656.32	1662.25	1645.91	1653.82	1657.92	1652.49	1653.11	1646.78	1651.76	1659.92	1658.45	1649.66	1653.02	1650.26	1659.86	1642.41	1655.23	1651.28	1655.67	1654.11	1657.84	1655.4	1655.83	1647.79	1641.3	1646.68	1648.73	1658.78	1657.73	1627.52	1636.31	1630.77	1629.65	1629.37	1634.9	1636	1643.52	1639.44
466.635986	1644.28	1648.02	1654.16	1649.56	1651.95	1659.69	1637.49	1654.15	1654.34	1661.2	1654.53	1658.34	1662.2	1645.95	1654.73	1657.39	1652.77	1657.13	1650.74	1653.28	1662.42	1659.78	1650.84	1654.53	1650.67	1660.01	1643.52	1657.04	1653.84	1652.95	1654.66	1657.48	1656.11	1656.52	1649.93	1642.63	1646.02	1648.8	1657.71	1657.68	1628.81	1635.77	1632.97	1629.99	1628.8	1633.01	1634.45	1644.09	1638.85
467.131012	1644.15	1649.47	1654.23	1654.76	1652.66	1660.12	1637.46	1655.18	1657.36	1659.17	1655.35	1657.35	1660.2	1647.37	1653.62	1657.3	1651.25	1653.36	1647.49	1651.95	1662.31	1658.72	1649.36	1654.03	1649.58	1659.13	1642.52	1656.92	1654.46	1653.04	1654.24	1660.47	1656.42	1654.55	1652.49	1642.6	1647.24	1649.85	1658.49	1658.7	1627.28	1638.48	1632.87	1628.32	1629.45	1633.67	1634.01	1643.58	1638.38
467.626007	1644.99	1649.64	1655.16	1652.74	1654.52	1659.89	1635.25	1653.43	1655.6	1660.12	1652.71	1657.56	1660.56	1645.25	1651.9	1656.3	1651.36	1654.7	1648.7	1652.65	1659.67	1657.75	1650.65	1654.08	1650.56	1659.96	1642.78	1656.35	1654.83	1653.86	1653.41	1658.38	1655.39	1655.72	1648.58	1641.77	1648.18	1649.4	1658.4	1658.6	1626.26	1637.38	1633.35	1628.27	1627.7	1633.04	1633.45	1642.22	1638.54
468.121002	1645.6	1648.87	1654.47	1651.68	1654.85	1659.13	1635.85	1653.86	1655.59	1660.57	1656.3	1657.82	1659.66	1645.42	1651.91	1657.92	1653.88	1653.76	1647.98	1651.72	1659.98	1658.27	1648.48	1654.44	1650.17	1660.93	1643.01	1658.04	1653.63	1654.71	1652.53	1656.5	1654.07	1655.5	1649.87	1642.11	1645.45	1649.93	1659.22	1659.14	1629.06	1636	1630.19	1628.41	1628.15	1632.32	1633.74	1644.85	1636.54
468.615997	1643.73	1649.63	1657.05	1651.79	1653.04	1659.11	1636.61	1657.2	1655.85	1659.79	1655.8	1658.89	1660.43	1644.81	1651.74	1658.25	1652.5	1653.16	1647.5	1650.67	1659.6	1658.68	1647.73	1653.73	1649.03	1661.56	1642.41	1655.82	1652.36	1652.97	1652.27	1657.34	1654.04	1656.29	1649.75	1642.75	1645.16	1650.08	1659.94	1659.02	1626.39	1636.57	1632.51	1627.29	1628.27	1635.58	1631.45	1641.77	1638.75
469.112000	1643.73	1650.15	1655.61	1652.78	1655.52	1658.81	1635.24	1654.91	1653.83	1660.95	1655.6	1658.8	1661.3	1645.39	1654.53	1657.9	1651.56	1652.19	1647.93	1653.19	1659.57	1657.81	1650.23	1656.48	1649.35	1658.15	1643.17	1656.07	1653.91	1652.62	1654.88	1656.74	1654.1	1654.39	1648.86	1642.19	1647.88	1649.23	1659.88	1659.35	1629.3	1635.91	1631.57	1628.91	1629.22	1635.14	1635.53	1645.03	1638.03
469.606995	1645.05	1649.13	1654.75	1652.1	1653.82	1657.92	1637.8	1654.61	1658.35	1659.55	1654.35	1658.01	1660.7	1647.27	1651.2	1658.34	1652.49	1654.6	1648.32	1651.33	1659.48	1658.98	1649.25	1654.05	1650.29	1660.1	1642.3	1656.95	1652.7	1653.77	1654.48	1655.49	1651.98	1655.49	1648.68	1642.09	1646.13	1648.21	1660.94	1661.94	1628.92	1637.2	1632.37	1628.24	1629.54	1635.86	1632.19	1644.62	1635.27
470.101990	1643.36	1649.79	1655.44	1650.69	1654.68	1659.02	1634.7	1654.84	1656.79	1660.85	1656.49	1657.2	1661.8	1644.38	1652.88	1656.36	1652.51	1653.26	1647.15	1649.03	1660.3	1657.87	1649.6	1654	1651.87	1659.84	1644.77	1655.73	1653.98	1654.57	1652.26	1656.88	1655.52	1653.98	1648.91	1640.82	1646.12	1649.42	1661.39	1659.29	1627.62	1637.61	1632.96	1628.35	1631.09	1632.61	1634.19	1644.4	1639.01
470.596985	1645.42	1649.88	1655.91	1652.22	1652.73	1660.09	1637.4	1655.93	1655.11	1657.57	1655.74	1656.5	1661.28	1645.04	1654.56	1658.82	1652.46	1652.57	1648.82	1653.84	1660.7	1658.31	1650.15	1655.14	1650.97	1660.45	1643.26	1656.94	1652.86	1653.19	1653.51	1657.04	1653.44	1655.33	1648.95	1640.63	1646.2	1648.04	1657.62	1657.05	1626.36	1637.34	1632.96	1628.34	1628.59	1630.25	1632.92	1645.32	1637.31
471.092010	1646.05	1650.37	1654.01	1653.35	1654.54	1661.1	1636.56	1654.6	1654.81	1658.99	1653.59	1655.45	1659.74	1645.65	1653.96	1659.13	1652.19	1654.21	1647.78	1652.21	1659.32	1657.38	1649.13	1655.05	1649.88	1662.15	1642.77	1656.04	1652.46	1654.52	1656.04	1658.04	1654.74	1654.04	1648.63	1642.83	1647.31	1648.92	1660.29	1659.84	1629.18	1639.69	1633.74	1627.4	1628.32	1635.74	1632.94	1645.19	1637.41
471.588013	1645.68	1649.17	1654.8	1653.36	1652.72	1661.2	1636.15	1652.34	1653.59	1659.44	1654.99	1657.24	1660.32	1645.85	1653.07	1656.62	1653.36	1654.02	1648.61	1652.21	1661.32	1657.05	1648.74	1653.71	1651.55	1658.97	1642.59	1658.43	1653.33	1654.87	1654.12	1657.3	1654.2	1654.77	1650.81	1641.88	1648.77	1647.3	1661.7	1660.64	1626.85	1636.36	1630.67	1628.44	1626.67	1633.44	1633.43	1642.81	1636.79
472.083008	1644.54	1650.01	1654.17	1652.18	1654.87	1657.42	1635.85	1653.59	1657.83	1659.65	1654.3	1658.57	1661.78	1644.66	1652.26	1658.96	1652.61	1653.12	1647.36	1651.7	1661.58	1655.37	1648.38	1653.02	1649.46	1658.19	1643.95	1656.07	1652.1	1655.03	1653.95	1657.52	1654.15	1655.04	1648.91	1640.89	1647.78	1648.49	1660.36	1658.31	1627.08	1636.13	1633.66	1628.26	1630.88	1633.99	1632.91	1642.86	1637.28
472.578003	1644.54	1649.02	1654.53	1651.83	1652.57	1658.43	1635.46	1653.44	1657.12	1659.77	1655.77	1657.9	1662.73	1644.87	1653.41	1656.43	1651.86	1653.35	1647.18	1654.09	1659.14	1658.72	1647.48	1653.65	1648.52	1660.45	1644.1	1657.75	1653.35	1657.09	1654.09	1658.15	1654.47	1655.09	1652.31	1640.85	1647.76	1648.85	1659.2	1657.26	1628.25	1638.32	1630.56	1628.75	1629.73	1633.15	1634.05	1644.59	1635.85
473.072998	1643.82	1649.67	1655	1652.65	1651.37	1658.92	1634.67	1654.91	1655.91	1660.86	1654.27	1656.24	1659.73	1645.18	1653.51	1659.5	1652.33	1652.1	1648.4	1652.43	1659.82	1656.65	1649.83	1654.16	1650.71	1659.31	1641.41	1656.72	1652.57	1654.67	1653.73	1658.75	1653.17	1655.22	1648.53	1640.41	1646.29	1649.49	1660.29	1658.93	1625.96	1637.01	1633.1	1628.66	1630.25	1633.79	1633.53	1645.58	1638.55
473.567993	1644.86	1648.03	1655.17	1651.46	1653.02	1662.39	1635.84	1653.43	1656.98	1661.92	1654.43	1656.06	1662.24	1646.12	1652.65	1658.43	1654.4	1654.58	1649.71	1652.71	1662.63	1660.72	1649.38	1655.38	1651.35	1658.21	1643.86	1655.83	1653.08	1652.08	1652.89	1657.78	1655.15	1657.24	1649.09	1642.04	1647.95	1647.93	1657.7	1658.43	1627.2	1637.51	1631.84	1625.21	1628.13	1635	1632.33	1645.07	1637.62
474.063995	1646.5	1649.73	1654.23	1651.13	1654.49	1659.93	1637.03	1653.44	1656.47	1660.93	1656.24	1657.57	1661.59	1644.88	1651.79	1656.35	1652.71	1652.46	1647.48	1651.79	1660.94	1657.29	1648.06	1653.88	1649.56	1659.69	1643.2	1657.93	1654.23	1656.45	1653.09	1657.99	1655.22	1654.86	1648.33	1639.8	1646.75	1650.62	1657.84	1657.04	1628.73	1635.67	1631.47	1628.94	1629.85	1633.58	1631.65	1644.23	1637.2
474.558990	1643.01	1648.82	1652.69	1652.78	1652.95	1660.7	1634.45	1655.3	1656.51	1662.15	1655.57	1657.03	1662.04	1645.22	1652.81	1658.15	1652.76	1653.54	1646.13	1651.82	1660.31	1658.64	1650.44	1654.54	1650.69	1659.34	1644.5	1657.35	1652.69	1654.57	1653.96	1657.68	1654.5	1655.89	1649.52	1638.91	1646.56	1648.28	1660.04	1660.03	1627.45	1635.11	1631.07	1627.84	1629.43	1635.14	1633.93	1643.39	1636.45
475.053986	1645.21	1650.06	1655.17	1652.11	1653.3	1659.92	1632.52	1654.96	1656.51	1661.91	1655.49	1656.32	1663.01	1644.14	1653	1659.04	1652	1652.64	1648.62	1652.21	1660.88	1660.04	1648.56	1655.56	1649.07	1661.31	1644.1	1658.55	1653.68	1654.14	1654.41	1657.6	1656.49	1655.17	1650.69	1640.91	1647.3	1648.26	1658.68	1659.5	1626.6	1635.85	1632.23	1628.32	1629.48	1632.42	1632.63	1643.84	1638.59
475.549011	1645.71	1649.37	1655.52	1652.23	1654.82	1660.09	1636.69	1653.09	1655.01	1662.23	1656.35	1657.66	1662.08	1644.97	1653.32	1659.72	1652.97	1652.37	1648.27	1651.04	1659.49	1659.04	1647.93	1655.15	1650.36	1661.46	1643.28	1656.64	1652.68	1653.93	1654.15	1657.48	1653.19	1655.63	1650.15	1640.7	1647.42	1648.41	1659.76	1658.22	1626.89	1636.59	1630.67	1629.81	1629.82	1632.77	1633.68	1643.02	1635.53
476.045013	1644.29	1650.3	1654.55	1652.46	1651.69	1656.57	1638.15	1653.18	1654.69	1661.19	1654.1	1657	1660.55	1646.77	1652.39	1657.69	1652.94	1652.67	1648.99	1652.5	1661.52	1658.09	1649.76	1655.38	1652.48	1660.89	1642.05	1658.75	1653.21	1654.44	1653.76	1657.6	1652.97	1656.64	1651.04	1640.31	1647.92	1648.39	1662.39	1660.06	1627.52	1636.97	1629.03	1628.76	1628.21	1636.08	1633.19	1645.67	1638.5
476.540009	1643.76	1646.74	1654.84	1650.79	1651.9	1659.69	1635.18	1655.01	1655.57	1660.86	1656.85	1655.71	1660.46	1646.99	1651.75	1656.88	1652.24	1654.15	1647.97	1652.17	1659.42	1657.71	1650.05	1654.07	1650.74	1657.42	1642.82	1654.68	1653.7	1652.21	1653.35	1656.66	1654.88	1655.58	1649.85	1639.87	1646.91	1649.82	1657.21	1657.08	1625.9	1636.41	1632.53	1626.89	1629.29	1634.75	1634.22	1641.12	1636.21
477.035004	1644.6	1648.23	1655.72	1652.9	1654.59	1658.94	1636.69	1652.65	1656.39	1662.62	1655.43	1654.67	1660.53	1647.14	1651.38	1657.45	1652.47	1651.61	1647.8	1650.27	1659.83	1657.29	1650.33	1654.16	1651.7	1660.92	1642.61	1655.59	1653.85	1654.86	1654.39	1657.36	1652.31	1654.81	1651.58	1640.94	1646.73	1647.07	1661.05	1660.01	1624.9	1635.54	1631.09	1628.87	1629.41	1632.89	1633.96	1645.02	1636.12
477.529999	1645.91	1650.44	1655.24	1652.07	1653.44	1659.71	1636.9	1652.88	1653.55	1660.24	1657.45	1658.68	1661.3	1644.98	1651.55	1657.9	1652.59	1651.54	1647.15	1650.65	1658.28	1657.62	1647.23	1654.15	1650.72	1658.24	1642.39	1656.21	1651.46	1655.46	1652.53	1658.64	1653.92	1654.61	1651.58	1642.09	1647.8	1647.08	1660.7	1659.58	1626.86	1634.73	1630.3	1628.71	1626.38	1634.5	1632.51	1641.95	1639.27
478.024994	1643.18	1648.96	1655.32	1651.21	1651.97	1661.31	1636.64	1654.06	1653.58	1659.92	1655.27	1656.41	1660.19	1644.7	1652.86	1656.83	1654.04	1656.14	1650.98	1651.84	1661.56	1657.82	1650.27	1654.15	1650.62	1660.85	1643.15	1655.87	1654.56	1655.95	1654.96	1658.61	1653.79	1655.62	1649.89	1640.94	1649.37	1649.6	1661.08	1660.24	1627.47	1636.29	1631.31	1625.71	1627.72	1632.48	1634.12	1643.2	1637.82
478.520996	1644.22	1648.36	1653.67	1651.46	1653.17	1661.42	1635.65	1654.27	1655.47	1659.23	1654.61	1658.05	1660.17	1646.1	1652.75	1658.22	1651.91	1655.65	1650.7	1651.79	1663.34	1658.27	1648.64	1655.32	1649.73	1659.8	1643.59	1655.75	1655.1	1654.56	1654.18	1658.69	1653.17	1654.51	1650.97	1639.89	1647.35	1648.27	1660.1	1656.95	1625.43	1636.4	1632.14	1629.02	1629.62	1632.48	1633.39	1644.28	1637.19
479.015991	1644.71	1650.7	1655.17	1651.47	1656.42	1659.81	1635.7	1654.39	1658.15	1660.89	1655.74	1656.4	1662.54	1645.63	1652.29	1656.54	1652.12	1653.8	1649.3	1651.48	1659.99	1660.16	1650.62	1655.31	1649.65	1659.5	1643.18	1656.2	1652.35	1656.45	1655.04	1656.74	1653.01	1656.52	1649.74	1640.66	1646.49	1646.96	1659.3	1658.22	1625.15	1637.47	1632.33	1629.8	1630.33	1632.9	1634.66	1642.18	1638.88
479.510986	1643.74	1649.31	1654.5	1651.66	1653.64	1660.95	1636.98	1653.92	1654.93	1660.88	1653.99	1657.7	1661.5	1647.2	1652.88	1658.82	1653.12	1652.52	1650.02	1651.15	1662.68	1660.25	1647.98	1655.14	1650.39	1661.17	1645.2	1657.27	1652.7	1657.06	1654.06	1657.36	1651.22	1655.63	1648.71	1640.77	1648.24	1648.2	1659.7	1658.07	1628.06	1638.07	1632.73	1628.96	1627.78	1633.01	1633.79	1645.91	1639.46
480.006012	1645.67	1648.29	1654.18	1651.46	1654.97	1660.72	1634.61	1654.21	1656.36	1661.04	1656.95	1656.64	1663.65	1647.16	1651.97	1659.53	1651.51	1653.46	1651.49	1653.1	1658.38	1655.49	1650.51	1652.45	1648.56	1655.44	1644.71	1656.28	1651.33	1653.99	1651.84	1657.66	1653.04	1654.03	1650.81	1638.42	1648.17	1648.53	1660.23	1659.21	1626.77	1637.82	1631.72	1628.11	1628.71	1634.76	1633.71	1644.52	1638.36
480.501007	1646.22	1649.74	1656.11	1652.43	1655.24	1661.99	1634.16	1652.34	1656.45	1661.91	1657.15	1655.46	1662.2	1644.58	1652.82	1657.99	1652.49	1654.06	1649.88	1651.28	1660.55	1658.31	1651.68	1654.35	1650.69	1660.32	1644.41	1657.45	1653.49	1653.98	1653.86	1657.44	1653.33	1657.07	1650.2	1639.84	1647.01	1648.44	1660.59	1658.97	1625.52	1637.08	1631.84	1629.77	1628.27	1633.72	1632.75	1643.63	1636.09
480.997009	1645.07	1648.95	1654.88	1652.11	1656.12	1661.88	1633.79	1653.53	1654.18	1659.05	1654.52	1655.3	1661.57	1646.51	1651.44	1659.11	1653.34	1655.49	1649.14	1650.56	1660.39	1658.27	1648.62	1656.54	1649.44	1658.96	1642.07	1657.53	1653.65	1654.11	1654.32	1656.45	1652.8	1652.84	1650.71	1640.31	1647.48	1646.77	1660.22	1658.9	1628.93	1637.42	1632.9	1627.35	1627.6	1631.22	1634.43	1644.73	1635.99
481.492004	1644.11	1649.89	1658.36	1652.58	1655.24	1659.73	1635.21	1655.6	1656.09	1659.75	1655.48	1657.34	1661.81	1647.24	1654.82	1658.81	1653.75	1651.8	1649.25	1652.92	1661.47	1659.15	1650.73	1653.69	1650.57	1658.2	1643.49	1655.67	1652.38	1655.68	1653.11	1657.71	1652.68	1654.13	1650.69	1639.52	1646.23	1648.75	1658.92	1659.24	1627.55	1636.61	1631.68	1628.47	1629.43	1631.48	1634.53	1644.9	1637.71
481.987000	1643	1650.47	1655.07	1652.63	1654.49	1658.37	1634.49	1653.54	1657.98	1661.99	1657.13	1654.99	1661.53	1645.81	1651.89	1659.9	1653.6	1652.58	1648.99	1653.26	1659.36	1658.78	1648.29	1654.87	1648.91	1658.28	1643.11	1656.19	1653.27	1654.87	1653.87	1659.07	1653.28	1653.72	1649.95	1638.64	1645.86	1645.33	1657.77	1657.73	1628.11	1636.4	1633.99	1630.14	1628.09	1632.87	1633.08	1644.39	1637.48
482.481995	1644.76	1651.3	1654.75	1652.78	1653.42	1660.03	1633.39	1652.72	1654.67	1660.53	1654.13	1656.44	1659.65	1644.42	1651.89	1657.39	1653	1651.48	1649.46	1651.44	1660.03	1659	1649.46	1655.04	1649.29	1659.01	1641.79	1656.12	1652.79	1655	1653.97	1658.13	1652.04	1655.13	1649.57	1639.55	1647.14	1646.44	1658.42	1657.78	1627.42	1638	1630.9	1626.42	1629.28	1634.73	1634.51	1643.85	1638.22
482.976990	1643.94	1648.81	1655.79	1651.39	1651.62	1659.15	1636.28	1651.38	1654.79	1658.86	1655.39	1658.36	1660.7	1645.43	1651.01	1657.37	1652.39	1653.15	1648.36	1651.62	1659.57	1657	1648.53	1656.03	1649.23	1656.41	1642.86	1656.16	1654.15	1655.05	1654.8	1658.01	1652.98	1654.43	1648.8	1639.33	1646.34	1646.12	1658.7	1659.68	1627.34	1635.64	1630.46	1629.02	1628.18	1633.8	1633.45	1644.58	1636.89
483.472992	1645.04	1649.29	1656.08	1652.49	1655	1660.77	1635	1654.08	1655.49	1659.62	1655.54	1657.02	1660.97	1646.49	1653.62	1657.5	1652.72	1652.5	1647.95	1652.54	1661.31	1658.37	1650.96	1654.77	1650.43	1659.77	1644.23	1657.46	1652.43	1655.53	1652.32	1656.29	1651.52	1653.19	1648.83	1640.46	1647.32	1646.75	1659.22	1658.9	1627.91	1636.89	1630.23	1626.26	1629.95	1634.91	1633.67	1643.91	1636.13
483.967987	1645.67	1650.7	1655.03	1651.99	1653.52	1659.44	1636.91	1655.88	1655.12	1661.01	1655.7	1655.7	1661.15	1644.06	1652	1655.94	1653.03	1654.71	1648.78	1650.67	1659.63	1658.67	1648.3	1653.23	1650.27	1659.45	1641.91	1655.27	1654.27	1654.34	1652.27	1656.68	1654.23	1656.37	1651.58	1638.35	1646.61	1647.15	1661.14	1659.46	1628.53	1637.48	1631.5	1629.67	1627.35	1634.33	1632.84	1642.69	1637.27
484.463013	1645.35	1653.36	1655.88	1653.17	1654.99	1661.65	1634.39	1653.02	1654.86	1660.29	1657.06	1656.28	1661.71	1644.83	1653.62	1657.27	1652.2	1654.35	1649.61	1651.22	1660.42	1658.29	1649.75	1654.95	1649.87	1660.16	1644.48	1656.32	1653.89	1654.97	1652.53	1657.55	1654.42	1654.71	1650.86	1636.97	1646.07	1646.2	1659.02	1657.05	1628.07	1637.41	1631.39	1627.49	1628.28	1633.23	1633.96	1644.2	1637.16
484.958008	1647.32	1649.96	1654.97	1652.69	1653.24	1659.94	1633.76	1653.22	1655.5	1660.48	1655.51	1655.32	1659.89	1646.77	1652.61	1656.45	1651.52	1654.91	1648.64	1652.31	1662.37	1659.45	1649.61	1654.78	1649.5	1660.83	1642.41	1655.92	1652.48	1654.72	1653.55	1656.55	1653.9	1654.75	1649.71	1639.84	1649.51	1647.62	1659.34	1659.65	1627.53	1637.52	1630.36	1628.66	1627.51	1631.98	1634.04	1644.62	1637.22
485.453003	1643.62	1647.61	1654.42	1650.55	1654.12	1660.96	1635.75	1652.84	1653.5	1659.1	1655.15	1654.86	1661.73	1647.15	1653.73	1658.01	1653.59	1654.69	1649.22	1651	1660.26	1658.75	1649.52	1654.35	1651.01	1658.19	1640.83	1655.41	1651.85	1655.12	1653.82	1656.24	1652.94	1652.97	1650.08	1638.03	1646.33	1647.24	1661.71	1661.21	1628.06	1636.85	1629.38	1630.35	1627.67	1633.39	1633.1	1642.29	1635.99
485.949005	1642.99	1649.71	1655.46	1651.55	1655.03	1659.47	1635.09	1653.56	1655.26	1660.05	1657.21	1655.12	1662.9	1644.69	1653.05	1658.35	1651.16	1654.02	1649.88	1652.78	1659.42	1655.63	1649.85	1654.91	1649.84	1659.85	1644.63	1657.34	1654.34	1653.19	1653.72	1657.36	1654.77	1652.98	1649.8	1637.61	1648.46	1646.42	1659.4	1658.42	1626.54	1638.15	1631.09	1628.1	1628.98	1634.32	1633.98	1644.1	1639.73
486.444000	1644.9	1648.3	1656.87	1651.84	1653.77	1660.33	1635.12	1654.26	1655.25	1661.16	1655	1656.69	1660.68	1644.65	1652.16	1659.07	1652.44	1654.39	1647.75	1651.24	1661.76	1657.77	1649.6	1654.53	1650.81	1659.66	1642.49	1656.56	1652.82	1654.28	1653.94	1656.61	1652.15	1654.43	1651.69	1638.16	1647.98	1647.67	1661.4	1660.84	1624.81	1639.01	1630.78	1627.6	1628.78	1630.86	1634.43	1644.86	1638.91
486.938995	1647.54	1651.77	1654.97	1652.33	1654.88	1660.15	1636.13	1652.68	1656	1659.83	1656.5	1656.05	1660.93	1645.5	1651.71	1659.3	1652.68	1653.12	1647.32	1651.87	1659.77	1658.97	1648.99	1652.97	1648.64	1658.14	1644.14	1658	1652.5	1656.06	1654.3	1658.94	1653.4	1656.45	1650.27	1638.94	1648.1	1647.48	1660.76	1660.12	1625.78	1636.86	1631.86	1628.99	1628.88	1634.56	1635.12	1643.08	1639.33
487.433990	1645.25	1651.6	1653.74	1652.73	1656.8	1659.47	1635.93	1652.8	1654.34	1659.97	1656.73	1656.05	1662.75	1646.97	1653.61	1658.83	1651.47	1654.83	1650.22	1653.38	1661.3	1657.23	1648.26	1653.28	1650.76	1658.83	1643.6	1656.68	1651.61	1654.83	1654.56	1657.9	1652.86	1655.82	1651.2	1638.25	1647.86	1644.54	1659.85	1659.8	1625.68	1639.28	1633.33	1632.65	1626.85	1633.63	1633.05	1645.43	1636.79
487.928986	1644.35	1649.05	1656.51	1651.74	1654.74	1659.56	1635.6	1653.37	1655.11	1659.82	1654.12	1655.91	1662.23	1646.65	1654.24	1657.15	1652.26	1652.28	1648.42	1651.03	1658.09	1657.85	1649.54	1654.66	1651.67	1660.38	1644.14	1659	1651.19	1653.74	1654.67	1656.66	1654.49	1654.86	1651.04	1638.14	1648.26	1646.8	1660.29	1657.5	1627.31	1637.39	1632.35	1627.42	1630.34	1632.43	1634.84	1643.51	1636.13
488.424988	1645.79	1650.05	1655.03	1653.1	1652.79	1661.74	1632.94	1652.76	1656.22	1658.78	1656.16	1657.45	1659.99	1645.39	1651.96	1657.39	1650.98	1654.16	1649.84	1651.03	1659.3	1658.28	1648.08	1654.26	1649.55	1659.2	1643.33	1656.36	1653.46	1654.29	1654.03	1659.74	1653.19	1653.67	1650.05	1635.44	1646.82	1646.62	1661.45	1658.2	1624.46	1636.61	1633.31	1628.26	1629.9	1633.02	1634.65	1646.32	1636.99
488.920013	1645.6	1648.54	1657	1651.01	1652.09	1660.01	1633.54	1652.58	1655.55	1659.76	1654.73	1656.26	1661.78	1647.72	1652.35	1656.56	1650.78	1653.27	1649.14	1651.34	1660.52	1658.17	1648.02	1654.22	1648.15	1660.95	1644.12	1655.99	1651.48	1652.61	1653	1656.88	1653.43	1655.43	1650.27	1636.35	1648.15	1645.33	1658.49	1659.08	1625.08	1635.55	1631.14	1629.16	1630.51	1631.72	1634.25	1643.49	1636.61
489.415009	1646.17	1650.28	1656.29	1652.09	1656.2	1660.81	1635.61	1653.78	1656.42	1662.04	1655.18	1654.87	1663.38	1648.07	1651.25	1656.88	1653.02	1653.36	1650.12	1650.99	1659.23	1658.03	1650.85	1653.72	1651.52	1657.49	1644.07	1656.68	1651.9	1653.94	1653.9	1656.03	1651.09	1655.5	1649.93	1637.78	1648.75	1647.21	1659.78	1657.54	1626.25	1637.73	1632.26	1627.88	1629.81	1633.88	1632.54	1643.81	1636.76
489.910004	1645.23	1648.6	1656.39	1650.6	1653.84	1661.3	1634.42	1653.32	1654.94	1661.15	1656.31	1657	1659.67	1647.71	1652.85	1657.6	1651.17	1654.04	1649.06	1651.98	1660.52	1657.92	1649.78	1654.83	1649.23	1660.56	1645.17	1658.21	1652.07	1655.45	1654.22	1657.01	1654.67	1654.3	1648.45	1637.41	1646.41	1645.94	1660.63	1660.55	1628.91	1635.55	1631.63	1628.27	1629.03	1633.91	1632.28	1645.75	1637.76
490.406006	1646.07	1651.7	1655.3	1654.37	1653.83	1661.05	1634.65	1652.72	1655.81	1661.02	1654.12	1656.69	1660.15	1645.84	1652.55	1658.39	1651.37	1653.98	1649.14	1652.77	1661.19	1656.62	1650.96	1651.97	1650.64	1659.23	1642.8	1655.7	1651.21	1655.58	1654.1	1657.16	1650.08	1652.84	1649.73	1638.73	1645.41	1645.94	1661.6	1659.38	1628.34	1639.59	1632.67	1628.77	1630.99	1635.12	1635.45	1642.1	1637.32
490.901001	1645.34	1648.89	1654.51	1651.95	1652.78	1661.81	1637.13	1652.67	1655.26	1661.11	1656.21	1655.49	1662.19	1646.44	1653.27	1658.11	1651.69	1654.8	1649.56	1651.56	1660.59	1656.8	1650.21	1655.49	1648.27	1660.64	1644.64	1658.2	1652.34	1655.35	1653.9	1658.84	1652.04	1655.03	1649.65	1639.73	1647.52	1646.96	1661.16	1660.72	1626.94	1635.72	1633.84	1628.3	1628.75	1633.82	1631.87	1643.35	1638.52
491.395996	1642.92	1646.96	1654.66	1649.92	1652.9	1660.1	1634.76	1652.88	1655.81	1659.28	1654.96	1656.65	1661.14	1645.63	1651.25	1657.3	1651.06	1653	1648.51	1652.69	1659.67	1657.47	1650.23	1655.61	1649.76	1661.72	1643.32	1657.45	1651.94	1654.87	1654.4	1656.59	1652.6	1653.95	1649.99	1636.59	1647.09	1645.03	1660.37	1658.6	1626.93	1637.49	1632.01	1627.31	1630.01	1634.39	1634.5	1643.55	1636.76
491.890991	1646.23	1649.97	1658.76	1652.73	1655.43	1661.94	1636.07	1653.99	1655.65	1660.44	1656.28	1655.7	1662.05	1645.67	1654.57	1657.5	1652.9	1654.06	1651.32	1652.18	1661.14	1657.44	1649.94	1655.45	1650.77	1658.63	1642.1	1657.15	1653.06	1656.3	1654.29	1658.17	1652.45	1654.15	1651.83	1639.21	1647.77	1648.23	1660.29	1659.4	1626	1635.47	1634.46	1627.38	1629.16	1632.75	1631.52	1644.41	1637.76
492.385986	1646.39	1651.16	1655.51	1652.8	1655.63	1660.59	1634.41	1653.79	1655.42	1660.08	1658.51	1657.98	1662.04	1646.97	1652.51	1656.72	1652.06	1651.88	1648.62	1650.31	1659.52	1658.52	1649.51	1653.19	1650.48	1659.96	1643.94	1657.48	1654.19	1655.32	1653.81	1658.69	1652.98	1654.11	1649.19	1638.11	1647.92	1646.79	1658.59	1658.47	1628.46	1637.58	1633.38	1630.23	1630.07	1633.54	1635.87	1644.26	1637.36
492.881989	1646.61	1650.09	1656.8	1650.38	1653.17	1661.29	1636.68	1652.98	1655.47	1658.61	1655.4	1657.04	1660.06	1646.43	1652.43	1658.26	1651.95	1653.4	1650.04	1650.62	1659.4	1657.18	1650.2	1652.16	1649.18	1658.71	1641.99	1655.72	1654.04	1654.37	1654.48	1654.71	1653.86	1655.91	1651.04	1636.86	1650.39	1645.76	1660.34	1658.24	1629.27	1637.1	1631.08	1627.59	1629.44	1634.47	1633.53	1644.01	1640.04
493.377014	1645.31	1649.13	1654.67	1651.81	1652.04	1660.26	1634.78	1653.45	1653.89	1660.26	1655.73	1654.78	1661.5	1646.66	1654.68	1657.86	1653.08	1654.1	1648.11	1652.05	1660.07	1657.9	1649.75	1654.44	1647.68	1660.58	1643.05	1656.29	1648.52	1653.92	1652.9	1657.19	1652.78	1656.05	1653.21	1638.88	1649.06	1644.6	1658.49	1660.05	1626.26	1635.39	1632.27	1630.53	1628.6	1634.03	1633.19	1645.86	1638.95
[truncated: 6,286 more rows]
[truncated: 524 more columns]
