# Supplementary material for: Glucokinase activity controls peripherally located subpopulations of β-cells that lead islet Ca2+ oscillations
Source: eLife. 2025 Feb 12;13:RP103068. doi: 10.7554/eLife.103068 (PMC11820133; doi:10.7554/eLife.103068)
Supplement: Source data 8. [file elife-103068-data8.zip › EJ155 10GPKa F12-1_Statistics/EJ155 10GPKa F12-1_Detailed.csv]

Detailed
====================
Position X	Position Y	Position Z	Unit	Category	Collection	Time	ID
127.992	4.73877	-58.7086	µm	Spot	Position	1	162
140.723	4.62848	-59.081	µm	Spot	Position	1	163
163.547	4.89966	-59.7295	µm	Spot	Position	1	165
151.316	60.1044	-58.6133	µm	Spot	Position	1	186
136.586	61.6827	-59.2724	µm	Spot	Position	1	188
160.421	72.2207	-61.5076	µm	Spot	Position	1	193
147.232	80.9541	-60.1148	µm	Spot	Position	1	197
123.183	32.7656	-55.7699	µm	Spot	Position	1	205
162.211	77.5142	-54.9975	µm	Spot	Position	1	208
134.08	40.5015	-51.7907	µm	Spot	Position	1	212
145.718	56.0087	-51.6727	µm	Spot	Position	1	214
129.047	60.9105	-51.4298	µm	Spot	Position	1	216
139.714	77.9553	-53.4923	µm	Spot	Position	1	217
115.415	4.35983	-48.01	µm	Spot	Position	1	221
130.75	4.38707	-48.487	µm	Spot	Position	1	222
147.146	5.15998	-47.456	µm	Spot	Position	1	224
156.139	5.04883	-47.647	µm	Spot	Position	1	225
149.412	36.2657	-47.7468	µm	Spot	Position	1	229
162.828	43.9785	-47.6697	µm	Spot	Position	1	231
136.617	44.5744	-47.7982	µm	Spot	Position	1	232
165.749	54.3675	-47.2388	µm	Spot	Position	1	233
154.878	58.6155	-48.5817	µm	Spot	Position	1	235
133.57	64.7017	-47.7743	µm	Spot	Position	1	237
165.94	69.2671	-47.1457	µm	Spot	Position	1	239
128.658	70.6531	-47.9841	µm	Spot	Position	1	240
153.136	76.3719	-47.9419	µm	Spot	Position	1	241
124.855	5.04285	-44.2489	µm	Spot	Position	1	242
165.653	31.2433	-43.0394	µm	Spot	Position	1	243
140.256	36.6374	-44.2638	µm	Spot	Position	1	244
126.974	37.8646	-43.7441	µm	Spot	Position	1	245
124.111	61.0311	-44.9811	µm	Spot	Position	1	246
144.852	60.9428	-42.7716	µm	Spot	Position	1	247
147.576	73.2774	-43.4289	µm	Spot	Position	1	248
129.273	75.5207	-44.4617	µm	Spot	Position	1	251
149.648	34.9515	-40.5042	µm	Spot	Position	1	260
124.47	49.3686	-39.7702	µm	Spot	Position	1	262
138.918	49.3405	-38.9769	µm	Spot	Position	1	263
141.369	5.39621	-34.7174	µm	Spot	Position	1	265
158.077	5.58735	-36.2223	µm	Spot	Position	1	266
159.235	16.1213	-34.7309	µm	Spot	Position	1	268
141.798	30.8244	-36.661	µm	Spot	Position	1	270
117.658	38.5519	-35.1353	µm	Spot	Position	1	271
109.702	49.8686	-35.2578	µm	Spot	Position	1	273
159.543	51.5892	-36.0006	µm	Spot	Position	1	274
130.481	53.8434	-35.9509	µm	Spot	Position	1	275
134.815	60.8302	-35.0606	µm	Spot	Position	1	276
124.414	69.6467	-37.1404	µm	Spot	Position	1	277
152.916	31.2145	-31.7478	µm	Spot	Position	1	283
135.599	33.0725	-31.8399	µm	Spot	Position	1	284
122.471	42.8648	-30.9545	µm	Spot	Position	1	285
140.376	42.6402	-32.4236	µm	Spot	Position	1	286
150.475	47.0905	-32.0299	µm	Spot	Position	1	288
125.93	59.8181	-30.5015	µm	Spot	Position	1	289
112.806	68.8246	-31.1934	µm	Spot	Position	1	290
131.953	75.1047	-32.6979	µm	Spot	Position	1	292
133.844	9.25606	-26.0598	µm	Spot	Position	1	294
160.053	17.1568	-27.4275	µm	Spot	Position	1	296
143.602	25.1067	-28.9254	µm	Spot	Position	1	297
161.929	42.8417	-28.1407	µm	Spot	Position	1	298
108.078	53.3028	-26.4097	µm	Spot	Position	1	299
155.494	58.8344	-27.5606	µm	Spot	Position	1	300
149.853	65.6989	-29.5397	µm	Spot	Position	1	301
158.831	66.7186	-27.5123	µm	Spot	Position	1	302
107.203	71.6872	-27.7832	µm	Spot	Position	1	303
118.988	33.0717	-22.4387	µm	Spot	Position	1	306
141.027	39.3103	-25.1218	µm	Spot	Position	1	307
126.456	41.1828	-22.2715	µm	Spot	Position	1	308
162.119	50.4246	-23.3653	µm	Spot	Position	1	309
120.072	62.3818	-25.2546	µm	Spot	Position	1	310
97.4517	63.3612	-23.3689	µm	Spot	Position	1	311
107.903	69.0497	-22.0931	µm	Spot	Position	1	312
136.415	68.4926	-24.8804	µm	Spot	Position	1	313
146.172	76.7134	-24.0292	µm	Spot	Position	1	314
166.459	76.4768	-23.4107	µm	Spot	Position	1	315
153.722	19.7956	-20.4166	µm	Spot	Position	1	318
130.936	25.7664	-20.9671	µm	Spot	Position	1	319
159.297	42.4151	-19.3233	µm	Spot	Position	1	321
144.564	44.74	-19.2387	µm	Spot	Position	1	322
113.905	50.1737	-19.8911	µm	Spot	Position	1	323
137.096	50.3508	-19.8388	µm	Spot	Position	1	324
122.352	81.4116	-20.3617	µm	Spot	Position	1	325
131.032	15.919	-15.7387	µm	Spot	Position	1	331
142.897	16.8219	-15.4716	µm	Spot	Position	1	332
154.248	28.2496	-17.189	µm	Spot	Position	1	333
129.017	39.893	-16.8963	µm	Spot	Position	1	334
163.584	46.1117	-15.5712	µm	Spot	Position	1	335
122.598	49.1792	-15.0411	µm	Spot	Position	1	336
147.687	53.2175	-15.8929	µm	Spot	Position	1	337
104.166	57.4259	-15.5879	µm	Spot	Position	1	339
92.4008	62.0018	-15.5809	µm	Spot	Position	1	340
123.056	64.2784	-15.2753	µm	Spot	Position	1	341
127.792	68.1716	-16.7169	µm	Spot	Position	1	342
164.395	70.2115	-16.4911	µm	Spot	Position	1	343
133.544	77.1181	-15.0807	µm	Spot	Position	1	344
145.877	26.5693	-11.801	µm	Spot	Position	1	346
158.075	47.2848	-10.661	µm	Spot	Position	1	348
114.066	49.1557	-13.0905	µm	Spot	Position	1	349
136.118	69.0098	-10.9171	µm	Spot	Position	1	350
157.588	72.2758	-12.5196	µm	Spot	Position	1	351
102.572	72.4296	-12.8255	µm	Spot	Position	1	352
140.996	7.58464	-8.22479	µm	Spot	Position	1	355
164.93	7.26058	-7.32811	µm	Spot	Position	1	356
133.668	7.90976	-6.77269	µm	Spot	Position	1	357
146.467	19.4907	-7.61564	µm	Spot	Position	1	359
137.647	22.6668	-7.08802	µm	Spot	Position	1	361
163.84	33.2674	-6.92027	µm	Spot	Position	1	363
128.472	36.0942	-7.38569	µm	Spot	Position	1	364
154.822	42.097	-6.48416	µm	Spot	Position	1	366
143.09	43.3304	-7.4445	µm	Spot	Position	1	367
158.903	65.8014	-6.9035	µm	Spot	Position	1	368
118.516	74.6068	-9.23652	µm	Spot	Position	1	369
132.097	80.3544	-6.79133	µm	Spot	Position	1	370
152.029	81.8201	-6.91117	µm	Spot	Position	1	371
151.068	10.5839	-2.77874	µm	Spot	Position	1	373
161.243	26.9182	-3.533	µm	Spot	Position	1	374
108.067	39.8494	-3.07397	µm	Spot	Position	1	376
198.372	54.0128	-59.8194	µm	Spot	Position	1	411
175.802	68.6514	-61.0646	µm	Spot	Position	1	414
183.774	75.7533	-60.4579	µm	Spot	Position	1	416
170.121	81.3728	-61.021	µm	Spot	Position	1	418
172.594	60.3191	-55.3853	µm	Spot	Position	1	425
176.988	76.3655	-55.964	µm	Spot	Position	1	431
179.666	25.3086	-52.5337	µm	Spot	Position	1	440
186.118	68.8432	-51.5923	µm	Spot	Position	1	446
202.614	74.3992	-51.4926	µm	Spot	Position	1	448
190.267	29.631	-47.71	µm	Spot	Position	1	456
201.656	30.4805	-47.9565	µm	Spot	Position	1	458
179.779	36.3425	-46.848	µm	Spot	Position	1	459
194.299	40.5484	-48.2699	µm	Spot	Position	1	460
174.457	43.0284	-47.4848	µm	Spot	Position	1	462
185.477	51.2987	-47.5234	µm	Spot	Position	1	465
171.948	52.7307	-48.9321	µm	Spot	Position	1	466
185.793	57.7872	-47.8222	µm	Spot	Position	1	467
204.053	59.108	-46.2732	µm	Spot	Position	1	468
195.744	66.5313	-48.1034	µm	Spot	Position	1	469
231.57	83.2693	-47.3199	µm	Spot	Position	1	470
172.727	5.14662	-44.0431	µm	Spot	Position	1	472
195.447	7.29645	-45.0139	µm	Spot	Position	1	474
175.411	32.4695	-42.7086	µm	Spot	Position	1	478
200.57	33.9314	-44.5416	µm	Spot	Position	1	479
214.484	66.4391	-43.4918	µm	Spot	Position	1	484
175.806	67.9058	-44.5941	µm	Spot	Position	1	485
207.444	73.2861	-43.0209	µm	Spot	Position	1	486
173.899	83.1624	-43.078	µm	Spot	Position	1	487
185.283	33.5766	-39.9829	µm	Spot	Position	1	492
194.791	33.4836	-39.9043	µm	Spot	Position	1	493
197.898	44.4379	-39.8207	µm	Spot	Position	1	494
210.974	54.0664	-39.8479	µm	Spot	Position	1	495
188.872	60.6016	-40.2414	µm	Spot	Position	1	496
190.179	76.7165	-39.8181	µm	Spot	Position	1	497
209.295	77.0535	-39.0595	µm	Spot	Position	1	498
202.43	79.257	-38.9817	µm	Spot	Position	1	499
189.379	15.3101	-35.1979	µm	Spot	Position	1	502
198.673	16.6452	-35.2801	µm	Spot	Position	1	503
169.248	27.6651	-36.8756	µm	Spot	Position	1	505
220.004	36.6268	-35.3079	µm	Spot	Position	1	507
206.482	37.439	-35.7718	µm	Spot	Position	1	508
166.989	40.8244	-35.2417	µm	Spot	Position	1	510
169.867	50.6412	-35.0156	µm	Spot	Position	1	512
208.956	50.6034	-35.2392	µm	Spot	Position	1	513
209.966	64.5974	-37.7789	µm	Spot	Position	1	514
174.949	72.9091	-35.9184	µm	Spot	Position	1	515
183.626	73.299	-35.8595	µm	Spot	Position	1	516
222.013	78.7	-36.8416	µm	Spot	Position	1	517
168.028	15.9858	-31.1355	µm	Spot	Position	1	521
191.317	47.6938	-30.6605	µm	Spot	Position	1	524
177.077	55.0224	-32.0934	µm	Spot	Position	1	526
229.503	65.7177	-31.5919	µm	Spot	Position	1	527
179.908	66.0395	-30.7145	µm	Spot	Position	1	528
191.346	21.0696	-27.261	µm	Spot	Position	1	534
189.795	36.3068	-27.0036	µm	Spot	Position	1	535
215.996	38.0428	-29.0402	µm	Spot	Position	1	536
223.424	45.1704	-27.9303	µm	Spot	Position	1	537
169.577	45.6861	-28.2826	µm	Spot	Position	1	538
178.217	46.2534	-27.8105	µm	Spot	Position	1	539
211.578	53.8597	-27.4283	µm	Spot	Position	1	540
224.33	54.5351	-28.4421	µm	Spot	Position	1	541
200.121	65.7413	-28.2063	µm	Spot	Position	1	543
168.314	66.2142	-27.8504	µm	Spot	Position	1	544
205.563	75.5172	-27.1221	µm	Spot	Position	1	545
235.979	78.189	-29.1486	µm	Spot	Position	1	546
187.081	80.3903	-27.5985	µm	Spot	Position	1	547
179.168	83.0273	-27.1402	µm	Spot	Position	1	548
177.198	18.1548	-24.3559	µm	Spot	Position	1	551
174.43	34.9198	-22.4294	µm	Spot	Position	1	554
213.071	36.6773	-23.0896	µm	Spot	Position	1	555
202.713	43.5092	-23.9358	µm	Spot	Position	1	557
236.415	52.9784	-23.6115	µm	Spot	Position	1	558
171.026	54.8121	-24.0133	µm	Spot	Position	1	559
223.159	57.4319	-24.5919	µm	Spot	Position	1	560
216.052	77.7752	-24.758	µm	Spot	Position	1	561
169.869	10.6289	-19.9925	µm	Spot	Position	1	562
167.362	20.0766	-18.5267	µm	Spot	Position	1	563
198.074	21.2171	-19.7975	µm	Spot	Position	1	564
213.332	24.7868	-20.5264	µm	Spot	Position	1	565
196.634	35.5351	-21.7877	µm	Spot	Position	1	566
227.826	39.5792	-20.6775	µm	Spot	Position	1	567
187.161	46.7125	-19.0015	µm	Spot	Position	1	568
206.329	59.8062	-19.0466	µm	Spot	Position	1	569
220.663	59.499	-20.4879	µm	Spot	Position	1	570
181.251	60.7114	-20.1693	µm	Spot	Position	1	571
238.239	62.6746	-19.9455	µm	Spot	Position	1	572
192.744	64.7932	-20.4713	µm	Spot	Position	1	573
220.586	73.3249	-18.7763	µm	Spot	Position	1	574
205.588	73.7322	-20.8719	µm	Spot	Position	1	575
213.542	81.3712	-19.0234	µm	Spot	Position	1	577
183.937	11.2995	-17.7129	µm	Spot	Position	1	579
199.38	14.4051	-15.5089	µm	Spot	Position	1	580
185.486	32.3195	-17.0817	µm	Spot	Position	1	582
219.561	47.3172	-16.7435	µm	Spot	Position	1	583
199.826	49.3794	-16.2391	µm	Spot	Position	1	584
176.37	51.3566	-17.1459	µm	Spot	Position	1	585
229.294	51.767	-17.1812	µm	Spot	Position	1	586
192.242	52.2127	-15.4852	µm	Spot	Position	1	587
213.651	56.2902	-15.5917	µm	Spot	Position	1	588
227.656	67.6768	-15.6706	µm	Spot	Position	1	589
199.494	73.2651	-16.2787	µm	Spot	Position	1	590
227.513	77.3346	-15.6328	µm	Spot	Position	1	591
201.888	17.3041	-11.667	µm	Spot	Position	1	594
168.488	21.8496	-12.8766	µm	Spot	Position	1	595
173.551	34.5018	-11.2703	µm	Spot	Position	1	596
209.402	42.7273	-11.8186	µm	Spot	Position	1	598
234.647	43.546	-12.7697	µm	Spot	Position	1	599
194.037	47.9126	-12.6649	µm	Spot	Position	1	600
235.151	50.7368	-11.7617	µm	Spot	Position	1	601
183.337	53.2222	-11.5976	µm	Spot	Position	1	602
171.747	60.8479	-13.6302	µm	Spot	Position	1	603
238.746	83.1636	-13.5208	µm	Spot	Position	1	606
177.504	9.12876	-8.7201	µm	Spot	Position	1	607
217.991	23.9408	-7.49742	µm	Spot	Position	1	608
192.416	53.9334	-7.19367	µm	Spot	Position	1	610
213.614	56.4154	-7.10999	µm	Spot	Position	1	611
190.691	66.1144	-6.57823	µm	Spot	Position	1	613
178.073	70.2492	-7.52939	µm	Spot	Position	1	614
222.872	72.8839	-7.05874	µm	Spot	Position	1	615
240.707	74.8528	-8.68808	µm	Spot	Position	1	616
173.396	4.22411	-3.30791	µm	Spot	Position	1	617
187.767	9.49335	-4.17472	µm	Spot	Position	1	618
199.406	10.7031	-4.5761	µm	Spot	Position	1	619
180	22.026	-5.44643	µm	Spot	Position	1	620
187.353	22.6151	-2.61189	µm	Spot	Position	1	621
222.593	32.1912	-2.64265	µm	Spot	Position	1	622
240.546	43.5888	-2.34316	µm	Spot	Position	1	624
175.8	46.7396	-2.52402	µm	Spot	Position	1	625
220.362	57.0069	-5.27151	µm	Spot	Position	1	628
202.82	59.1917	-2.80277	µm	Spot	Position	1	629
244.221	61.6352	-4.33149	µm	Spot	Position	1	630
178.046	64.7761	-3.82963	µm	Spot	Position	1	631
228.845	74.9076	-4.11106	µm	Spot	Position	1	632
250.808	68.4388	-8.18224	µm	Spot	Position	1	807
159.756	85.212	-60.5855	µm	Spot	Position	1	939
148.958	93.7968	-59.459	µm	Spot	Position	1	942
158.225	109.527	-59.2698	µm	Spot	Position	1	950
130.188	86.5356	-51.2196	µm	Spot	Position	1	976
148.304	93.6243	-51.4333	µm	Spot	Position	1	979
156.868	107.209	-51.4526	µm	Spot	Position	1	982
139.936	110.243	-52.1369	µm	Spot	Position	1	984
141.811	120.657	-50.8438	µm	Spot	Position	1	986
150.446	121.357	-52.6416	µm	Spot	Position	1	987
166.137	126.474	-51.4877	µm	Spot	Position	1	989
145.706	134.492	-51.7008	µm	Spot	Position	1	992
152.081	100.189	-48.5481	µm	Spot	Position	1	997
114.232	100.55	-47.462	µm	Spot	Position	1	998
131.351	101.242	-48.1391	µm	Spot	Position	1	999
122.99	112.154	-47.3945	µm	Spot	Position	1	1000
162.862	112.278	-48.8435	µm	Spot	Position	1	1001
134.091	130.7	-48.1865	µm	Spot	Position	1	1003
162.863	105.824	-44.7688	µm	Spot	Position	1	1010
131.835	113.572	-44.4596	µm	Spot	Position	1	1011
147.27	115.006	-43.0358	µm	Spot	Position	1	1012
140.459	124.274	-43.2613	µm	Spot	Position	1	1013
161.579	125.399	-45.5339	µm	Spot	Position	1	1014
125.201	126.246	-43.3503	µm	Spot	Position	1	1015
121.122	83.9846	-40.1346	µm	Spot	Position	1	1021
162.801	83.8717	-39.9958	µm	Spot	Position	1	1022
128.605	84.1628	-39.167	µm	Spot	Position	1	1023
114.287	94.4332	-41.3999	µm	Spot	Position	1	1024
162.524	97.7204	-39.6935	µm	Spot	Position	1	1026
128.914	100.785	-38.8909	µm	Spot	Position	1	1027
108.359	103.375	-39.5412	µm	Spot	Position	1	1028
121.738	104.06	-40.0483	µm	Spot	Position	1	1029
141.849	105.544	-39.1049	µm	Spot	Position	1	1030
129.665	108.892	-39.6599	µm	Spot	Position	1	1032
125.396	129.47	-39.1773	µm	Spot	Position	1	1034
150.815	130.943	-40.2717	µm	Spot	Position	1	1035
138.24	136.115	-40.2344	µm	Spot	Position	1	1036
135.924	91.967	-36.5424	µm	Spot	Position	1	1038
151.351	92.9931	-36.4384	µm	Spot	Position	1	1039
166.171	117.02	-36.0311	µm	Spot	Position	1	1040
130.176	120.345	-36.327	µm	Spot	Position	1	1041
140.672	124.634	-36.9379	µm	Spot	Position	1	1042
152.572	124.729	-36.7499	µm	Spot	Position	1	1043
161.687	147.593	-34.7111	µm	Spot	Position	1	1044
124.352	109.21	-33.2777	µm	Spot	Position	1	1046
159.283	126.073	-32.326	µm	Spot	Position	1	1050
137.302	141.816	-30.6771	µm	Spot	Position	1	1051
149.685	150.545	-31.1941	µm	Spot	Position	1	1052
123.646	88.3957	-27.5634	µm	Spot	Position	1	1054
146.546	91.6188	-28.9722	µm	Spot	Position	1	1055
102.725	93.889	-28.461	µm	Spot	Position	1	1056
114.192	94.7671	-29.26	µm	Spot	Position	1	1057
134.033	96.2995	-28.0359	µm	Spot	Position	1	1058
118.441	125.18	-27.4296	µm	Spot	Position	1	1062
131.465	129.456	-27.7218	µm	Spot	Position	1	1063
129.24	139.332	-27.9992	µm	Spot	Position	1	1064
97.9458	90.4155	-23.4246	µm	Spot	Position	1	1065
137.908	139.942	-24.8139	µm	Spot	Position	1	1068
153.521	142.027	-24.4688	µm	Spot	Position	1	1069
138.115	151.302	-23.7197	µm	Spot	Position	1	1070
154.986	87.6333	-19.0073	µm	Spot	Position	1	1071
102.063	92.4	-20.893	µm	Spot	Position	1	1072
112.318	97.1463	-20.3833	µm	Spot	Position	1	1073
124.212	129.575	-19.7642	µm	Spot	Position	1	1075
157.257	132.207	-20.9246	µm	Spot	Position	1	1076
105.493	86.5595	-16.3518	µm	Spot	Position	1	1077
149.677	92.4982	-15.7274	µm	Spot	Position	1	1078
116.898	95.2122	-15.4881	µm	Spot	Position	1	1079
154.982	95.922	-15.5801	µm	Spot	Position	1	1080
138.115	103.386	-16.4023	µm	Spot	Position	1	1081
126.317	110.807	-14.7119	µm	Spot	Position	1	1083
161.22	112.816	-15.4658	µm	Spot	Position	1	1084
145.755	114.823	-15.2946	µm	Spot	Position	1	1085
156.831	124.041	-14.9775	µm	Spot	Position	1	1087
128.119	129.242	-16.4579	µm	Spot	Position	1	1088
146.204	136.088	-16.3744	µm	Spot	Position	1	1089
126.654	149.594	-16.1049	µm	Spot	Position	1	1090
97.8194	85.6208	-10.4402	µm	Spot	Position	1	1091
153.593	106.666	-10.4978	µm	Spot	Position	1	1092
135.067	115.41	-12.3373	µm	Spot	Position	1	1093
110.522	128.149	-13.2814	µm	Spot	Position	1	1094
149.611	131.128	-11.7937	µm	Spot	Position	1	1095
143.166	132.538	-11.918	µm	Spot	Position	1	1096
142.424	144.795	-11.5505	µm	Spot	Position	1	1098
105.649	87.0875	-7.67498	µm	Spot	Position	1	1099
126.261	95.9733	-7.05532	µm	Spot	Position	1	1100
149.499	115.48	-8.88291	µm	Spot	Position	1	1103
123.911	135.783	-8.44051	µm	Spot	Position	1	1104
165.794	140.959	-7.43129	µm	Spot	Position	1	1105
152.384	157.633	-8.47113	µm	Spot	Position	1	1106
164.653	85.7204	-4.38773	µm	Spot	Position	1	1109
119.972	93.4579	-3.35346	µm	Spot	Position	1	1110
144.884	95.0985	-4.94875	µm	Spot	Position	1	1111
137.549	107.888	-4.17168	µm	Spot	Position	1	1112
124.714	112.051	-5.58162	µm	Spot	Position	1	1113
162.593	111.711	-4.16575	µm	Spot	Position	1	1114
149.215	140.663	-4.82582	µm	Spot	Position	1	1117
214.655	85.1438	-59.792	µm	Spot	Position	1	1119
189.841	90.2237	-60.5712	µm	Spot	Position	1	1120
195.988	115.998	-60.0944	µm	Spot	Position	1	1132
210.354	88.0232	-55.4839	µm	Spot	Position	1	1165
182.907	94.0345	-55.996	µm	Spot	Position	1	1168
190.353	110.46	-55.4843	µm	Spot	Position	1	1171
173.147	115.087	-56.3574	µm	Spot	Position	1	1174
203.346	94.2612	-52.3532	µm	Spot	Position	1	1177
169.518	100.489	-52.1001	µm	Spot	Position	1	1179
180.323	116.186	-51.037	µm	Spot	Position	1	1181
177.425	83.4597	-48.2848	µm	Spot	Position	1	1190
175.61	93.106	-48.6197	µm	Spot	Position	1	1191
212.187	94.6023	-47.6736	µm	Spot	Position	1	1192
190.251	101.13	-47.0334	µm	Spot	Position	1	1193
199.929	104.842	-48.6152	µm	Spot	Position	1	1194
190.283	118.768	-48.3883	µm	Spot	Position	1	1197
222.017	83.9942	-44.0533	µm	Spot	Position	1	1200
187.576	85.1204	-42.9996	µm	Spot	Position	1	1201
197.993	92.1498	-42.9815	µm	Spot	Position	1	1203
235.549	104.162	-43.7339	µm	Spot	Position	1	1204
190.125	109.531	-42.9476	µm	Spot	Position	1	1205
180.257	113.67	-44.8534	µm	Spot	Position	1	1206
170.387	117.339	-44.565	µm	Spot	Position	1	1207
207.786	122.342	-44.0829	µm	Spot	Position	1	1208
195.207	127.844	-45.2564	µm	Spot	Position	1	1210
171.055	144.007	-43.9812	µm	Spot	Position	1	1213
188.078	149.709	-43.8454	µm	Spot	Position	1	1214
230.738	92.1296	-39.1203	µm	Spot	Position	1	1219
172.391	93.6598	-40.4527	µm	Spot	Position	1	1220
218.328	104.614	-40.5136	µm	Spot	Position	1	1221
169.875	107.608	-40.4827	µm	Spot	Position	1	1222
217.18	111.589	-41.5238	µm	Spot	Position	1	1223
211.638	118.119	-38.9247	µm	Spot	Position	1	1225
202.969	122.553	-38.961	µm	Spot	Position	1	1226
171.055	128.801	-41.7176	µm	Spot	Position	1	1227
171.969	136.447	-38.708	µm	Spot	Position	1	1228
209.83	104.513	-37.7189	µm	Spot	Position	1	1232
232.289	110.16	-34.9482	µm	Spot	Position	1	1233
176.702	86.8051	-31.9916	µm	Spot	Position	1	1238
206.132	87.2507	-31.9983	µm	Spot	Position	1	1239
189.208	94.3705	-33.6176	µm	Spot	Position	1	1240
222.045	96.0964	-32.4092	µm	Spot	Position	1	1241
175.201	99.4311	-32.8358	µm	Spot	Position	1	1242
178.854	120.592	-31.4881	µm	Spot	Position	1	1243
220.676	128.248	-31.9291	µm	Spot	Position	1	1244
193.308	129.546	-33.6646	µm	Spot	Position	1	1245
188.847	141.863	-31.3823	µm	Spot	Position	1	1246
242.907	84.9061	-27.316	µm	Spot	Position	1	1247
211.936	85.5448	-28.1799	µm	Spot	Position	1	1248
234.283	97.9011	-27.7543	µm	Spot	Position	1	1249
226.528	119.155	-27.1522	µm	Spot	Position	1	1254
235.261	118.884	-26.6587	µm	Spot	Position	1	1255
209.089	126.901	-27.1794	µm	Spot	Position	1	1256
185.6	132.294	-27.8439	µm	Spot	Position	1	1257
168.65	134.297	-27.9625	µm	Spot	Position	1	1258
176.074	137.991	-28.5938	µm	Spot	Position	1	1259
195.591	140.305	-28.7144	µm	Spot	Position	1	1260
167.439	144.197	-27.0998	µm	Spot	Position	1	1261
171.244	154.007	-27.1125	µm	Spot	Position	1	1262
178.491	156.178	-27.2141	µm	Spot	Position	1	1263
197.206	96.4837	-24.1048	µm	Spot	Position	1	1264
188.632	107.821	-24.4087	µm	Spot	Position	1	1265
185.337	145.348	-23.5092	µm	Spot	Position	1	1267
169.71	86.641	-19.3734	µm	Spot	Position	1	1268
225.754	91.4111	-19.9593	µm	Spot	Position	1	1269
211.094	92.1412	-19.7428	µm	Spot	Position	1	1270
224.393	101.154	-21.0974	µm	Spot	Position	1	1271
189.744	124.928	-18.8109	µm	Spot	Position	1	1272
201.572	127.72	-20.3211	µm	Spot	Position	1	1273
215.431	127.884	-20.8845	µm	Spot	Position	1	1274
172.84	128.592	-20.5714	µm	Spot	Position	1	1275
249.629	86.5084	-15.3911	µm	Spot	Position	1	1276
192.037	91.2947	-17.525	µm	Spot	Position	1	1277
182.313	96.2226	-17.1993	µm	Spot	Position	1	1279
248.34	100.15	-14.544	µm	Spot	Position	1	1280
192.688	106.316	-15.4796	µm	Spot	Position	1	1282
208.45	110.207	-15.3664	µm	Spot	Position	1	1283
177.009	111.263	-16.4147	µm	Spot	Position	1	1284
188.871	112.994	-15.9776	µm	Spot	Position	1	1285
214.039	115.919	-16.4351	µm	Spot	Position	1	1286
190.546	131.819	-15.4671	µm	Spot	Position	1	1287
198.308	135.585	-16.5548	µm	Spot	Position	1	1288
196.404	143.304	-15.1155	µm	Spot	Position	1	1289
187.645	147.723	-16.1066	µm	Spot	Position	1	1290
174.772	148.267	-15.2087	µm	Spot	Position	1	1291
178.043	85.7719	-13.6035	µm	Spot	Position	1	1293
232.985	106.11	-12.6357	µm	Spot	Position	1	1294
210.311	121.491	-11.5078	µm	Spot	Position	1	1295
229.192	121.494	-12.0826	µm	Spot	Position	1	1296
229.428	128.887	-10.9952	µm	Spot	Position	1	1297
223.698	140.59	-12.0678	µm	Spot	Position	1	1299
221.264	84.2776	-9.13235	µm	Spot	Position	1	1300
167.257	96.9266	-7.8724	µm	Spot	Position	1	1302
184.382	103.047	-7.03949	µm	Spot	Position	1	1303
245.648	116.139	-6.8237	µm	Spot	Position	1	1304
207.049	148.55	-7.74413	µm	Spot	Position	1	1305
189.374	86.6134	-4.78248	µm	Spot	Position	1	1307
233.596	91.9041	-3.89594	µm	Spot	Position	1	1308
168.585	107.548	-3.48659	µm	Spot	Position	1	1310
223.928	129.093	-4.27365	µm	Spot	Position	1	1312
188.198	130.019	-5.56146	µm	Spot	Position	1	1313
180.679	132.417	-2.542	µm	Spot	Position	1	1314
193.355	140.335	-4.26654	µm	Spot	Position	1	1315
183.124	153.579	-3.81776	µm	Spot	Position	1	1317
80.5911	75.6709	1.09238	µm	Spot	Position	1	1478
154.888	22.1442	-0.574364	µm	Spot	Position	1	1502
117.706	54.7322	0.632019	µm	Spot	Position	1	1503
130.857	54.8158	0.800987	µm	Spot	Position	1	1504
110.516	63.5863	0.634941	µm	Spot	Position	1	1505
138.176	67.6292	-0.87138	µm	Spot	Position	1	1506
124.775	69.3938	0.405144	µm	Spot	Position	1	1507
99.1218	70.2163	-0.35107	µm	Spot	Position	1	1508
160.895	4.31505	5.62779	µm	Spot	Position	1	1509
121.081	20.8133	2.39074	µm	Spot	Position	1	1510
132.065	25.7118	3.5024	µm	Spot	Position	1	1511
157.285	31.0383	4.69444	µm	Spot	Position	1	1512
121.626	36.0277	4.03633	µm	Spot	Position	1	1513
138.518	48.0385	3.68351	µm	Spot	Position	1	1514
165.497	49.3709	3.61609	µm	Spot	Position	1	1515
161.893	64.3714	3.34117	µm	Spot	Position	1	1516
95.4117	83.326	3.74121	µm	Spot	Position	1	1517
151.894	10.5069	8.02402	µm	Spot	Position	1	1519
141.063	41.218	8.1058	µm	Spot	Position	1	1520
112.688	42.3918	8.07732	µm	Spot	Position	1	1521
151.284	76.3132	9.20972	µm	Spot	Position	1	1522
126.463	4.52577	11.3021	µm	Spot	Position	1	1523
163.374	5.46177	11.4553	µm	Spot	Position	1	1524
141.978	11.1792	11.7277	µm	Spot	Position	1	1525
135.506	12.5436	13.3092	µm	Spot	Position	1	1526
160.198	18.168	11.988	µm	Spot	Position	1	1528
145.906	24.4004	11.954	µm	Spot	Position	1	1529
119.843	25.9587	10.2983	µm	Spot	Position	1	1530
159.557	30.2976	10.9913	µm	Spot	Position	1	1531
160.765	40.5209	12.1254	µm	Spot	Position	1	1533
142.986	45.1977	12.5369	µm	Spot	Position	1	1534
155.103	46.9252	12.5604	µm	Spot	Position	1	1535
139.008	54.9489	12.5151	µm	Spot	Position	1	1536
160.605	56.5259	12.7974	µm	Spot	Position	1	1537
92.9247	62.0562	10.2355	µm	Spot	Position	1	1538
111.162	64.8493	10.4746	µm	Spot	Position	1	1539
153.435	70.2151	13.687	µm	Spot	Position	1	1540
123.957	75.1604	10.9831	µm	Spot	Position	1	1541
105.767	83.0862	12.8515	µm	Spot	Position	1	1542
147.356	33.3692	17.0916	µm	Spot	Position	1	1544
137.074	36.0203	15.6772	µm	Spot	Position	1	1545
124.318	42.5031	16.7981	µm	Spot	Position	1	1546
113.013	43.3121	14.8276	µm	Spot	Position	1	1547
123.097	65.3198	16.3107	µm	Spot	Position	1	1548
143.605	69.3446	15.2855	µm	Spot	Position	1	1549
87.7339	70.7792	17.7688	µm	Spot	Position	1	1550
109.991	71.4963	15.3447	µm	Spot	Position	1	1551
131.471	80.5961	16.336	µm	Spot	Position	1	1552
162.221	5.99859	19.7974	µm	Spot	Position	1	1554
148.067	10.292	19.2545	µm	Spot	Position	1	1555
112.575	13.2021	19.4717	µm	Spot	Position	1	1556
129.119	23.9524	18.6171	µm	Spot	Position	1	1557
126.805	30.5767	21.1642	µm	Spot	Position	1	1558
159.057	49.5535	19.5637	µm	Spot	Position	1	1559
160.952	56.4245	18.7458	µm	Spot	Position	1	1561
129.36	67.554	19.0961	µm	Spot	Position	1	1562
118.505	77.9014	18.9899	µm	Spot	Position	1	1563
151.863	12.9713	24.6522	µm	Spot	Position	1	1564
141.737	44.3331	24.446	µm	Spot	Position	1	1568
119.783	50.751	25.0835	µm	Spot	Position	1	1570
112.462	56.3354	23.6133	µm	Spot	Position	1	1571
148.853	78.5722	24.7541	µm	Spot	Position	1	1573
153.816	15.4535	28.4545	µm	Spot	Position	1	1576
117.858	16.6915	28.3896	µm	Spot	Position	1	1577
140.427	23.4913	27.5641	µm	Spot	Position	1	1578
124.287	30.3732	28.8159	µm	Spot	Position	1	1579
143.861	33.0675	27.3693	µm	Spot	Position	1	1580
164.721	35.2717	28.3627	µm	Spot	Position	1	1581
132.953	61.9138	27.376	µm	Spot	Position	1	1585
124.329	64.1373	28.4027	µm	Spot	Position	1	1586
148.168	67.3375	26.8081	µm	Spot	Position	1	1587
127.733	70.4441	28.5873	µm	Spot	Position	1	1588
153.278	74.3963	28.2917	µm	Spot	Position	1	1589
105.166	78.4606	27.5914	µm	Spot	Position	1	1590
148.703	5.45828	32.4337	µm	Spot	Position	1	1591
127.507	7.0697	32.7828	µm	Spot	Position	1	1592
130.311	17.7153	32.7088	µm	Spot	Position	1	1593
143.392	68.9624	30.5952	µm	Spot	Position	1	1597
110.292	73.3851	32.0509	µm	Spot	Position	1	1598
135.446	5.13677	36.0508	µm	Spot	Position	1	1603
150.813	55.8959	36.2394	µm	Spot	Position	1	1606
153.441	71.0473	35.4714	µm	Spot	Position	1	1607
157.47	17.3619	39.563	µm	Spot	Position	1	1609
152.837	25.3885	39.7552	µm	Spot	Position	1	1610
126.841	41.4908	39.1409	µm	Spot	Position	1	1611
118.469	67.923	38.0709	µm	Spot	Position	1	1613
122.462	77.9861	38.3974	µm	Spot	Position	1	1615
111.408	81.6919	39.5046	µm	Spot	Position	1	1617
135.715	24.3639	44.1014	µm	Spot	Position	1	1618
153.871	41.3433	44.3268	µm	Spot	Position	1	1619
97.3644	74.3435	43.6199	µm	Spot	Position	1	1621
160.553	4.58598	46.8582	µm	Spot	Position	1	1624
140.902	8.17361	46.4378	µm	Spot	Position	1	1626
118.314	22.3612	47.3175	µm	Spot	Position	1	1628
130.124	31.1553	49.3989	µm	Spot	Position	1	1629
128.705	47.9448	46.9611	µm	Spot	Position	1	1630
91.6145	68.823	47.7161	µm	Spot	Position	1	1633
145.216	30.7113	51.0973	µm	Spot	Position	1	1636
105.539	40.0941	50.7655	µm	Spot	Position	1	1637
124.658	50.051	51.2222	µm	Spot	Position	1	1638
116.312	71.3953	51.414	µm	Spot	Position	1	1640
130.224	77.9149	52.4833	µm	Spot	Position	1	1641
121.802	81.5108	52.2056	µm	Spot	Position	1	1643
125.966	28.779	55.0598	µm	Spot	Position	1	1648
159.893	31.0136	57.3479	µm	Spot	Position	1	1649
149.066	54.6604	55.2764	µm	Spot	Position	1	1650
140.891	67.6538	54.3545	µm	Spot	Position	1	1651
132.599	67.7957	55.9987	µm	Spot	Position	1	1652
162.184	80.707	57.7348	µm	Spot	Position	1	1653
166.331	20.7455	59.5569	µm	Spot	Position	1	1655
132.785	42.3335	59.3149	µm	Spot	Position	1	1656
207.025	16.3946	1.71407	µm	Spot	Position	1	1660
220.654	16.7047	1.59584	µm	Spot	Position	1	1661
199.231	18.0213	0.00644684	µm	Spot	Position	1	1662
172.393	24.7423	0.463097	µm	Spot	Position	1	1663
196.093	30.3462	-0.628716	µm	Spot	Position	1	1664
228.45	42.6158	-0.934326	µm	Spot	Position	1	1665
209.378	50.4641	0.368782	µm	Spot	Position	1	1666
234.987	58.882	-0.691307	µm	Spot	Position	1	1667
237.719	66.3385	0.974533	µm	Spot	Position	1	1668
197.727	73.1427	-1.36482	µm	Spot	Position	1	1669
172.395	73.9751	1.64404	µm	Spot	Position	1	1670
174.901	12.6582	5.55952	µm	Spot	Position	1	1671
230.789	26.6011	4.29018	µm	Spot	Position	1	1672
215.005	32.1714	3.09742	µm	Spot	Position	1	1673
201.033	61.0217	4.09095	µm	Spot	Position	1	1675
230.891	74.787	3.84796	µm	Spot	Position	1	1676
198.8	79.8045	5.09436	µm	Spot	Position	1	1677
190.616	6.87391	7.59357	µm	Spot	Position	1	1679
200.601	7.15084	8.69505	µm	Spot	Position	1	1680
195.167	21.7437	8.2159	µm	Spot	Position	1	1681
209.36	24.4183	8.42228	µm	Spot	Position	1	1682
234.351	34.7434	8.43599	µm	Spot	Position	1	1683
217.988	35.9752	8.16396	µm	Spot	Position	1	1684
179.518	38.2408	7.38626	µm	Spot	Position	1	1685
201.802	39.8036	8.06151	µm	Spot	Position	1	1686
194.096	42.8137	9.17884	µm	Spot	Position	1	1687
220.225	50.3864	8.74168	µm	Spot	Position	1	1688
227.468	51.8556	9.38523	µm	Spot	Position	1	1689
176.63	52.2238	8.69136	µm	Spot	Position	1	1690
249.432	60.3151	8.84703	µm	Spot	Position	1	1691
233.745	66.7285	8.60806	µm	Spot	Position	1	1692
185.448	69.7351	8.81023	µm	Spot	Position	1	1693
176.66	8.06703	13.055	µm	Spot	Position	1	1694
177.552	20.5947	11.9486	µm	Spot	Position	1	1695
170.013	23.1959	11.4025	µm	Spot	Position	1	1696
223.558	27.1359	13.2445	µm	Spot	Position	1	1697
172.448	35.8508	12.8577	µm	Spot	Position	1	1698
229.628	38.6902	12.5345	µm	Spot	Position	1	1699
234.654	46.1365	11.2065	µm	Spot	Position	1	1700
207.572	58.161	11.095	µm	Spot	Position	1	1701
194.179	60.7353	12.0104	µm	Spot	Position	1	1702
214.626	70.3152	10.9265	µm	Spot	Position	1	1703
177.877	77.7292	11.8666	µm	Spot	Position	1	1704
193.156	10.8058	16.3135	µm	Spot	Position	1	1706
241.773	51.5169	16.3324	µm	Spot	Position	1	1707
217.957	56.828	17.5193	µm	Spot	Position	1	1708
168.529	67.5353	15.1509	µm	Spot	Position	1	1709
203.701	70.7087	15.7344	µm	Spot	Position	1	1710
230.784	75.6564	15.9885	µm	Spot	Position	1	1711
242.842	76.9327	16.1077	µm	Spot	Position	1	1712
179.46	7.23485	19.2107	µm	Spot	Position	1	1713
217.662	10.7259	19.1178	µm	Spot	Position	1	1714
171.301	12.4097	20.2602	µm	Spot	Position	1	1715
226.15	39.0681	19.644	µm	Spot	Position	1	1716
202.818	40.2558	20.439	µm	Spot	Position	1	1717
215.506	40.8681	19.5808	µm	Spot	Position	1	1718
190.763	49.2193	20.4468	µm	Spot	Position	1	1719
175.133	50.2021	19.591	µm	Spot	Position	1	1720
175.411	72.6124	19.0671	µm	Spot	Position	1	1722
215.774	79.8918	21.6912	µm	Spot	Position	1	1723
193.291	21.8186	23.0228	µm	Spot	Position	1	1724
223.751	27.4293	25.7287	µm	Spot	Position	1	1725
234.987	42.4072	25.2393	µm	Spot	Position	1	1727
189.753	43.2119	24.2552	µm	Spot	Position	1	1728
219.413	53.9609	24.0546	µm	Spot	Position	1	1730
237.79	54.5708	23.6349	µm	Spot	Position	1	1731
188.972	65.9199	23.4003	µm	Spot	Position	1	1732
238.991	70.573	24.1969	µm	Spot	Position	1	1733
183.4	81.3093	22.3729	µm	Spot	Position	1	1734
176.998	10.1009	27.6064	µm	Spot	Position	1	1735
190.197	11.5618	27.8795	µm	Spot	Position	1	1736
176.945	20.6435	27.4548	µm	Spot	Position	1	1737
214.098	31.4724	29.3868	µm	Spot	Position	1	1739
167.197	50.4345	27.0389	µm	Spot	Position	1	1740
247.898	52.5231	29.6172	µm	Spot	Position	1	1741
230.853	62.055	27.0113	µm	Spot	Position	1	1742
169.936	4.61529	33.1694	µm	Spot	Position	1	1744
212.611	14.2991	31.1367	µm	Spot	Position	1	1745
229.145	21.6706	32.9368	µm	Spot	Position	1	1746
236.224	35.8279	31.2129	µm	Spot	Position	1	1747
167.38	55.0621	32.1325	µm	Spot	Position	1	1749
221.792	60.3562	31.822	µm	Spot	Position	1	1751
172.731	69.8651	32.5441	µm	Spot	Position	1	1753
207.003	71.8789	33.0637	µm	Spot	Position	1	1754
167.951	23.5051	36.4559	µm	Spot	Position	1	1756
188.927	36.673	36.8632	µm	Spot	Position	1	1757
238.842	38.1736	36.0157	µm	Spot	Position	1	1758
202.679	55.4465	34.7701	µm	Spot	Position	1	1759
234.369	65.1649	35.8801	µm	Spot	Position	1	1760
191.629	70.6976	34.4863	µm	Spot	Position	1	1761
179.407	71.9431	35.2065	µm	Spot	Position	1	1763
168.707	6.03373	38.8929	µm	Spot	Position	1	1765
203.006	9.11915	39.2137	µm	Spot	Position	1	1766
212.58	22.1565	39.3256	µm	Spot	Position	1	1767
196.602	59.2452	40.8805	µm	Spot	Position	1	1771
227.884	65.4197	40.6639	µm	Spot	Position	1	1772
243.374	69.5213	39.3508	µm	Spot	Position	1	1773
175.868	7.97326	43.2047	µm	Spot	Position	1	1774
187.392	13.8312	44.621	µm	Spot	Position	1	1775
171.056	28.6874	45.2183	µm	Spot	Position	1	1776
231.051	31.7556	45.4678	µm	Spot	Position	1	1778
168.547	41.0383	43.7856	µm	Spot	Position	1	1779
215.746	50.1683	43.0655	µm	Spot	Position	1	1780
210.174	63.4936	44.1395	µm	Spot	Position	1	1781
175.434	73.0142	44.1192	µm	Spot	Position	1	1782
220.742	78.8729	43.9516	µm	Spot	Position	1	1783
169.39	23.1582	48.4929	µm	Spot	Position	1	1784
207.704	32.6716	48.7533	µm	Spot	Position	1	1786
175.724	49.6086	47.874	µm	Spot	Position	1	1788
195.023	61.473	46.4316	µm	Spot	Position	1	1792
221.883	69.2247	48.6457	µm	Spot	Position	1	1794
249.948	70.2435	49.6058	µm	Spot	Position	1	1795
170.934	78.1139	48.0634	µm	Spot	Position	1	1797
210.44	16.358	51.186	µm	Spot	Position	1	1798
222.314	27.9755	51.2286	µm	Spot	Position	1	1800
215.877	42.3164	51.8553	µm	Spot	Position	1	1801
242.788	58.7847	51.8903	µm	Spot	Position	1	1802
189.363	67.675	51.3822	µm	Spot	Position	1	1805
236.142	77.8034	50.5163	µm	Spot	Position	1	1806
192.161	79.1434	51.8683	µm	Spot	Position	1	1807
182	13.2196	55.4247	µm	Spot	Position	1	1810
181.66	20.7084	55.7379	µm	Spot	Position	1	1811
197.514	31.8729	55.3705	µm	Spot	Position	1	1812
238.222	60.9168	56.619	µm	Spot	Position	1	1816
175.47	65.7958	56.3945	µm	Spot	Position	1	1817
194.356	69.923	56.1558	µm	Spot	Position	1	1818
198.457	37.6455	59.418	µm	Spot	Position	1	1820
180.824	72.9244	60.8025	µm	Spot	Position	1	1822
231.008	73.1118	60.8414	µm	Spot	Position	1	1823
176.83	77.9572	58.4184	µm	Spot	Position	1	1824
254.171	79.993	3.11778	µm	Spot	Position	1	1833
251.509	75.3105	11.7531	µm	Spot	Position	1	1836
257.046	69.4523	17.147	µm	Spot	Position	1	1838
252.879	62.8423	24.2246	µm	Spot	Position	1	1839
254.859	74.909	25.3513	µm	Spot	Position	1	1840
260.19	79.1085	24.4971	µm	Spot	Position	1	1841
255.156	72.2007	35.5937	µm	Spot	Position	1	1845
251.593	70.9844	44.1908	µm	Spot	Position	1	1852
103.283	83.8792	-0.125568	µm	Spot	Position	1	1878
125.858	95.6224	-1.89415	µm	Spot	Position	1	1880
136.916	100.108	1.47424	µm	Spot	Position	1	1881
159.537	108.754	0.944641	µm	Spot	Position	1	1882
124.629	122.535	0.727509	µm	Spot	Position	1	1883
148.374	123.989	1.43072	µm	Spot	Position	1	1884
108.496	131.158	1.34735	µm	Spot	Position	1	1885
146.791	150.751	0.570099	µm	Spot	Position	1	1886
138.906	83.6137	4.61987	µm	Spot	Position	1	1887
159.712	83.8051	2.95078	µm	Spot	Position	1	1888
114.767	87.0468	4.53008	µm	Spot	Position	1	1889
106.836	88.7338	2.88991	µm	Spot	Position	1	1890
105.22	97.4907	4.03004	µm	Spot	Position	1	1891
115.178	100.572	3.37209	µm	Spot	Position	1	1892
146.784	102.63	3.4887	µm	Spot	Position	1	1893
94.72	105.655	5.5067	µm	Spot	Position	1	1894
112.465	115.92	5.48224	µm	Spot	Position	1	1896
99.9897	125.712	5.09863	µm	Spot	Position	1	1898
158.191	130.761	3.93789	µm	Spot	Position	1	1899
139.642	133.953	2.51219	µm	Spot	Position	1	1900
153.855	101.335	7.01098	µm	Spot	Position	1	1904
146.124	123.463	6.85041	µm	Spot	Position	1	1905
153.913	141.547	6.98668	µm	Spot	Position	1	1906
163.841	89.9573	11.5139	µm	Spot	Position	1	1907
122.792	99.4192	11.8791	µm	Spot	Position	1	1908
94.8004	106.065	12.0553	µm	Spot	Position	1	1909
134.026	107.238	11.3404	µm	Spot	Position	1	1910
132.898	129.858	12.2956	µm	Spot	Position	1	1911
146.797	137.445	11.8176	µm	Spot	Position	1	1912
139.625	147.765	12.4804	µm	Spot	Position	1	1913
164.033	150.939	12.0433	µm	Spot	Position	1	1914
149.468	152.763	12.3752	µm	Spot	Position	1	1915
121.11	93.1059	15.9639	µm	Spot	Position	1	1918
109.272	96.4823	14.9297	µm	Spot	Position	1	1919
149.217	98.0469	15.773	µm	Spot	Position	1	1921
159.606	113.511	15.452	µm	Spot	Position	1	1922
158.015	123.855	16.1495	µm	Spot	Position	1	1924
139.201	155.745	15.6902	µm	Spot	Position	1	1926
138.975	95.1152	19.8242	µm	Spot	Position	1	1928
123.94	129.856	18.5162	µm	Spot	Position	1	1930
116.45	93.6031	24.0859	µm	Spot	Position	1	1932
135.359	113.185	23.8355	µm	Spot	Position	1	1935
115.497	119.991	22.4001	µm	Spot	Position	1	1938
103.052	121.769	25.3378	µm	Spot	Position	1	1939
156.662	128.748	25.3781	µm	Spot	Position	1	1940
132.737	130.973	23.7816	µm	Spot	Position	1	1941
144.657	136.147	23.296	µm	Spot	Position	1	1942
108.342	140.597	23.6361	µm	Spot	Position	1	1943
140.75	93.3553	27.8216	µm	Spot	Position	1	1946
111.125	94.0994	26.8236	µm	Spot	Position	1	1947
121.09	109.634	29.1267	µm	Spot	Position	1	1949
152.578	156.222	27.7441	µm	Spot	Position	1	1951
144.297	93.7247	31.4559	µm	Spot	Position	1	1953
114.95	106.226	30.9961	µm	Spot	Position	1	1955
155.396	106.789	33.2616	µm	Spot	Position	1	1956
140.371	130.838	32.553	µm	Spot	Position	1	1957
135.46	157.649	31.2567	µm	Spot	Position	1	1958
118.789	85.6853	36.1217	µm	Spot	Position	1	1959
107.314	130.456	36.111	µm	Spot	Position	1	1963
118.496	132.504	37.4978	µm	Spot	Position	1	1964
149.109	132.748	35.3766	µm	Spot	Position	1	1965
136.163	136.073	35.7201	µm	Spot	Position	1	1966
147.195	150.444	37.1908	µm	Spot	Position	1	1968
94.7631	89.3416	39.5589	µm	Spot	Position	1	1969
123.657	106.541	40.6191	µm	Spot	Position	1	1971
160.956	126.758	40.2689	µm	Spot	Position	1	1972
158.791	101.834	44.1185	µm	Spot	Position	1	1975
143.621	127.081	44.5308	µm	Spot	Position	1	1978
152.302	138.118	45.6852	µm	Spot	Position	1	1980
129.587	138.821	44.2515	µm	Spot	Position	1	1981
147.94	102.352	47.5403	µm	Spot	Position	1	1986
102.405	114.674	49.3795	µm	Spot	Position	1	1988
139.281	137.56	46.6246	µm	Spot	Position	1	1989
112.434	87.6656	53.1799	µm	Spot	Position	1	1991
147.719	97.0852	53.2496	µm	Spot	Position	1	1994
155.972	111.156	52.7779	µm	Spot	Position	1	1997
111.568	128.379	53.1512	µm	Spot	Position	1	1999
124.688	128.5	53.0971	µm	Spot	Position	1	2000
139.905	131.953	53.4459	µm	Spot	Position	1	2001
123.248	141.312	52.6049	µm	Spot	Position	1	2002
151.713	108.338	56.9641	µm	Spot	Position	1	2007
158.363	108.752	56.8593	µm	Spot	Position	1	2008
125.541	109.425	55.0323	µm	Spot	Position	1	2009
152.773	129.907	55.067	µm	Spot	Position	1	2010
98.2498	84.2976	58.9232	µm	Spot	Position	1	2011
104.42	89.6065	59.3408	µm	Spot	Position	1	2012
107.202	112.637	59.4487	µm	Spot	Position	1	2014
145.732	121.098	59.1822	µm	Spot	Position	1	2015
129.837	140.179	59.6215	µm	Spot	Position	1	2017
169.035	87.101	-0.158466	µm	Spot	Position	1	2019
214.986	89.3551	1.57465	µm	Spot	Position	1	2020
171.5	94.7035	-0.444744	µm	Spot	Position	1	2021
240.39	95.0558	0.124756	µm	Spot	Position	1	2022
204.658	98.3847	1.3621	µm	Spot	Position	1	2023
212.289	101.108	-0.500908	µm	Spot	Position	1	2024
244.989	111.824	-0.0472603	µm	Spot	Position	1	2026
195.493	119.459	-0.248241	µm	Spot	Position	1	2029
225.846	120.833	-0.97776	µm	Spot	Position	1	2030
225.539	140.377	-0.344341	µm	Spot	Position	1	2031
231.599	89.8877	3.29429	µm	Spot	Position	1	2032
194.175	91.6938	5.03012	µm	Spot	Position	1	2033
204.809	112.838	3.57141	µm	Spot	Position	1	2035
249.928	114.418	5.44724	µm	Spot	Position	1	2036
238.425	119.105	4.14234	µm	Spot	Position	1	2037
185.919	119.578	2.46301	µm	Spot	Position	1	2038
211.98	128.079	2.20741	µm	Spot	Position	1	2039
221.42	128.196	4.37701	µm	Spot	Position	1	2040
202.951	128.938	5.56888	µm	Spot	Position	1	2041
232.377	131.606	3.45611	µm	Spot	Position	1	2042
193.278	131.695	2.97458	µm	Spot	Position	1	2043
197.977	139.836	5.23326	µm	Spot	Position	1	2044
209.323	155.435	3.9771	µm	Spot	Position	1	2045
171.314	157.733	5.18229	µm	Spot	Position	1	2046
189.503	166.493	5.08248	µm	Spot	Position	1	2047
175.144	85.2819	8.63048	µm	Spot	Position	1	2048
200.553	101.557	9.07146	µm	Spot	Position	1	2051
227.974	133.723	8.76826	µm	Spot	Position	1	2052
181.568	135.76	6.73006	µm	Spot	Position	1	2053
181.437	141.947	7.51334	µm	Spot	Position	1	2054
226.716	146.034	6.81021	µm	Spot	Position	1	2055
177.368	149.382	6.79858	µm	Spot	Position	1	2056
190.546	149.643	7.61981	µm	Spot	Position	1	2057
228.282	86.0526	11.4017	µm	Spot	Position	1	2058
247.737	95.1187	11.393	µm	Spot	Position	1	2060
230.488	98.0972	11.9039	µm	Spot	Position	1	2061
223.667	107.487	12.5879	µm	Spot	Position	1	2063
186.846	112.061	12.5993	µm	Spot	Position	1	2066
174.489	112.254	11.9421	µm	Spot	Position	1	2067
213.836	114.365	11.1624	µm	Spot	Position	1	2068
203.089	115.719	12.376	µm	Spot	Position	1	2069
189.644	128.37	12.6578	µm	Spot	Position	1	2070
170.467	136.779	13.09	µm	Spot	Position	1	2071
211.221	147.791	11.6824	µm	Spot	Position	1	2072
212.318	89.519	15.5478	µm	Spot	Position	1	2074
196.258	103.334	15.8528	µm	Spot	Position	1	2078
173.654	116.068	15.2556	µm	Spot	Position	1	2079
247.468	119.716	15.3979	µm	Spot	Position	1	2080
227.649	122.523	16.6461	µm	Spot	Position	1	2081
203.473	158.27	15.0437	µm	Spot	Position	1	2083
230.101	105.375	21.2729	µm	Spot	Position	1	2084
204.677	127.08	20.0186	µm	Spot	Position	1	2085
183.627	130.64	20.9673	µm	Spot	Position	1	2086
181.485	146.52	20.4633	µm	Spot	Position	1	2088
197.103	153.434	21.5504	µm	Spot	Position	1	2089
218.337	164.41	20.9748	µm	Spot	Position	1	2090
244.281	101.331	23.1638	µm	Spot	Position	1	2091
218.227	105.158	25.687	µm	Spot	Position	1	2092
211.712	109.511	23.3392	µm	Spot	Position	1	2093
178.914	126.271	24.1217	µm	Spot	Position	1	2094
212.914	139.172	24.3268	µm	Spot	Position	1	2095
177.137	146.975	23.1827	µm	Spot	Position	1	2096
179.307	157.268	23.3068	µm	Spot	Position	1	2097
197.482	161.056	23.3385	µm	Spot	Position	1	2099
210.245	84.8638	26.5515	µm	Spot	Position	1	2100
233.117	86.4577	27.7436	µm	Spot	Position	1	2101
217.271	92.4279	27.4599	µm	Spot	Position	1	2103
231.13	101.331	27.1598	µm	Spot	Position	1	2104
203.33	105.195	27.6738	µm	Spot	Position	1	2105
183.803	107.94	27.6752	µm	Spot	Position	1	2106
200.923	118.287	28.5473	µm	Spot	Position	1	2110
206.795	125.065	27.3053	µm	Spot	Position	1	2111
198.651	128.132	28.2027	µm	Spot	Position	1	2112
180.367	131.617	27.6932	µm	Spot	Position	1	2113
227.923	142.267	28.6655	µm	Spot	Position	1	2114
169.105	147.09	29.3765	µm	Spot	Position	1	2115
202.126	147.006	27.9762	µm	Spot	Position	1	2116
230.427	121.781	31.8372	µm	Spot	Position	1	2119
247.372	129.383	31.4465	µm	Spot	Position	1	2120
179.619	154.083	31.3107	µm	Spot	Position	1	2121
201.793	154.05	31.3908	µm	Spot	Position	1	2122
214.553	90.7394	35.677	µm	Spot	Position	1	2125
231.909	98.3454	36.324	µm	Spot	Position	1	2126
218.209	113.207	35.5674	µm	Spot	Position	1	2129
178.581	115.404	36.6256	µm	Spot	Position	1	2130
205.537	142.434	37.2136	µm	Spot	Position	1	2133
182.846	146.723	35.1591	µm	Spot	Position	1	2134
190.834	154.198	35.0038	µm	Spot	Position	1	2135
233.051	92.3856	39.7957	µm	Spot	Position	1	2138
246.499	98.6671	39.1163	µm	Spot	Position	1	2140
205.616	105.052	39.2543	µm	Spot	Position	1	2141
202.615	115.796	39.0616	µm	Spot	Position	1	2143
239.124	116.914	39.5332	µm	Spot	Position	1	2144
174.582	138.335	40.9799	µm	Spot	Position	1	2145
229.485	119.078	44.109	µm	Spot	Position	1	2151
190.406	126.625	43.6846	µm	Spot	Position	1	2153
218.724	139.83	43.5311	µm	Spot	Position	1	2155
243.018	84.3005	47.5842	µm	Spot	Position	1	2156
233.019	103.927	48.0281	µm	Spot	Position	1	2159
220.787	132.444	47.8501	µm	Spot	Position	1	2163
192.969	150.717	47.0161	µm	Spot	Position	1	2167
222.724	102.315	51.7616	µm	Spot	Position	1	2169
184.252	125.486	51.9798	µm	Spot	Position	1	2173
178.414	136.707	51.2051	µm	Spot	Position	1	2175
215.458	154.542	50.9159	µm	Spot	Position	1	2177
217.244	114.256	55.8691	µm	Spot	Position	1	2180
167.81	115.088	57	µm	Spot	Position	1	2181
171.33	120.522	55.1402	µm	Spot	Position	1	2182
213.691	139.803	57.5281	µm	Spot	Position	1	2184
192	142.146	56.0367	µm	Spot	Position	1	2185
173.725	143.055	55.6017	µm	Spot	Position	1	2186
229.134	110.512	58.8146	µm	Spot	Position	1	2192
233.628	119.827	59.6767	µm	Spot	Position	1	2193
192.679	120.144	60.1674	µm	Spot	Position	1	2194
193.743	155.031	61.6597	µm	Spot	Position	1	2197
205.741	155.832	59.4075	µm	Spot	Position	1	2198
183.415	157.218	60.6392	µm	Spot	Position	1	2199
254.324	91.1385	-0.428783	µm	Spot	Position	1	2200
256.785	87.5606	3.98074	µm	Spot	Position	1	2204
255.036	104.662	11.8804	µm	Spot	Position	1	2208
252.68	103.119	16.0363	µm	Spot	Position	1	2209
252.251	85.262	20.4816	µm	Spot	Position	1	2210
257.688	96.092	18.3466	µm	Spot	Position	1	2211
253.523	117.285	21.0634	µm	Spot	Position	1	2212
256.971	86.5943	27.8899	µm	Spot	Position	1	2216
253.586	102.518	32.1995	µm	Spot	Position	1	2217
255.259	115.152	36.1484	µm	Spot	Position	1	2220
256.16	95.9507	39.8651	µm	Spot	Position	1	2222
250.841	115.146	44.5357	µm	Spot	Position	1	2224
150.474	5.03096	64	µm	Spot	Position	1	2276
140.327	27.1469	64	µm	Spot	Position	1	2283
163.234	34.652	64	µm	Spot	Position	1	2286
122.984	40.7645	64	µm	Spot	Position	1	2288
150.598	42.8992	64	µm	Spot	Position	1	2289
165.921	53.2405	64	µm	Spot	Position	1	2291
123.706	54.4916	64	µm	Spot	Position	1	2292
152.062	55.7443	64	µm	Spot	Position	1	2293
143.853	58.7727	64	µm	Spot	Position	1	2294
116.51	66.9673	64	µm	Spot	Position	1	2296
141.937	68.8947	64	µm	Spot	Position	1	2297
118.941	71.997	64	µm	Spot	Position	1	2300
131.612	73.31	64	µm	Spot	Position	1	2301
162.155	80.3999	64	µm	Spot	Position	1	2302
185.734	30.1288	64	µm	Spot	Position	1	2310
208.844	36.8324	64	µm	Spot	Position	1	2312
190.51	39.5855	64	µm	Spot	Position	1	2313
222.074	42.7588	64	µm	Spot	Position	1	2314
178.579	43.8431	64	µm	Spot	Position	1	2315
206.227	55.364	64	µm	Spot	Position	1	2317
218.894	70.5562	64	µm	Spot	Position	1	2320
195.361	71.0766	64	µm	Spot	Position	1	2321
110.575	104.341	64	µm	Spot	Position	1	2366
158.024	122.98	64	µm	Spot	Position	1	2369
162.748	130.813	64	µm	Spot	Position	1	2371
146.417	140.482	64	µm	Spot	Position	1	2373
186.225	83.6803	64	µm	Spot	Position	1	2381
220.573	83.4784	64	µm	Spot	Position	1	2382
213.21	108.701	64	µm	Spot	Position	1	2387
218.789	118.013	64	µm	Spot	Position	1	2389
167.924	158.521	64	µm	Spot	Position	1	2395
