# Supplementary material for: Glucokinase activity controls peripherally located subpopulations of β-cells that lead islet Ca2+ oscillations
Source: eLife. 2025 Feb 12;13:RP103068. doi: 10.7554/eLife.103068 (PMC11820133; doi:10.7554/eLife.103068)
Supplement: Source data 8. [file elife-103068-data8.zip › EJ155 10GPKa F12-1_Statistics/EJ155 10GPKa F12-1_Plot.csv]

Intensity Mean Ch=2 Img=1
====================
Time [s]	Intensity Mean::1000000000::0	Intensity Mean::1000000001::0	Intensity Mean::1000000002::0	Intensity Mean::1000000003::0	Intensity Mean::1000000004::0	Intensity Mean::1000000005::0	Intensity Mean::1000000006::0	Intensity Mean::1000000007::0	Intensity Mean::1000000008::0	Intensity Mean::1000000009::0	Intensity Mean::1000000010::0	Intensity Mean::1000000011::0	Intensity Mean::1000000012::0	Intensity Mean::1000000013::0	Intensity Mean::1000000014::0	Intensity Mean::1000000015::0	Intensity Mean::1000000016::0	Intensity Mean::1000000017::0	Intensity Mean::1000000018::0	Intensity Mean::1000000019::0	Intensity Mean::1000000020::0	Intensity Mean::1000000021::0	Intensity Mean::1000000022::0	Intensity Mean::1000000023::0	Intensity Mean::1000000024::0	Intensity Mean::1000000025::0	Intensity Mean::1000000026::0	Intensity Mean::1000000027::0	Intensity Mean::1000000028::0	Intensity Mean::1000000029::0	Intensity Mean::1000000030::0	Intensity Mean::1000000031::0	Intensity Mean::1000000032::0	Intensity Mean::1000000033::0	Intensity Mean::1000000034::0	Intensity Mean::1000000035::0	Intensity Mean::1000000036::0	Intensity Mean::1000000037::0	Intensity Mean::1000000038::0	Intensity Mean::1000000039::0	Intensity Mean::1000000040::0	Intensity Mean::1000000041::0	Intensity Mean::1000000042::0	Intensity Mean::1000000043::0	Intensity Mean::1000000044::0	Intensity Mean::1000000045::0	Intensity Mean::1000000046::0	Intensity Mean::1000000047::0	Intensity Mean::1000000048::0
0.000000	1637.55	1634.15	1630.91	1653.28	1656.1	1654.41	1658.78	1652.7	1652.4	1648.15	1651.8	1651.31	1655.97	1641.05	1629.72	1629.42	1629.68	1646.97	1644.89	1649	1646.76	1652.01	1654.46	1651.54	1654.64	1653.6	1634.45	1638.8	1646.76	1648.92	1652.72	1651.65	1654.9	1655.33	1646.05	1657.05	1651.83	1627.89	1629.59	1637.6	1642.84	1656.66	1659.17	1649.54	1654.13	1652.49	1657.67	1641.75	1645.64
0.496000	1640.48	1637.68	1636.02	1655.67	1658.67	1650.33	1659.32	1653.57	1657.01	1651.73	1651.97	1653.73	1658.23	1642.88	1629.36	1630.61	1631.91	1647.75	1643.86	1647.82	1646.8	1652.66	1656.12	1650.98	1655.32	1653.36	1634.47	1639.67	1646.34	1650.91	1653.19	1650.74	1656.19	1656.94	1645.42	1660.13	1653.06	1628.3	1628.38	1636.83	1643.47	1655.72	1659.25	1648.32	1653.16	1652.93	1659.59	1640.9	1645.12
0.991000	1638.8	1637.02	1636.93	1654.98	1659.73	1651.45	1658.1	1655.38	1655.72	1649.55	1651.58	1654.21	1657.69	1642.98	1630.51	1629.39	1631.9	1647.62	1643.16	1648.57	1646.51	1651.72	1654.91	1652.81	1656.17	1655.42	1631.26	1639.91	1647.61	1650.39	1651.8	1649.16	1652.79	1656.21	1644.52	1658.28	1651.94	1627.81	1629.58	1636.44	1644.53	1656.84	1658.58	1649.15	1653.01	1651.49	1659.69	1641.93	1644.44
1.486000	1640.42	1638.75	1635.69	1654.51	1658.15	1652.49	1658.93	1654.79	1655.52	1651.43	1650.8	1654.96	1657.54	1641.32	1630.57	1628.29	1631.84	1647.8	1643.91	1648.73	1646.8	1651.49	1655.26	1650.6	1657.2	1654.94	1631.55	1638.5	1646.3	1651.35	1653.54	1651.02	1653.99	1655.92	1646.06	1657.26	1653.44	1628.55	1628.76	1637.46	1643.87	1655.05	1661.57	1650.56	1654.56	1652.44	1655.22	1642.38	1647.9
1.981000	1638.85	1636.3	1634.03	1656.08	1657.67	1651.18	1659.52	1654.86	1655.38	1650.78	1652.12	1656.06	1658.58	1643.8	1631.57	1630.26	1632.28	1646.12	1642.85	1648.61	1646.22	1650.96	1654.59	1650.76	1655.27	1655.27	1632.31	1639.6	1646.39	1650.07	1654.92	1650.33	1654.34	1654.88	1646.35	1657.39	1649.84	1627.64	1628.3	1637.31	1641.59	1656.77	1660.01	1649.4	1654.74	1651.52	1659.34	1642.29	1645.32
2.476000	1639.03	1639.09	1637.29	1656.98	1661.14	1651.34	1659.29	1651.97	1654.29	1650.39	1652.86	1653.03	1657.47	1643.42	1632.06	1630.29	1632.55	1647.46	1643.79	1647.59	1648.61	1651.27	1655.42	1652.46	1655.86	1655.41	1633.5	1638.64	1644.34	1650.39	1651.91	1650.91	1654.24	1656.83	1644.8	1656.49	1650.99	1626.96	1627.38	1634.42	1642.85	1655.73	1659.1	1646.83	1652.98	1653.6	1659.4	1643.28	1644.5
2.972000	1638.88	1637.62	1634.66	1656.18	1658.15	1650.47	1661.18	1653.68	1655.58	1650.21	1651.35	1652.95	1657.93	1643.61	1631.8	1630.61	1630.05	1646.97	1644.42	1649.34	1647.46	1650.06	1653.52	1652.98	1654.7	1652.55	1631.88	1638.53	1646.48	1649.24	1651.41	1649.13	1652.63	1656.25	1645.63	1656.99	1652.08	1627.81	1627.92	1636.46	1642.52	1654.06	1659.93	1645.59	1655.19	1652.09	1658.7	1641.69	1646.3
3.467000	1639.74	1636.95	1637.14	1657.48	1659.82	1651.08	1658.43	1654.15	1656.75	1650.54	1650.69	1652.39	1658.07	1642.31	1630.04	1631.64	1630.25	1648.44	1643.27	1648.94	1648.78	1649.94	1655.13	1651.79	1654.98	1654.75	1633.5	1636.86	1647.59	1650.49	1651.92	1649.54	1655.69	1655.24	1644.53	1657.64	1652.95	1627.3	1626.27	1636.32	1641.73	1656.64	1660.14	1646.87	1653.93	1653.21	1659.64	1641.21	1646.06
3.962000	1639.02	1638	1635.03	1655.39	1657.77	1652.65	1660.39	1653.07	1655.35	1649.78	1651.59	1651.89	1658.24	1642.11	1628.99	1629.2	1630.02	1645.81	1642.54	1647.17	1646.6	1650.39	1655.08	1649.66	1654.4	1653.22	1630.95	1639.63	1647.12	1649.14	1654.06	1651.02	1654.66	1655.83	1644.89	1656.93	1654.06	1626.96	1628.71	1636.66	1642.02	1655.38	1657.77	1648.65	1652.55	1654.12	1659.11	1642.83	1645.85
4.457000	1637.69	1637.31	1636.19	1654	1657.96	1651.72	1658.15	1652.56	1653.88	1649.21	1652.73	1655.21	1655.77	1641.56	1631.99	1629.95	1632.15	1646.68	1642.54	1646.98	1647.63	1650.8	1655.71	1650.6	1656.24	1655.23	1634.9	1640.16	1647.01	1651.32	1655.4	1650.49	1653.79	1655.66	1646.98	1658.14	1650.78	1630.96	1630.16	1636.84	1642.42	1656.32	1661.36	1648.83	1652.51	1653.64	1657.14	1641.99	1644.38
4.952000	1638.47	1637.67	1636.01	1654.82	1658	1652.45	1659.12	1654.34	1654.57	1647.23	1651.01	1651.84	1657.12	1640.88	1631.82	1630.34	1631.26	1645.99	1643.2	1647.67	1647.69	1649.1	1654.05	1651.69	1655.05	1653.24	1634.09	1639.58	1645.18	1651.08	1653.23	1649.5	1654.17	1655.21	1644.3	1659.83	1651.45	1628.75	1628.46	1637.33	1644.22	1657.8	1660.19	1648.92	1654.13	1650.94	1657.45	1641.86	1646.21
5.448000	1639.3	1639.19	1635.52	1653.12	1658.67	1651.68	1658.74	1652.09	1656.21	1650.16	1651.56	1653.01	1657.54	1644.24	1631	1628.57	1631.7	1646.03	1642.06	1649.09	1645.94	1650.91	1654.51	1650.38	1656.07	1652.28	1632.06	1639.91	1645.59	1648.19	1651.15	1649.77	1653.9	1653.85	1647.34	1658.7	1649.48	1626.33	1629.27	1635.35	1640.47	1656.43	1661.12	1646.57	1654.11	1652.2	1660.02	1642.78	1645.37
5.943000	1638.74	1636.4	1636.47	1653.98	1658.62	1650.88	1659.53	1654.79	1657.05	1650.99	1652.03	1653.56	1657.14	1642.49	1632.1	1630.88	1630.07	1648.02	1644.03	1650.49	1649.52	1649.58	1655.49	1652.23	1655.06	1655.36	1631.15	1639.36	1645.57	1650.87	1649.97	1650.02	1653.66	1656.31	1646.38	1656.07	1652.52	1628.57	1630.17	1636.07	1644.21	1655.75	1659.88	1649.46	1655.46	1651.45	1657.74	1640.49	1645.4
6.438000	1637.98	1636.63	1635.52	1656.79	1658.67	1649.76	1660.32	1653.91	1654.76	1649.66	1654.62	1652.65	1657.71	1642.71	1629.35	1629.07	1630.4	1646.99	1642.79	1648.78	1647.11	1650.15	1654.46	1649.99	1657.5	1654.29	1632.18	1639.85	1644.88	1649.46	1653.23	1651.23	1653.55	1656.33	1646.27	1658.43	1651.05	1626.61	1628.27	1636.9	1642.88	1656.52	1659.95	1649.44	1652.87	1653.64	1656.84	1641.56	1645.44
6.933000	1640.13	1637.25	1635.21	1654.04	1656.55	1651.37	1658.1	1655.41	1654.6	1649.49	1650.84	1652.26	1657.93	1640.63	1631.09	1629.71	1630.95	1645.79	1642.95	1649.93	1647.84	1650.61	1654.95	1651.5	1653.46	1652.84	1634.34	1637.75	1644.39	1650.96	1653.24	1650.08	1652.47	1655.14	1644.67	1659.37	1651.22	1627.03	1627.64	1635.13	1641.12	1657.13	1660.12	1648.04	1653.31	1653.13	1657.26	1640.41	1646.16
7.428000	1639.71	1637.43	1636.1	1656.84	1654.89	1651.43	1657.37	1653.32	1651.94	1649.01	1651.45	1652.16	1656.58	1641.83	1629.51	1631.39	1632.54	1648.29	1642.82	1647.22	1645.83	1650.19	1654.74	1650.23	1653.71	1653.26	1631.88	1636.78	1646.46	1649.49	1651.84	1649.87	1653.84	1652.95	1644.59	1656.62	1651.43	1626.96	1625.68	1634.75	1641.54	1654.5	1659.36	1647.76	1653.97	1650.73	1656.22	1639.24	1647.09
7.924000	1640.17	1635.7	1634.56	1655.15	1659.11	1650.17	1658.41	1652.94	1653.95	1651.05	1650.43	1651.85	1655.93	1641.2	1628.95	1628.48	1629.8	1647.38	1643.94	1647.56	1646.42	1650.06	1655.07	1651.12	1654.06	1651.47	1631.88	1639.85	1646.37	1648.23	1651.29	1650.94	1655.21	1656.07	1646.09	1657.98	1649.48	1629.11	1628.74	1635.87	1641.79	1654.8	1658.6	1645.98	1652.56	1652.35	1655.29	1640.15	1644.23
8.419000	1637.65	1637.17	1634.73	1654.1	1657.64	1651.38	1657.55	1652.85	1654.31	1648.28	1652	1651.89	1657.27	1642.22	1630.13	1631.32	1631.66	1647.17	1641.99	1648.02	1645.07	1651.45	1652.02	1650.58	1654.26	1652.5	1632.32	1636.57	1644.92	1648.33	1653.88	1651.59	1652.83	1654.83	1644.46	1660.03	1650.27	1626.6	1628.42	1633.79	1643.03	1655.2	1659.68	1648.34	1652.09	1650.5	1657.82	1639.26	1642.32
8.914000	1640.11	1637.16	1635.71	1655.14	1657.3	1649.8	1657.97	1653.37	1654.74	1649.5	1652.74	1652.09	1655.91	1642.53	1630.23	1628.98	1630.68	1644.52	1644.46	1648.55	1643.8	1650.26	1651.75	1649.63	1656.05	1652.28	1632.15	1637.93	1646.89	1649.06	1652.61	1649.92	1653.07	1654.88	1643.62	1658.43	1650.7	1627.49	1629.16	1636.57	1640.82	1655.89	1659.51	1649.09	1651.88	1652.48	1658.56	1641.51	1644.16
9.409000	1639.85	1637.67	1634.93	1654.24	1657.56	1649.98	1658.31	1651.84	1656.15	1648.59	1650.86	1652.72	1657.53	1643.44	1631.97	1631.24	1630.24	1645.96	1644.23	1648.54	1645.5	1648.92	1654.14	1651.01	1657.5	1652.69	1631.47	1639.54	1645.37	1648.51	1651.42	1650.47	1653.51	1655.33	1644.47	1656.5	1650.73	1628.52	1626.99	1637.08	1641.84	1657.36	1659.58	1647.58	1652.99	1653.74	1656.68	1640.59	1644.12
9.904000	1638.42	1636.26	1634.62	1654.8	1657.75	1651.81	1657.14	1653.81	1655.1	1650.43	1651.88	1651.08	1657.98	1642.16	1632.19	1631.2	1632.54	1646.44	1643.14	1648.8	1645.01	1651.39	1654.73	1649.9	1654.88	1656.15	1631.77	1639.92	1645.67	1648.42	1651.47	1650.51	1654.11	1656.88	1645.51	1658.52	1650.16	1626.53	1627.69	1636.47	1641.61	1654.89	1658.33	1646.16	1652.17	1651.86	1656.66	1643.13	1645.12
10.400000	1638.47	1637.04	1637.19	1655.24	1658.16	1653.2	1658.42	1651.67	1652.85	1650.05	1650.91	1652.13	1656.62	1643.03	1631.71	1628.24	1631.43	1648.06	1642.9	1649.03	1644.11	1651.49	1654	1651.48	1654.67	1652.76	1630.54	1639.91	1646.31	1648.52	1651.57	1649.22	1652.93	1654.82	1643.56	1655.97	1651.65	1627.1	1626.82	1635.65	1643.47	1654.7	1660.47	1648.57	1652.31	1652.01	1656.4	1640.61	1646.93
10.895000	1638.75	1639.31	1635.67	1656.36	1657.54	1651.72	1657.73	1653.02	1653.04	1649.85	1651.63	1652.64	1659.13	1640.27	1629.43	1629.65	1630.56	1647.88	1643.48	1646.8	1645.22	1650.61	1654.16	1646.59	1654.55	1651.68	1629.39	1637.78	1646.18	1649.18	1654.67	1650.21	1652.95	1653.03	1642.79	1657.33	1650.81	1625.53	1627.55	1634.86	1640.94	1655.94	1659.68	1648.56	1653.7	1653.1	1656.94	1641.34	1643.76
11.390000	1639.17	1639.03	1635	1655.31	1657.08	1650.54	1657.72	1652.14	1653.85	1648.79	1650.24	1652.77	1656.39	1643.36	1630.14	1630.14	1631.84	1646.53	1642.64	1648.09	1647.76	1651.72	1654.98	1652.24	1655.76	1653.74	1631.57	1638.99	1645.58	1649.48	1651.36	1649.97	1652.9	1655.36	1645.27	1656.76	1652.24	1627.88	1630.07	1638.49	1641.61	1655.64	1658.88	1646.35	1656.52	1651.95	1657.78	1639.88	1644.56
11.885000	1637.94	1639.08	1637.28	1655.2	1658.83	1649.56	1657.83	1653.03	1655.19	1649.93	1650.43	1652.25	1656.31	1642.89	1630.78	1627.7	1629.86	1645.16	1644.13	1648.46	1647.03	1650.36	1654.74	1653.44	1655.59	1654.68	1630.48	1636.46	1644.21	1648.27	1653.9	1652.9	1652.72	1655.51	1645.77	1658.74	1650.85	1629.24	1629.08	1634.52	1641.99	1654.5	1660.3	1648.38	1652.08	1652.22	1659.39	1642.91	1644.07
12.380000	1637.16	1636.55	1634.4	1654.25	1657.58	1650.27	1658.78	1654.47	1654.86	1650.16	1652.45	1653.25	1656.84	1643.22	1631.29	1628.23	1630.21	1647.71	1642.59	1650.15	1644.98	1650.44	1656.16	1651.19	1655.97	1653.06	1631.4	1638.18	1645.71	1650.9	1650.1	1650.84	1652.48	1654.18	1644.91	1659.17	1652.09	1625.87	1627.95	1635.03	1641.9	1656.13	1659.52	1646.25	1653.07	1653.01	1656.99	1641.12	1644.47
12.876000	1638.26	1637.09	1635.52	1656.41	1658.31	1648.63	1657	1653.05	1653.57	1652.07	1651.24	1650.61	1658.4	1643.76	1630.71	1630.58	1630.43	1645.75	1642.7	1650.82	1646.19	1649.53	1655.36	1651.36	1653.59	1652.89	1630.66	1640.86	1646.41	1649.98	1652.25	1650.17	1653.16	1655.54	1645.26	1656.07	1652.88	1627.32	1627.63	1636.53	1642.84	1656.31	1658.28	1646.46	1652.51	1651.62	1657.23	1641.3	1645.18
13.371000	1640.08	1636.92	1635.42	1653.82	1657.39	1650.65	1658.84	1651.58	1654.76	1650.59	1652.88	1652.21	1655.68	1642.92	1628.98	1627.86	1631.89	1645.87	1644.53	1649.37	1647.54	1649.73	1652.64	1651.61	1655.2	1652.42	1631.1	1641.02	1645.84	1647.42	1651.36	1650.48	1652.9	1653.93	1645.2	1655.36	1651.03	1628.06	1627.78	1634	1641.94	1654.44	1659.15	1647.77	1653.36	1651.05	1657.48	1641.4	1644.09
13.866000	1638.99	1636.93	1635.07	1654.4	1659.45	1651.39	1657.86	1652.86	1654.87	1648.64	1652.65	1653.09	1658.9	1641.21	1630.08	1629.89	1629.14	1647.53	1644	1648.02	1646.58	1650.75	1654.02	1650.01	1654.94	1653.86	1633.43	1637.02	1644.98	1647.91	1652.18	1649.65	1653.62	1653.22	1645.03	1658.52	1648.67	1627.57	1626.64	1635.24	1642.11	1655.34	1658.82	1647.2	1654.85	1652.93	1659.33	1640.22	1645.67
14.361000	1637.73	1636.39	1635.67	1653.75	1657.42	1649.5	1657.57	1652.23	1653.73	1649.21	1652.3	1651.24	1656.96	1643.98	1631.86	1629.62	1631.21	1646.9	1642.55	1647.04	1646.77	1651.14	1652.43	1650.67	1655.28	1654.01	1632.52	1638.17	1645.4	1650.06	1652.96	1649.73	1653.83	1655.85	1645.87	1657.38	1651.35	1627.73	1629.08	1635.64	1644	1655.56	1658.29	1645.86	1653.21	1652.03	1656.68	1640.35	1643.41
14.857000	1639.44	1639	1635.79	1654.11	1657.05	1649.51	1655.04	1652.86	1654.82	1648.84	1651.53	1652.51	1657.88	1641.46	1629.33	1629.94	1631	1645.99	1645.77	1648.18	1646.36	1650.21	1653.86	1652.2	1656.2	1653.98	1632.48	1639.29	1645.06	1647.98	1651.19	1648.54	1651.57	1656.07	1642.47	1658.81	1650.17	1627.91	1627.74	1635.79	1642.48	1654.32	1657.25	1646.08	1652.35	1651.46	1654.67	1640.67	1646.37
15.352000	1638.97	1635.48	1635.07	1653.78	1657.91	1651.3	1657.68	1652.57	1655.09	1649.26	1651.35	1652.82	1660.06	1639.83	1629.77	1629.39	1630.86	1644.46	1641.64	1648.02	1646	1651.54	1654.81	1650.2	1655.52	1654.02	1632.24	1637.96	1646.64	1649.28	1652.18	1649.32	1653.33	1655.25	1644.2	1658	1652.36	1625.37	1627	1634.21	1642.29	1655.3	1660.13	1648.54	1651.72	1650.93	1658.3	1639.51	1643.65
15.847000	1640.08	1637.08	1635.07	1654.82	1657.28	1649.8	1658.86	1651.81	1653.75	1649.27	1650.88	1653.34	1657.82	1642.56	1629.24	1630.21	1628.87	1648.12	1645.04	1646.96	1646.3	1648.86	1655.57	1651.18	1654.02	1653.2	1628.83	1636.9	1644.85	1649.74	1650.1	1651.19	1651.85	1653.68	1645.54	1657.81	1651.67	1626.81	1627.51	1634.51	1641.02	1652.92	1658.76	1648.41	1652.85	1650.72	1657.38	1640.78	1642.59
16.341999	1639.6	1635.5	1634.62	1655.02	1658.44	1650.06	1658.08	1653.18	1655.64	1649.47	1650.49	1652.04	1655.78	1642.16	1631.16	1630.1	1631.21	1646.48	1643.86	1648.69	1645.79	1649.91	1654.78	1648.96	1657.11	1652.64	1632.77	1638.14	1646.63	1650.22	1652.78	1648.14	1652.51	1656.27	1644.11	1657.53	1651.08	1627.15	1627.2	1635.02	1642.13	1653.66	1659.25	1647.85	1652.75	1654.3	1658.66	1640.97	1644.3
16.837000	1638.7	1637.03	1633.86	1655.24	1656.72	1650.96	1657.95	1654.18	1653.15	1651.14	1649.99	1653.18	1657.23	1643.69	1632.38	1629.62	1630.24	1646.27	1644.78	1647.68	1645.03	1649.67	1655.74	1650.64	1656.59	1654.02	1633.18	1639.33	1646.52	1649.51	1652.52	1647.22	1654.62	1656.85	1644.36	1658.43	1650.93	1627.39	1628.73	1635.04	1638.88	1654.16	1659.69	1645.38	1652.76	1650.82	1656.31	1640.92	1644.42
17.332001	1639.46	1635.51	1634.67	1654.58	1656.42	1650.12	1658.84	1654.81	1653.4	1647.99	1650.4	1654.81	1655.43	1642.12	1631.97	1629.14	1629.88	1646.52	1642.01	1647.2	1645.37	1651.8	1653.04	1648.97	1651.9	1652.3	1632.22	1639.08	1645.29	1648.4	1652.92	1650.88	1652.35	1654	1644.38	1656.82	1650.1	1625.88	1625.94	1635.03	1641.74	1655.36	1659.89	1646	1653.02	1652.29	1657.1	1640.58	1645.19
17.827999	1638.66	1638.44	1635.82	1654.61	1657.76	1652.62	1658.1	1652.63	1653.71	1650.48	1651.35	1652.91	1657.61	1640.17	1629.76	1631.03	1630.06	1647.26	1644.18	1647.06	1646.11	1649.51	1655.77	1651.38	1653.37	1651.53	1632.52	1639.22	1645.12	1647.54	1651.28	1648.52	1652.13	1655.78	1643.73	1657.01	1651.02	1627.8	1627.79	1635.37	1642.48	1654.97	1658.95	1646.99	1651.52	1650.7	1657.89	1642.14	1644.69
18.323000	1638.47	1637.02	1636.86	1654.98	1656.77	1650.81	1656.66	1652.88	1653.87	1651.17	1650.68	1652.8	1656.41	1644.07	1631	1630.19	1631.81	1645.8	1644.31	1648.15	1646.37	1650.07	1655.93	1651.38	1655.74	1651.7	1634.16	1637.88	1645.36	1651.62	1653.58	1651.04	1652.22	1656.41	1645.45	1657.8	1651.35	1627.25	1628.59	1635.96	1640.32	1653.14	1660.45	1646.62	1653.14	1651.24	1658.95	1640.85	1644.67
18.818001	1639.64	1637.87	1634.64	1653.62	1659.28	1651.83	1657.92	1654.01	1653.39	1648.6	1649.67	1651.3	1657.2	1643.61	1630.29	1630.3	1631.48	1648.52	1643.19	1649.44	1645.33	1649.29	1653.54	1649.99	1654.59	1653.66	1633.15	1639.84	1645.9	1650.67	1652.65	1650.48	1651.99	1655.83	1644.67	1657.58	1649.79	1627.27	1629.13	1633.31	1641.35	1656.29	1658.36	1648.03	1652.06	1651.93	1657.83	1640.91	1644.93
19.313000	1638.98	1639.18	1634.98	1654.73	1657.32	1649.58	1658.54	1653.77	1652.85	1650.58	1651.01	1655.34	1656.58	1643.34	1631.4	1628.53	1631.69	1644.79	1642.45	1647.85	1647.61	1649.25	1655.84	1651.07	1654.93	1652.77	1632.31	1638.81	1646.63	1648.07	1652.29	1650.55	1653.32	1655.18	1643.98	1656.63	1651.85	1625.59	1627.03	1635.08	1641.4	1655.53	1660.79	1646.47	1653.68	1652.47	1657.82	1642.12	1644.69
19.809000	1638.28	1638.02	1634.84	1654.08	1659.21	1650.18	1657.54	1652.19	1653.58	1648.15	1651.98	1652.08	1655.39	1640.36	1629.67	1629.82	1631.85	1646.95	1642.41	1649.04	1646.28	1650.35	1654.17	1651.4	1653.92	1653.67	1630.72	1638.62	1644.44	1648.97	1651.17	1648.93	1651.41	1656.35	1644.6	1657.43	1649.32	1628.15	1630.53	1638.14	1641.68	1654.96	1658.58	1646.46	1652.8	1652.37	1655.18	1640.69	1643.51
20.304001	1638.11	1636.93	1635	1651.95	1655.84	1649.84	1657.75	1654.3	1655.57	1648.6	1651.18	1652.18	1657.1	1642.32	1630.79	1627.62	1629.88	1645.28	1644.65	1648.06	1643.27	1650.91	1653.92	1649.51	1655.84	1653.44	1633.82	1638.73	1645.15	1651.01	1652.77	1649.23	1652.05	1656.12	1642.64	1657.09	1649.85	1626.91	1628.36	1635.67	1642.27	1657.93	1657.4	1644.8	1651.93	1652.22	1656.38	1641.64	1645.64
20.799000	1639.06	1637.69	1633.02	1655.67	1658.42	1650.22	1659.96	1652.84	1653.9	1650.76	1650.46	1651.47	1657.81	1640.14	1629.41	1629.58	1632.46	1646.69	1645.19	1647.27	1646.11	1650.89	1653.95	1649.52	1654.31	1653.51	1632.22	1637.33	1644.86	1650.91	1652.19	1649.53	1651.07	1654.99	1643.88	1658.01	1648.81	1625.96	1628.05	1634.4	1640.94	1656.42	1658.96	1647.01	1652.78	1653.89	1657.06	1638.78	1645.5
21.294001	1638.94	1636.83	1634.12	1653.4	1656.88	1652.23	1657.11	1652.77	1655.79	1649.8	1651.34	1654.29	1656.42	1642.98	1629.7	1632.43	1630.88	1649.48	1645.15	1648.07	1645.53	1652.14	1656.28	1652.41	1657.13	1653.42	1634.01	1638.72	1646.94	1650.47	1653.27	1648.12	1651.48	1655.33	1644.93	1656.74	1651.41	1626.7	1628.69	1637.78	1640.51	1655.36	1659.83	1648.42	1653.05	1650.43	1657.52	1639.46	1643.97
21.789000	1637.44	1638.17	1634.51	1654.84	1658.3	1650.05	1658.16	1651.4	1654.5	1648.98	1651.83	1652.03	1657.91	1643.24	1631.08	1631.35	1632.43	1648.21	1642.76	1648.57	1645.7	1651.24	1653.67	1650.72	1652.75	1653.75	1630.41	1639.03	1645.71	1650.17	1651.94	1650.37	1652.31	1654.3	1645.69	1658.1	1650.83	1626.52	1628.17	1635.49	1640.68	1655.16	1659.41	1644.55	1653.73	1651.14	1656.54	1642.18	1643.61
22.285000	1638.18	1636.56	1635.04	1655.33	1659.14	1650.52	1656.49	1651.29	1654.51	1648.38	1648.76	1651.77	1657.36	1641.25	1631.47	1626.69	1629.14	1644.5	1643.4	1646.85	1646.82	1648.48	1652.08	1652.18	1655.14	1652.16	1631.94	1640.44	1644.41	1648.27	1651.72	1649.98	1652.53	1654.36	1644.65	1657.25	1651.96	1626.49	1628.56	1637.47	1640.7	1655.7	1656.77	1645.42	1651.92	1652.88	1655.78	1640.26	1644.51
22.780001	1637.85	1636.28	1635.61	1655	1658.61	1650.47	1656.32	1652.78	1653.51	1651.93	1650.57	1653.28	1657.64	1642.08	1630.86	1631.09	1630.61	1645.62	1644.25	1646.69	1646.07	1649.96	1654.17	1650.51	1653.95	1652.39	1632.75	1638.94	1645.56	1651.79	1651.19	1651.01	1651.71	1653.66	1644.5	1656.35	1650.75	1628.76	1628.95	1637.57	1642.25	1653.2	1659.91	1649.04	1653.23	1650.35	1656.22	1641.22	1644.43
23.275000	1636.74	1637.37	1635.56	1653.36	1660.11	1648.76	1658.19	1652.57	1654.43	1650.39	1649.59	1653.4	1656.48	1641.46	1629.31	1628.89	1631.36	1645.48	1643.8	1648.63	1646.35	1650.22	1654.9	1648.8	1653.08	1652.9	1631.75	1640.57	1646.1	1649.37	1653.3	1650.61	1651.11	1654.37	1642.48	1657.83	1650.21	1627.28	1629.72	1636.97	1640.3	1655.63	1660.03	1648.6	1653.62	1651.77	1657.04	1642.1	1645.83
23.770000	1637.84	1636.29	1633.93	1654.84	1656.17	1649.4	1656.32	1651.54	1650.79	1650.81	1652.61	1652.93	1656.8	1643.48	1629.7	1627.9	1631	1646.93	1644.66	1648.35	1647.67	1650.08	1653.37	1650.95	1654.76	1650.3	1631.04	1639.28	1644.02	1649.14	1653.24	1649.22	1651.13	1655.44	1646.21	1658.49	1652.02	1626.73	1627.81	1634.43	1640.58	1654.86	1658.5	1647.8	1651.85	1650.79	1656.03	1642.56	1643.24
24.264999	1638.58	1638.35	1635.32	1653.43	1657.53	1648.93	1659.26	1651.95	1652.93	1649.84	1651.63	1652.62	1657.14	1643.3	1633.25	1631.29	1630.56	1647.29	1643.21	1648.41	1647.6	1649.94	1653.59	1650.68	1653.88	1652.96	1634.76	1639.44	1645.84	1649.61	1654.34	1649.75	1651.37	1655.04	1645.89	1656.98	1651.3	1626.26	1627.64	1635.6	1643.74	1655.29	1658.49	1646.22	1652.7	1651.13	1656.88	1640.82	1645.46
24.761000	1638.82	1636.8	1636.45	1655.8	1658.56	1650.72	1657.63	1651.13	1655.68	1649.12	1651.58	1651.75	1655.57	1643.41	1629.74	1629.51	1631.45	1645.05	1642.65	1646.87	1647.8	1649.53	1652.64	1649.04	1654.34	1651.62	1630.14	1639.36	1645.82	1648.33	1650.95	1647.66	1652.76	1653.55	1643.68	1658.38	1650.6	1625.88	1626.97	1637.18	1641.01	1655.2	1659.42	1646.7	1649.95	1652.23	1656.87	1640.48	1642.73
25.256001	1640.17	1638.19	1635.5	1653.62	1658.32	1648.11	1656.66	1653.4	1654.53	1648.12	1650.05	1651.25	1655.93	1639.93	1631.44	1627.9	1627.77	1645.46	1642.09	1646.38	1644.62	1651.11	1651.98	1648.08	1655.4	1651.39	1631.22	1634.96	1645.57	1649.27	1650.36	1648.54	1653.08	1655.39	1645.03	1657.45	1650.11	1628.36	1627.88	1635.54	1640.73	1655.15	1657.35	1646.21	1652.92	1650.22	1657.03	1641.57	1643.78
25.750999	1638.64	1636.46	1635.51	1654.32	1657.76	1650.3	1657.11	1651.44	1653.43	1649.9	1651.55	1653.89	1655.57	1641.47	1630.94	1628.87	1629.26	1644.63	1643.09	1649.32	1645.75	1650.08	1653.96	1650.21	1654.38	1653.79	1631.15	1637.87	1646.34	1648.98	1651.56	1648.18	1651.7	1654.55	1642.26	1656.67	1649.9	1628.26	1627.8	1636.48	1640.91	1654.37	1660.05	1646.98	1652.49	1652.35	1656.56	1639.54	1645.53
26.246000	1639.74	1636.63	1635.48	1653.84	1660.14	1650.15	1658.96	1652.07	1655.85	1648.28	1650.53	1652.24	1654.81	1642.23	1630.55	1627.92	1632.43	1646.74	1643.37	1648.64	1646.7	1650.51	1654.4	1650.98	1655.53	1654.45	1632.1	1638.05	1645.56	1650.74	1652.55	1651.6	1649.07	1655.33	1643.88	1657.52	1651.71	1625.67	1629.59	1636.89	1639.73	1655.45	1659.97	1648.35	1651.34	1651.08	1658.38	1639.78	1642.04
26.742001	1638.6	1639.79	1632.53	1653.4	1658.51	1648.42	1658.51	1654.12	1654.47	1649.92	1653.4	1654.2	1655.57	1640.43	1629.63	1629.11	1630.38	1644.66	1641.69	1647.77	1646.04	1650.24	1653.43	1650.92	1654.9	1651.55	1631.03	1636.1	1643.87	1648.76	1649.97	1647.88	1650.28	1652.72	1643.53	1656.88	1650.17	1624.94	1626.46	1635.1	1638.6	1652.47	1660.42	1646.68	1651.33	1652.23	1655.46	1641.24	1644.02
27.237000	1638.64	1638.7	1636.9	1655.13	1656.5	1651.07	1658.44	1650.97	1653.59	1650.23	1651.22	1651.98	1655.04	1641.8	1630.18	1629.06	1630.23	1645.67	1641.96	1648.16	1645.63	1652.31	1654.09	1651.03	1652.41	1652.59	1633.5	1637.7	1644.93	1649.19	1652.14	1648.73	1653.14	1654.07	1643.73	1656.98	1649.29	1628.1	1627.52	1633.45	1641.11	1656.14	1659.31	1647.32	1651.3	1650.03	1657.17	1640.85	1641.78
27.732000	1640.58	1637.2	1635.86	1655.45	1657.55	1650.33	1657.21	1652.58	1652.94	1648.17	1651.65	1651.94	1657.2	1641.76	1630.57	1628.68	1631.1	1646.63	1643.02	1646.78	1647.2	1648.58	1653.25	1651.93	1654.73	1651.22	1630.08	1639.03	1644.62	1648.48	1652.52	1646.98	1649.74	1652.68	1644.98	1657.77	1651.1	1627.17	1627.35	1635.39	1640.51	1656.02	1660.11	1649.43	1653.77	1650.55	1656.24	1637.43	1643.57
28.226999	1638.43	1637.76	1634.62	1655.3	1658.75	1650.05	1656.73	1651.61	1654.18	1649.96	1650.35	1653.16	1655.35	1641.99	1629.86	1630.14	1629.76	1646.93	1644.27	1649.57	1646.7	1649.8	1654.45	1649.74	1652.91	1652.33	1632.37	1636.91	1647.83	1650.99	1653.3	1648.18	1652.96	1654.53	1647.89	1658.97	1650.48	1627.87	1626.54	1633.41	1641.67	1655.54	1658.26	1647.15	1651.88	1651.31	1657.39	1638.87	1642.67
28.722000	1637.9	1638.07	1634.72	1652.73	1655.69	1649.29	1656.85	1652.98	1653.73	1649	1648.32	1651.07	1655.71	1640.96	1628.19	1629.83	1632.35	1644.23	1643.3	1648.49	1646.39	1648.66	1652.2	1649.86	1651.93	1652.49	1628.58	1635.71	1646.54	1649.76	1649.73	1648.65	1651.29	1653.5	1643.99	1657.54	1650.23	1627.29	1630.21	1634.69	1640.68	1657.06	1658.67	1648.2	1651.64	1651.51	1657.19	1641.27	1643.99
29.218000	1637.37	1636.42	1634.39	1654.56	1656.39	1651.18	1657.88	1650.56	1652.39	1647.62	1651.97	1650.72	1654.23	1642.39	1629.42	1628.42	1629.63	1646.51	1645	1646.73	1648.84	1649.93	1653.3	1652.55	1654.24	1652.23	1631.11	1638.94	1646.07	1648.34	1651.28	1649.39	1651.76	1655.27	1645.37	1655.98	1650.51	1628.44	1626.29	1634.29	1641.39	1655.57	1657.22	1647.08	1651.25	1650.52	1655.72	1641.22	1645.91
29.712999	1638.16	1637.62	1634.47	1655.54	1657.22	1649.96	1657.71	1652.51	1652.23	1650.35	1649.99	1650.12	1656.3	1640.79	1627.88	1629.33	1630.43	1646.74	1643.23	1647.55	1645.7	1649.57	1654.14	1650.02	1654.28	1651.86	1631.53	1639.43	1645.39	1649.43	1652.06	1650.66	1650.42	1653.44	1642.17	1655.61	1650.81	1627.53	1628.83	1635.15	1641.88	1655.29	1658.72	1647.75	1655.56	1651.32	1656.28	1640.46	1643.69
30.208000	1637.35	1633.9	1635.14	1652.93	1658	1651.63	1656.24	1652.63	1655.11	1649.29	1651.11	1652.17	1653.71	1643.3	1629.74	1630.09	1628.16	1646.1	1641.43	1647.6	1647.68	1651.14	1654.77	1650.26	1653.07	1653.39	1631.91	1637.41	1643.95	1649.27	1653.43	1650.1	1653.66	1654.84	1642.42	1656.98	1650.2	1629.96	1629.97	1636.22	1641.73	1654.83	1659.45	1649.24	1654.36	1652.62	1656.66	1639.82	1646.35
30.702999	1637.5	1635.32	1633.46	1654.55	1657.89	1648.33	1657.77	1650.8	1652.26	1649.02	1650.47	1653.1	1652.99	1640.3	1631.89	1629.55	1630.38	1644.08	1644.21	1647.1	1646.74	1648.6	1652.36	1650.86	1654.41	1651.08	1632.03	1638.47	1645.25	1648.76	1652	1647.79	1652.51	1656.01	1644.02	1656.9	1650.05	1626	1627.94	1636.41	1640.98	1655.34	1658.32	1645.82	1653.73	1651.84	1656.3	1639.02	1643.64
31.198000	1637.86	1635.76	1634.09	1655.12	1659.63	1650.3	1658.06	1650.98	1653.58	1650.64	1650.9	1650.95	1657.88	1642.3	1631.39	1631.03	1629.93	1646.77	1644.25	1647.66	1646.25	1650	1655.14	1651.28	1653.69	1651.33	1629.68	1637.04	1643.64	1648.32	1652.87	1649.94	1653.53	1653.32	1643.68	1655.73	1648.97	1625.76	1627.92	1636.65	1640.95	1653.49	1659.28	1646.08	1653.45	1650.14	1656.37	1641.23	1644.75
31.694000	1637.74	1635.74	1634.57	1653.25	1656.04	1650.28	1657.61	1652.92	1653.37	1647.88	1652.39	1651.67	1655.89	1641.63	1631.19	1629.18	1630.91	1645.32	1643.14	1646.21	1646.4	1650.04	1654.1	1650.96	1652.44	1651.76	1633.06	1637.35	1644.87	1649.91	1650.35	1649.83	1652.13	1653.63	1644.44	1657.05	1648.42	1626.28	1629.15	1635.49	1639.53	1654.17	1659.14	1647.71	1653.43	1650.38	1657.13	1639.81	1645.13
32.188999	1638.4	1635.59	1634.94	1653.99	1656.02	1650.07	1655.98	1654.21	1654.18	1648.71	1654.27	1652.78	1652.95	1642.07	1629.91	1630.68	1629.28	1648.67	1641.78	1646.61	1644.6	1649.55	1653.68	1652.01	1652.72	1651.9	1632.6	1633.8	1645.47	1648.93	1651.18	1647.54	1652.09	1657.06	1644.18	1658.39	1648.88	1627.72	1627.62	1636.45	1641.94	1655.35	1659.7	1646.12	1652.18	1651.24	1655.5	1641.4	1644.7
32.683998	1637.27	1637.59	1633.85	1654.19	1658.53	1650.19	1657.71	1653.28	1652.23	1647.93	1651.54	1653.85	1656.61	1641.62	1632.06	1628.22	1631.15	1646.89	1642.4	1645.82	1646.94	1651.63	1653.72	1648.81	1654.58	1653.61	1630.45	1639.52	1643.54	1647.59	1650.86	1647.82	1652.92	1655.26	1644.66	1656.64	1649.77	1626.72	1627.49	1633.58	1640	1654.35	1660.45	1648.2	1650.29	1650.42	1655.8	1642.38	1643.43
33.179001	1637.72	1638.45	1635.91	1654.98	1657.2	1648.18	1659.28	1652.65	1653.1	1648.39	1650.01	1653.41	1655.74	1643.51	1631.45	1631.55	1631.69	1647.5	1642.17	1647.38	1645.18	1649.24	1654.56	1648.42	1653.6	1651.59	1633.76	1639.94	1646.12	1648.63	1650.9	1649.15	1651	1654.96	1644.65	1659.14	1649.95	1626.64	1626.65	1634.1	1640.51	1653.73	1657.79	1645.78	1652.46	1652.86	1657.07	1639.67	1642.72
33.674000	1638.08	1638.99	1634.54	1654.3	1659.27	1649.95	1657.16	1651.65	1652.27	1650.4	1651.09	1652.75	1654.2	1642.29	1631.48	1628.94	1630.73	1645.95	1641.8	1649.02	1645.8	1648.71	1655.03	1649.75	1655.02	1651.64	1632.94	1639.4	1643.79	1647.78	1652.14	1648.54	1650.38	1655.85	1643.77	1656.33	1650.14	1628.41	1628.88	1636.86	1641.65	1654.82	1659.77	1648.05	1652.18	1653.02	1657.05	1640.91	1642.7
34.169998	1639.44	1637.25	1634.53	1654.32	1657.11	1650.31	1657.25	1650.99	1652.74	1649.26	1647.68	1653.58	1656.54	1642.25	1629.59	1630.1	1627.9	1644.61	1643.99	1646.71	1645.14	1648.4	1653.65	1648.83	1653.86	1649.28	1631.55	1636.93	1645.9	1648.68	1650.16	1647.84	1651.84	1655.17	1642.77	1655.92	1648.34	1624.68	1626.76	1634.31	1639.64	1654.44	1659.1	1646.68	1652.61	1651.73	1656.45	1638.38	1643.66
34.665001	1638.82	1636.51	1635.04	1654.34	1657.92	1649.57	1657.54	1650.25	1655.39	1649.28	1649.15	1655.63	1654.19	1641.68	1630.62	1629.39	1631.66	1643.91	1641.43	1645.71	1645.41	1649.74	1654.2	1648.69	1654.31	1651.72	1632.96	1639.4	1644.07	1647.98	1651.45	1648.94	1652.53	1655.45	1642.08	1655.59	1651.94	1625.96	1626.74	1635.18	1641.35	1654.01	1656.28	1647.35	1652.58	1652.61	1656.7	1640.08	1644.39
35.160000	1637.4	1634.47	1635.07	1654.02	1657.93	1650.57	1655.92	1652.37	1653.11	1648.95	1652	1652.92	1655.86	1644.41	1629.32	1629.45	1632.3	1646.34	1643.23	1645.63	1646.78	1649.73	1652.52	1648.86	1653.72	1652.73	1633.25	1638.62	1643.65	1648.89	1651.27	1650.22	1652.82	1652.5	1642.72	1656.84	1649.71	1628.61	1628.76	1633.2	1642.31	1653.45	1657.94	1646.01	1653.42	1650.05	1656.03	1638.45	1644.03
35.654999	1638.34	1638.22	1634.7	1654.18	1657.22	1648.32	1658.38	1652.16	1653.1	1651.05	1649.84	1650.46	1655.52	1642.32	1630.55	1628.44	1631.27	1644.01	1642.86	1648.2	1646.32	1648.63	1652.94	1648.86	1655.99	1651.45	1631.15	1640.53	1645.43	1649.11	1650.2	1650.12	1651.62	1656.46	1643.39	1654.66	1649.1	1626.99	1629.95	1634.53	1641.08	1653.88	1658.27	1645.27	1651.87	1650.16	1655.39	1641.08	1644.38
36.150002	1640.2	1638.22	1634.9	1654.56	1658.7	1648.69	1658.98	1654.28	1653.41	1649.78	1651.09	1652.51	1658.93	1641.42	1629.95	1630.23	1629.91	1647.14	1641.34	1646.09	1643.24	1650.26	1655.24	1649.71	1655.39	1652.48	1631.21	1638.33	1645.32	1647.68	1649.25	1648.88	1652.21	1653.99	1644.51	1657.12	1649.47	1625.69	1628.35	1634.81	1640.21	1655.11	1657.8	1647.31	1651.13	1650.66	1657.81	1641.09	1643.33
36.646000	1639.34	1638.78	1634.47	1653.59	1659.02	1651.06	1659.51	1651.83	1653.65	1649.79	1650.7	1651.78	1655.98	1640.02	1631.01	1630.09	1630.63	1644.65	1642.65	1647.83	1645.77	1649.37	1653.76	1650.02	1653.04	1652.74	1634.82	1640.27	1646.19	1650.22	1653.33	1651.23	1653.85	1654.42	1645.69	1656.58	1653.03	1626.7	1627.91	1634.8	1642.57	1653.28	1657.9	1646.05	1653.02	1652.28	1657.6	1640.46	1644.51
37.140999	1637.77	1637.95	1636.21	1655.62	1657.86	1650.75	1657.81	1651.98	1652.57	1649.79	1651.99	1651.37	1655.85	1642.22	1630.46	1630.31	1630.38	1647.94	1642.82	1647.63	1646.75	1648.57	1652.68	1648.18	1654.09	1653.15	1633.81	1637.25	1645.95	1649.97	1651.55	1649.05	1651.24	1654.45	1643.2	1655.89	1652.9	1627.58	1628.58	1634.27	1641.76	1656.31	1657.99	1646.9	1651.7	1650.97	1655.86	1636.5	1643.36
37.636002	1639.26	1636.26	1633.69	1654.79	1657.77	1651.1	1657.92	1650.62	1655.62	1649.84	1653.35	1651.5	1656.48	1641.01	1632.27	1627.68	1631.49	1646.33	1643.19	1647.7	1647.35	1649.5	1654.59	1649.95	1653.99	1651.09	1631.67	1637.67	1644.88	1649.38	1652.23	1647.59	1653.54	1652.69	1643.62	1655.33	1649.85	1628.11	1626.94	1634.3	1641.7	1654.56	1657.61	1645.8	1652.34	1649.84	1655.32	1640.61	1643.88
38.131001	1637.32	1638.37	1635.04	1651.96	1657.62	1649.11	1657.8	1651.64	1650.76	1648.95	1650.43	1650.71	1655.03	1640.28	1629.92	1629.45	1629.43	1646.92	1644.57	1645.9	1645.85	1650.78	1651.15	1649.64	1653.2	1651.94	1631.96	1637.74	1642.84	1649.94	1650.48	1647.21	1650.36	1650.62	1642.73	1656.62	1651.54	1627.17	1628.45	1632.83	1638.96	1654.94	1657.44	1646.3	1651.74	1649.39	1655.43	1640.42	1642.54
38.625999	1639.24	1638.08	1634.63	1656.01	1657.64	1648.51	1656.7	1651.5	1651.58	1649.02	1649.04	1653.58	1656.36	1641.95	1629.49	1628.39	1630.32	1646.5	1643.02	1647.7	1645.95	1647.41	1653.09	1649.6	1655.43	1651.36	1632.5	1638.44	1646.78	1649.63	1651.2	1649.34	1652.35	1655.33	1644.92	1655.64	1650.75	1628.46	1625.33	1633.69	1640.35	1655.06	1655.8	1645.54	1652.49	1651.47	1656.42	1639.49	1643.72
39.122002	1637.69	1636.01	1633.79	1654.03	1657.39	1649.05	1656.24	1653.02	1653.23	1646.34	1651.93	1650.79	1656.24	1642.27	1630.33	1630.21	1629.81	1645.18	1641.13	1645.69	1645.74	1649.24	1654.7	1649.73	1654.21	1652.62	1629.99	1639.28	1643.82	1646.83	1649.96	1647.64	1653.22	1653.92	1643.85	1657.32	1650.31	1627.37	1626.19	1634.67	1640.27	1655.43	1658.35	1646.53	1651.42	1651.58	1655.62	1638.51	1643.24
39.617001	1638.24	1637.21	1634.69	1653.98	1657.52	1651.54	1658.01	1650.62	1652.76	1648.94	1649.32	1651.47	1656.56	1640.59	1630.8	1629.52	1629.51	1646.28	1643.96	1648.72	1648.19	1649.42	1653.04	1651.93	1655.65	1651.75	1631.73	1638.33	1646.37	1649.78	1651.1	1649.25	1652.12	1654.77	1641.97	1657.97	1650.84	1628.84	1627.12	1634.58	1641.18	1655.1	1660.27	1648.65	1651.01	1649.5	1657.1	1641.93	1644.4
40.112000	1639.88	1636.92	1634.4	1653.74	1657.15	1648.12	1657.14	1651.84	1651.73	1651.53	1649.43	1650.83	1655.11	1642.2	1629.51	1629.89	1629.22	1645.38	1642.37	1645.59	1644.96	1648.54	1652.47	1648.57	1652.26	1648.76	1631.63	1638.05	1644.85	1649.85	1651.86	1647.12	1650.42	1654.23	1643.67	1656.6	1650.91	1625.31	1630.95	1634.57	1640.97	1651.56	1658.36	1647.95	1651.42	1649.8	1653.8	1640.34	1641.79
40.606998	1637.93	1636.04	1634.07	1653.35	1657.85	1649.52	1657.93	1649.89	1652.36	1649.24	1649.73	1652.81	1655.24	1641.25	1631.37	1628.69	1632.57	1645.11	1642.55	1647.97	1644.8	1648.91	1653.6	1650.05	1652.82	1653.4	1631.51	1639	1645.83	1649	1650.84	1648.59	1651.28	1654.79	1642.68	1656.77	1650.9	1628	1628.66	1634.28	1641.64	1654.38	1659.42	1647.61	1651.54	1651.95	1654.7	1640.73	1644.66
41.103001	1638.18	1637.52	1633.88	1652.41	1656.48	1648.14	1657.39	1653.07	1650.75	1649.31	1650.1	1652.91	1654.52	1641.36	1631.43	1630.03	1631.45	1644.39	1642.3	1646.68	1646.54	1652.44	1654.65	1650.98	1653.98	1652.3	1632.67	1637.86	1642.88	1648.93	1652.63	1648.57	1651.84	1656.09	1642.62	1656.99	1648.9	1626.63	1628.21	1634.73	1639.08	1653.87	1659.17	1646.92	1651.38	1649.55	1656.64	1637.82	1643.28
41.598000	1639.76	1637.97	1632.82	1652.79	1658.73	1648.97	1657.29	1653.12	1651.59	1648.72	1650.84	1652.21	1654.48	1642.04	1632.41	1629.45	1629.45	1645.05	1640.75	1649.4	1646.51	1651.16	1653.49	1649.14	1655.07	1653.01	1632.94	1639.07	1644.09	1648.82	1652.97	1648.1	1651.42	1653.78	1642.72	1657.14	1649.51	1627.5	1628.33	1634.17	1641.09	1653	1658.44	1647.46	1652.81	1651.95	1654.2	1641.76	1643.89
42.092999	1639.12	1638.61	1634	1654.36	1657.97	1651.57	1657.54	1652.66	1652.02	1649.99	1649.51	1653.6	1654.85	1641.56	1631.85	1628.79	1630.27	1646.64	1643.57	1647.22	1644.45	1650.09	1651.81	1648.95	1655.75	1652.04	1631.96	1638.64	1645.85	1649.74	1651.02	1650.63	1651.86	1654.03	1645.21	1656.51	1649.98	1626.78	1628.2	1633.07	1640.94	1655.47	1658.67	1645.53	1651.42	1652.14	1657.28	1640.8	1643.37
42.588001	1637.88	1635.16	1633.76	1653.51	1658.54	1650.4	1657.33	1652.17	1653.22	1647.7	1649.62	1651.74	1656.06	1641.68	1628.37	1629.27	1632.46	1645.54	1641	1644.51	1645.69	1650.17	1653.03	1651.32	1654.21	1651.33	1632.16	1639.67	1645.72	1648.62	1651.27	1649.92	1650.77	1653.34	1644.01	1655.77	1650.14	1626.51	1628.57	1634.11	1641.75	1654.66	1659.23	1646.97	1653.4	1649.06	1657.58	1640.1	1642.46
43.083000	1638.88	1635.75	1632.64	1653.06	1656.9	1647.78	1656.02	1652.33	1652.56	1649.1	1648.7	1652.12	1656.28	1639.63	1630.22	1627.6	1629.36	1646.64	1641.77	1646.46	1646.88	1648.25	1653.11	1650.45	1653.93	1650.73	1631.96	1638.67	1642.29	1648.1	1650.93	1648.42	1652.71	1653.03	1643.53	1657.08	1649.67	1626.18	1628.02	1633.39	1642.8	1652.58	1658.4	1646.83	1651.01	1651.15	1656.56	1642.77	1643.6
43.578999	1638.68	1634.71	1633.64	1654.38	1654.78	1648.9	1657.76	1651.77	1652.9	1647.23	1650.24	1649.76	1657.25	1642.41	1628.92	1629.53	1627.97	1646.28	1640.49	1647.38	1645.47	1649.17	1651.36	1649.43	1655.36	1651.92	1629.83	1638.84	1643.88	1649.53	1650.67	1647.22	1652.41	1653.93	1646.16	1657.98	1650.41	1627.6	1628.18	1632.94	1641.79	1654.09	1659.04	1647.02	1650.5	1649.3	1657.88	1639.12	1642.31
44.074001	1638.45	1636.58	1635.32	1656.7	1656.94	1649.42	1657.34	1653.45	1654.56	1648.08	1652.72	1653.37	1656.38	1640.97	1629.6	1630.8	1629	1645.26	1644.68	1648.45	1646.67	1648.26	1654.66	1650.36	1654.1	1652	1631.56	1638.09	1645.68	1647.32	1652.45	1649.4	1650.81	1653.82	1643.03	1657.81	1649.21	1626.77	1626.64	1634.66	1641.18	1653.88	1660.39	1644.43	1652.2	1651.56	1654.94	1639.24	1645.36
44.569000	1638.48	1638.03	1634.39	1653.8	1658.31	1647.91	1657.56	1652	1654.17	1651.4	1651.49	1649.79	1656.88	1640.94	1629.4	1631.63	1630.7	1645.44	1643.35	1647.72	1643.93	1650.04	1654.82	1648.97	1651.95	1651.88	1629.4	1637.71	1644.42	1646.28	1652.79	1648.44	1652.57	1653.26	1643.79	1658.1	1648.44	1627.06	1629.67	1634.56	1639.21	1654.87	1661.09	1647.04	1651.62	1649.46	1655.61	1639.93	1643.79
45.063999	1637.28	1637.96	1635.44	1653.39	1658.39	1649.63	1655.47	1651.55	1653.6	1650.78	1653.4	1651.29	1654.12	1644.22	1630.22	1629.53	1629.56	1645.46	1644.34	1647.32	1644.41	1648.87	1654.28	1648.85	1654.63	1652.14	1632.41	1637.8	1645.24	1648.8	1652.99	1649.11	1651.17	1655.47	1644.56	1656.46	1651.23	1627.4	1626.59	1632.85	1641.2	1654.45	1658.76	1646.28	1651.32	1650.88	1656.32	1641.29	1644.41
45.558998	1637.78	1636.98	1632.74	1654.9	1658.81	1650.37	1657.67	1652.69	1650.57	1650.76	1652.72	1651.42	1657.57	1642.7	1629.06	1629.61	1630.74	1646.98	1643.16	1647.74	1644.31	1649.09	1653.92	1650.35	1653.88	1651.71	1632.61	1637.89	1644.85	1648.39	1653	1647.92	1650.95	1653.38	1644.24	1657.81	1649.63	1626.79	1628.42	1634.6	1639.3	1654.54	1657.45	1645.37	1650.98	1649.93	1655.96	1639.31	1644.68
46.055000	1639.62	1637.49	1633.25	1654.56	1656.19	1648.07	1656.66	1652.79	1653.18	1648.71	1652.1	1652.69	1656.13	1640.63	1630.46	1628.73	1630.67	1644.9	1642.8	1645.83	1646.58	1648.93	1652.88	1650.36	1652.71	1651.14	1632.15	1638.63	1644.54	1647.45	1650.25	1650.3	1651.91	1653.16	1642.62	1655.24	1650.73	1625.25	1628.36	1633.64	1639.55	1654.67	1658.24	1646.53	1649.98	1647.49	1653.96	1641.75	1642.98
46.549999	1637.9	1636.89	1634.55	1655.64	1657.25	1648.37	1658.46	1650.1	1656.21	1648.5	1651.12	1651.5	1654.43	1642.46	1630.03	1628.18	1628.54	1645.49	1641.46	1646.32	1646.04	1649.29	1653.06	1648.86	1653.64	1652.34	1632.19	1638.03	1644.55	1649.22	1650.79	1649.98	1652.84	1652.62	1643.37	1657.04	1649.24	1627.41	1626.77	1634.73	1639.59	1654.46	1655.43	1647.08	1652.58	1650.48	1655.85	1641.43	1643.85
47.044998	1637.7	1637.1	1634.8	1655.23	1658.8	1648.61	1656.7	1650.34	1653.85	1647.68	1649.9	1650.73	1656.36	1640.53	1629.85	1631.33	1632.13	1645.04	1642.27	1647.01	1648	1649.66	1652.5	1650.82	1652.27	1654.11	1633.45	1638.69	1645.9	1647.31	1651.43	1649.92	1651.2	1652.23	1643.41	1655.86	1652.04	1626.69	1628.85	1635.09	1640.49	1653.05	1658.13	1647.39	1651.84	1650.52	1654.38	1638.57	1643.19
47.540001	1638.47	1635.61	1635.14	1654.59	1657.89	1651.05	1657.58	1652.47	1654.2	1648.56	1651.32	1650.78	1656.01	1643.9	1629.63	1628.96	1630.82	1647.87	1643.63	1645.14	1644.56	1650.39	1654.12	1650.11	1654.83	1655.07	1632.78	1637.82	1643.43	1649.44	1653.1	1647.33	1652.98	1653.95	1642.38	1655.91	1648.19	1626.98	1627.67	1635.71	1641.35	1653.47	1659.39	1646.68	1652.19	1649.16	1655.7	1640.03	1642.89
48.035000	1637.42	1636.66	1633.89	1654.31	1657.67	1648.28	1655.7	1652.03	1653.49	1650.08	1650.02	1651.47	1656.88	1642.28	1629.92	1629.03	1631.38	1646.14	1642.82	1647.14	1648.34	1651.93	1653.55	1648.92	1655.21	1651.95	1631.19	1638.5	1644.93	1648.9	1650.51	1650.29	1652.3	1654.63	1642.97	1657.01	1652.46	1626.45	1627.67	1635.29	1642.62	1653.36	1658.3	1649.08	1652.92	1651.96	1656.49	1641.5	1643.98
48.530998	1637.15	1633.87	1635.39	1652.2	1655.57	1649.94	1658.68	1651.18	1652.23	1649.76	1650.03	1650.77	1655.79	1641.95	1628.37	1630.66	1630.87	1644.68	1643.1	1648.02	1646.42	1649.28	1653.96	1650.77	1653.78	1652.07	1632.54	1640.04	1643.43	1649.26	1651.05	1649.19	1651.31	1652.02	1643.42	1657.84	1651.75	1627.74	1628.18	1634.27	1640.76	1653.8	1660	1645.78	1651.7	1649.83	1656.43	1638.97	1644.88
49.026001	1638.48	1638.12	1633.5	1652.64	1658.07	1649.91	1658.64	1653.49	1654.64	1649.72	1652.77	1651.45	1658.18	1643.07	1630.84	1630.71	1629.95	1645.02	1644.48	1645.19	1644.54	1650	1654.32	1649.85	1655.43	1651.57	1631.67	1639.62	1646.2	1649.92	1652.18	1648.61	1651.4	1656.23	1641.97	1657.55	1650.74	1629.19	1627.92	1634.3	1641.53	1655.41	1658.03	1647.33	1652.52	1652.46	1656.92	1639.7	1644.41
49.521000	1638.38	1638.54	1634.69	1653.62	1657.61	1649.84	1658.47	1653.64	1653.24	1647.93	1650.99	1651.75	1656.34	1643.02	1630.27	1629.72	1630.77	1645.65	1641.5	1647.66	1646.56	1649.81	1653.35	1651.37	1655.14	1651.45	1629.89	1636.42	1644.07	1646.71	1649.72	1647.29	1652.03	1655.68	1645.36	1655.29	1649.13	1627.39	1627.63	1632.51	1640.2	1653.82	1657.41	1646.73	1652.3	1650.94	1656.29	1639.15	1643.41
50.015999	1637.54	1635.89	1635.49	1652.93	1657.76	1648.75	1654.47	1653.51	1652.43	1647.36	1649.52	1649.13	1657.33	1643.18	1630.09	1631.73	1631.13	1647.14	1643.56	1647.11	1647.46	1649.2	1651.86	1650.86	1652.17	1651.95	1631.63	1639.11	1644.28	1648.64	1653.17	1650.83	1651.64	1652.83	1644.6	1655.28	1649.51	1623.76	1628.14	1634.09	1639.2	1655.65	1661.4	1646.15	1651.41	1649.87	1656.9	1639.47	1643.02
50.511002	1635.6	1634.93	1635.42	1654.5	1658.31	1648.27	1657.15	1652.38	1652.86	1646.87	1649.37	1651.93	1655.31	1640.83	1629.95	1629.85	1628.91	1645.17	1645.49	1645.95	1646.43	1647.39	1651.16	1650.12	1654.66	1651.4	1631.56	1639.26	1645.67	1647.59	1653.27	1649.39	1652.62	1651.52	1642.24	1656.07	1650.73	1628.81	1625.78	1634.82	1641.46	1654.34	1659.83	1646.66	1651.05	1648.7	1656.19	1639.59	1644.94
51.007000	1637.36	1637.12	1637.03	1654.32	1656.92	1649.86	1659.16	1652.7	1653.3	1649.83	1651.26	1650.41	1655.71	1643.41	1630.39	1630.25	1629.54	1646.11	1641.94	1648.44	1644.02	1649.19	1652.95	1648.38	1652.34	1652.21	1632.5	1636.01	1644.05	1650.22	1651.09	1649.87	1652.01	1654.22	1643.65	1654.65	1650.9	1626.22	1627.38	1633.59	1643.21	1654.45	1660.29	1645.57	1652.32	1652.12	1654.78	1639.18	1643.64
51.501999	1638.6	1637.45	1632.73	1654	1657.37	1649.1	1657.92	1653.25	1653.6	1649.57	1651.5	1649.97	1658.28	1642.47	1628.69	1629.81	1631.84	1645.52	1641.91	1645.93	1646.76	1649.01	1652	1650.52	1651.24	1654.63	1630.68	1640.24	1644.8	1647.51	1650.97	1649.86	1652.23	1651.81	1643.93	1657.59	1649.96	1628.73	1627.83	1633.26	1639.78	1653.78	1658.33	1645.77	1652.2	1651.22	1656.15	1639.5	1645.13
51.997002	1638.7	1637.28	1633.38	1654.43	1656.81	1649.72	1657.57	1653.79	1651.22	1649.31	1649.93	1648.76	1654.81	1641.01	1628.77	1628.68	1631.07	1643.95	1642.51	1648.56	1648.95	1648.91	1650.98	1651.36	1652.36	1651.69	1629.83	1637.06	1644.94	1647.19	1651.23	1647.56	1649.85	1651.49	1643.08	1655.62	1650.15	1629.09	1628.22	1633.25	1639.91	1653.05	1656.19	1646.65	1652.21	1650.14	1655.3	1640.45	1643.85
52.492001	1638.39	1636.52	1634.5	1653.66	1658	1649.44	1657.42	1652.59	1653.39	1650.1	1649.96	1650.43	1654.35	1641.11	1629.76	1627.88	1631.16	1646.23	1642.73	1645.74	1646.13	1651.6	1653.3	1649.38	1654.49	1653.17	1631.47	1638.02	1646.12	1650.36	1653.16	1648.78	1651.93	1652.59	1645.14	1656.1	1650.54	1626.29	1628.23	1634.13	1640.2	1655.91	1658.08	1647.71	1650.61	1650.45	1654.99	1638.48	1643.09
52.987000	1640.98	1633.77	1634.64	1653.36	1658.16	1650.58	1656.44	1654.25	1653.61	1647.74	1649.96	1650.84	1657.48	1642.91	1629.04	1629.19	1630.58	1645.65	1641.68	1645.65	1643.83	1651.56	1650.85	1648.48	1652.27	1651.98	1630.52	1637.75	1645.05	1649.23	1651.27	1649.21	1652.56	1653.57	1643.34	1658.26	1649.88	1627.39	1629.84	1633.36	1638.17	1654.78	1659.2	1647.76	1652.73	1650.71	1655.48	1641.37	1644.25
53.483002	1636.94	1637.23	1635.01	1655.11	1656.9	1649.58	1659.97	1653.05	1652.17	1649.78	1651.68	1651.17	1657.59	1641.93	1630.28	1629.44	1629.7	1645.55	1641.06	1647.93	1646.43	1651.29	1654.42	1648.83	1653.49	1652.37	1633.24	1638.6	1643.46	1649.81	1652.62	1648.76	1651.78	1652.01	1643.31	1657.5	1653.35	1626.7	1627.54	1634.43	1641.19	1653.05	1657.74	1646.75	1652.83	1652.21	1654.96	1640.79	1645.49
53.978001	1639.5	1637.18	1634.79	1654.48	1658.02	1650.6	1656.42	1653.47	1653.32	1648.69	1651.01	1653.34	1656.11	1641.9	1631.15	1629.49	1628.16	1646.34	1644.17	1647.21	1647.57	1648.36	1653.88	1648.61	1654.17	1650.66	1631.31	1636.98	1644.24	1647.68	1650.69	1648.96	1650.51	1654.86	1645.31	1655.86	1649.04	1626.88	1625.59	1635.37	1640.72	1655.16	1656.9	1646.89	1650.34	1651.01	1654.73	1640.34	1644.85
54.473000	1635.92	1636.87	1633.27	1656.13	1656.69	1648.63	1658.61	1652.94	1653.31	1650.1	1650.32	1651.68	1655.21	1641.69	1631.6	1627.65	1631.13	1642.94	1643.11	1649.79	1644.71	1649.55	1653.62	1648.14	1652.69	1652.8	1630.86	1638.48	1645.6	1647.8	1652.64	1648.74	1649.82	1654.03	1643.29	1657.04	1648.83	1627.5	1629.63	1635.47	1641.4	1653.03	1658.17	1648.27	1651.82	1651.92	1656.44	1639.28	1643.34
54.967999	1638.21	1638.63	1635.6	1654.2	1659.72	1649.99	1657.26	1651.43	1651.97	1648.54	1649.25	1650.63	1653.98	1642.03	1629.38	1629.36	1629.28	1646.11	1643.59	1645.82	1644.91	1648.62	1651.88	1650.33	1652.88	1651.07	1632.14	1637.86	1643.69	1648.93	1650.74	1647.99	1650.34	1654.07	1644.6	1657.15	1649.5	1628.5	1626.63	1633.71	1639.73	1653.7	1658.63	1646.97	1650.77	1652.12	1657.7	1638.17	1640.98
55.463001	1637.82	1635.21	1634.67	1656.68	1659.07	1649.76	1658.2	1650.81	1652.91	1648.71	1652.32	1651.27	1656.18	1643.37	1629.21	1630.48	1631.05	1644.61	1643.95	1648.59	1646.62	1649.5	1654.28	1649.93	1654.7	1652.6	1631.59	1636.86	1644.01	1649.52	1652.28	1649.17	1652.77	1653.46	1644.23	1658.66	1649.31	1626.57	1629.29	1633.12	1641.13	1654.64	1658.85	1648.73	1653.33	1651	1655.37	1639.96	1642.1
55.959000	1641.38	1636.17	1632.77	1654.68	1656.92	1648.78	1657.17	1653.62	1653.99	1647.57	1652.37	1650.49	1658.5	1642.7	1629.9	1628.97	1633.17	1646.72	1642.69	1648.68	1645.49	1650.51	1652.7	1649.6	1654.52	1652.86	1632.04	1638.69	1645.59	1649.02	1652.14	1649.42	1654.81	1652.97	1644.31	1657.18	1651.18	1626.31	1626.49	1634.45	1642.29	1653.34	1659.03	1646.06	1651.86	1650.59	1656.1	1639.64	1644.91
56.453999	1637.58	1635.8	1634.06	1652.66	1656.93	1647.72	1655.5	1653.41	1651.27	1647.2	1649.07	1651.13	1655.27	1642.36	1631.43	1629.14	1630.4	1644.76	1641.16	1645.74	1645.42	1648.85	1653.09	1648.12	1652.03	1652.18	1633.94	1637.77	1644.37	1650.22	1651.58	1647.28	1652.5	1655.45	1642.61	1655.87	1650.38	1629.1	1628.28	1634.42	1641.55	1653.61	1659.7	1646.33	1653.11	1650.49	1655.06	1638.02	1643.54
56.949001	1639.12	1636.25	1635.23	1652.61	1656.08	1648.94	1656.25	1652.65	1651.69	1647.81	1651.87	1650.74	1657.24	1641.39	1630.29	1629.13	1629.92	1644.86	1643.27	1646.52	1645.7	1650.43	1653.84	1649.02	1654.76	1651.63	1631.88	1637.99	1645.21	1646.62	1652.65	1649.9	1649.74	1655.48	1643.83	1657.09	1648.25	1626.28	1629.88	1633.51	1642.15	1652.17	1659.18	1646.54	1651.7	1649.17	1654.74	1641.44	1641.72
57.444000	1640.24	1636.98	1634.62	1651.66	1655.3	1648.33	1657.26	1652.5	1652.29	1648.51	1650	1650.5	1656.1	1641.32	1631.77	1630.15	1630.98	1645.65	1639.99	1649.63	1645.27	1649.69	1654.28	1649.53	1654.57	1651.08	1633.37	1637.11	1645.7	1647.75	1652.1	1649.85	1651.03	1655.2	1644.01	1657.06	1649.16	1627.33	1628.23	1635.02	1640.44	1653.58	1659.98	1646.21	1651.07	1649.6	1655.2	1638.31	1643.97
57.939999	1638.36	1638.09	1633.64	1652.47	1659.66	1647.07	1655.32	1651.7	1653.5	1647.75	1652.29	1651.1	1655.99	1640.47	1629.81	1631.77	1632.51	1646.07	1641.82	1646.41	1645.74	1650.03	1654.88	1648.4	1653.87	1652.63	1632.13	1637.82	1646.31	1649.03	1651.48	1649.71	1652.55	1653.9	1645.2	1656.73	1650.51	1627.24	1629.67	1634.14	1640.6	1654.62	1659.19	1646.54	1651.25	1648.57	1654.92	1639.24	1642.53
58.435001	1637.93	1637.34	1634.11	1653.36	1658.11	1646.87	1658.41	1652.02	1652.18	1648.86	1650.05	1652.74	1655.48	1644.07	1632	1629.98	1629.8	1643.93	1642.88	1647.1	1646.88	1649.89	1654.95	1650.53	1654.29	1651.48	1630.51	1640.04	1644.81	1648.07	1651.05	1648.1	1650.96	1652.04	1643.24	1657.59	1650.1	1627.24	1629.41	1633.75	1640.02	1655.85	1657.6	1648.23	1650.8	1650.56	1655.75	1638.29	1644.01
58.930000	1639.11	1639.5	1634.17	1652.23	1657	1647.65	1655.85	1650.79	1653.26	1649.5	1650.18	1651.71	1657.51	1641.52	1630.47	1630.59	1629.21	1646.12	1643.34	1648.54	1646.86	1651.59	1653.61	1648.81	1654.66	1651.75	1630	1637.49	1645.88	1648.92	1651.75	1649.57	1651.42	1654.46	1643.36	1658.06	1649.58	1627.79	1628.81	1634.9	1639.87	1656.55	1658.66	1647.88	1651.19	1650.7	1655.79	1639.64	1641.92
59.424999	1639.78	1636.8	1634.14	1653.2	1657.94	1649.28	1655.93	1653.04	1652.17	1649.26	1650.46	1651.03	1657.54	1640.73	1627.72	1630.74	1630.3	1646.19	1643.99	1648.95	1646.6	1649.23	1653.97	1651.15	1651.47	1652.08	1629.85	1635.42	1644.9	1647.39	1652.69	1648.95	1652.91	1652.38	1643.82	1657.59	1649.07	1627.36	1626.26	1634.93	1640.24	1653.83	1655.36	1647.59	1651.31	1650.55	1657.07	1639.09	1645.04
59.919998	1641.1	1640.5	1631.98	1654.05	1657.98	1650.63	1655.56	1652.75	1652.84	1648.88	1649.84	1651.86	1656.87	1643.35	1630.71	1628.82	1629.28	1645.57	1643.86	1646.5	1645.08	1648.77	1653.12	1649.49	1652.48	1652.74	1633.74	1638.9	1645.18	1648.69	1651.59	1649.71	1651.96	1652.43	1643.44	1656.61	1648.87	1626.68	1627.32	1633.79	1640.54	1652.48	1657.66	1646.41	1652.5	1650.29	1655.92	1641.46	1643.41
60.415001	1638.55	1637.23	1633.93	1653.64	1657.86	1651.38	1657.61	1652.86	1654.13	1650.24	1652.15	1651.34	1653.68	1643	1630.26	1631.55	1632.3	1647.52	1640.76	1646.61	1644.28	1649.86	1655.13	1648.67	1653.6	1652.27	1632.79	1638.44	1645.98	1647.5	1651.2	1648.96	1653.42	1651.78	1645.95	1658.29	1650.94	1626.42	1629.15	1635.85	1641.19	1652.85	1658.27	1649.27	1651.74	1650.99	1656.64	1640.43	1643.73
60.910999	1639.77	1637.98	1633.69	1653.25	1659.18	1649.2	1658.1	1653.36	1653.32	1648.67	1651.09	1651.34	1656.8	1642.45	1630.29	1632.59	1631.22	1646.69	1645.14	1646.74	1648.25	1651.05	1655.4	1649.58	1653.03	1651.45	1634.87	1639.51	1643.51	1649.79	1652.31	1648.85	1650.76	1653.02	1645.36	1656.27	1651.57	1628.48	1626.49	1634.77	1641.97	1653.27	1659.53	1647.06	1651.11	1651.66	1656.86	1639.49	1645.41
61.405998	1638.15	1636.29	1635.72	1653.86	1657.57	1649.28	1657.99	1652.46	1652	1649.07	1650.61	1653.66	1654.2	1642.12	1630.49	1628.8	1631.05	1645.24	1642.46	1649.02	1646.43	1650.02	1653.25	1650.05	1654	1650.91	1632.08	1640.59	1646.58	1648.71	1649.82	1648.21	1650.82	1652.75	1644.59	1657.7	1650.73	1626.22	1628.21	1636.03	1642	1654.73	1659.11	1645.93	1651.32	1649.07	1656.13	1640.43	1643.33
61.901001	1640.48	1635.11	1634.54	1654.32	1656.64	1650.99	1657.96	1651.84	1653.29	1647.71	1649.71	1653.02	1654.54	1642.32	1629.76	1629.63	1631.1	1646.5	1641.25	1647.29	1644.94	1649.29	1652.31	1648	1655.1	1651.65	1632.31	1639.08	1645.37	1649.08	1651.7	1647.19	1652.24	1654.12	1644.79	1656.24	1649.2	1626.98	1627.47	1636.18	1641.68	1654.69	1657.4	1646.01	1650.85	1648.63	1656.44	1638.78	1644.54
62.396000	1641.02	1637.05	1634.47	1654.43	1660.11	1649.16	1656.99	1653.49	1653.76	1650.1	1650.96	1651.79	1657.35	1642.28	1631.09	1629.66	1630.37	1647.22	1642.54	1647.48	1643.57	1647.98	1653.37	1648.06	1655.43	1652.19	1633.99	1637.63	1646.17	1650.02	1652.78	1647.85	1652.51	1652.98	1644.49	1656.68	1650.8	1628.27	1628.44	1633.71	1640.44	1654.69	1658.87	1647.15	1653.68	1649.26	1657.94	1638.21	1645.82
62.891998	1637.84	1639.15	1634.33	1653.85	1658.07	1650.59	1657.13	1653.61	1652.73	1648.79	1651.68	1650.65	1657.5	1643.01	1630.09	1631.47	1629.37	1646.34	1641.55	1647.51	1646.56	1648.98	1653.51	1650.67	1653.81	1650.53	1631.67	1639.17	1647.1	1649.27	1649.26	1649.18	1651.86	1654.36	1643.27	1656.29	1650.51	1628.98	1627.36	1632.72	1640.48	1654.7	1657.7	1646.98	1652.11	1651.18	1654.96	1640.38	1645.43
63.387001	1639.54	1636.1	1635.6	1655.05	1658.29	1649.35	1657.31	1653.07	1651.93	1649.3	1650.88	1653.09	1655.52	1640.3	1631.85	1628.74	1631.55	1647.97	1644.32	1646.34	1645.94	1651.91	1655.03	1651.31	1653.76	1652.82	1630.15	1638.67	1647.12	1648.55	1651.09	1648.81	1651.53	1654.55	1643.58	1655.57	1649.85	1626.91	1627.82	1635.79	1642.53	1653.3	1657.67	1646.01	1653.08	1651.53	1655.46	1640.45	1645.27
63.882000	1640.3	1635.52	1634.63	1653.77	1658.44	1648.64	1656.76	1651.67	1653.71	1648.05	1650.5	1652.3	1654.45	1641.85	1630.65	1630.95	1631.05	1646.12	1644.02	1648.85	1645.06	1652.06	1653.48	1649.57	1654.15	1653.25	1632.72	1635.86	1643.57	1647.67	1651.53	1651.22	1653.51	1653.65	1644.71	1654.62	1650.38	1627.07	1628.15	1634.26	1642.35	1653.66	1656.63	1645.78	1649.72	1650.91	1654.9	1638.44	1643.16
64.376999	1639.82	1636.91	1633.39	1653.63	1658.01	1648.58	1655.88	1653.2	1651.89	1649.06	1649.77	1650.49	1654.11	1641.76	1630.47	1629.57	1632.38	1645.95	1641.67	1646.57	1644.78	1649.77	1652.5	1648.87	1653.42	1652.17	1633.42	1636.72	1644.98	1646.74	1651.28	1648.57	1651.43	1653.43	1642.61	1655.56	1648.3	1625.72	1627.48	1635.87	1639.48	1653.2	1656.4	1646.17	1652.26	1650.24	1654.61	1641.84	1645.02
64.872002	1638.62	1639.2	1633.82	1653.65	1657.67	1650.26	1661.27	1653.13	1653.93	1648.01	1649.11	1650.45	1656.3	1642.89	1631.6	1631.01	1631.08	1645.55	1642.75	1647.47	1645.46	1648.55	1651.9	1648.78	1653.8	1652.33	1632.39	1637.19	1644.39	1649.42	1649.94	1648.62	1653.35	1651.82	1644.42	1657.12	1649.74	1626.66	1627.58	1631.17	1642.45	1653.24	1657.76	1645.62	1649.98	1651.36	1654.27	1639.86	1645.63
65.367996	1638.91	1638.45	1634.14	1655.27	1657.92	1650.7	1656.7	1651.65	1653.17	1649.06	1649.25	1652.27	1656.47	1642.79	1629.29	1628.28	1631.32	1646.03	1642.36	1646.64	1645.65	1648.37	1654.74	1648.69	1653.81	1650.4	1629.92	1639	1645.2	1649.06	1650.73	1648.49	1652.14	1653.98	1643.5	1657.31	1649.58	1626.71	1628.03	1634.44	1641.24	1653.84	1659.3	1647.03	1651.25	1650.92	1656.64	1639.25	1644.66
65.862999	1641.07	1637.99	1636.28	1654.07	1658.21	1648.33	1657.57	1652.41	1652.91	1649.76	1648.85	1653.3	1655.92	1640.81	1630.41	1628.51	1629.6	1644.76	1643.86	1646.9	1646.9	1649.19	1654.69	1647.78	1655.5	1652.75	1630.7	1638.58	1646.23	1648.63	1652.78	1649.27	1651.55	1654.07	1642.21	1655.97	1651.05	1628.35	1629.76	1635.76	1641.37	1653.9	1659.02	1648.55	1654.5	1650.06	1655.4	1640.6	1644.18
66.358002	1639.59	1638.15	1634.16	1652.51	1657.16	1649.68	1657.5	1652.67	1652.69	1650.17	1651.15	1651.89	1656.03	1642.73	1630.66	1628.96	1631.68	1644.32	1642.87	1647.4	1648.51	1648.51	1653.96	1650.17	1654.59	1651.23	1632.61	1637.05	1643.33	1648.09	1652.36	1648.24	1651.62	1653.93	1644.37	1657.64	1648.82	1626.71	1629.17	1636.14	1642.4	1654.22	1658.66	1646.34	1652.14	1651.23	1655.72	1640.12	1642.79
66.852997	1639.68	1636.02	1635.77	1654.44	1656.45	1648.9	1659.15	1652.86	1652.81	1649.06	1653.29	1651.07	1657.46	1642.78	1631.25	1629.41	1632.16	1646.36	1643.07	1647.16	1646.73	1650.2	1653.53	1649.76	1651.76	1651.03	1632.04	1639.84	1645.27	1648.24	1651.46	1651.36	1652.02	1654.48	1644.53	1657.58	1650.14	1629.13	1629.18	1634.06	1642.78	1654.06	1656.9	1648.69	1652.76	1651.39	1655.14	1638.72	1643.89
67.348000	1639.16	1637	1634.54	1653.22	1656.25	1649.03	1658.67	1651.71	1652.96	1648.78	1650.07	1651.86	1656.03	1644.44	1632.15	1630.08	1630.19	1646.5	1644.11	1646.2	1645.44	1650.67	1653.4	1649.06	1654.74	1650.78	1633.47	1638.33	1645.76	1648.9	1652.61	1647.23	1649.43	1655.55	1645.11	1656.63	1650.17	1627.87	1628.01	1635.67	1639.56	1654.91	1660.11	1645.73	1652.02	1650.3	1653.59	1641.12	1643.37
67.844002	1637.94	1637.77	1632.47	1652.73	1658.64	1649.97	1656.7	1652	1652.51	1649.88	1651.38	1652.1	1656.59	1643.21	1629.6	1629.16	1631.86	1647.52	1644.92	1645.22	1645.63	1652.81	1651.79	1647.66	1655.01	1652.13	1630.52	1639.38	1645.34	1649.16	1654.02	1651.26	1652.12	1656.05	1645.06	1656.66	1650.19	1627.38	1627.66	1634.96	1640.67	1656.03	1657.75	1647.57	1653.01	1652.22	1655.61	1637.53	1644.84
68.338997	1638.34	1637.88	1636.34	1652.41	1655.95	1650.06	1657.51	1652.45	1653.53	1649.76	1651.53	1650.2	1656.62	1642.97	1631.18	1629.75	1632.05	1646.94	1641.36	1646.13	1646.34	1648.39	1655	1649.34	1654.5	1652.37	1633.25	1640.95	1646.1	1650.92	1650.13	1649.02	1650.44	1653.91	1645.87	1657.26	1648.88	1627.23	1627.24	1634.22	1639.94	1655.63	1659.17	1647.67	1653.27	1650.35	1654.77	1638.17	1642.48
68.834000	1638.48	1635.34	1633.82	1655.37	1656.89	1649.7	1657.46	1651.18	1652.02	1650.1	1650.68	1653.6	1657.41	1641.93	1631.31	1629.9	1631.87	1646.52	1642.78	1648.82	1647.94	1651.42	1654.66	1651.84	1655.28	1652.85	1632.77	1637.46	1645.15	1649.59	1653.5	1647.94	1652.26	1655.4	1641.37	1654.99	1650.83	1626.56	1627.94	1634.23	1641.64	1655.8	1657.32	1647.35	1652.96	1648.57	1654.64	1639.32	1644.2
69.329002	1637.2	1637.29	1635.23	1653.14	1657.35	1649.29	1657.31	1652.34	1654.05	1646.56	1651.83	1652.41	1655.45	1641.13	1631.27	1629.7	1631.3	1646.68	1641.73	1648.1	1645.46	1650.24	1652.75	1649.51	1654.87	1653.89	1630.55	1636.67	1645.72	1648.25	1650.39	1648.94	1649.51	1654.35	1643.25	1657.27	1651.05	1629.43	1628.15	1633.76	1641.11	1655.52	1658.76	1646.18	1653.25	1652.66	1656.18	1641.07	1643.52
69.823997	1640.34	1638.06	1634.76	1652.57	1655.92	1648.86	1656.77	1654.88	1653.32	1648.78	1649.65	1651.73	1656.38	1640.9	1630.79	1629.26	1629.5	1647.39	1644.34	1646.76	1646.2	1648.65	1652.87	1648.38	1652.29	1651.23	1633.14	1637.23	1643.76	1648.73	1651.2	1649.5	1653.23	1650.87	1643.44	1657.14	1650.65	1628.78	1627.95	1631.85	1641.48	1654.37	1658.17	1647.57	1653.57	1653.97	1655.02	1640.32	1644.47
70.320000	1640.14	1637.12	1634.25	1652.62	1657.44	1647.17	1657.89	1652.64	1652.68	1648.11	1649.75	1651.97	1654.52	1641.83	1632.5	1628.68	1629.9	1645.73	1643.53	1645.08	1646.38	1649.18	1654.97	1648.59	1653.14	1649.58	1630.76	1638.95	1645.95	1648.99	1651.56	1647.96	1650.67	1654.9	1643.32	1657.61	1649.73	1626.58	1629	1633.6	1641.73	1654.25	1657.99	1646.63	1649.47	1651.38	1655.86	1641.26	1643.76
70.815002	1638.44	1635.59	1632.9	1652.63	1657.85	1648.36	1656.48	1652.8	1652.72	1649.06	1650.45	1651.45	1657.53	1642.98	1631.9	1629.11	1631.62	1645.51	1641.91	1647.29	1645.71	1649.58	1653.49	1649.83	1654.97	1652.45	1633.08	1639.64	1644.72	1650.08	1651.03	1648.13	1652.98	1654.85	1643.66	1657.45	1649.88	1626.86	1628.12	1634.45	1641.08	1654.31	1658.43	1646.8	1651.56	1650.18	1657.44	1637.84	1643.72
71.309998	1640.61	1636.78	1634.04	1654.54	1656.02	1649.19	1658.42	1652.64	1653.64	1649.99	1651.79	1652.42	1656.73	1640.84	1630.14	1630.53	1631.1	1646.34	1643.07	1647.41	1647.49	1648.6	1654.23	1650.9	1653.55	1652.35	1632.2	1637.08	1646.35	1649.94	1651.13	1648.33	1651.6	1655.8	1644.6	1656.48	1648.79	1626.56	1629.29	1634.23	1640.81	1654.32	1658.14	1648.2	1652.83	1650.41	1656.48	1640.25	1643.27
71.805000	1640.41	1637.18	1633.36	1654.44	1657.27	1647.89	1656.5	1650.97	1653.45	1650.68	1652.34	1649.28	1655.21	1642.71	1631.29	1630.88	1633.06	1645.62	1644.73	1649.95	1649.16	1650.79	1653.88	1651.98	1652.73	1652.88	1633.49	1638.8	1643.86	1649.15	1651.48	1649.19	1648.9	1652.46	1644.26	1657.16	1648.37	1627.51	1627.91	1634.19	1641.31	1655.65	1659.11	1649.35	1650.78	1651.97	1657	1638.75	1645.26
72.301003	1639.61	1639.26	1635.52	1654.89	1657.5	1648.83	1658.63	1651.83	1654.22	1648.94	1649.98	1652.53	1655.7	1643.32	1629.34	1629.08	1630.82	1645.09	1644.8	1647.63	1646.08	1650.05	1652.47	1650.7	1654.3	1652.89	1632.7	1638.55	1646.11	1648.53	1652.31	1650.73	1651.52	1653.58	1644.88	1657.9	1652.12	1628.02	1628.7	1636.64	1642.18	1653.33	1658.07	1647.99	1652.12	1651.44	1656.6	1638.91	1644.57
72.795998	1639.36	1638.27	1634.3	1653.24	1658.22	1649.83	1656.31	1651.96	1653.93	1648.03	1649.08	1651.02	1654.75	1642.01	1629.57	1627.92	1630.07	1645.72	1642.44	1649.15	1646.18	1647.65	1653.12	1649.31	1654.25	1649.6	1632.07	1637.1	1645.14	1648.95	1651.71	1647.41	1650.36	1652.35	1644.23	1655.97	1650.61	1626.24	1627.51	1633.69	1641.42	1653.71	1655.15	1645.61	1651.34	1650.13	1655.94	1641.74	1645.79
73.291000	1637.98	1636.61	1634.31	1652.64	1656.53	1650.35	1654.84	1651.01	1652.17	1648.05	1651.94	1650.37	1654.27	1641.81	1629.13	1628.89	1629.9	1645.77	1640.45	1645.05	1643.95	1649.93	1653.16	1648	1652.54	1653.12	1632.88	1639.17	1644.88	1648.8	1651.84	1648.61	1651.54	1654.82	1643.34	1655.81	1649.85	1626.68	1627.17	1632.9	1639.44	1654.98	1657.09	1645.33	1651.98	1650.01	1655.18	1641.59	1644.28
73.786003	1638.64	1636.65	1632.46	1652.37	1656.57	1648.71	1655.1	1651.91	1652.29	1647.63	1649.05	1651.12	1655.09	1639.95	1631.38	1629.35	1629.69	1645.55	1642.29	1646.1	1646.06	1648.87	1652.7	1648.98	1654.13	1652.94	1632.96	1637.58	1644.36	1650.58	1650.92	1646.6	1650.26	1653.63	1643.66	1656.4	1649.44	1628.44	1629.06	1636.45	1643.09	1653.01	1660.17	1648.06	1652.77	1648.72	1655.6	1639.66	1642.86
74.280998	1637.16	1635.67	1634.5	1653.24	1656.81	1648.58	1657.41	1651.33	1653.62	1647.37	1649.66	1650.55	1655.05	1642.35	1630.33	1628.9	1630.46	1643.69	1640.56	1647.21	1646.45	1649.63	1653.48	1647.98	1652.16	1648.46	1632.42	1638.27	1642.78	1650.77	1652.48	1647.64	1649.64	1652.29	1641.12	1656.06	1648.34	1627.98	1627.37	1632.73	1640.73	1653.52	1657.06	1645.42	1652.33	1647.95	1655.55	1639.77	1645.93
74.777000	1637.47	1633.98	1632.41	1652.33	1655.99	1648.1	1654.63	1651.47	1653.05	1647.69	1651.57	1651.52	1654.59	1642.78	1632.47	1628.52	1629.98	1645.61	1642.1	1645.96	1648.03	1649.16	1653.83	1649.58	1651.95	1653.56	1631.52	1637.44	1646.57	1648.52	1651.09	1650.21	1649.41	1652.32	1644.5	1656.21	1651.1	1626.49	1627.74	1632.99	1640.52	1653.07	1658.75	1645.65	1652.43	1651.72	1655.38	1640.46	1643.01
75.272003	1638.62	1636.51	1633.98	1653.78	1657	1649.8	1657.37	1652.42	1656.02	1649.76	1651.05	1650.85	1657.11	1643.15	1629.55	1628.81	1630	1646.2	1642.65	1647.73	1647.63	1649.43	1652.79	1652.07	1653.3	1650.5	1632.64	1637.97	1644.63	1648.56	1651.41	1649.77	1651.03	1653.5	1643.38	1656.36	1648.03	1627.54	1627.62	1633.8	1640.59	1654.95	1656.76	1647.88	1651.6	1649.43	1657.18	1638.65	1642.5
75.766998	1638.14	1638.03	1634.29	1654.44	1656.77	1649.3	1655.36	1653.45	1653.1	1648.77	1651.29	1649.52	1658.96	1642.19	1629	1629.8	1632.03	1646.2	1642.48	1648.29	1646.35	1649.92	1651.55	1648.96	1655.94	1651.73	1632.18	1639.38	1644.69	1650.02	1649.85	1649.06	1650.92	1653.78	1643.03	1657.89	1648.81	1627.14	1629.34	1634.37	1641.35	1652.49	1659.1	1646	1651.3	1651.55	1656.84	1639.44	1642.17
76.262001	1638.65	1635.25	1635.14	1653.85	1657.41	1650.32	1655.7	1651.88	1653.95	1648.61	1650.9	1653.03	1656.97	1641.44	1630.21	1628.44	1631.58	1644.95	1643.37	1646.28	1645.8	1649.38	1650.65	1648.42	1653.75	1651.24	1631.15	1639.04	1644.61	1646.86	1651.22	1647.82	1652.02	1652.32	1644.83	1654.8	1650.38	1627.16	1626.55	1632.18	1639.64	1655.41	1658.61	1646.39	1651.49	1648.77	1655.06	1639.88	1643.73
76.757004	1637.08	1636.76	1633.98	1655.7	1656.73	1648.81	1655.98	1653.28	1650.87	1648.12	1649.23	1652.18	1656.94	1640.87	1632.15	1630.18	1631.65	1647.2	1643.5	1647.32	1646.57	1648.22	1652.85	1650.25	1652.93	1651.15	1631.54	1638.27	1644.51	1647.74	1652.55	1648.7	1650.2	1652.94	1643.99	1656.76	1651.75	1626.15	1628.31	1635.49	1643.47	1654.05	1658.34	1648.42	1650.28	1649.65	1656.62	1639.26	1643.21
77.252998	1639.76	1638.13	1635.38	1654.51	1657.63	1648.24	1658.42	1652.11	1653.78	1648.16	1649.96	1651.82	1654.67	1641.23	1629.97	1629.59	1630.04	1646.42	1643.09	1648.46	1645.68	1649.43	1651.06	1650.02	1651.77	1651.36	1632.58	1638.28	1645.01	1650.34	1652.67	1648.42	1651.88	1654.46	1644.18	1656.48	1650.77	1626.32	1629.82	1633.48	1642.27	1653.66	1658.88	1646.3	1651.34	1652.31	1656.3	1641.28	1643.91
77.748001	1639.13	1636.78	1635.13	1653.85	1657.29	1649.67	1656.77	1654.06	1653.43	1649.89	1648.52	1653.74	1656.14	1644.17	1631.33	1630.88	1633.88	1646.1	1641.61	1647.17	1645.78	1649.87	1653.07	1649.84	1653.36	1652.71	1632.75	1638.94	1643.45	1650.41	1651.8	1648.66	1650.61	1654.15	1643.77	1655.53	1651.19	1628.66	1625.92	1633.98	1642.64	1655.51	1657.69	1646.95	1652.32	1650.65	1657	1640.03	1643.21
78.242996	1641	1636.56	1633.28	1654.82	1656.67	1651.49	1658.88	1653.14	1652.27	1650.49	1653.38	1651.79	1656.38	1641.35	1629.57	1629.47	1630.72	1644.93	1641.12	1647.79	1644.83	1649	1652.48	1648.48	1653.29	1651.17	1630.65	1637.71	1644.33	1646.71	1647.93	1647.73	1649.5	1651.45	1643.79	1656.49	1648.48	1628.32	1627.32	1633.93	1641.71	1655.36	1656.86	1646.34	1650.57	1648.9	1656.05	1640.18	1644.43
78.737999	1638.6	1635.93	1636.14	1655.05	1656.03	1650.66	1656.98	1651.49	1653.59	1649.47	1651.86	1650.9	1654.28	1644.43	1631.79	1631.37	1630.17	1645.65	1640.7	1646.99	1644.56	1648.77	1652.98	1649.54	1652.76	1651.31	1631.3	1638.58	1645.68	1649.09	1649.68	1647.9	1649.69	1654	1644.88	1657.24	1649.6	1628.02	1628.17	1636.1	1640.7	1655.07	1658.58	1645.49	1652.23	1650.74	1655.39	1640.32	1644.45
79.233002	1640.18	1636.78	1634.3	1655.4	1656.14	1648.52	1659.5	1652.21	1654.52	1649.34	1651.22	1648.69	1656.07	1641.77	1630.97	1629.4	1630.84	1647.97	1642.66	1648.22	1646.8	1649.37	1653.34	1649.62	1654.73	1651.84	1632.48	1637.53	1647.76	1649.65	1652.45	1649.44	1650.26	1655.5	1646.15	1657.88	1649.54	1628.82	1627.77	1634.7	1643.05	1650.66	1656.63	1648.49	1652.45	1650.19	1657.23	1641.39	1643.47
79.728996	1639.4	1635.44	1632.88	1654.1	1656.87	1648.07	1657.51	1652.1	1652.57	1649.91	1651.22	1652.97	1656.06	1641.33	1628.83	1630.43	1629.96	1645.74	1644.11	1645.58	1647.69	1651.04	1653.9	1650.3	1652.84	1652.15	1631.94	1640.49	1644.81	1647.79	1651.84	1648.32	1651.98	1653.16	1644.32	1659.64	1651.19	1627.54	1626.92	1633.15	1641.15	1654.25	1659.09	1646.69	1651.7	1650.07	1656.22	1638.94	1644.78
80.223999	1638.6	1636.96	1633.92	1652.95	1657.23	1647.37	1657.49	1652.16	1652.21	1648.14	1651.43	1650.11	1654.31	1641.6	1630.72	1628.8	1632.92	1646.2	1644.57	1646.8	1646.54	1650.39	1652.44	1649.23	1651.87	1651.47	1632.7	1640.33	1643.98	1648.11	1651.97	1647.14	1651.9	1652.84	1645.94	1657.91	1649.67	1627.07	1628.91	1635.59	1641.94	1655.67	1659.03	1647.99	1651.55	1651.26	1656.21	1638.54	1645
80.719002	1639.09	1635.7	1633.94	1654.26	1655.72	1648.55	1656.27	1652.63	1655.12	1650.23	1649.67	1652.11	1655.15	1642.3	1629.74	1629.53	1629.38	1645.83	1641.82	1648.18	1644.33	1650.77	1653.46	1648.02	1653.83	1652.99	1632.51	1638.77	1644.11	1649.31	1650.96	1648.08	1653.45	1653.38	1645.19	1656.92	1649.19	1628.92	1627.31	1634.56	1642.57	1654.54	1656.69	1643.76	1651.68	1651.2	1656.61	1640.37	1644.5
81.213997	1640.56	1638.8	1633.64	1652.64	1658.52	1648.82	1656.03	1654.13	1653.57	1650.33	1650.76	1651.26	1654.25	1643.95	1629.34	1630.26	1632.29	1645.14	1641.12	1647.85	1644.52	1649.56	1651.25	1649.43	1653.38	1652.88	1634.58	1637.04	1646.19	1648.28	1652.03	1649.18	1651.48	1653.18	1641.94	1656.86	1649.4	1627.85	1628.87	1632.81	1639.3	1651.24	1659.13	1645.27	1651.76	1651.16	1656.69	1640.23	1644.82
81.709000	1641.94	1638.12	1633.71	1652.07	1657.36	1646.66	1656.73	1651.93	1653.77	1647.1	1652.93	1653.16	1657.08	1642.04	1629.81	1629.58	1630.55	1646.73	1643.3	1645.5	1645.94	1650.19	1651.91	1649.54	1653.81	1652.2	1630.65	1636.4	1645.25	1646.71	1650.76	1647.76	1654.48	1652.6	1645.78	1657.17	1649.76	1628.86	1626.94	1633.88	1640.47	1655.15	1656.37	1645.88	1651.98	1650.2	1656.35	1640.47	1646.34
82.205002	1639.3	1637.38	1632.89	1654.53	1656.75	1649.7	1654.73	1652.54	1651.44	1648.68	1650.07	1652.94	1654.88	1641.81	1632.27	1630.93	1630.89	1644.97	1641.36	1647.51	1645.98	1649.69	1654.42	1648.86	1654	1651.13	1631.94	1639.54	1644.37	1648.58	1652.15	1647.98	1651.43	1653.64	1643.24	1656	1648.9	1626.13	1629.22	1633.82	1640.29	1652.95	1656.72	1645.75	1651.78	1651.54	1656.16	1641.1	1644.04
82.699997	1637.88	1636.88	1633.64	1651.88	1657.97	1648.72	1656.8	1653.84	1654.85	1649.19	1650.94	1651.22	1654.52	1642.21	1631.93	1629.06	1631.08	1646.98	1642.95	1646.18	1647.31	1648.5	1654.13	1651.13	1654.84	1650.48	1631.57	1637.4	1643.46	1647.1	1650.57	1646.94	1650.81	1653.07	1646.24	1656.17	1650.37	1626.1	1626.01	1634.17	1640.12	1654.79	1657.77	1645.6	1651.43	1650.21	1656.79	1640.95	1642.26
83.195000	1640.28	1636.42	1635.78	1653.44	1656.1	1649.92	1656.12	1652.2	1653.62	1648.62	1651.66	1651.96	1654.36	1643	1631.14	1628.43	1631.54	1644.67	1640.66	1648.16	1646.06	1651.04	1652.6	1649.52	1652.33	1650.09	1631.64	1638.78	1644.22	1647.36	1651.01	1651.35	1650.52	1652.47	1644.56	1656.54	1649.41	1626.54	1627.18	1635.03	1641.51	1653.45	1657.28	1646.73	1651.57	1650.18	1655	1642.42	1644.48
83.690002	1639.06	1637.85	1633.39	1652.48	1657.46	1648.14	1656.8	1650.79	1654.52	1647.64	1651.04	1653.28	1653.79	1641.18	1629.7	1628.63	1631.83	1644.6	1641.71	1646.33	1645.31	1649.07	1654.02	1647.49	1652.69	1651.19	1630.78	1636.79	1644.89	1647.72	1650.18	1649.61	1650.9	1652.44	1642.27	1655.43	1649.52	1628.35	1629.26	1634.21	1642.34	1652.79	1656.08	1649.73	1651.07	1650.9	1656.49	1639.32	1642.93
84.184998	1638.94	1638.35	1634.14	1652.46	1655.43	1647.7	1655.49	1654.87	1654.46	1648.81	1648.75	1649.78	1656.99	1641.53	1628.37	1630.01	1629.97	1646.34	1643.76	1646.14	1646.18	1650.84	1651.9	1650.29	1653.5	1652.82	1632.95	1637.18	1643.44	1649.22	1650.54	1648.12	1652.48	1654.02	1644.42	1658.12	1650.2	1628.52	1628.72	1634.68	1642.34	1654.56	1658.27	1647.63	1650.28	1651.89	1657.18	1640.4	1647.12
84.681000	1637.94	1637.12	1632.99	1654.62	1658.51	1649.01	1657.75	1652.57	1653.28	1649.48	1648.87	1652.39	1656.18	1644.36	1631.83	1629	1629.3	1644.79	1642.09	1647.44	1644.83	1649.35	1652.25	1649.55	1653.18	1652.04	1634.75	1638.11	1645.13	1647.44	1651.7	1648.58	1650.11	1654.11	1644.53	1654.88	1649.43	1626.39	1628.23	1634.07	1641.53	1651.63	1659.96	1643.89	1651.74	1648.79	1657.91	1640.37	1643.6
85.176003	1640.32	1636.95	1633.47	1655.11	1657.22	1648.24	1655.75	1653.14	1653.07	1647.88	1649.59	1651.01	1654.09	1643.71	1629.39	1628.16	1630.46	1644.17	1642.51	1645.12	1644.43	1646.91	1652.09	1646.98	1653.31	1651.34	1632.64	1636.45	1644.54	1648.39	1651.59	1647.7	1650.62	1653	1645.08	1655.99	1649.22	1627.54	1626.85	1631.51	1641.56	1652.9	1657.35	1645.61	1652.58	1650.42	1655.58	1638.36	1643.39
85.670998	1639.31	1638.28	1633.57	1652.89	1657.26	1650.17	1657.18	1652.37	1652.54	1649.82	1650.44	1650.99	1656.34	1641.14	1631.07	1628.89	1632	1645.75	1642.17	1647.24	1645.8	1649.88	1653.17	1649.21	1655.19	1650.57	1632.04	1638.11	1644.15	1649.13	1650.95	1648.22	1650.83	1653.74	1643.86	1654.38	1649.21	1628.46	1626.32	1634.29	1641.24	1654.88	1657.07	1647.55	1650.17	1649.82	1655.18	1639.18	1643.22
86.166000	1638.19	1639.55	1633.85	1654.21	1656.78	1648.82	1658.26	1652.8	1652.05	1648.72	1651.05	1651.14	1655.37	1642.38	1630.69	1629.33	1631.28	1645.64	1643.35	1647.55	1646.03	1651.07	1652.43	1649.97	1652.81	1651.17	1632.21	1637.48	1643.15	1647.7	1652.53	1647.66	1651.24	1654.25	1643.68	1654.37	1648.66	1625.87	1627.27	1635.8	1641.63	1654.61	1659.4	1643.94	1652.95	1650.03	1655.13	1639.82	1644.68
86.662003	1637.82	1636.74	1632.05	1651.8	1655.01	1648.09	1656.73	1652.39	1654.4	1649.32	1649.4	1652.65	1655.8	1642.49	1629.31	1630.26	1629.74	1645.13	1641.95	1647.93	1645.65	1649.93	1653.16	1648.19	1651.91	1652.41	1633.1	1638.76	1644.98	1648.8	1652.08	1649.86	1651.66	1654.29	1644.01	1655.1	1649.46	1627.54	1627.83	1634.09	1641.41	1652.07	1657.79	1647.39	1652.18	1650.71	1657.2	1640.8	1643.76
87.156998	1640.46	1636.54	1633.09	1654.14	1656.83	1648.39	1657.55	1651.74	1653.85	1649.45	1652.56	1651.15	1655.16	1641.15	1632.55	1628.84	1630.63	1643.14	1640.14	1646.76	1645.11	1648.74	1654.33	1648.66	1653.17	1651.09	1632.1	1639.11	1643.99	1648.27	1650.59	1647.81	1650.96	1652.94	1643.2	1655.35	1648.56	1627.72	1626.16	1635.26	1640.25	1651.92	1658.44	1646.24	1652.04	1650.98	1654.1	1639.38	1645.34
87.652000	1637.78	1635.79	1634.88	1655.35	1658.12	1649.64	1655.5	1651.2	1653.97	1648.18	1650.2	1650.5	1655.03	1642.1	1629.67	1628.19	1632.34	1644.46	1639.99	1647.88	1644.15	1651.66	1652.65	1648.27	1651.3	1651.51	1632.12	1637.55	1644.73	1648.25	1649.59	1647.68	1650.45	1652.29	1643.83	1658.42	1649.04	1626.66	1627.93	1632.46	1639.61	1652.76	1656.29	1645.79	1650.85	1649.86	1655.9	1641.97	1644.65
88.147003	1640.14	1638.26	1632.23	1653.02	1656.34	1648.47	1659.06	1654.52	1653.73	1648.17	1651.9	1652.1	1655.84	1640.71	1629.75	1629.94	1631.43	1646.93	1641.63	1646.08	1647.36	1649.66	1652.39	1648.62	1653.64	1652.48	1632.52	1637.27	1646.44	1648.11	1650.62	1649.43	1653.02	1654.49	1643.71	1656.11	1649.63	1628.65	1626.25	1633.66	1642.02	1652.99	1655.02	1644.94	1651.12	1647.93	1655.47	1641.36	1644.06
88.641998	1638.92	1640.51	1633.68	1653.85	1658.86	1649.11	1656.22	1651.32	1653.78	1648.28	1650.87	1651.87	1654.08	1642.25	1631.28	1629.47	1631.79	1646.57	1642.73	1647.44	1645.63	1648.87	1651.91	1649.06	1654.52	1651.99	1632.71	1636.02	1644.64	1649.73	1650.53	1650.67	1651.76	1652.19	1644.87	1657.91	1650.99	1627.5	1627	1634.14	1637.61	1653.63	1657.65	1647.55	1651.73	1649.57	1655.55	1639.36	1644.29
89.138000	1639.59	1637.83	1636.29	1654.69	1656.08	1650.31	1656.51	1649.86	1653	1648.17	1650.82	1651.25	1653.29	1642.89	1630.6	1629.34	1631.19	1646.42	1641.38	1648.77	1644.86	1652.31	1653.7	1648.82	1652.55	1651.03	1630.95	1637.68	1645.07	1646.43	1650.64	1649.62	1651.66	1652.57	1645.21	1656.67	1649.63	1626.56	1629.49	1633.84	1640.36	1654.05	1659.21	1647.17	1653.41	1649.46	1655.94	1641.37	1642.97
89.633003	1637.78	1636.52	1634.34	1654.23	1658.99	1649.33	1658.44	1652.07	1653.59	1649.61	1649.44	1652.53	1656.33	1644.38	1632.81	1631.05	1631.65	1646.5	1643.35	1645.68	1645.87	1650.4	1653.3	1649.82	1653.85	1653.17	1631.93	1639.35	1646.73	1646.84	1649.73	1648.42	1649.95	1652.43	1644.45	1656.98	1650.34	1626.96	1627.92	1634.62	1641.05	1653.23	1658.14	1645.44	1653.01	1649.64	1656.48	1639.5	1642.18
90.127998	1638.8	1638.23	1635.12	1653.99	1656.64	1650.47	1656.43	1653.37	1652.25	1648.36	1651.09	1650.74	1656.31	1641.3	1630.63	1630.33	1630.73	1646.28	1642.89	1647.24	1645.2	1650.49	1653.43	1649.45	1654.85	1654.3	1631.11	1638.02	1645.83	1647.71	1650.77	1648.56	1652.86	1653.29	1645.59	1656.65	1650.2	1627.26	1628.46	1635.33	1641.91	1652.9	1657.61	1645.52	1650.06	1648.33	1657.51	1639.67	1644.47
90.623001	1639.07	1637.29	1635.64	1652.71	1656.97	1649.8	1658.63	1653.65	1654.24	1648.32	1652.5	1652.35	1654.51	1643.82	1630.79	1631.14	1631.93	1645.74	1642.64	1645.56	1645.7	1648.74	1652.8	1651.46	1653.71	1653.27	1631.43	1639.06	1644.58	1647.98	1652.32	1649.06	1648.55	1652.86	1644.23	1656.68	1650.29	1626.78	1627.19	1633.31	1640.79	1652.72	1656.64	1646.71	1649.98	1648.72	1656.5	1637.6	1642.36
91.117996	1637.32	1639.71	1634.76	1652.72	1657.18	1650.21	1656.15	1651.36	1653.2	1648.66	1649.87	1651.88	1655.65	1643.67	1632.02	1631.72	1631.28	1644.96	1643.14	1646.98	1646.7	1650.78	1653.8	1648.96	1654.47	1651.36	1632.84	1637.94	1644.27	1647.59	1652.02	1647.26	1651.71	1653.43	1643.06	1656.47	1649.79	1628.16	1627.97	1636.58	1642.39	1653.73	1657.57	1646.63	1651.47	1651.63	1655.78	1639.51	1643.97
91.613998	1638.14	1634.71	1632.81	1650.62	1655.53	1649.66	1658.44	1651.95	1653.17	1648.29	1651.65	1651.66	1656.45	1642.9	1630.94	1629.21	1631.45	1645.31	1643.18	1647.97	1645.38	1649.35	1651.04	1650.29	1655.02	1652.86	1633.57	1638.88	1644.37	1648.59	1652.69	1649.51	1650.9	1653.71	1642.33	1656.63	1650.59	1627.38	1629	1634.92	1641.31	1654.62	1658.19	1647.9	1652.5	1650.67	1656.37	1641.7	1643.9
92.109001	1639.59	1636.66	1636.9	1653.44	1656.68	1650.4	1656.18	1653.24	1654.07	1650.33	1650.72	1650.69	1656.79	1643.27	1634.01	1628.51	1631.84	1645.29	1643.24	1649.79	1645.23	1649.2	1654.92	1650.39	1654.48	1651.96	1634.31	1636.74	1644.71	1649.27	1651.69	1648.58	1651.46	1655.29	1645.51	1656.42	1649.48	1627.69	1627.46	1633.47	1640.72	1654.93	1657.58	1646.52	1652.91	1649.72	1654.94	1638.5	1642.99
92.603996	1639.04	1637.86	1636.24	1653.79	1656.37	1650.49	1655.76	1651.72	1652.83	1649.27	1650.38	1650.8	1656.74	1643.28	1629.95	1629.53	1630.4	1645.33	1643.48	1648.73	1644.86	1649.19	1654.21	1647.89	1652.64	1652.2	1632.1	1638.49	1645.2	1649.46	1651.48	1648.55	1652.84	1653.73	1644.74	1656.38	1650.57	1628.93	1629.3	1634.8	1641.83	1654.25	1657.88	1647.47	1652.11	1649.58	1656.13	1640.27	1643.83
93.098999	1639.5	1637.7	1635.77	1652.7	1658.23	1648.73	1654.47	1652.85	1650.73	1648.46	1650.42	1651.19	1657.7	1641.4	1632.56	1630.8	1629.77	1645.61	1641.93	1646.67	1644.74	1648.16	1654.79	1648.81	1655.03	1651.27	1633.89	1636.89	1644.13	1649.94	1652.25	1649.12	1652.22	1654.41	1644.3	1656.57	1649.98	1627.3	1628.69	1635.57	1642.46	1654.92	1655.4	1647.58	1650.77	1652.2	1655.81	1641.56	1641.91
93.594002	1639.65	1639.59	1633.47	1654.36	1658.33	1648.97	1657.56	1651.99	1654.64	1647.08	1652.28	1651.79	1657	1642.93	1629.77	1629.8	1628.91	1643.84	1643.5	1647.59	1646.67	1649.82	1655.42	1650.07	1652.9	1651.48	1633.72	1638.2	1645.51	1647.54	1653.86	1648.77	1649.47	1652.17	1643.74	1654.93	1648.18	1626.85	1628.39	1635.35	1640.85	1654.39	1657.33	1648.59	1651.56	1649.59	1657.06	1641.26	1643.08
94.089996	1638.32	1635.78	1635.65	1653.29	1656.8	1649.55	1658.57	1652.56	1653.13	1648.33	1649.89	1651.37	1654.99	1642.02	1630.3	1632.15	1631.67	1647.13	1643.02	1646.4	1644.61	1648.66	1654.45	1647.71	1652.87	1652.48	1632.84	1638.38	1646.98	1648.71	1651.84	1649.71	1652.66	1653.54	1644.9	1657.79	1651.33	1629.07	1628.13	1633.22	1641.87	1656.08	1658.9	1646.75	1651.66	1651.5	1655.08	1640.01	1642.44
94.584999	1640.85	1636.98	1635.38	1654.75	1656.71	1650.35	1655.62	1650.98	1653.66	1650.33	1650.26	1653.57	1655.75	1642.98	1631.83	1630.26	1630.72	1646.51	1639.16	1647.39	1644.75	1649.13	1651.56	1648.85	1653.33	1652.62	1633.61	1637.07	1646.07	1648.51	1652.83	1649.59	1652.03	1653.72	1643.93	1656.45	1649.3	1627.84	1627.75	1632.32	1639.46	1655.55	1658.45	1646.15	1651.8	1650.88	1654.23	1637.75	1643.46
95.080002	1638.96	1637.52	1633.08	1654.77	1656.47	1648.55	1656.31	1650.62	1653.02	1649	1650.4	1651.72	1656.75	1642.58	1629.88	1628.37	1629.82	1645.85	1642.06	1646.71	1647.31	1649.27	1652.24	1651.79	1654.47	1652.06	1632.81	1637.77	1643.66	1647.2	1651.5	1648.83	1650.47	1653.5	1643.81	1655.8	1649.87	1626.8	1627.77	1633.17	1639.81	1653.76	1657.91	1645.64	1653.3	1650.82	1656.08	1641.21	1644.18
95.574997	1639.44	1637.36	1634.71	1654.64	1658.18	1648.37	1656.71	1651.9	1653.44	1649.84	1649.7	1652.92	1654.31	1642.39	1633.44	1628.82	1629.83	1645.45	1640.83	1647.96	1644.56	1649.32	1653.34	1647.86	1655.99	1652.08	1632.22	1639.93	1644.55	1649.77	1653.91	1648.46	1651.32	1654.65	1642.07	1657.51	1649.42	1627.49	1629.72	1634.91	1641.22	1655.63	1659.44	1644.11	1652.32	1651.22	1657.04	1639.74	1643.77
96.070999	1639.6	1637.39	1634.92	1654.89	1658.97	1649.5	1658.91	1651.76	1653.89	1649.83	1651.22	1651.96	1656.16	1642.22	1630.14	1629.97	1630.66	1645.29	1641.03	1646.18	1646.63	1650.68	1653.36	1650.85	1653.7	1652.03	1633.11	1640.17	1646.65	1648	1650.28	1648.95	1651.24	1652.98	1643.81	1656.1	1650.44	1625.43	1629.17	1635.15	1641.67	1655.35	1658.58	1649.32	1653.77	1651	1657.71	1640.91	1644.66
96.566002	1638.36	1635.52	1633	1654.66	1655.86	1649.89	1656.6	1652.36	1650.63	1649.29	1648.08	1650.46	1655.03	1642.33	1630.65	1628.73	1632.26	1644.75	1644.01	1646.44	1645.57	1650.39	1651.36	1647.76	1653.32	1653.66	1632.93	1637.59	1645.09	1647.32	1651.04	1650.21	1649.72	1653.37	1645.26	1658.26	1650.19	1629.55	1628.87	1635.02	1641.9	1654.22	1657.55	1646.12	1651.84	1651.3	1656.82	1641.39	1643.7
97.060997	1638.65	1636.87	1636.25	1655.03	1656.05	1648.92	1656.63	1651	1654.32	1649.3	1649.95	1651.25	1657.21	1642.95	1629.66	1630.99	1629.56	1644.47	1643.28	1644.93	1645.91	1649.11	1652.97	1648.37	1652.98	1652.09	1633.62	1637.9	1642.47	1649.27	1652.78	1648.23	1652.09	1652.33	1642.53	1658.34	1650.9	1629.02	1628.83	1633.33	1642.36	1655.11	1658.11	1646.81	1649.52	1649.19	1657.51	1639.69	1642.68
97.556000	1638.78	1638.16	1633.99	1653.5	1657.64	1647.67	1656.73	1652.39	1654.98	1650.45	1651.31	1652.02	1655.26	1643.53	1629.89	1628.31	1632.07	1646.21	1643.89	1648.95	1646.6	1649.56	1655.18	1649.13	1653.52	1653.08	1630.99	1639.49	1644.19	1647.19	1651.92	1650.06	1652.21	1652.82	1643.85	1657.98	1649.88	1626.74	1628.16	1633.34	1641.21	1655.33	1657.49	1647.72	1653.63	1649.87	1656.04	1639.74	1642.66
98.051003	1639.88	1637.44	1634.19	1654.54	1656.14	1651.58	1655.59	1651.76	1653.73	1647.7	1650.42	1651.85	1656.67	1642.3	1629.55	1629.76	1632.3	1645.19	1642.18	1645.47	1646.13	1649.61	1652.09	1650.24	1654.5	1652.19	1632.76	1635.66	1643.63	1648.49	1649.64	1646.36	1650.84	1651.84	1643.68	1656.1	1649.61	1628.73	1628.42	1632.62	1642.77	1652.76	1655.76	1644.66	1649.86	1649.93	1656.16	1640.63	1642.68
98.545998	1641.49	1636.72	1635.23	1653.85	1656.88	1649.38	1656.94	1652.49	1653.66	1649.56	1653.15	1652.13	1654.98	1641.27	1631.6	1629.49	1630.5	1645.81	1643.08	1647.01	1645.77	1650.87	1653.76	1650.76	1654.95	1649.86	1633.35	1636.54	1643.94	1649.79	1651.07	1649.87	1652.03	1655.56	1644.38	1657.83	1650.44	1627.78	1627.84	1635.04	1641.33	1652.73	1657.73	1648.01	1651	1649.78	1658.3	1641.19	1643.99
99.042000	1638.84	1638.02	1634.66	1653.23	1655.76	1649.88	1657.59	1651.86	1652.34	1648.31	1648.56	1652.48	1656.19	1642.59	1632.34	1629.53	1630.81	1644.07	1642.31	1647.1	1646.35	1649.03	1656.25	1647.79	1654.98	1650.17	1633.32	1636.51	1645.02	1647.43	1650.47	1647.28	1651.1	1653.7	1643.6	1656.68	1649.48	1627.43	1629.4	1634.17	1641.48	1653.52	1657.74	1646.93	1652.79	1649.36	1656.27	1639.69	1643.32
99.537003	1640.01	1638.43	1633.38	1653.16	1658.27	1646.83	1656.94	1652.08	1652.44	1649.21	1650.57	1651.14	1654.8	1642.14	1630.72	1631.07	1630.84	1645.88	1643.25	1646.42	1645.37	1650.93	1652.17	1647.73	1654.43	1650.79	1631.3	1637.97	1643.7	1648.98	1650.04	1649.04	1652.04	1652.51	1644.37	1657.63	1646.94	1628.33	1628.56	1633.42	1641.9	1656.64	1657.71	1646.79	1654.3	1652.52	1656.54	1639.84	1644.43
100.031998	1638.13	1636.68	1633.2	1652.26	1656.93	1647.72	1655.63	1650.54	1652.62	1648.34	1649.62	1651.7	1654.31	1642.72	1629.83	1631.45	1632.21	1645.48	1641.29	1646.22	1644.74	1649.97	1651.15	1648.29	1652.66	1650.85	1632.57	1637.79	1642.27	1649.32	1651.64	1646.88	1650.15	1653.29	1642.35	1656.54	1651.6	1625.91	1629.63	1631.58	1640.13	1655.07	1658.85	1645.93	1650.91	1650.49	1654.9	1639.49	1642.1
100.527000	1640.11	1636.57	1633.96	1654.17	1656.46	1648.01	1655.05	1650.45	1651.91	1647.67	1650.05	1651.82	1654.79	1642.54	1630.83	1630.02	1630.17	1644.96	1643.03	1645.28	1646.07	1647.63	1651.55	1649.38	1654.34	1650.53	1632.05	1637.28	1644.49	1646.17	1649.11	1650.17	1651.7	1649.89	1643.05	1656.57	1650.06	1628.69	1627.25	1633.53	1643.61	1652.95	1656.52	1643.6	1653.14	1651	1652.93	1639.67	1642.54
101.023003	1638.28	1638.69	1635.09	1653.36	1655.81	1648.95	1656.91	1650.99	1653.24	1647.27	1651.87	1652.27	1656.82	1641.95	1630.09	1627.92	1629.31	1644.48	1640.56	1646.33	1643.69	1649.97	1650.72	1646.73	1652.55	1652.75	1631	1635.16	1644.88	1646.26	1650.07	1649.03	1650.5	1652.03	1643.13	1656.87	1650.79	1627.52	1627.15	1633.04	1641.96	1651.66	1657	1646.81	1650.23	1649.76	1654.6	1639.77	1643.32
101.517998	1640.42	1637.28	1634.7	1654.02	1659.45	1649.98	1657.05	1652.65	1652.48	1648.33	1647.83	1651.15	1657.68	1642.54	1629.44	1627.74	1630.72	1644.96	1641.71	1645.16	1642.15	1648.12	1652.98	1648.55	1653.26	1648.57	1631.35	1638.9	1644.25	1648.28	1651.96	1648.11	1649.67	1653.59	1645.36	1655.26	1650.1	1628.34	1626.42	1633.99	1641.05	1654.96	1660.24	1646.75	1650.74	1650.31	1655.46	1638.4	1643.35
102.013000	1639.04	1638.77	1635.06	1653.64	1657.4	1650.07	1656.85	1652.04	1652.33	1649.12	1649.8	1653.21	1655.04	1643.98	1631.89	1631.56	1632.02	1647.41	1642.57	1646.86	1647.56	1648.65	1653.77	1649.34	1653.51	1653.71	1631.67	1637.93	1643.2	1647.79	1650.39	1649.62	1653.5	1655.32	1645.22	1656.12	1651.02	1628.16	1628.85	1632.97	1643.01	1656.02	1658.22	1646.77	1651.09	1650.77	1654.74	1637.43	1645.4
102.508003	1638.4	1638.92	1632.93	1653.27	1657.42	1648.98	1657.71	1651.61	1651.01	1649.62	1651.37	1651.09	1655.73	1643.66	1629.83	1631.14	1633.67	1648.97	1643.93	1646.97	1645.8	1654.34	1652.11	1649.17	1653.8	1651.6	1633.45	1639.08	1643.51	1648.85	1649.72	1649.21	1651.09	1652.53	1644.21	1657.05	1650.1	1627.42	1629.15	1634.9	1641.03	1654.26	1657.33	1646.92	1652.8	1651.28	1656.33	1641.63	1646.81
103.002998	1637.89	1636.17	1635.5	1653.04	1654.64	1648.08	1656.3	1652.92	1652.34	1648.07	1651.16	1650.81	1653.74	1641.44	1629.46	1629.58	1630.7	1646.43	1643	1645.77	1644.96	1650.65	1652.01	1649.96	1654.56	1652.22	1631.29	1637.73	1645.05	1650.4	1650.65	1649.33	1651.98	1653.41	1643.63	1656.62	1649.12	1629.57	1627.77	1633.91	1640.58	1654.91	1657.2	1646.42	1651.23	1650.59	1656.62	1638.41	1642.75
103.499001	1638.34	1638.95	1634.1	1654.16	1658.3	1649.62	1658.08	1652.27	1653.67	1647.88	1649.35	1651.3	1656.39	1644.26	1631.45	1628.55	1632.14	1645.99	1643.78	1646.13	1646.35	1647.97	1652.07	1648.52	1654.18	1652.08	1632.56	1636.13	1643.61	1649.03	1652.72	1648.1	1650.59	1654.15	1645.32	1657.08	1648.08	1626.61	1626.64	1634.61	1638.68	1654.63	1657.97	1647.42	1652.22	1648.95	1655.4	1641.17	1642.75
103.994003	1638.7	1636.48	1634.78	1653.23	1656.01	1647.52	1657.01	1652.37	1650.06	1649.74	1650.01	1651.19	1653.98	1642.78	1631.51	1630.57	1629.97	1647.24	1643.98	1646.5	1645.89	1647.34	1652.3	1649.97	1654.28	1651.48	1632.72	1639.98	1645.93	1648.86	1651.44	1650.88	1650.51	1655.25	1643.9	1656.32	1651.85	1627.61	1628.1	1634	1641.83	1655.48	1657.08	1646.14	1650.72	1649.28	1655.74	1638.72	1643.88
104.488998	1637.6	1636.81	1632.44	1653.76	1656.55	1649.27	1656.52	1653.49	1650.95	1647.85	1651.63	1651.41	1655.75	1643.15	1629.09	1628.82	1630.63	1645	1643.07	1647	1645.37	1648.69	1654.2	1648.62	1652.64	1651.18	1633.43	1635.55	1644.91	1647.37	1650.92	1647.67	1650.34	1653.24	1642.1	1658.23	1650.25	1628.35	1628.07	1634.47	1641.14	1652.7	1658.16	1647.2	1650.34	1649.98	1656.2	1638.75	1643.18
104.984001	1637.23	1636.76	1635.24	1654.65	1657.81	1648.7	1656.96	1651.77	1653.66	1647.8	1649.21	1650.84	1657.52	1640.83	1630.53	1627.92	1628.44	1642.43	1641.96	1647.8	1645.76	1648.46	1652.85	1649.95	1653.32	1651.67	1632.85	1638.9	1644.92	1647.62	1653.39	1648.62	1649.96	1654.29	1642.65	1655.89	1648.84	1628.85	1628.65	1634.4	1639.55	1653.82	1657.94	1646.1	1650.25	1650.34	1654.24	1640.17	1643.03
105.478996	1639.03	1636.53	1632.88	1656.36	1658.33	1648.65	1656.78	1652.02	1653.98	1649.09	1650.29	1650.93	1655.7	1642.61	1631.06	1629.75	1631.04	1645.28	1643.57	1647.14	1644.85	1650.42	1654.74	1649.09	1655.42	1653.32	1631.06	1636.87	1646.07	1650.05	1650.98	1648.78	1650.98	1653.07	1644.77	1655.06	1649.28	1625.84	1626.16	1635.47	1641.56	1655.25	1658.18	1646.95	1651.16	1650.42	1655.41	1640.43	1643.1
105.974998	1640.11	1636.63	1633.91	1652.39	1657.19	1649.27	1655.41	1651.23	1651.29	1648.12	1650.03	1652.76	1656.93	1643.21	1629.96	1630.43	1630.23	1645.1	1640.74	1646.17	1644.51	1649.63	1654.99	1647.39	1652.79	1652.64	1631.53	1635.64	1645.09	1648.03	1650.27	1649.82	1652.69	1654.19	1643.14	1657.48	1647.69	1628.94	1629.42	1634.79	1642.24	1652.96	1656.27	1647.39	1651.75	1650.08	1655.48	1638.67	1643.73
106.470001	1638.29	1638.14	1633.84	1655.1	1657.53	1648.71	1656.51	1652.74	1653.97	1648.19	1648.72	1653.24	1656.34	1644.32	1632.14	1628.09	1631.7	1645.09	1640.75	1646.94	1646.2	1650.62	1652.42	1649.44	1654.47	1650.5	1634.04	1640.36	1644.45	1649.86	1651.76	1648.28	1651.83	1653.84	1643.17	1656.95	1650.26	1629.47	1626.28	1633.94	1640.4	1653.83	1656.7	1646.92	1653.53	1652.29	1656.67	1639.98	1642.56
106.964996	1640.4	1638.71	1633.67	1653.23	1659.9	1648.38	1658.05	1653.78	1652.91	1649.17	1651.83	1653.68	1656.82	1640.24	1631.37	1631.17	1630.2	1645.83	1641.38	1647.01	1646.08	1648.74	1652.95	1650.71	1654.51	1649.92	1632.79	1638.08	1645.07	1647.12	1650.79	1647.83	1651.12	1652.14	1644.76	1655.1	1649.74	1626.72	1628.67	1634.44	1640.29	1653.84	1658.25	1647	1652.37	1651.08	1656.81	1640.75	1643.59
107.459999	1639.47	1638.63	1636.23	1653.26	1658.13	1647.94	1657.09	1651.16	1654.1	1648.63	1649.98	1650.11	1657.76	1640.78	1632	1628.66	1631.4	1644.4	1642.33	1646.46	1646.61	1649.71	1653.2	1650.73	1654.79	1652.47	1632.2	1638.4	1645	1649.36	1651.66	1649.51	1651.84	1654.77	1643.07	1655.32	1651.46	1626.67	1628.35	1634.29	1641.67	1653.73	1658.15	1647.51	1652.07	1651.44	1655.78	1638.98	1644
107.955002	1640.81	1638.35	1635.73	1654.42	1657.71	1647.33	1658.38	1652.65	1652.49	1648.55	1651.57	1653.51	1655.09	1643.29	1631.12	1630.9	1632.43	1646.53	1642.25	1645.92	1644.82	1648.69	1652.39	1648.84	1654.51	1653.03	1633.82	1638.78	1645.26	1648.6	1651.7	1649.88	1650.7	1654.19	1644.07	1655.78	1651.17	1625.81	1628.58	1633.65	1640.52	1653.69	1656.46	1646.91	1653.25	1650.24	1654.17	1639.7	1643.93
108.450996	1638.26	1636.56	1633.99	1653.5	1658.47	1649.23	1657.06	1653.02	1652.4	1646.95	1649.4	1652.05	1656.07	1642.35	1631.02	1628.93	1630.19	1645.85	1640.16	1646.61	1645.6	1649.62	1652.36	1650.03	1653.51	1652.27	1632.63	1640.24	1644.65	1647.78	1649.34	1647.61	1650.5	1655.95	1642.57	1656.28	1650.81	1627.31	1627.66	1632.26	1641.45	1652.51	1658.03	1645.11	1651.97	1650.55	1655.59	1638.96	1643.36
108.945999	1640.32	1636.81	1634.3	1654.26	1656.33	1649.03	1658.99	1652.52	1650.58	1649.43	1650.96	1650.42	1656.79	1643.83	1630.88	1630.89	1631.33	1645.33	1641.82	1648.78	1645.46	1649.11	1652.03	1648.76	1652.01	1651.99	1632.44	1638	1645.35	1647.37	1650.14	1648.45	1652.46	1651.51	1645.27	1655.2	1649.13	1627.78	1628.67	1635	1642.32	1655.02	1659.93	1646.79	1651.23	1649.91	1653.62	1637.46	1643.62
109.441002	1638.06	1636.98	1633.33	1653.53	1656.74	1648.26	1654.92	1652.76	1652.27	1649.04	1651.58	1648.61	1656.28	1640.27	1629.33	1628.61	1630.49	1644.33	1641	1646.97	1647.37	1649.46	1652.74	1650.52	1654.38	1650.73	1630.69	1641.52	1642.85	1649.6	1650.69	1648.57	1651.48	1652.55	1644.67	1657.92	1651.19	1628.56	1626.74	1632.26	1642.11	1652.77	1659.14	1647.65	1651.51	1651.89	1655.92	1639.14	1642.3
109.935997	1637.17	1638.29	1633.86	1653.46	1656.7	1650.7	1656.56	1651.32	1652.9	1646.9	1650.65	1650.02	1654.7	1640.53	1630.09	1631.02	1630.4	1644.67	1641.39	1646.62	1646.48	1648.85	1653.6	1647.36	1652.09	1651.25	1632.52	1637.4	1643.77	1646.18	1651.28	1648.08	1651.37	1652.01	1641.85	1655.68	1650.1	1628.45	1627.17	1634.74	1640.56	1654.35	1658.9	1645.36	1651.75	1650.14	1655.68	1639.54	1642.93
110.431000	1638.15	1637.75	1634.55	1653.73	1656.44	1648.34	1657.37	1650.99	1653.49	1648.32	1651.42	1652.08	1655.84	1641.09	1628.36	1629.31	1631.29	1644.93	1641.33	1647.15	1643.37	1649.26	1653.14	1648.94	1654.23	1651.86	1634.69	1639.29	1644.05	1648.78	1653.3	1647.6	1649.93	1651.09	1644.52	1656.42	1650.68	1626.87	1627.75	1634.75	1640.68	1653.42	1656.18	1645.15	1652.34	1650.63	1656.03	1640.23	1643.94
110.927002	1639.1	1635.79	1633.03	1654.36	1655	1648.41	1656.5	1650.36	1651.66	1649.19	1650.33	1651.06	1654.77	1641.92	1631.25	1629.5	1628.87	1646.62	1638.8	1645.74	1646.47	1648.43	1652.02	1647.81	1654.6	1651.1	1632.36	1635.18	1645.54	1647.55	1653.78	1647.97	1649.58	1653.2	1644.52	1654.62	1648.7	1627.13	1628.05	1633.33	1639.45	1654.53	1657.09	1647.23	1650.36	1649.95	1654.34	1639.55	1643.57
111.421997	1638.86	1638.1	1635.91	1653.5	1656.89	1650.1	1655.74	1651.26	1653.24	1648.32	1650.82	1650.9	1656.64	1643.17	1628.9	1628.86	1632.11	1645.12	1642.12	1646.59	1645.75	1649.71	1653.57	1650.21	1653.72	1651.4	1631.55	1639.21	1642.49	1649.16	1649.98	1649.09	1649.74	1653.45	1643.87	1657.88	1649.19	1628.04	1629.05	1634.75	1641.86	1655.34	1659.08	1644.65	1655.62	1650.86	1657.42	1638.41	1642.85
111.917000	1640.55	1634.57	1633.72	1652.66	1655.86	1649.12	1656.33	1652.94	1653.24	1649.05	1650.72	1651.94	1654.23	1643.48	1631.51	1630.63	1629.74	1642.53	1641.93	1647.31	1643.81	1648.98	1653.31	1649.41	1653.94	1648.95	1633.85	1637.44	1646.33	1648.83	1650.26	1651.59	1651.69	1652.68	1643.14	1656.64	1649.45	1626.56	1627.52	1634.24	1640.37	1653.94	1658.61	1646	1650.99	1650.54	1655.4	1638.6	1642.38
112.412003	1639.18	1638.06	1634.6	1652.55	1657.38	1651.25	1656.97	1650.14	1651.37	1649.65	1649.63	1650.69	1655	1641.39	1629.91	1629.81	1629.93	1645.66	1641.75	1647.88	1646.21	1648.37	1653.69	1651.69	1652.69	1651.56	1632.47	1638.99	1644.36	1647.09	1650.28	1647.35	1650.63	1652.62	1642.23	1654.09	1648.85	1627.87	1628.18	1634.75	1641.43	1652.73	1655.95	1643.14	1652.44	1651.4	1655.06	1638.13	1642.99
112.907997	1637.18	1636.04	1633.87	1652.12	1657.67	1647.56	1656.73	1650.81	1654.02	1649.71	1650.51	1651.12	1656.67	1642.98	1629.56	1626.82	1628.98	1643.89	1642.32	1647.96	1644.1	1649.6	1655.05	1648.94	1653.08	1651.61	1631.12	1637.38	1645.26	1649.89	1651.65	1648.67	1652.32	1653.5	1645.53	1655.98	1649.86	1627.93	1627.26	1635.24	1640.65	1652.45	1658.24	1647.38	1652.14	1650.23	1656.09	1639.89	1644.9
113.403000	1637.25	1637.34	1632.5	1653.03	1656.97	1646.85	1656.2	1651.44	1652.8	1651	1649.58	1653.31	1655.7	1639.46	1629.43	1631.05	1629.71	1646.47	1642.11	1646.07	1648.45	1649.81	1652.85	1648.81	1653.44	1651.12	1631.97	1636.88	1643	1648.71	1650.77	1648.58	1652.08	1651.68	1642	1656.17	1650.53	1626.32	1627.66	1632.27	1640.52	1653.18	1656.79	1646.85	1650	1648.9	1654.47	1639.34	1642.68
113.898003	1638.48	1636.93	1634.58	1652.21	1657.86	1649.41	1656.78	1653.3	1652.84	1649.46	1647.47	1653.02	1655.84	1641.42	1629.33	1630.11	1630.47	1644.21	1642.08	1645.98	1646.1	1648.13	1653.81	1649.66	1652.34	1651.76	1632.2	1639.1	1645.33	1647.8	1651.18	1647.77	1649.51	1652.85	1642.5	1655.98	1649.09	1629.41	1627.01	1633.31	1641.68	1652.95	1657.03	1645.96	1650.64	1650.3	1655.66	1638.82	1641.43
114.392998	1638.58	1637.9	1635.79	1653.59	1655.82	1649.68	1655.28	1653.14	1652.45	1648.18	1649.55	1651.2	1654.69	1642.56	1629.73	1630.22	1631.64	1646.42	1640.89	1646.46	1645.83	1648.59	1653	1650.55	1653.88	1650.52	1634.38	1637.13	1645.93	1650.51	1652.93	1648.82	1651.21	1652.75	1645.06	1656.13	1649.67	1626.31	1627.87	1631.39	1641.34	1654.93	1658.29	1646.8	1653.15	1648.03	1654.96	1637.9	1642.99
114.888000	1637.12	1636.02	1635.07	1653.16	1656.58	1649.2	1655.3	1650.67	1652.6	1650.29	1648.81	1652.17	1654.54	1643.12	1629.72	1629.65	1630.57	1643.95	1643.63	1647.43	1646	1649.71	1653.17	1648.86	1653.99	1650.32	1632.52	1639.52	1644.84	1648.85	1651.39	1650.75	1649.79	1654.16	1644.19	1654.54	1650.21	1628.84	1629.85	1634	1640.83	1654.4	1657.59	1647.19	1652.7	1651.96	1654.89	1639.86	1643.42
115.384003	1639.01	1638.23	1633.6	1655.39	1656.94	1646.36	1659.65	1651.44	1652.49	1647.99	1650.54	1650.37	1656.33	1640.7	1631.21	1628.7	1630.54	1646.05	1640.24	1646.67	1645.64	1648.62	1653.86	1648.95	1652.92	1651.4	1631.43	1638.69	1645.45	1648.95	1650.76	1647.52	1650.24	1655.26	1643.49	1656.3	1649.34	1628.22	1629.16	1636.65	1640.68	1652.67	1658.15	1648.36	1653.41	1647.77	1656.13	1639.46	1645.71
115.878998	1637.99	1638.15	1634.67	1653.66	1657.75	1648.57	1657.34	1651.3	1652.03	1648.63	1650.78	1650.98	1656.64	1643	1629.27	1630.11	1630.59	1645.48	1643.39	1644.77	1645.6	1650.69	1651.41	1649.93	1652.58	1650.95	1632.4	1637.48	1644.32	1648.29	1650.03	1649.38	1650.65	1653.45	1643.68	1656.61	1649.49	1628	1628.75	1633.69	1643.76	1652.95	1657.94	1646.71	1649.33	1650.22	1655.29	1639.26	1644.98
116.374001	1638.47	1636.84	1633.92	1652.6	1658.85	1649.37	1657.14	1651.21	1652.49	1647.97	1651.46	1652.38	1657.27	1641.34	1632.77	1629.79	1631.48	1645.06	1640.89	1644.7	1642.69	1649.8	1654.82	1647.44	1652	1651.63	1634.04	1635.94	1643.04	1648.19	1652.93	1646.44	1651.71	1651.33	1643.5	1656.61	1650.65	1627.74	1627.31	1634.47	1641.49	1653.15	1656.87	1646.56	1651.32	1651.22	1657.02	1637.39	1645.24
116.869003	1639.19	1637.3	1633.19	1654.09	1655.72	1647.39	1656.48	1652.22	1651.44	1648.83	1652.91	1652.45	1654.89	1641.99	1631.77	1628.76	1632.56	1644.96	1640.86	1645.97	1646.88	1649.49	1652.6	1650.2	1652.64	1650.95	1633.8	1636.31	1644.34	1648.76	1650.71	1646.81	1649.21	1652.71	1642.13	1654.76	1650.5	1627.74	1625.61	1633.89	1641.35	1654.17	1657.66	1645.87	1652.71	1651.35	1656.2	1638.99	1643.17
117.363998	1640.5	1638.33	1633.43	1653.66	1657.27	1648.44	1656.9	1651.64	1652.22	1647.46	1650.72	1652.77	1656.01	1642.55	1632	1631.17	1630.83	1644.08	1641.85	1645.02	1645.22	1649.26	1654.85	1648.69	1653.32	1652.87	1632.23	1635.14	1643.68	1649.21	1652.69	1647.04	1650.71	1652.35	1642.96	1656.65	1649.25	1629.02	1629.68	1636.38	1641.59	1653.91	1657.44	1647	1650.55	1650.73	1653.39	1639.9	1640.98
117.860001	1637.65	1637.84	1633.67	1651.97	1659.47	1647.39	1656.46	1651.23	1653.17	1649.03	1649.73	1651.46	1655.51	1643.02	1632.5	1629.76	1630.21	1646.67	1639.98	1646.55	1643.77	1648.67	1653.16	1648.94	1654.88	1651.52	1631.78	1637.59	1643.46	1649.85	1652.3	1648.11	1651.24	1654.13	1641.62	1654.88	1649.65	1624.87	1626.71	1634.13	1641.2	1653.49	1659.03	1644.12	1651.5	1649.43	1654.87	1640.19	1644.15
118.355003	1639.77	1639.2	1633.47	1652.96	1656.59	1648.91	1657.85	1651.7	1653.44	1647.2	1650.44	1652.54	1656.95	1641.48	1630.9	1627.78	1628.53	1645.98	1640.7	1646.8	1644.28	1650.57	1653.13	1648.1	1653.91	1652.09	1631.79	1638.06	1643.73	1646.73	1651.41	1649.54	1651.49	1654.47	1643.96	1654.48	1650.23	1628.06	1630.17	1635.35	1641.34	1651.09	1656.52	1649.31	1652.17	1649.82	1654.57	1638.35	1641.67
118.849998	1638.2	1634.83	1634.7	1655.45	1655.81	1651.05	1657.54	1651.09	1651.12	1649.02	1649.94	1651.95	1655.01	1640.88	1630.4	1630.64	1629.48	1644.73	1643.33	1647.24	1647.94	1647.89	1652.83	1651.7	1653.38	1651.82	1631.06	1638.53	1645.37	1649.24	1651.15	1647.4	1650.45	1653.47	1644	1655.13	1650.3	1628.09	1628.47	1635.24	1642.21	1654.15	1657.6	1645.65	1651	1648.85	1655.42	1639.17	1643.47
119.345001	1640.74	1639.22	1636.31	1653.79	1656.57	1648.78	1658.09	1652.24	1653.45	1648.91	1652.77	1651.26	1654.82	1640.01	1629.97	1630.34	1630.65	1646.64	1642.09	1647.34	1645.3	1650.53	1653.33	1647.74	1654.51	1651.26	1632.93	1636.58	1644.19	1648.39	1649.27	1649.38	1651.21	1652.88	1644.18	1654.97	1650.45	1626.24	1627.64	1633.25	1639.83	1655.41	1658.59	1644.65	1652.51	1651.39	1655.21	1640.33	1642.51
119.839996	1639.29	1635.85	1635.2	1653.98	1658.42	1648.64	1657.12	1654.48	1652.93	1647.89	1650.87	1650.14	1654.05	1642	1629.2	1631.16	1630.28	1644.54	1641.99	1646.59	1644.01	1649.17	1651.83	1648.36	1651.11	1650.16	1632.4	1635.43	1644.39	1647.15	1648.85	1650.1	1649.47	1652.96	1642.86	1656.9	1649	1627.59	1627.47	1632.47	1640.95	1653.91	1657.37	1645.77	1654.08	1648.47	1655.81	1638.64	1644.83
120.335999	1638.84	1638.49	1635.15	1653.12	1659	1647.96	1655.6	1650.3	1652.59	1649.11	1650.42	1651.58	1655	1642.35	1630.72	1630.6	1630.42	1646.89	1643.34	1647.02	1647.51	1650.78	1654.07	1647.57	1652.16	1650.33	1633.84	1638	1645.44	1648.23	1652.42	1649.62	1650.24	1654.94	1643.41	1655.83	1650.03	1627.83	1628.72	1632.61	1640.66	1653.26	1657.73	1644.58	1650.55	1650.56	1657.15	1638.55	1644.46
120.831001	1638.62	1637.03	1635.6	1653.94	1656	1649.92	1656.89	1652.96	1652.11	1648.54	1652.04	1651.23	1654.6	1641.57	1629.66	1630.06	1630.98	1646.44	1640.2	1646.65	1645.45	1649.51	1652.17	1648.65	1653.25	1650.91	1631.99	1637.72	1643.83	1647.23	1651.64	1648.14	1650.23	1652.48	1643.55	1656.91	1647.92	1626.2	1627.14	1632.76	1640.39	1652.95	1658.03	1645.39	1649.29	1649.8	1653.9	1638.46	1642.74
121.325996	1639.32	1637.97	1632.87	1652.88	1658	1647.97	1656.93	1652.83	1653.49	1650.43	1650.79	1653.04	1656.9	1642.09	1631.75	1629.95	1632.25	1646.2	1640.25	1648.26	1645.45	1649.7	1654.55	1647.23	1653.93	1652.13	1631.25	1637.02	1643.52	1647.27	1650.93	1648.43	1648.93	1654.28	1642.63	1656.82	1647.89	1628.04	1629.09	1631.9	1641.84	1653.5	1657.51	1646.71	1652.32	1649.93	1653.17	1640.05	1642.12
121.820999	1639.88	1638.36	1635.38	1655	1657.87	1648.82	1657.24	1651.72	1653.25	1647.25	1649.82	1649.15	1652.7	1639.91	1627.68	1629.79	1630.93	1645	1639.44	1644.68	1643.5	1650.35	1651.51	1648.79	1653.46	1650.6	1631.65	1636.61	1644.37	1648.15	1652.08	1647.98	1649.19	1650.19	1643.56	1655.68	1650.27	1626.15	1626.52	1634.2	1640.42	1655.19	1656.2	1644.97	1652.02	1651.2	1654.12	1637.79	1643.38
122.317001	1639.94	1636.24	1634.24	1653.34	1655.99	1646.56	1657.33	1651.83	1650.25	1647.48	1648.26	1650.23	1655.36	1641.18	1627.96	1630.16	1629.05	1643.77	1641.21	1645.95	1645.72	1648.69	1653.77	1648.82	1653.51	1648.69	1633.15	1637.58	1643.42	1648.35	1650.28	1646.76	1649.78	1651.53	1642.7	1656.37	1651.06	1626.58	1627.4	1634.19	1640.23	1653.05	1657.54	1645.88	1652.65	1650.28	1654.67	1638.55	1645.76
122.811996	1637.71	1636.49	1634.98	1654.28	1655.72	1649.79	1657.61	1652.07	1652.9	1650.48	1649.25	1651.76	1655	1640.76	1631.2	1629.92	1630.33	1644.25	1640.45	1647.29	1646.52	1649.06	1653.02	1649.3	1653.14	1651.94	1632.18	1638.58	1642.94	1647.62	1651.18	1649.08	1649.04	1655.22	1642.69	1656.46	1651.16	1627.39	1627.1	1634.35	1640.12	1654.41	1658.24	1646.24	1653.43	1650.19	1655.44	1638.74	1643.12
123.306999	1639.04	1636	1633.24	1653.08	1656.85	1648.56	1656.29	1651.61	1651.17	1647.91	1650.8	1651.66	1655.77	1640.74	1631.21	1628.57	1630.65	1643.6	1642.3	1646.53	1645.35	1647.35	1652.12	1649.6	1653.09	1650.39	1631.63	1638.23	1643.29	1646.81	1650.82	1647.96	1650.65	1652.05	1642.38	1656.76	1649.74	1628.87	1628.49	1634.34	1641.61	1653.37	1657.3	1644.75	1650.85	1650.88	1655.84	1640.67	1643.96
123.802002	1637.08	1635.67	1633.83	1652.94	1657.33	1648.5	1657.05	1650.9	1653.89	1648.09	1648.27	1651.87	1656.49	1642.33	1630.68	1627.81	1631.12	1643.75	1641.68	1644.76	1647	1650.58	1652.21	1648.03	1652.08	1650.87	1630.8	1634.4	1641.78	1647.49	1650.39	1647.91	1650.03	1651.51	1642.66	1654.29	1649.23	1626.96	1628.76	1632.8	1640.82	1654.01	1658.6	1645.73	1652.81	1649.38	1654.49	1640.37	1642.39
124.296997	1638.34	1635.78	1633.36	1654.52	1654.87	1648.57	1655.93	1652.81	1652.71	1648.05	1651.09	1651.23	1656.12	1641.8	1630.6	1630.18	1631	1647.09	1642.79	1647.28	1646.33	1649.39	1652.96	1647.51	1652.02	1651.85	1630.35	1637.31	1643.04	1648.1	1650.58	1649.38	1649.29	1652.98	1641.15	1656.88	1649.6	1629.26	1627.85	1632.9	1641.29	1652.59	1657.08	1648.11	1651.82	1650.22	1655.88	1638.98	1644.15
124.792000	1637.4	1637.27	1633.85	1653.97	1656.92	1651.33	1657.75	1652.98	1651.21	1649.04	1651.07	1652.07	1655.79	1642.46	1630.67	1630.21	1630.42	1645.4	1641.61	1647.32	1644.54	1647.95	1653.38	1648.19	1653	1652.89	1632.83	1636.12	1644.19	1647.07	1653.15	1648.61	1651.58	1654.12	1641.23	1655.92	1648.84	1627.31	1627.03	1634.19	1640.58	1653.77	1654.81	1645.78	1652.33	1651.69	1654.31	1637.48	1642.55
125.288002	1640.19	1635.88	1632.06	1651.89	1657.37	1646.6	1657.65	1653.64	1651.1	1649.08	1650.12	1651.89	1654.91	1641.44	1631.14	1628.86	1631.26	1644.96	1642.97	1647.12	1645.66	1650.53	1652.59	1649.36	1654.43	1652.39	1631.07	1638.22	1643.98	1648.08	1651.68	1648.12	1649.79	1652.09	1642.07	1656.67	1650.43	1626.98	1628.44	1633.16	1639.36	1652.89	1655.53	1647.27	1650.24	1648.46	1655.22	1639.42	1644.8
125.782997	1640.81	1637.83	1636.36	1651.71	1657.87	1649.01	1655.38	1651.49	1653.12	1649.41	1649.44	1653.15	1656.39	1641.22	1631.65	1630.46	1630.45	1646.68	1643.74	1647.59	1646.15	1648.89	1652.89	1649.89	1653.28	1650.35	1633.77	1638.74	1646	1648.29	1651.83	1648.57	1652.17	1653.31	1642.26	1655.88	1647.97	1627.79	1627.57	1634.27	1640.19	1655.36	1656.05	1646.24	1650.69	1650.29	1653.4	1638.47	1644.3
126.278000	1641.33	1639.62	1631.15	1654.26	1656.89	1647.57	1657.62	1652.69	1650.89	1648.43	1648.41	1650.97	1656.35	1642.45	1631.66	1627.63	1631.59	1643.96	1643.34	1644.86	1646.49	1650.01	1655.07	1649.76	1654.11	1649.87	1633.05	1637.48	1644.81	1648.03	1652.61	1649.48	1651.86	1653.65	1645.64	1656.71	1648.31	1627	1628.47	1632.99	1639.3	1652.52	1656.05	1645.65	1652.61	1650.02	1655.04	1640.28	1642.65
126.773003	1641.05	1637.07	1636.09	1654.8	1658.37	1648.56	1658.05	1651.82	1654.07	1649.78	1650.33	1652.55	1656.99	1643.2	1629.04	1631.6	1631.17	1647.65	1642.3	1648.59	1645.01	1649.65	1652.74	1647.79	1651.91	1652.11	1632.75	1637.76	1645.27	1649.76	1651.36	1649.42	1651.18	1654.21	1643.18	1654.96	1649.1	1628.79	1628.2	1635.5	1641.37	1653.82	1655.72	1647.7	1651.04	1649.13	1657.07	1638.28	1644.19
127.268997	1639.46	1638.83	1634.4	1654.51	1658.4	1650.08	1656.73	1651.68	1653.43	1648.91	1649.84	1652.23	1656.34	1644.07	1630.68	1629.69	1632.09	1646.97	1643.28	1646.64	1647.96	1648.31	1653.84	1651.68	1654.19	1653.15	1633.91	1639.83	1646.28	1649.73	1650.52	1648.68	1651.27	1654.24	1644.51	1655.3	1649.77	1628.33	1628.22	1634.74	1640.14	1653.44	1654.9	1647.62	1651.39	1648.71	1654.96	1639.91	1642.66
127.764000	1640.24	1638.84	1633.23	1653.12	1658.02	1650.26	1656.41	1652.87	1653.26	1650.53	1649.47	1652.8	1655.05	1640.87	1631.84	1629.74	1630.52	1644.83	1642.37	1645.32	1645.13	1648.44	1651.91	1650.38	1653.81	1652.44	1633.53	1639.21	1644.74	1648.55	1651.23	1648.18	1650.98	1654.89	1641.51	1656.58	1649.86	1627.89	1626.11	1632.14	1639.53	1651.78	1656.38	1644.66	1652.41	1649.89	1655.16	1639.1	1642.21
128.259003	1639.05	1637.45	1634.61	1652.93	1656.55	1649.75	1656.11	1651.58	1651.73	1647.35	1650.55	1652.67	1655.39	1643.53	1631.17	1629.8	1630.51	1645.1	1642.22	1645.5	1645.95	1649.17	1653.45	1649.24	1653.97	1651.46	1633.8	1638.81	1645.12	1647.39	1652.59	1650.03	1651.5	1652.88	1643.86	1655.42	1649.17	1627.62	1628.59	1633.43	1641.51	1654.1	1656.18	1646.8	1651.57	1647.72	1654.84	1639.37	1644.27
128.753998	1639.63	1637.62	1634.47	1654.9	1658.61	1650.76	1656.08	1651.43	1654.35	1648.99	1649.22	1650.37	1655.53	1642.67	1632.27	1630.22	1629.35	1644.52	1639.85	1644.42	1645.45	1649.23	1651.79	1647.9	1652.67	1649.6	1631.52	1638.68	1643.59	1647.31	1652.29	1648.5	1650.69	1653.54	1644.18	1655.65	1648.74	1628.86	1627.5	1632.75	1639.91	1654.14	1657.66	1645.03	1650.88	1650.57	1653.22	1639.77	1643.18
129.248993	1640.76	1636.92	1634.47	1653.91	1659.19	1649.5	1656.69	1652.18	1653.9	1649.66	1651.9	1651.39	1656.85	1643.73	1630.23	1629.83	1629.23	1647.4	1643.84	1647.63	1644.35	1651.32	1653.14	1648.59	1652.86	1652.4	1632.28	1636.87	1643.83	1649.08	1651.26	1648.23	1653.17	1653.64	1644.9	1657	1648.51	1627.96	1626.82	1632.74	1639.94	1652.96	1657.61	1646.34	1651.88	1650.94	1655.88	1640.6	1642.93
129.744995	1639.08	1637.4	1635.13	1655.28	1658.22	1649.68	1654.16	1652.46	1653.41	1648.39	1650.54	1653.03	1654.65	1641.57	1631.3	1630.42	1630.92	1646.35	1643.56	1647.57	1646.83	1650.97	1653.53	1648.9	1654.35	1653.05	1632.02	1638.62	1646.27	1650.17	1652.22	1647.13	1651.94	1653.09	1644	1656.79	1646.92	1629.49	1628.04	1633.95	1640.02	1653.32	1657.12	1647.13	1652.46	1650.22	1655.52	1641.98	1642.78
130.240005	1639.41	1638.22	1636.19	1654.54	1658.18	1649.73	1656.33	1653.88	1653.39	1648.63	1650.49	1650.76	1657.28	1640.76	1630.18	1630.71	1633.54	1645.74	1644.07	1648.34	1647.09	1650.27	1651.46	1649.01	1651.88	1651.86	1631.57	1637.82	1646.47	1647.66	1652.07	1647.92	1650.46	1651.82	1643.63	1656.74	1649	1626.84	1628.49	1634.12	1640.34	1654.59	1657.26	1644.99	1650.99	1649.52	1654.93	1640.12	1643.88
130.735001	1640.34	1637.52	1634.31	1653.5	1655.51	1648.14	1656.74	1651.42	1651.78	1650.1	1651.75	1652.13	1655.09	1641.83	1631.66	1631.05	1630.3	1647.38	1642.72	1645.81	1645.3	1648.7	1653.37	1647.77	1652.45	1651.75	1632.3	1636.05	1643.89	1648.68	1650.28	1649.83	1652.44	1653.13	1643.82	1656.45	1647.4	1627.14	1628	1634.27	1640.96	1655.22	1658.25	1647.16	1653.3	1649.68	1655.47	1639.99	1644.52
131.229996	1639.87	1637.89	1633.79	1653.03	1656.37	1648.14	1657.8	1653.09	1655.09	1648.86	1651.68	1653.07	1655.28	1643.27	1629.16	1630.48	1631.98	1649.06	1643	1647.09	1646.21	1651.8	1651.97	1647.26	1652.15	1653.93	1633.71	1637.84	1646.66	1651.1	1650.35	1648.86	1652.41	1654.42	1645.18	1657.6	1649.09	1627.81	1629.2	1632.55	1642.3	1658.25	1655.06	1645.67	1653.76	1650.93	1656.99	1640.06	1643.93
131.725006	1640.94	1637.27	1635.79	1654.54	1656.54	1646.97	1657.8	1651.85	1652.22	1648.69	1649.69	1649.93	1655.42	1641.58	1631.91	1630.59	1631.26	1644.51	1641.74	1648.67	1646.83	1649.37	1653.39	1648.67	1651.77	1651.83	1632.45	1639.11	1646.15	1646.94	1647.49	1647.69	1652.28	1652.04	1642.18	1654.21	1650.49	1629.81	1627.83	1632.48	1640.79	1650.68	1656.32	1643.69	1652.22	1648.96	1655.4	1638.98	1644.16
132.220993	1640.95	1636.69	1635.77	1652.02	1656.7	1650.08	1655.87	1652.09	1652.73	1647.34	1652.32	1651.07	1655.99	1642.5	1630.86	1632.23	1630.09	1644.48	1642.57	1647.01	1645.23	1648.99	1653.31	1649.33	1652.18	1650.88	1632.59	1638.43	1644.71	1647.71	1651.44	1648.53	1651.34	1654.54	1643.61	1655.01	1650.17	1628.65	1627.66	1634.16	1640.76	1653.43	1657.18	1644.88	1651.28	1649.54	1653.44	1637.87	1645.05
132.716003	1639.35	1637.59	1634.95	1652.73	1657.36	1649	1658.18	1651.72	1651.65	1648.12	1650.1	1652.33	1654.3	1641.93	1630.18	1629.96	1631.61	1644.93	1642.02	1645.86	1644.26	1649.7	1654.44	1648.42	1654.1	1652.45	1632.78	1638.92	1643	1650.31	1651.57	1649.17	1650.33	1652.77	1642.93	1655.05	1649.38	1627.81	1629.31	1636.06	1639.93	1653.88	1658.55	1646.68	1651.99	1648.45	1654.41	1638.98	1643.89
133.210999	1639.8	1636.67	1635.65	1653.99	1658.22	1650.16	1657.17	1652.9	1653.34	1647.66	1651.61	1650.69	1656.49	1642.48	1630.87	1632.24	1631.65	1644.63	1643.18	1647.17	1645.96	1648.14	1653.2	1648.8	1654.56	1652.8	1632.22	1638.04	1646.42	1649.57	1651.63	1649.09	1649.46	1653.48	1642.42	1657.38	1648.16	1629.31	1628.81	1634.98	1641.67	1653.55	1658.91	1646.68	1652.74	1648.92	1655.4	1640.41	1643.39
133.705994	1637.96	1639.29	1635.59	1654.38	1658.74	1648.07	1657.75	1652.69	1651.69	1649.16	1653.04	1650.82	1657.04	1640.05	1633.32	1629.47	1631.52	1646	1641.89	1645.97	1644.33	1651.14	1651.94	1648.9	1654.22	1651.98	1632.54	1637.41	1643.61	1648.63	1650.24	1647.69	1652.21	1655.28	1642.82	1656.91	1649.31	1627.77	1626.56	1631.63	1640.57	1654.59	1657.64	1644.94	1651.21	1650.57	1655.63	1639.43	1644.4
134.201004	1640.23	1637.48	1635.09	1653.74	1656.36	1648.6	1657.81	1652.72	1652.71	1647.67	1651.3	1651.67	1656.34	1643.03	1631.33	1630.43	1630.74	1643.91	1644.32	1646.59	1647.21	1650.02	1652.63	1651.55	1653.17	1651.36	1631.38	1639.88	1646.29	1649.34	1651.86	1647	1649.66	1652.24	1643.48	1656.1	1650.01	1627.83	1629.35	1634.41	1642.17	1653.59	1658.71	1646.3	1651.65	1649.71	1655.09	1639.35	1643.88
134.697006	1640.81	1638.17	1635.78	1654.21	1655.51	1648.54	1657.54	1652.9	1652.49	1648.56	1650.85	1652.97	1654.91	1642.95	1631.96	1631.02	1631.7	1645.11	1641.5	1648.4	1645.8	1649.92	1652.78	1648.1	1652.18	1651.08	1632.94	1637.25	1643.4	1648.97	1651.74	1648.11	1649.72	1652.81	1643.74	1655.75	1648.21	1628.44	1630.06	1634.9	1640.76	1652.12	1657.41	1647.93	1651.15	1651.54	1654.65	1638.77	1643.72
135.192001	1640.02	1636.56	1634.95	1653.11	1656.2	1646.85	1654.91	1651.54	1653.01	1650.31	1650.75	1651.13	1655.72	1642.95	1628.2	1629.89	1631.23	1645.96	1641.89	1647.08	1643.31	1648.5	1653.16	1648.26	1652.03	1651.23	1633.03	1638.02	1646.53	1648.83	1649.39	1649.42	1650.24	1653.27	1641.69	1656.12	1649.46	1628.58	1628.95	1635.24	1641.08	1654.07	1658.49	1646.94	1651.59	1648.63	1656.1	1639.84	1643.44
135.686996	1637.95	1637.71	1634.09	1650.89	1654.76	1649.11	1656.15	1653	1651.57	1647.43	1648.88	1649.5	1653.26	1640.23	1630.16	1629.87	1631.29	1645.25	1642.13	1645.58	1644.47	1649.34	1653.38	1649.3	1651.48	1653.18	1631.72	1639.1	1646.05	1648.32	1650.81	1647.46	1649.57	1654.72	1645.75	1657.72	1648.68	1627.71	1628.33	1633.75	1640.22	1653.17	1656.96	1647.44	1652.67	1650.11	1656.27	1640.38	1645.07
136.182007	1638.04	1637.28	1634.01	1654.86	1658.11	1650.19	1657.03	1652.13	1655.14	1649.24	1650.74	1650.74	1656.15	1644.63	1629.66	1630.22	1630.48	1644.83	1642.02	1647.14	1646.34	1649.69	1652.98	1650.4	1652.91	1650.75	1631.84	1637.17	1644.35	1649.68	1650.88	1646.62	1650.06	1652.94	1643.86	1658.72	1650.38	1628.24	1628.21	1632.84	1642.01	1654.7	1656.22	1645.53	1652.11	1649.23	1657.11	1638.61	1646.04
136.677002	1639.99	1637.74	1636.72	1653.28	1656.07	1649.98	1657.76	1654.09	1654.63	1648.67	1650.97	1651.41	1654.29	1643.57	1632.57	1629.54	1630.3	1646.23	1643.04	1647.74	1645.11	1648.2	1652.84	1649.22	1650.2	1652.36	1631.32	1637.7	1644.47	1647.96	1650.19	1648.92	1650.32	1652.12	1645.95	1653.76	1649.95	1626.03	1627.77	1634.99	1640.24	1651.16	1657	1645.41	1650.93	1650.51	1652.97	1641.86	1642.3
137.173004	1640.1	1637.9	1635.47	1653.12	1657.98	1650.78	1654.76	1653.41	1651.78	1650.41	1650.88	1652.55	1655.05	1646	1630.12	1632.13	1632.23	1645.46	1642.3	1645.59	1646.09	1650.9	1652.21	1647.7	1655.88	1651.56	1633.28	1638.37	1644.59	1649.3	1651.2	1648.79	1649.94	1654.63	1643.12	1657.74	1651.38	1627.8	1627.58	1633.12	1640.61	1652.85	1658.42	1646.05	1653.77	1651.13	1656.56	1641.26	1643.79
137.667999	1638.99	1635.95	1633.78	1654.13	1655.53	1648.45	1657.49	1653.91	1651.59	1648.78	1650.91	1652	1655.78	1644.51	1632.04	1633.18	1633.66	1644.35	1643.34	1645.64	1645.86	1650.44	1652	1648.21	1655	1652.57	1634.15	1639.51	1643.92	1650.12	1652.58	1649.29	1651.83	1656.05	1643.32	1656.87	1649.77	1629.69	1628.33	1632.5	1642.45	1654.53	1658.24	1645.68	1651.98	1651.78	1655.1	1639.65	1643.72
138.162994	1639.84	1639.24	1634.52	1652.77	1655.83	1649.32	1656.81	1652.6	1651.9	1648.49	1648.11	1651.82	1656.36	1643.56	1630.08	1630.25	1630.87	1645.65	1643.68	1646.03	1645.9	1649.09	1653.37	1650.38	1653.17	1650.62	1630.47	1639.16	1646.05	1647.55	1650.52	1648.93	1649.78	1651.38	1643.12	1656.53	1649.22	1628.48	1625.68	1634.13	1641.46	1652.7	1658.2	1647.89	1652.05	1653.76	1657.35	1640.73	1644.53
138.658005	1641.06	1638.91	1632.1	1654.62	1658.49	1649.33	1658.63	1651.9	1653.27	1648.48	1650.63	1652.11	1656.35	1644.33	1631.18	1630.64	1631.91	1644.86	1641.61	1648.94	1644.84	1651.03	1654.81	1647.58	1652.99	1650.88	1631.93	1637.66	1643.71	1648.82	1651.34	1647.62	1649.28	1653.31	1642.22	1654.78	1649.4	1626.48	1626.78	1631.86	1642.3	1652.34	1656.03	1645.26	1651.38	1651.29	1655.14	1638.2	1642.08
139.153000	1638.81	1639.83	1634.12	1653.27	1657.36	1648.41	1658.34	1650.53	1653.05	1648.77	1650.3	1652.97	1655.88	1644	1630.06	1631.14	1630.84	1646.17	1642.8	1645.34	1645.6	1651.14	1651.6	1649.55	1653.28	1651.72	1634.29	1638.57	1644.54	1649.45	1652.29	1647.86	1649.81	1653.64	1644.82	1655.74	1649.98	1628.13	1630.33	1635.18	1641.71	1653.71	1656.89	1646.25	1651.1	1652.01	1653.54	1640.93	1643.58
139.649002	1641.03	1636.69	1633.7	1652.22	1655.57	1648.63	1655.67	1654.24	1652.92	1649.21	1651.62	1652.21	1654.66	1642.87	1630.8	1630.31	1632.06	1646.56	1642.79	1646.26	1644.15	1650.66	1651.1	1648.85	1652.55	1651.88	1632.59	1640.16	1645.32	1648.25	1651.32	1647.31	1651.65	1653.28	1645.39	1657.53	1649.85	1627.15	1628.25	1634.43	1641.3	1653.47	1656.42	1647	1653.41	1651.03	1654.49	1639.78	1645.22
140.143997	1637.58	1638.22	1635.18	1653.25	1657.79	1649.02	1658.58	1651.58	1650.98	1650.39	1649.62	1651.79	1657.69	1641.51	1632.11	1631.4	1630.95	1646.8	1640.63	1650	1643.57	1650.35	1653.91	1648.66	1653.86	1649.43	1634.53	1634.78	1643.3	1648.78	1652.33	1648.32	1649.99	1654.21	1641.69	1657.11	1647.69	1628.51	1628.33	1634.9	1639.43	1650.84	1657.15	1646.64	1649.71	1649.09	1654.94	1639.16	1644.25
140.639008	1638.65	1638.19	1635.17	1653.53	1655.93	1649.22	1656.43	1652.12	1653.44	1650.28	1652.57	1650.88	1654.76	1641.89	1629.15	1631.08	1630.44	1647.1	1644.26	1646.22	1646.51	1650.09	1649.68	1648.88	1651.29	1651.16	1631.6	1638.73	1646.06	1648.7	1651.68	1648.55	1649.87	1652.48	1644.29	1656.57	1647.99	1629.11	1625.79	1633.39	1640.24	1652.3	1656.77	1646.84	1651.55	1650.26	1654.61	1641.51	1645
141.134003	1639.32	1638.21	1635.1	1653.88	1656.12	1648.68	1657.77	1654.23	1652.1	1648.19	1648.7	1653.21	1654.76	1642.46	1629.66	1630.71	1632.08	1644.56	1642.2	1645.08	1645.09	1648.5	1651.7	1648.2	1654.14	1650.92	1635.15	1638.04	1643.17	1649.66	1652.43	1649.42	1650.01	1654.22	1642.88	1654.71	1648.47	1627.3	1626.33	1633.74	1640.17	1652.45	1657.61	1646.39	1652.18	1650.46	1654.98	1639.91	1643.39
141.630005	1642.28	1638.87	1635.59	1653.4	1656.24	1649.58	1656.64	1653.04	1652.04	1649.15	1650.02	1651.71	1653.12	1641.45	1630.14	1630.5	1631.34	1646.53	1642.27	1647.15	1644.57	1648.43	1652.98	1649.7	1653.06	1651.36	1632.32	1636.79	1644.35	1646.55	1651.14	1646.58	1649.59	1651.99	1645.32	1655.47	1650.65	1628.74	1627.1	1633.64	1640.83	1654.41	1656.06	1645.38	1650.3	1647.86	1654.38	1638.43	1642.67
142.125000	1639.36	1637.19	1634.38	1654.42	1656.36	1648.6	1656.42	1651.71	1652.35	1650.38	1649.45	1651.05	1656.03	1642.09	1630.5	1630.38	1631.36	1644.53	1642.11	1646.79	1646.72	1649.89	1652.73	1649.55	1655.14	1650.37	1633.66	1636.96	1642.99	1648.72	1652.76	1648.84	1651.3	1653.92	1643.15	1655.83	1650.3	1627.85	1627.13	1632.82	1641.31	1652.84	1656.07	1645.92	1649.76	1650.35	1655.79	1639.67	1644.72
142.619995	1639.72	1635.88	1635.26	1654.05	1658.38	1648.22	1655.37	1653.27	1651.05	1647.1	1649	1649.89	1653.96	1642.08	1630.62	1628.58	1631.28	1645.86	1641.97	1644.8	1643.55	1650.11	1653.18	1649.15	1651.61	1652.5	1633.03	1636.92	1643.18	1648.68	1651.1	1647.46	1652.07	1653.5	1643.84	1654.96	1649.75	1628.09	1628.94	1633.93	1640.46	1653.18	1655.67	1645.99	1651.24	1650.21	1654.26	1638.12	1645.96
143.115005	1640.02	1637.14	1634.52	1651.73	1657.44	1648.97	1657.08	1650.85	1649.79	1647.17	1649.85	1652.39	1656.05	1642.99	1630.65	1630.27	1630.53	1645.09	1642	1646.19	1644.8	1651.16	1654.51	1651.02	1654.78	1652.76	1632.43	1639.25	1644.42	1647.64	1651.25	1647.64	1650.16	1653.83	1644.64	1657.43	1650.56	1629.1	1627.36	1632.8	1641.44	1650.38	1657.6	1646.15	1651	1650.75	1655.99	1638.04	1644.8
143.610001	1639.7	1636.78	1632.96	1653.8	1658.94	1649.59	1658.61	1651.44	1651.43	1651.63	1649.76	1651.93	1655.79	1644.39	1631.61	1629.53	1631.26	1645.14	1644.15	1648.63	1646.68	1651.71	1654.04	1648.1	1655.37	1651.13	1633.27	1637.44	1643.96	1648.41	1649.31	1648.65	1651.12	1653.38	1642.21	1655.89	1650.69	1628.2	1626.66	1632.18	1641.76	1654.14	1657.05	1645.94	1651.93	1650.85	1656.28	1640.32	1643.15
144.106003	1642.14	1640.03	1635.44	1653.74	1656.56	1648.88	1657.45	1654.74	1654.04	1648.02	1649.55	1650.18	1656.59	1643.34	1628.75	1630.14	1629.56	1645.4	1642.16	1644.02	1647.46	1650.05	1653.5	1649.56	1652.64	1650.99	1632.61	1640.24	1644.58	1646.86	1651.73	1649.4	1652.12	1651.66	1644.86	1654.84	1648.67	1630.52	1625.96	1635.29	1640.74	1655.39	1656.35	1647.1	1649.89	1651.12	1654.88	1638.3	1644.13
144.600998	1637.7	1637.24	1634.52	1652.96	1658.28	1649.53	1654.89	1649.92	1652.59	1649.77	1650.62	1651.29	1657.2	1643.78	1629.96	1631.86	1631.77	1646.1	1641.74	1648.17	1645.69	1647.68	1655.12	1648.93	1653.29	1650.76	1633.05	1635.67	1643.99	1646.87	1651.97	1648.59	1652.18	1653.08	1644.11	1655.05	1649.18	1629.4	1627.16	1631.67	1642.03	1654.19	1657.56	1646.17	1650.48	1649.66	1656.25	1641.13	1644.28
145.095993	1640.07	1638.34	1636.52	1652.45	1657.17	1650.01	1657.22	1652.86	1651.68	1647.34	1651.17	1653.15	1654.48	1641.7	1630.43	1630.26	1629.81	1644.7	1643.2	1646.98	1644.23	1648.89	1653.27	1649.09	1654.2	1651.73	1632.73	1637.31	1644.17	1648.45	1651.45	1646.94	1650.09	1654.18	1643.86	1656.36	1649.54	1626.85	1628.67	1633.75	1640.01	1652.08	1656.44	1645.71	1651.12	1651.23	1655.04	1639.34	1643.04
145.591003	1637.41	1639.54	1633.86	1652.74	1655.15	1649.28	1656.62	1652.97	1651.46	1647.44	1649.1	1651.66	1657.37	1641.53	1630.63	1633.69	1631.46	1644.97	1644.34	1646.24	1646.19	1651.31	1652.49	1649.95	1652.45	1652.55	1632.71	1638.15	1643.67	1647.65	1649.36	1648.2	1651.18	1653.24	1643.43	1657.21	1649.62	1628.7	1627.33	1635.9	1641.5	1654.25	1655.88	1646.78	1653.33	1650.34	1656.95	1637.95	1641.98
146.085999	1638.59	1637.35	1633.18	1651.52	1658.22	1648.22	1656.61	1652.99	1653.98	1648.08	1649.77	1650.21	1653.61	1643.83	1631.21	1630.72	1629.59	1644.93	1641.07	1647.45	1645.25	1648.78	1653.3	1646.75	1653.39	1652.38	1632.42	1637.41	1643.14	1647.15	1649.44	1647.62	1651.7	1652.68	1644.54	1657.65	1650.68	1630.14	1628.34	1634.02	1641.69	1655.12	1657.91	1646.2	1652.68	1651.98	1658.36	1638.93	1643.04
146.582001	1641.39	1638.51	1635.82	1652.25	1656.9	1647.18	1655.76	1653.13	1652.41	1648.62	1651.19	1650.08	1653.45	1645.52	1630.87	1630.85	1628.57	1645.19	1642.54	1646.89	1644.51	1647.75	1651.97	1647.6	1652.98	1651.05	1633.6	1637.2	1645.09	1647	1652.39	1648.48	1651.71	1650.73	1643.4	1656.28	1648.44	1627.06	1627.73	1635.09	1641.97	1653.56	1657.36	1645.54	1650.77	1650.9	1654.84	1640.76	1642.61
147.076996	1639.77	1636.8	1634.02	1651.65	1657.31	1648.54	1657.41	1651	1652.54	1648.52	1650.26	1650.96	1655.51	1642.07	1629.22	1629.76	1632.11	1644.08	1641.32	1647.61	1644.2	1650.26	1654.72	1647.7	1653.91	1653.6	1631.28	1638.49	1644.49	1649.66	1651.5	1648.61	1651.5	1653	1643.22	1654.46	1648.04	1627.13	1628.37	1635.27	1639.39	1653.97	1657.03	1646.05	1650.86	1649.2	1655.64	1639.99	1643.45
147.572006	1638.58	1639.17	1634.84	1655.52	1656.61	1649.2	1658.21	1653.9	1652.41	1648.71	1651.35	1651.95	1655.29	1641.77	1630.23	1630.89	1631.18	1645.62	1643.5	1647.01	1648.07	1650.44	1653.47	1652.93	1654.8	1654.03	1633.12	1639.34	1646.1	1647.26	1650.1	1650.38	1651.63	1653.45	1644.18	1656.91	1650.55	1629.94	1629.55	1635.47	1643.33	1653.74	1657.44	1647.97	1650.47	1649.8	1656.31	1642.06	1645.26
148.067001	1639.64	1637.15	1635.25	1653	1655.96	1647.7	1655.37	1653.08	1653.09	1649.55	1649.43	1653.32	1657.09	1640.8	1628.88	1630.35	1631.75	1646.25	1641.36	1646.96	1643.63	1648.77	1653.94	1648.89	1652.9	1652.02	1633.1	1636.57	1644.91	1649.96	1650.22	1647.57	1650.54	1652.43	1644.06	1656.8	1648.86	1630.13	1628.99	1633.84	1640.76	1653.3	1658.96	1646.73	1651.25	1649.12	1656.5	1640.99	1643.57
148.561996	1640.06	1637.64	1635.31	1653.72	1655.95	1649.05	1658.54	1652.98	1653.26	1647.51	1649.75	1650.5	1656.32	1642.17	1631.97	1629.22	1633.93	1647.82	1643.02	1646.28	1644.89	1649.81	1653.26	1648.29	1654.59	1651.51	1632.35	1638.19	1644.61	1648.56	1651.41	1647.6	1650.57	1653.5	1643.1	1654.5	1649.06	1628.51	1627.17	1634.84	1641.52	1653.04	1654.72	1644.97	1651.19	1648.67	1654.55	1639.65	1643.28
149.057999	1637.54	1637.84	1635.29	1653.87	1658.99	1649.25	1657.59	1651.95	1652.2	1648.31	1651.05	1651.55	1654.86	1644	1633.51	1629	1631.27	1643.67	1642.45	1647.97	1646	1647.35	1652.6	1651.3	1654.33	1651.5	1633	1638.79	1645.65	1647.8	1650.09	1647.96	1650.86	1653.96	1641.64	1654.73	1647.79	1627.63	1630.18	1634.37	1641.75	1652.4	1658.91	1647.95	1653.1	1651.82	1654.1	1638.64	1644.51
149.552994	1639.59	1637.02	1634.54	1655.89	1659.81	1649.36	1657.8	1651.61	1653.37	1650.06	1649.27	1650.74	1654.5	1641.85	1631.43	1629.22	1630.31	1646.18	1643.57	1647.85	1645.94	1650.07	1654.11	1649.69	1654.5	1651.38	1634.75	1638.07	1644.37	1649.56	1651.33	1649.47	1650.93	1656.43	1641.06	1656.61	1648.3	1627.44	1627.97	1635.27	1639.79	1653.32	1658.54	1645.96	1652.02	1652.45	1655.86	1641.05	1644.59
150.048004	1640.08	1637.2	1634.9	1654.41	1657.03	1648.82	1657.03	1652.55	1655.17	1647.95	1651.55	1651.47	1656.13	1643.91	1633.28	1629.66	1631.82	1644.64	1642.57	1647.21	1645.93	1649.31	1654.65	1649.05	1654.04	1651.39	1634.19	1638.98	1646.19	1649.58	1650.67	1648.66	1650.21	1652.2	1641.91	1657.98	1648.29	1628.69	1628.56	1634.08	1641.26	1653.39	1656.63	1645.58	1648.91	1648.79	1653.97	1641.19	1645.41
150.542999	1639.92	1638.63	1635.37	1651.62	1657.24	1647.73	1656.11	1653.93	1654.12	1649.73	1651.85	1649.48	1657.29	1643.19	1629.63	1632.57	1631.08	1646.95	1644.64	1647.7	1646.61	1649.46	1653.7	1649.74	1652.29	1652.83	1633.93	1637.7	1645.35	1649.12	1651.62	1650.92	1653.38	1654.23	1643.44	1655.62	1650.15	1628.74	1628.44	1633.37	1640.37	1653.51	1657.56	1645.05	1652.12	1651.48	1654.9	1639.65	1644.17
151.037994	1640.03	1637.15	1635.44	1654.16	1656.78	1650.35	1658.39	1652.92	1652.82	1649.78	1650.98	1652.11	1657.35	1643.69	1630.62	1631.39	1633.08	1645.52	1642.79	1648.17	1643.02	1650.77	1654	1648.13	1653.5	1653.29	1631.9	1638.07	1643.17	1647.46	1650.74	1647.53	1650.93	1652.35	1644.18	1655.7	1650.17	1628.86	1628.56	1634.04	1642.22	1653.89	1656.95	1646.76	1650.44	1648.47	1653.44	1638.62	1643.51
151.533997	1639.38	1637.97	1636.01	1654.04	1655.8	1648.53	1656.15	1653.86	1654.66	1649.78	1651.68	1652.67	1658.27	1641.67	1632.84	1630.54	1632.26	1645.91	1643.67	1648.23	1645.01	1649.31	1654.67	1650.31	1655.36	1652.24	1632.35	1640.08	1646.4	1648.5	1650.62	1649.84	1652.89	1653.72	1644.68	1656.89	1650.6	1628.47	1630.74	1634.16	1641.5	1653.8	1657.14	1647.32	1650.78	1651.1	1656.2	1640.19	1643.43
152.029007	1640.34	1636.79	1637.67	1655.82	1658.75	1652.4	1660.35	1652.81	1659.58	1649.25	1651.19	1654.3	1659.5	1640.62	1630.85	1633.39	1633.4	1646.48	1646.2	1648.13	1651.89	1654.11	1655.55	1654.68	1656.53	1654.95	1633.05	1643.52	1645.39	1650.3	1652.93	1650.34	1655.69	1653.25	1644.6	1658.97	1650.56	1632.13	1630.54	1636.26	1642.12	1654.77	1659	1649.4	1651.84	1652.5	1660.14	1642.16	1645.25
152.524002	1642.75	1641.1	1642.02	1666.36	1668.39	1667.03	1671.88	1660.35	1669.16	1660.1	1663.96	1663.65	1669.77	1646.12	1636.24	1636.29	1638.86	1659.75	1660.58	1658.58	1662.28	1664.73	1668.27	1671.24	1668.05	1670.92	1639.03	1653.4	1658.93	1659.64	1662.62	1666.26	1670.66	1667.75	1658.09	1671.15	1664.62	1633.46	1634.62	1645.7	1654.71	1663.89	1667.55	1665.2	1667.08	1667.47	1669.33	1655.92	1655.93
153.018997	1646.7	1645.5	1648.66	1680.55	1681.21	1682.15	1683.61	1666.74	1682.18	1669.65	1677.7	1676.81	1682.14	1651.29	1640.69	1642.22	1645.38	1669.33	1673.2	1670.79	1674.39	1677.7	1682.4	1684.36	1680.51	1680.79	1640.71	1664.93	1672.95	1674.76	1677.08	1679.94	1682.37	1683.1	1672.76	1690.36	1678.08	1641.24	1643.59	1657.22	1665.82	1672.9	1677.24	1678.33	1683.77	1682.32	1687.17	1671.85	1670.6
153.514999	1650.83	1652.45	1652.43	1688.95	1691.5	1688.97	1693.52	1674.21	1691.46	1677.4	1684.3	1681.57	1688.1	1653.36	1642.73	1642.82	1647.39	1678.53	1679.2	1677.65	1677.91	1686.17	1690.4	1692.6	1691.76	1690.84	1645.87	1669.78	1679.15	1681.76	1683.95	1686.88	1694.97	1690.78	1680.64	1702.38	1685.29	1646.1	1647.32	1663.71	1673.32	1680.86	1681.43	1687.41	1693.16	1693.55	1695.18	1677.64	1678.98
154.009995	1651.96	1654.51	1656.89	1696.05	1699.18	1697	1701.8	1679.49	1698.36	1689.94	1694.42	1690.74	1698.03	1652.88	1646.63	1651.06	1654.19	1690.37	1688.09	1688.06	1688.37	1695.83	1701.97	1703.54	1698.15	1699.66	1645.56	1681.62	1686.91	1688.32	1691.09	1693.58	1708.32	1701.03	1688.8	1713.67	1695.66	1648.59	1651.14	1669.83	1679.07	1688.77	1692.25	1694.63	1701.94	1704.59	1702.62	1691.2	1684.07
154.505005	1656.92	1657.07	1658.03	1701.99	1702.61	1703.44	1706.98	1683.32	1705.94	1692.67	1695.49	1696.73	1706.7	1654.35	1647.16	1651.97	1654.98	1695.42	1693.01	1691.69	1693.6	1700.65	1704.27	1711.25	1702.06	1705.18	1646.95	1681.54	1693.87	1695.06	1696	1701.53	1712.53	1708.25	1693.67	1722.32	1704.87	1651.71	1653.94	1675.63	1687.08	1693.05	1696.7	1702.31	1712.52	1711.4	1710.02	1694.78	1691.93
155.000000	1655.74	1656.87	1662.17	1705.89	1708.94	1707.64	1714.71	1687.68	1711.05	1698.27	1702.8	1700.53	1713.59	1655.13	1650.31	1654.69	1654.97	1701.79	1700.67	1700.24	1701.31	1703.26	1711.49	1719.33	1708.72	1713.6	1650.88	1688.37	1703.15	1701.26	1702.93	1706.19	1719.46	1714.74	1703	1734.26	1708.04	1651.5	1659.18	1679.91	1690.33	1696.71	1701.33	1706.51	1716.68	1717.01	1716.41	1702.35	1697.01
155.494995	1657	1658.75	1662.73	1711.18	1712.28	1711.73	1716.9	1688.22	1714.45	1701.94	1706.2	1705.16	1716.18	1658.71	1650.52	1654.67	1659.03	1704.08	1702.15	1705.67	1703.84	1707.23	1714.96	1722.84	1712.67	1716.82	1653.25	1692.08	1704.43	1704.62	1706.61	1711.41	1729.25	1719.72	1706.31	1738.78	1714.55	1653.23	1659.04	1679.2	1696.75	1701.29	1706.06	1711.73	1721.43	1721.15	1720.73	1708.01	1703.03
155.990997	1660.68	1663.26	1667.45	1715.93	1718.88	1724.04	1722.66	1691.96	1718.73	1703.69	1711.88	1708.26	1720.88	1658.54	1651.97	1659.32	1659.66	1708.58	1711.27	1708.88	1712.66	1713	1721.24	1732.7	1716.02	1723.9	1653.38	1698	1712.59	1712.27	1707.79	1716.86	1731.97	1726.98	1711.43	1746.04	1720.58	1657.47	1664.62	1687.01	1700.12	1707.43	1708.1	1716.62	1729.92	1730.17	1726.7	1710.66	1705.82
156.485992	1658.82	1663.07	1671.95	1720.38	1720.6	1725.27	1727.84	1693.21	1723.92	1707.02	1716.28	1714.51	1725.25	1658.83	1651.18	1657.78	1662.1	1712.3	1711.83	1714.66	1713.44	1718.04	1725.75	1737.56	1721.64	1728.25	1653.19	1701.51	1713.32	1713.15	1712.83	1722.89	1735.28	1727.94	1715.01	1747.79	1723.08	1659.13	1666.99	1688.92	1705.35	1707.49	1709.67	1721.58	1733.45	1734.29	1728.89	1716.91	1710.18
156.981003	1662.12	1662.77	1670.69	1726.05	1724.45	1728.56	1732.8	1697.69	1727.42	1713.84	1719.15	1717.93	1727.89	1660.23	1654.54	1659.51	1662.93	1713.86	1713.96	1715.63	1717.6	1720.08	1728.72	1741.16	1724.07	1729.98	1654.09	1704.57	1717.1	1716.09	1712.8	1723.36	1739.93	1731.96	1717.69	1752.15	1728.03	1658.46	1666.68	1690.88	1707.18	1710.85	1712.45	1725.88	1739.5	1738.48	1734.44	1721.93	1713.52
157.475998	1662.35	1665.91	1672.44	1727.78	1729.95	1732.4	1734.23	1699.97	1731.12	1713.47	1722.3	1719.84	1730.34	1658.76	1656.8	1665.08	1665.81	1720.13	1719.89	1715.53	1721.91	1724.26	1732.67	1746.45	1730.96	1736.4	1657.2	1708.87	1722.55	1723.38	1720.24	1730.46	1745.44	1738.45	1726.12	1759.65	1734.72	1662.53	1669.26	1696.46	1712.11	1718.7	1716.59	1730.44	1741.92	1743.94	1738	1727.61	1717.08
157.970993	1662.93	1663.79	1675.5	1729.36	1729.59	1736.04	1737.09	1702.92	1735.74	1721.7	1724.6	1722	1730.93	1662.26	1657.91	1663.67	1668.72	1722.26	1721.91	1721.22	1724.53	1727.97	1737.63	1748.65	1732.92	1735.86	1658.65	1710.68	1724.32	1726.58	1721.48	1732.33	1743	1738.51	1725.91	1761.91	1734.92	1662.26	1671.14	1699.22	1713.66	1719.27	1716.56	1733.42	1743.4	1745.26	1741.49	1729.84	1720.51
158.466995	1663.71	1668.44	1678.43	1731.65	1734.78	1739.18	1742.25	1703.77	1735.49	1722.15	1727.31	1725.83	1731.92	1661.77	1654.88	1663.08	1667.32	1724.24	1726.46	1722.83	1725.66	1730.45	1739.54	1750.19	1735.37	1736.82	1657.49	1711.92	1725.99	1729.61	1723.46	1732.12	1748.62	1743.79	1728.68	1767.1	1736.19	1663.58	1670.05	1698.89	1717.41	1718.48	1716.16	1734.92	1750.87	1750.5	1739.3	1731.44	1724.88
158.962006	1666.23	1667.63	1675.85	1730.69	1734.34	1741.94	1742.96	1704.22	1740.21	1723.44	1731.22	1729.62	1737.82	1662.98	1657.68	1668.67	1667.54	1728.01	1727.52	1725.03	1728.14	1734.58	1742.26	1754.1	1737.54	1744.05	1658.62	1713.26	1726.25	1730.93	1725.43	1735.89	1751.34	1742.2	1730.12	1768.98	1738.48	1662.2	1671.36	1701.86	1717.87	1725.86	1720.62	1739.58	1750.59	1752.23	1742.38	1737.85	1727.46
159.457001	1666.95	1669.34	1681.56	1738.21	1739.57	1746.26	1746.83	1707.12	1744.19	1726.27	1729.85	1730.39	1742.52	1664.77	1656.29	1665.24	1670.36	1731.96	1732.89	1726.97	1734.87	1735.98	1747.3	1759.26	1741.45	1746	1660.68	1719.93	1731.27	1738.17	1730.04	1740.19	1755.1	1751.77	1737.02	1773.01	1741.94	1667.04	1676.81	1706.26	1725.9	1726.16	1721.92	1745.28	1756.69	1753.65	1749.3	1743.27	1732.32
159.951996	1668.86	1670.27	1680.14	1738.98	1740.26	1747.31	1747.96	1707.15	1744.2	1726.83	1733.89	1731.73	1742.48	1664.39	1660.71	1666.32	1670.76	1733.77	1735.58	1730.85	1733.92	1739.94	1751.36	1759.69	1744.67	1747.98	1659.95	1721.33	1732.7	1737.1	1731.5	1743.5	1758.53	1750.8	1737.4	1777.82	1743.36	1668.53	1676.07	1708.43	1724.1	1726.62	1724.47	1747.68	1757.37	1756.08	1752.1	1746.94	1731
160.447006	1667.61	1671.41	1681.26	1740.82	1742.15	1750.35	1747.87	1709.6	1745.37	1731.06	1736.15	1736.41	1744.39	1664.52	1658.6	1668.75	1670.97	1737.63	1735.85	1730.86	1736.65	1743.37	1752.88	1762.26	1744.68	1750.11	1660.52	1722.91	1735.88	1740.84	1732.02	1744.24	1760.28	1753.53	1740.41	1778.37	1745.02	1667.67	1677.22	1708.37	1726.2	1731.1	1723.29	1749.5	1759.16	1762.56	1750.04	1752.35	1734.62
160.942993	1668.65	1672.35	1685.21	1744.14	1746.27	1754.13	1753.07	1710.3	1750.12	1733.25	1739.33	1737.53	1747.79	1667.02	1661.93	1671.01	1674.45	1738.79	1740.13	1733.23	1740.6	1747.52	1754.95	1769.44	1747.12	1750.57	1661.85	1724.98	1736.01	1743.54	1736.3	1748.9	1762.36	1759.06	1739.7	1783.13	1751.82	1671.17	1680.6	1710.73	1729.63	1733.92	1728.28	1755.02	1763.25	1764.93	1753.59	1753.63	1741.13
161.438004	1669.99	1672.02	1685.87	1745.83	1747.82	1752.15	1755.79	1712.51	1753.21	1732.95	1740.12	1741.07	1749.58	1665.76	1663.24	1670.57	1673.64	1739.74	1739.45	1733.59	1742.09	1747.77	1761.16	1769.57	1748.27	1754.91	1665.43	1725.51	1736.91	1744.29	1735.86	1750.83	1767.48	1759.2	1742.82	1781.53	1753.62	1670.75	1680.35	1714.08	1731.82	1733.17	1728.42	1754.29	1767.35	1768.98	1759.47	1757.31	1739.29
161.932999	1669.9	1673.97	1687.87	1747.59	1750.11	1758.68	1755.67	1714.65	1756.17	1736.97	1742.4	1741.17	1749.61	1668.12	1664.1	1673.52	1676.53	1742.14	1743.3	1735.81	1744.89	1749.29	1763.56	1771.23	1751.07	1757.02	1664.16	1728.6	1739.4	1744.84	1738.41	1753.62	1767.34	1758.41	1744.36	1784.78	1751.36	1671.37	1682.25	1715.18	1729.03	1732.61	1727.81	1760.26	1767.08	1767.13	1757.34	1754.26	1740.96
162.427994	1670.46	1672.6	1685.27	1745.48	1748.81	1757.05	1757.64	1713.46	1754.42	1735.16	1742.25	1743.36	1750.14	1666.66	1662.79	1672.05	1675.83	1742.13	1744.62	1736.28	1743.26	1750.16	1763.44	1770.24	1752.92	1755.6	1661.78	1728	1740.17	1746.19	1736.96	1755.59	1765.7	1759.8	1745.41	1787.15	1752.21	1671.56	1682.27	1713.7	1733.79	1735.23	1725.52	1761.05	1767.8	1769.67	1757.3	1757.82	1740.2
162.923004	1674.11	1676.08	1687.92	1749.46	1755.81	1759.8	1757.82	1715.73	1754.95	1736.96	1747.4	1743.94	1752.77	1668.27	1663.2	1675.75	1676.05	1744.18	1748.26	1737.48	1744.1	1752.1	1765.23	1773.14	1754.49	1761.52	1663.6	1731.67	1742.71	1748.6	1741.19	1755.69	1767.72	1761.35	1744.95	1787.36	1756.88	1672.38	1682.32	1717.96	1737.04	1735.83	1733.52	1759.16	1769.81	1774.95	1761.61	1759.86	1747.41
163.419006	1668.8	1675.54	1686.37	1750.5	1752.25	1761.6	1763.65	1714.32	1760.15	1736.32	1744.53	1742.15	1751.97	1665.82	1663.1	1674.17	1677.05	1745.45	1746.32	1738.15	1748.35	1752.68	1768.93	1778.38	1755.09	1760.89	1664.12	1730.44	1744.77	1749.8	1738.7	1757.9	1771.2	1764.06	1748.19	1791.8	1757.22	1672.19	1682.02	1714.63	1734.68	1738.39	1729.94	1761.99	1769.24	1774.64	1760.86	1764.94	1749.48
163.914001	1672.48	1675.4	1690.39	1754.34	1756.16	1764.9	1762.51	1718.78	1761.11	1742.35	1750.52	1745.6	1757.37	1668.13	1663.8	1673.96	1678.91	1748.71	1751.89	1742.15	1753.84	1757.2	1771.59	1776.97	1758.19	1766.17	1667.39	1733.64	1746.91	1756.67	1743.77	1758.75	1774.03	1767.06	1753.03	1789.36	1758.82	1675.41	1685.36	1720.24	1739.63	1738.84	1735.06	1766.91	1774.83	1776.85	1763.72	1763.64	1753.55
164.408997	1671.37	1676.08	1690.43	1752.32	1754.08	1763.99	1763.61	1718.52	1760.69	1741.66	1748.86	1746.05	1755.13	1668.37	1663.26	1674.87	1678.21	1747.78	1749.67	1742.32	1754.32	1755.82	1772.11	1780.29	1762.19	1765.12	1665.4	1732	1745.08	1757.66	1742.18	1759.07	1774.96	1769.18	1751.73	1792.4	1760.4	1674.72	1683.2	1718.85	1738.62	1738.63	1728.21	1767.06	1774.83	1775.72	1766.48	1764.02	1750.54
164.904007	1674.53	1678.09	1690.17	1755.8	1758.61	1766.29	1763.29	1720.68	1764.41	1745.31	1751.22	1748.64	1757.02	1668.66	1664.8	1675.04	1678.14	1746.76	1753.76	1743.29	1754.39	1758.11	1772.32	1784.5	1761.44	1764.81	1667.86	1738.55	1748.7	1760.64	1743.68	1762.79	1775.88	1769.96	1754.2	1792.22	1762.19	1677.62	1686.71	1720.31	1741.88	1740.53	1734.67	1769.23	1776.95	1779.32	1767.3	1765.38	1754.53
165.399994	1674.28	1678.07	1691.5	1757.85	1759.72	1770.03	1766.23	1720.84	1763.66	1743.41	1751.45	1748.6	1759.04	1669.16	1662.46	1675.18	1680.12	1747.33	1753.64	1740.66	1754.37	1758.43	1771.13	1784.66	1760.2	1767.83	1664.85	1737.69	1746.23	1760.44	1744.12	1760	1774.44	1768.2	1752.36	1793.1	1762.4	1673.87	1684.53	1722.16	1742.51	1742	1733.43	1768.44	1777.86	1777.16	1766.77	1764.43	1754.22
165.895004	1672.22	1678.55	1693.21	1755.05	1756.83	1768.25	1764.1	1718.25	1766.59	1744.66	1750.45	1747.87	1758.23	1667.42	1664.71	1674.91	1680.92	1747.69	1754.31	1743.57	1757.49	1761.57	1774.14	1788.74	1760.63	1770.91	1668.32	1738.36	1750.56	1760.37	1743.39	1763.21	1777.26	1769.11	1754.2	1794.96	1766.18	1677.86	1688.09	1725.97	1740.66	1740.93	1732.13	1770.51	1778.95	1781.17	1767.12	1764.67	1754.88
166.389999	1674.22	1678.22	1694.53	1758.48	1758.76	1770.04	1764.29	1720.25	1766.43	1746.15	1752.45	1748.68	1757.11	1667.78	1665.32	1676.46	1681.42	1751.26	1755.97	1744.71	1756.34	1760	1774.44	1783.36	1761.55	1771.29	1668.56	1738.4	1748.08	1760.6	1746.57	1764.87	1777.65	1765.66	1755.22	1791.03	1764.22	1675.67	1687.38	1725.17	1741.07	1743.57	1733.4	1771.61	1780.17	1783.5	1765.07	1771.71	1753.28
166.884995	1674.17	1678.46	1694.93	1755.17	1759.16	1770.28	1765.18	1722.7	1765.78	1746.79	1750.7	1750.13	1761.45	1668.69	1666.85	1676.47	1681.67	1751.12	1758.13	1744.98	1758.13	1761.4	1777.71	1786.83	1762.96	1770.81	1665.82	1737.12	1748.5	1762.93	1746.14	1766.13	1777.83	1771.32	1756.68	1796.43	1764.27	1676.24	1690.01	1726.06	1742.1	1745.16	1736.33	1773.35	1777.44	1783.62	1768.41	1765.81	1756.71
167.380005	1673.36	1680.85	1694.36	1759.06	1761.96	1770.92	1767.09	1720.81	1767.15	1743.09	1752.03	1750.51	1758.5	1669.52	1663.22	1678.23	1682.16	1752.7	1757.94	1743.33	1760.38	1761.53	1776.28	1787.37	1763.3	1768.56	1667.05	1742.69	1751.78	1763.56	1744.12	1764.74	1779.5	1772.29	1760.01	1796.95	1768.81	1677.33	1690.53	1725.93	1744.33	1745.81	1737.64	1774.1	1782.27	1783.3	1771.48	1771	1758.37
167.875000	1671.87	1680.17	1696.38	1756.16	1763.13	1773.55	1767.25	1724.6	1768.54	1746.42	1752.21	1750.35	1762.84	1670.44	1665.87	1682.2	1681.23	1754	1757.6	1749.55	1759.17	1761.71	1776.24	1787.04	1766.06	1773.46	1669.23	1738.79	1752.62	1764.83	1750.07	1764.17	1778.74	1775.72	1758.65	1796.31	1765.31	1681.61	1690.29	1727.7	1744.24	1743.2	1736	1773.03	1780.56	1783.67	1767.18	1773.14	1757.75
168.371002	1673.73	1679.16	1695.35	1759.34	1764.43	1773.71	1770.18	1722.91	1771.59	1746.44	1752.43	1752.78	1761.17	1672.45	1667.76	1679.02	1683.67	1751.05	1763.57	1748.37	1758.11	1764.39	1778.93	1788.16	1770.02	1773.27	1668.09	1744.07	1755.18	1766.89	1748.76	1768.42	1781.12	1778.92	1761.37	1797.94	1769.29	1679.67	1693.88	1730.33	1747.71	1748.77	1739.67	1778.05	1781.36	1786.66	1772.08	1772.8	1761.44
168.865997	1675.28	1680.19	1696.28	1759.85	1762.08	1771.1	1770.68	1721.55	1772.2	1747.59	1754.18	1754.04	1759.78	1671.07	1667.74	1678.61	1679.81	1753.92	1760.82	1751.31	1762.64	1761.65	1779.39	1788.6	1769.18	1772.42	1666.11	1745.41	1751.68	1765.71	1750.79	1767.96	1781.35	1775.24	1758.65	1796.95	1766.91	1680.32	1688.31	1728.57	1747.04	1749.55	1740.31	1777.19	1783.02	1789.19	1769.85	1771.49	1758.11
169.360992	1675.46	1680.14	1695.64	1759.2	1765.16	1775.49	1770.91	1723.4	1770.03	1747.51	1754.6	1752.39	1761.75	1674.28	1667.21	1679.9	1684.28	1754.17	1760.11	1748.14	1758.95	1764.43	1780.77	1787.61	1767.66	1773.9	1670	1741.95	1750.12	1763.32	1750.09	1767.98	1784.02	1773.21	1758.74	1794.84	1770.08	1680.95	1689.54	1729.08	1746.91	1747.27	1736.41	1777.97	1782.77	1786.03	1771.2	1768.14	1761.15
169.856003	1673.88	1680.41	1696.5	1759.68	1766.92	1774.71	1767.91	1723.51	1772.49	1751.12	1753.79	1755.48	1762.06	1672.78	1665.24	1677.84	1680.83	1753.48	1758.47	1748.22	1759.41	1763.55	1780.62	1787.55	1764.26	1774.15	1668.9	1739.92	1753.39	1765	1749.69	1768.4	1779.63	1774.5	1758.73	1796.55	1769.48	1681.2	1691.04	1730.11	1750.54	1745.55	1737.63	1777	1782.07	1787.43	1772.29	1772.36	1761.99
170.352005	1673.67	1678	1694.75	1758.12	1763	1772.23	1769.8	1722.6	1769.46	1748.29	1753.93	1754.62	1763.55	1670.76	1666.76	1678.74	1684.77	1753.71	1761.43	1751.05	1756.79	1763.71	1779.36	1790.38	1767.69	1771.14	1668.53	1742.9	1752.14	1764.49	1748.51	1767.52	1781.86	1773.47	1760.42	1795.84	1767.1	1681.11	1688.74	1729.16	1747.79	1748.86	1739.59	1776.71	1781.28	1786.76	1771.65	1772.99	1761.07
170.847000	1674.59	1679.06	1694.74	1760.4	1764.88	1776.82	1770.7	1725.56	1770.35	1751.09	1755.55	1754.92	1762.35	1671.78	1669.14	1679.55	1683.72	1751.02	1760.72	1751.71	1760.23	1764.61	1780.02	1789.18	1771.23	1771.76	1672.57	1743.88	1755.48	1770.23	1755.46	1772.47	1783.63	1778.62	1757.48	1799	1771.94	1680.23	1690.07	1728.37	1748.42	1748.41	1738.58	1780.08	1784.77	1788.23	1774.75	1770.18	1760.81
171.341995	1677.14	1679.7	1696.9	1762.15	1764.41	1777.34	1771.64	1724.26	1771.77	1750.46	1756.71	1756.83	1761.91	1674.58	1665.88	1681	1684.86	1754.05	1762.4	1751.27	1762.74	1763.07	1781.44	1790.97	1769.17	1775.79	1669.01	1745.54	1755.4	1769.02	1752.75	1769.7	1784.36	1778.42	1759.41	1797.74	1769.98	1681.22	1693.74	1732.03	1747.8	1749.56	1736.35	1778.42	1783.14	1788.78	1771.9	1775.55	1761.41
171.837006	1674.31	1682.82	1698.91	1761.23	1769.11	1778.28	1773.42	1725.83	1773.23	1750.71	1758.78	1757.53	1766.09	1672.23	1668.45	1680.97	1684.03	1755.81	1763.25	1751.93	1763.78	1770.05	1786.18	1794.02	1773.79	1776.45	1670.91	1746.64	1756.36	1771.53	1753.77	1774.33	1787.14	1779.73	1763.16	1798.82	1773.61	1681.51	1692.35	1732.46	1752.01	1747.95	1737.41	1780.68	1785.61	1792.65	1776.11	1777	1763.89
172.332001	1675.33	1681.93	1697.03	1762.52	1767.68	1778.53	1770.49	1722.89	1772.21	1749.65	1761.65	1759.09	1764.94	1671.82	1671.86	1681.22	1683.88	1756.06	1764.32	1754.45	1763.63	1765.74	1782.54	1793.14	1773.4	1775.78	1670.43	1744.87	1758.25	1767.8	1752.53	1769.52	1784.74	1779.7	1761.6	1797.94	1771.56	1682.67	1695.37	1731.95	1753.18	1751.27	1738.54	1780.7	1784.3	1790.59	1775.39	1774.57	1768.62
172.828003	1675.51	1681.77	1694.7	1762.82	1767.76	1776.55	1773.86	1726.2	1776.56	1748.95	1759.05	1755.52	1766.84	1670.78	1669.17	1681.43	1684.63	1752.05	1764.91	1750.67	1764.86	1764.97	1782.51	1795.4	1770.65	1777.24	1671.37	1747.31	1755.59	1767.51	1753.37	1771.58	1787.29	1777.1	1761.77	1797.83	1772.35	1682.29	1692.26	1731.09	1750	1752.51	1741.2	1780.15	1787.11	1794.34	1773.12	1772.97	1765.22
173.322998	1677.76	1683.02	1698.55	1764.34	1767.14	1777.26	1773.44	1724.89	1772.91	1751.84	1760.1	1759.14	1763.48	1672.97	1672.25	1683.89	1686.35	1759.62	1766.9	1754.29	1764.62	1768.31	1784.91	1793.36	1773.41	1775.16	1673.58	1747.77	1756.51	1771.34	1755.48	1773.7	1786.17	1781.87	1766.03	1799.46	1774.81	1681.38	1695.94	1734.55	1754.23	1750.93	1741.37	1782.32	1786.6	1791.39	1773.32	1778.39	1766.98
173.817993	1676.87	1681.36	1701.41	1761.92	1767.41	1779	1775.61	1726.31	1775.28	1749.89	1762.1	1756.21	1767.08	1672.2	1670.55	1683.97	1686.56	1758.1	1763.85	1751.54	1765.4	1766.17	1782.74	1794.33	1773.05	1778.37	1671.9	1748.91	1756.26	1767.8	1754.72	1770.75	1783.85	1781.3	1762.87	1798.7	1771.98	1684.51	1697.32	1732.5	1752.84	1750.25	1741.6	1783.99	1786.96	1792.54	1778.64	1778.2	1765.34
174.313004	1677.08	1681.47	1700.1	1762.63	1766.8	1782.04	1775.27	1723.95	1772.62	1752.17	1757.42	1758.19	1765.52	1671.26	1669.46	1681.19	1687.46	1756.66	1765.58	1755.99	1765.89	1769.22	1786.31	1795.25	1771.33	1777.51	1667.64	1746.04	1756.78	1768.26	1751.54	1774.54	1786.11	1779.25	1763.66	1798.75	1775.75	1682.48	1694.18	1734.94	1752.19	1749.07	1741.28	1780.02	1791.51	1788.94	1777.44	1774.87	1764.72
174.807999	1675.69	1683.59	1700.01	1766.49	1769.5	1780.88	1776.09	1723.27	1775.49	1752.55	1759.4	1758.74	1765.73	1674	1670.78	1681.39	1685.06	1755.62	1764.69	1752.82	1765.49	1765.57	1782.58	1796.5	1773.22	1777.64	1675.2	1745.77	1756.49	1769.61	1753.62	1774.92	1786.38	1780.61	1759.25	1800.71	1771.63	1684.6	1695.62	1733.37	1752.03	1749.44	1741.72	1781.93	1785.64	1793.61	1775.71	1777.14	1768.01
175.304001	1676.64	1681.93	1698.17	1762.75	1769.88	1778.32	1775.38	1725.1	1775.35	1751.11	1760.9	1759.25	1768.38	1672.62	1669.32	1682.72	1683.51	1756.07	1765.81	1751.85	1766.51	1771.14	1783.52	1793.21	1771.2	1775.35	1671.48	1747.19	1758.3	1771.21	1754.18	1775.7	1786.56	1783.28	1765.31	1799.21	1774.35	1682.27	1697.05	1734.43	1752.6	1751.69	1743.06	1783.24	1789.05	1792.99	1778.54	1778.02	1767.69
175.798996	1678.84	1684.15	1698.26	1761.93	1768.25	1776.32	1774	1726.95	1773.52	1752.39	1759.67	1757.35	1767.89	1673.52	1671.59	1685.05	1687.25	1757.01	1765.15	1752.51	1763.76	1768.57	1784.58	1796.39	1772.45	1780.25	1672.96	1748.67	1754.95	1770.91	1753.76	1773.79	1786.17	1781.99	1764.14	1801.64	1775.32	1683.86	1696.7	1734.19	1751.04	1753.68	1742.18	1783.6	1787.6	1791.22	1778.3	1777.58	1765.1
176.294006	1674.73	1682.28	1700	1764.31	1770.38	1777.88	1776.39	1726.34	1774.71	1751.94	1761.29	1759.56	1769.73	1674.32	1670.21	1685.45	1689.06	1757.26	1764.07	1752.94	1768.52	1767.77	1787.81	1797.84	1779.46	1783.74	1673.46	1748.96	1758.61	1771.47	1754.82	1775.88	1789.33	1782.58	1763.2	1800.9	1774.26	1683.73	1694.24	1732.21	1753.65	1750.59	1741.93	1784.38	1787.85	1793.17	1774.48	1775.27	1765.66
176.789001	1677.63	1681.62	1698.6	1765.7	1768.68	1778.26	1773.92	1724.8	1773.31	1747.26	1758.36	1755.36	1767.95	1672.38	1668.83	1682.14	1687.66	1757.37	1766.2	1751.86	1765.14	1770.67	1786.7	1798.6	1774.01	1779.48	1673.18	1750.31	1755.89	1770.32	1754.84	1774.65	1789.28	1783.04	1761.17	1799.73	1774.87	1683.36	1694.73	1733.16	1751.41	1749.76	1741.09	1783.28	1786.74	1790.26	1777.58	1777.92	1761.24
177.283997	1679.81	1681.6	1698.98	1767.89	1767.94	1780.37	1778.29	1723.76	1776.19	1752.68	1761.25	1758.42	1767.91	1673.34	1671.89	1683.41	1687.49	1762.21	1766.18	1751.99	1763.19	1766.55	1782.56	1794.63	1772.7	1778.3	1673.7	1744.61	1760.48	1773.86	1756.77	1775.26	1790.64	1783.16	1765.41	1801.42	1774.54	1682.92	1696.24	1733.62	1750.28	1753.17	1744.88	1785.37	1790.32	1794.07	1778.25	1779	1768.95
177.779999	1678.48	1683.9	1698.75	1766.51	1768.95	1782.27	1773.75	1725.8	1776.87	1752.76	1759.85	1757.85	1768.2	1675.6	1670.03	1685.4	1685.79	1757.35	1767.55	1755.84	1767.18	1769.65	1787.85	1796.39	1778.21	1782.12	1671.77	1750.87	1760.38	1770.49	1757.1	1776.88	1790.42	1783.4	1764.64	1802.83	1774.35	1685.25	1696.38	1735.33	1752.03	1752.4	1742.88	1783.86	1789.92	1792.15	1777.24	1778.12	1763.44
178.274994	1678.82	1680.56	1699.39	1763.87	1767.57	1780.25	1774.78	1724.7	1774.8	1751.91	1758.39	1756.07	1765.35	1673.59	1670.37	1681.47	1685.16	1759.5	1766.95	1757.17	1768.34	1766.59	1785.33	1795.17	1774.57	1778.62	1672.15	1749.75	1756.98	1770.87	1752.58	1775.7	1791.52	1783.07	1764.04	1799.35	1773.46	1684.74	1696.51	1733.99	1750.33	1750.49	1742.49	1783.63	1785.68	1792.13	1775.4	1778.55	1765.3
178.770004	1677.04	1681.93	1699.66	1764.09	1768.31	1778.72	1779.21	1727.05	1777.19	1749.54	1760.75	1760.74	1767.89	1673.02	1673.36	1683.71	1684.66	1757.31	1764.64	1751.09	1767.63	1766.71	1785.92	1796.34	1775.64	1779.77	1672.97	1750.2	1755.69	1769.06	1757.86	1775.48	1788.43	1783.97	1765.41	1799.41	1774.21	1682.76	1694.95	1732.48	1748.86	1748.33	1743.12	1779.83	1787.73	1794.97	1775.56	1777.42	1763.99
179.264999	1678.7	1684.75	1697.49	1763.22	1771.24	1782.23	1772.58	1725.75	1775.24	1753.08	1758.97	1757.6	1767.64	1672.75	1672.31	1683.11	1685.4	1757.08	1764.77	1754.79	1769.57	1767.4	1784.32	1797.62	1773.83	1777.91	1672.3	1749.07	1758	1770.88	1752.8	1774.34	1791.07	1782.14	1764.97	1799.97	1774.08	1683.15	1694.82	1732.63	1752.65	1752.7	1740.2	1785.81	1783.95	1792.74	1776.7	1778.11	1766.59
179.761002	1676.66	1682.59	1700.08	1761.66	1768.08	1782.18	1775.84	1726.01	1775.06	1752.12	1758.98	1758.2	1768.24	1673.54	1669.31	1683.34	1687.59	1757.84	1766.01	1753.39	1766.14	1767.89	1784.46	1797.54	1774.79	1778.01	1671.65	1751	1761.3	1772.48	1754.98	1775.01	1790.57	1787.32	1764.59	1801.42	1777.33	1684.72	1696.89	1732.88	1751.91	1753.57	1741.27	1785.37	1790.56	1795.37	1779	1780.09	1767.07
181.097000	1677.65	1679.72	1685.05	1763.59	1776.07	1771.95	1773.27	1729.9	1780.26	1756.26	1763.88	1761.48	1770.94	1677.01	1670.54	1683.88	1687.71	1761.94	1769.5	1754.49	1773.09	1771.62	1787.89	1803.52	1777.05	1780.57	1671.36	1753.17	1761.49	1772.66	1758.36	1777.26	1790.76	1787.08	1766.32	1804.58	1781.23	1686.5	1695.5	1737.39	1760.03	1749.11	1744.42	1786.37	1789.07	1797.3	1784.03	1784.47	1771.75
181.593002	1675.83	1683.79	1701.22	1765.18	1773.03	1784	1777.5	1727.46	1777.73	1757.71	1765.81	1763.64	1772.27	1673.81	1674.8	1684.79	1689.21	1762.31	1770.35	1755.37	1772.93	1770.61	1792.01	1801.04	1778.38	1781.88	1673.42	1753.02	1761.67	1775.56	1755.5	1779.59	1794.27	1789.02	1768.29	1806.04	1778.57	1686.39	1696.48	1738.35	1755.15	1754.23	1742.3	1787.32	1793.03	1798.57	1780.27	1781.94	1769.82
182.087997	1679.53	1683.51	1701.36	1766.54	1772.65	1783.73	1781.51	1725.97	1780.36	1755.04	1763.66	1763.19	1771.14	1674.34	1671.37	1685.46	1688.55	1761.33	1771.34	1754.39	1768.75	1768.82	1785.44	1797.48	1778.66	1781.03	1673.15	1749.95	1764.31	1774.98	1756.41	1777.75	1794.92	1787.74	1768.71	1804.71	1775.79	1684.2	1699.01	1739.94	1756.39	1749.91	1741.55	1787.91	1788.57	1795	1778.76	1783.08	1770.28
182.582993	1678.34	1683.2	1701.27	1767.04	1773.48	1786.52	1777.98	1727.23	1781.5	1761.51	1766.21	1762.73	1773.32	1675.93	1672.65	1684.07	1686.19	1763.44	1770.9	1758.37	1770.86	1771.27	1791.5	1801.07	1779.76	1783.88	1672.49	1753.82	1765.02	1777.98	1757.52	1777.23	1792.6	1786.88	1767.71	1806.64	1781.72	1685.65	1698.05	1740.37	1756.64	1755.91	1746.65	1786.72	1793.45	1797.42	1782.31	1784.07	1773.11
183.078003	1678.38	1683	1701.27	1767.12	1770.47	1781.25	1779.03	1725.51	1781.23	1755.17	1763.11	1760.44	1773.76	1676.95	1672.42	1685.33	1688.65	1762.17	1769.62	1757.57	1768.94	1771.22	1790.07	1802.12	1781.32	1783.6	1673.6	1752.73	1764.86	1776.8	1759.36	1780.04	1792.75	1791.15	1769.62	1804.12	1779.75	1685.86	1696.04	1737.34	1756.55	1753.89	1743.19	1787.39	1790.67	1799.49	1782.44	1781.91	1768.92
183.572998	1681.5	1687.1	1699.62	1768.84	1774.5	1785.25	1781.24	1727.55	1781.33	1755.19	1764.03	1760.98	1773.96	1677.53	1670.56	1681.87	1688.62	1759.95	1767.43	1755.2	1772.37	1771.94	1788.71	1800.6	1777.1	1784.05	1674.02	1751.25	1761.62	1775.99	1757.18	1776.66	1793.29	1788.84	1765.21	1802.53	1775.79	1684.08	1699.7	1741.37	1753.65	1754.24	1740.92	1784.26	1792.52	1797.82	1783.41	1781.37	1769.9
184.069000	1676.88	1684.23	1699.01	1765.3	1772.4	1779.28	1779.54	1726.68	1778.97	1756.57	1763.68	1763.28	1774.02	1674.79	1671.04	1683.37	1689.8	1764.31	1769.33	1757.22	1770.26	1773.16	1790.22	1799.54	1778.11	1782.13	1672.9	1749.71	1763.13	1774.55	1760.89	1778.28	1791.84	1788.14	1772.29	1807.36	1777.78	1688.26	1699.67	1737.22	1753.77	1754.1	1745.05	1788.85	1794.14	1799.68	1781.59	1780.27	1770.56
184.563995	1679.84	1685.59	1698.94	1768.04	1774.51	1787.12	1777.89	1728.67	1779.07	1755.17	1761.22	1762.45	1770.38	1675.06	1672.04	1684.2	1686.64	1763.66	1769.89	1757.2	1772.7	1770.85	1789.07	1798.97	1777.84	1783.61	1673.42	1752.32	1765	1773.83	1756.7	1776.12	1795.49	1786.03	1766.03	1803.06	1777.3	1685.16	1696.62	1739.11	1752.26	1752.08	1743.08	1789.47	1788.84	1793.09	1781.31	1782.27	1768.49
185.059006	1681.28	1682.41	1701.19	1767.08	1772.27	1785.17	1778.96	1726.16	1785.03	1755.5	1765.43	1762.98	1775.86	1675.23	1673.11	1684.76	1690.31	1763.36	1772.86	1757.34	1771.79	1772.54	1789.3	1801.78	1781.07	1784.26	1673.8	1752.94	1761.88	1775.41	1760.98	1781.12	1791.93	1787.38	1768.31	1802.61	1777.98	1684.77	1696.2	1736.59	1757.28	1752.25	1745.5	1785.88	1791.03	1796.77	1780.07	1779.84	1769.84
185.554001	1677.18	1683.27	1698.51	1766.78	1773.32	1784.42	1780.96	1727.39	1782.16	1755.9	1763.56	1760.14	1771.14	1675.29	1671.35	1682.51	1688.07	1763.87	1767.78	1759.87	1771.77	1773.12	1792.16	1798.48	1778.12	1782.32	1673.37	1750.96	1762.84	1774.21	1756.39	1777.75	1793.48	1787.2	1767.86	1803.25	1777.72	1684.69	1697.54	1737.19	1754.69	1755.62	1744.1	1786.66	1792.82	1793.64	1778.4	1779.15	1768.32
186.048996	1675.8	1685.07	1702.26	1769.27	1772.22	1782.23	1779.07	1729.27	1781.14	1756.73	1764.45	1762.47	1772.11	1675.26	1672.52	1684.28	1687.82	1762.73	1770.6	1757.85	1768.54	1771.95	1789.5	1800.92	1779.49	1782.53	1675.9	1751.13	1763.94	1775.95	1759.96	1778.73	1790.15	1786.95	1764.59	1805.7	1776.99	1686.34	1700.48	1741.85	1753.7	1755.73	1743.33	1786.16	1793.57	1797.45	1780.53	1781.74	1771.45
186.544998	1677.62	1683.4	1703.83	1766.01	1772.56	1785.81	1783.6	1729.79	1781.8	1755.93	1766.15	1760.24	1772.52	1673.08	1672.66	1684.09	1688.52	1764.59	1768.77	1755.97	1769.79	1770.93	1787.79	1799.27	1779.48	1784.35	1674.06	1752.18	1764.02	1776.87	1756.86	1778.41	1795.21	1786.23	1769.26	1806.26	1780.17	1685.76	1697.03	1739.82	1754.98	1753.41	1746.08	1786.5	1790.09	1797.06	1781.1	1781.29	1769.92
187.039993	1680.91	1686.15	1704.27	1769.36	1772.56	1784.08	1780.1	1728.95	1779.04	1755.73	1766.51	1759.8	1771.04	1675.81	1671.06	1683.07	1688.46	1764.9	1771.47	1756.1	1770.9	1771.56	1790.8	1800.66	1777.96	1782.97	1674.96	1754.38	1763.15	1776.24	1759.65	1780.71	1795.37	1787.53	1768.95	1806.46	1779.53	1687.02	1697.81	1737.43	1756.75	1755.11	1746.23	1789.12	1793.07	1800.91	1784.15	1781.59	1770.31
187.535004	1679.02	1685.01	1702.63	1768.17	1775.43	1785.71	1779.49	1729.02	1777.91	1758.75	1766.46	1762.86	1775.62	1674.71	1673.79	1685.97	1687.95	1764.02	1768.65	1757.93	1771.31	1774.14	1788.36	1796.56	1780.4	1783.51	1672.81	1752.72	1763.05	1774.4	1756.75	1780.96	1791.91	1789.12	1771.38	1801.16	1779.78	1687.5	1696.75	1739	1757.07	1755.32	1741.89	1787.34	1791.3	1797.8	1781.71	1785.21	1772.51
188.029999	1679.9	1684.34	1700.42	1767.01	1775.76	1784.39	1782.66	1729.12	1780.75	1756.85	1765.02	1762.64	1774.9	1674.76	1672.16	1685.97	1690.6	1763.26	1772.98	1755.49	1771.2	1772.08	1791.41	1799.89	1777.81	1781.33	1674.82	1751.16	1764.01	1776.32	1757.36	1780.72	1791.89	1786.2	1769.2	1807.65	1779.58	1684.51	1699.59	1738.78	1753.87	1753.44	1744.79	1786.03	1793.38	1799.66	1783.28	1781.05	1769.97
188.524994	1676.82	1682.73	1704.55	1766.63	1774.69	1783.81	1780.81	1731.21	1781.11	1759.36	1763.99	1761.74	1773.97	1673.9	1670.76	1685.07	1690.4	1763.12	1770.58	1757.1	1770.31	1771.84	1792.11	1800.32	1777.99	1786.54	1673.52	1752.72	1764.44	1776.98	1758.17	1778.79	1793.93	1786.85	1767.53	1805.1	1779.25	1685.59	1700.92	1741.61	1755.37	1758.95	1747.34	1790.83	1792.26	1797.78	1781	1784.12	1769.29
189.020996	1681.15	1683.76	1702.77	1770.45	1774.22	1784.12	1783.61	1726.23	1782.85	1754.94	1767.62	1762.83	1775.96	1674.7	1674.09	1685.16	1691.5	1762.55	1771.71	1754.59	1776.44	1774.21	1788.59	1798.44	1776.67	1785.94	1675.68	1755.83	1764.63	1773.68	1758.04	1780.84	1791.53	1785.77	1770.69	1808.17	1778.71	1685.16	1700	1737.82	1753.84	1755.82	1746.74	1790.51	1791.22	1796.94	1780.17	1781.33	1771.41
189.516006	1678.26	1682.34	1701.41	1768.33	1772	1784.87	1779.52	1728.01	1781.74	1756.03	1763.21	1762.55	1772.12	1676.82	1674.85	1682.89	1690.13	1764.31	1769.22	1758.21	1770.29	1772.71	1793.16	1799.48	1777.55	1784.59	1672.95	1752.87	1761.34	1778.22	1758.05	1781.25	1794.79	1786.7	1765.74	1803.99	1776.74	1685.74	1698.5	1736.93	1754.74	1755.02	1743.8	1786.02	1790.59	1796.58	1780.55	1781.41	1769.48
190.011002	1680.87	1684.46	1703.65	1767.31	1773.09	1785.53	1779.91	1727.58	1780.51	1758.57	1764.31	1760.84	1771.09	1673.67	1670.44	1686.45	1688.14	1764.69	1771.61	1756.98	1767.75	1770.35	1792.71	1799.24	1778.62	1782.55	1675.07	1754.92	1764.32	1775.77	1759.5	1776.91	1793.27	1785.55	1769.29	1804.66	1778.02	1685.68	1699.33	1737.76	1754.45	1755.02	1741.94	1785.63	1788.26	1792.99	1781.49	1780.72	1772.41
190.505997	1679.73	1683.95	1703.31	1767.25	1773.11	1783.1	1778.8	1728.02	1781.16	1757.27	1762.95	1760.85	1774.12	1675.62	1672.06	1684.53	1688.47	1764.26	1772.63	1757.69	1771.42	1772.26	1789.59	1802.62	1779.35	1784.89	1673.8	1750.53	1763.77	1775.12	1756.72	1778.03	1792.69	1790.91	1768.77	1804.6	1776.91	1685.25	1697.84	1738.88	1755.36	1758.28	1744.93	1788.67	1793.7	1793.23	1782.78	1784.41	1769.18
191.001999	1677.87	1685.7	1701.66	1767.66	1771.67	1782.23	1779.41	1728.56	1781.61	1757.97	1762.87	1757.61	1772.09	1674.97	1672.15	1683.97	1689.74	1764.44	1769.37	1756.51	1768.28	1772.17	1787.63	1798.63	1777.09	1783.9	1672.07	1752.22	1763.53	1776.9	1761.07	1779.03	1795.16	1787.3	1766.26	1804.86	1777.67	1685.39	1698.22	1739.52	1754.36	1755.23	1743.77	1785.71	1793.23	1797.12	1781.73	1780.23	1771.98
191.496994	1681.38	1683.29	1702.53	1768	1775.07	1787.76	1781.22	1728.9	1777.12	1758.49	1762.94	1765.09	1773.63	1675.46	1672.68	1686.56	1688.16	1763.66	1770.93	1757.3	1767.49	1771.18	1790.98	1798.48	1779.12	1782.83	1675.58	1754.89	1763.72	1776.88	1759.16	1778.38	1793.45	1786.36	1769.96	1805.95	1780.7	1687.37	1699.65	1740.8	1758.94	1754.99	1744.93	1788.32	1796.26	1797.49	1782.57	1782.23	1773.11
191.992004	1677.5	1686.12	1702.03	1766.34	1771.61	1784.72	1780.79	1729.08	1779.32	1760.1	1766.89	1762.41	1772.25	1675.25	1671.58	1687.97	1689.39	1763.91	1771.55	1758.52	1770.33	1769.86	1791.03	1800.3	1778.64	1784.85	1674.97	1752.6	1765.09	1775.94	1758.2	1780.17	1794.41	1788.05	1769.5	1808.05	1779.91	1687.29	1698.29	1739.69	1756.91	1756.21	1744.7	1788.58	1794.45	1796.53	1779.85	1781.58	1772.22
192.487000	1678.23	1682.61	1703.19	1767.62	1772.92	1786.52	1780.47	1730.08	1781.86	1758.63	1763.56	1762.11	1772.01	1675.53	1673.06	1682.78	1690.74	1764.39	1774.14	1759.4	1771.44	1772.3	1791.7	1801.21	1779.56	1787	1674.92	1753.03	1761.76	1777.68	1759.07	1779.98	1794.52	1786.68	1770.82	1806.21	1779.74	1687.91	1699.39	1739.12	1753.64	1754.27	1745.58	1786.89	1792.75	1797.51	1782.07	1780.99	1771.72
192.981995	1679.38	1688.43	1703.68	1768.89	1773.48	1785.84	1782.61	1727.63	1779.91	1756.78	1761.8	1760.92	1774	1674.47	1674.73	1684.82	1690.35	1762.04	1767.52	1758.52	1769.87	1773.26	1789.95	1800.33	1777.45	1784.77	1673.72	1751.72	1760.78	1776.75	1759.61	1780.81	1794.19	1785.47	1767.27	1807.03	1779.91	1688.52	1697.56	1736.69	1755.96	1753.06	1744.74	1787.46	1793	1797.24	1780.56	1781.79	1771.04
193.477997	1679.22	1687.75	1704.26	1768.98	1772.41	1784.84	1783.56	1727.91	1781.41	1756.58	1762.76	1763.09	1773.96	1674.53	1674.45	1685.28	1692.66	1763.2	1770.8	1756.32	1770.3	1771.47	1790.74	1801.01	1778.14	1783.91	1674.73	1750.13	1762.45	1776.41	1758.24	1778.6	1796.11	1788.2	1767.9	1804.09	1779.1	1686.15	1699.87	1738.18	1755.4	1755.05	1744.03	1789.15	1792.63	1797.43	1778.58	1782.38	1767.07
193.973007	1679.28	1683.15	1700.74	1768.7	1774.81	1782.18	1781.09	1727.65	1780.88	1756	1765.55	1763.61	1775.97	1674.45	1673.82	1685.06	1687.48	1766.28	1771.3	1760.59	1770.97	1770	1790.2	1799.76	1777.98	1787.22	1674.55	1753.65	1763.09	1775.31	1755.26	1779.43	1792.36	1787.21	1773.59	1807.33	1777.45	1686.22	1699.13	1736.82	1754.17	1753.86	1744.52	1788.27	1791.01	1796.1	1781.8	1784.24	1769.29
194.468002	1676.81	1684.82	1702.23	1766.38	1772.63	1783.53	1783.07	1725.67	1778.92	1756.84	1766.57	1762.19	1773.05	1675.76	1674.48	1686.38	1689.71	1767.11	1769.55	1758.45	1772.76	1772.58	1791.88	1800.43	1777.59	1785.05	1675.94	1749.04	1763	1775.6	1760.32	1777.82	1792.2	1787.8	1768.56	1808.92	1779.51	1686.13	1699.34	1740.67	1757.08	1754.9	1746.71	1788.63	1790.61	1798.27	1780.93	1783.4	1770.29
194.962997	1677.46	1687.29	1701.7	1766.32	1772.92	1779.84	1783.44	1727.77	1778.51	1759.73	1763.64	1761.6	1771.66	1673.8	1673.23	1685.08	1687.72	1762.67	1772.85	1757.96	1772.42	1771.15	1789.61	1798.08	1778.15	1782.5	1677.53	1754.86	1761.33	1777.29	1757.86	1778.02	1794.17	1785.86	1772.74	1804.12	1778.31	1687.39	1702.24	1740.13	1755.59	1756.29	1746.14	1791.11	1794.12	1798.65	1779.07	1781.66	1771.21
195.457993	1680.02	1685.46	1701.29	1764.27	1773.9	1781.13	1782.01	1726.63	1776.34	1757.05	1765.95	1762.02	1774.67	1675.18	1673.79	1685.68	1690.38	1763.48	1773.59	1755.46	1771.24	1768.98	1792.33	1798.64	1780.57	1784.54	1672.93	1754.36	1760.8	1776.19	1758.98	1781.3	1795	1787.12	1769.53	1804.7	1778.41	1685.94	1698.27	1740.29	1755.44	1754.64	1744.26	1790.51	1791.94	1794.67	1780.95	1781.5	1765.29
195.953995	1679.04	1683.6	1701.05	1767.97	1773.19	1786.43	1783.17	1728.57	1780.01	1758.6	1762.98	1761.31	1772.65	1676.85	1673.8	1685.87	1691.98	1761.37	1769.16	1755.53	1768.8	1771.7	1789	1797.83	1779.31	1784.62	1674.56	1752.92	1761.42	1775.58	1758.4	1780.04	1793.26	1785.79	1766.57	1804.28	1778.5	1686.26	1699.1	1737.75	1754.87	1753.77	1745.83	1786.11	1790.5	1795.29	1781.9	1781.33	1770.37
196.449005	1678.32	1683.34	1701.41	1763.43	1769.36	1784.65	1780.59	1727.78	1778.28	1758.49	1764.4	1762.14	1772.48	1676.12	1675.5	1684.81	1688.38	1763.21	1772.77	1758.28	1771.66	1771.34	1793.14	1800.36	1779.16	1785.03	1675.19	1754.71	1763.12	1775.33	1757.66	1774.8	1790.25	1782.93	1766.39	1802.07	1777.84	1687.02	1699.06	1737.59	1755.42	1754.05	1746.15	1788.99	1792.79	1797.46	1780.62	1782.27	1769.22
196.944000	1678.64	1683.32	1702.83	1767.13	1773.56	1784.81	1779.19	1728.96	1780.84	1758.67	1764.2	1763.1	1771.43	1673.21	1672.55	1684.97	1689.97	1761.99	1772.63	1757.03	1771.32	1772.83	1787.84	1798.62	1777.43	1785.16	1675.21	1752.97	1763.66	1775.31	1761.32	1779.56	1790.99	1787.89	1765.3	1802.17	1780.16	1686.85	1699.16	1739.48	1753.91	1756.09	1746.64	1790.54	1793.63	1796.91	1779.94	1779.63	1769.07
197.438995	1678.7	1684.27	1701.97	1765.55	1774.27	1785.73	1783.2	1730.56	1780	1755.21	1763.31	1760.98	1773.56	1673.06	1671.46	1685.77	1686.49	1759.85	1768.91	1756.11	1770.61	1769.97	1790.11	1797.1	1779.62	1785.44	1677.22	1754.92	1760.24	1775.83	1757.58	1780.94	1794.32	1789.72	1767.81	1802.1	1778.46	1683.99	1699.37	1736.87	1754.28	1755.86	1746.48	1785.9	1791.8	1800.23	1783.74	1781.68	1771.74
197.934006	1680.53	1684.89	1700.57	1767.36	1773.24	1782.87	1781.91	1727.47	1778.61	1755.18	1764.52	1758.53	1772.12	1673.76	1670.51	1684.44	1690.18	1761.57	1773.07	1757.05	1771.76	1771.64	1786.4	1798.62	1777.62	1784.48	1673.4	1751.56	1760.34	1775.96	1757.5	1779.23	1798.77	1785.51	1767.82	1805.77	1778.16	1686.33	1697.24	1737.68	1757.2	1751.55	1748.32	1784.73	1790.03	1797.79	1781.16	1781.44	1766.99
198.429993	1676.51	1683.94	1702.78	1768.55	1772.29	1784.23	1780.41	1731.33	1779.6	1759.62	1766.38	1763.76	1775.18	1671.99	1672.56	1682.82	1689.81	1764.17	1768.41	1758.21	1770.69	1772.91	1790.81	1798.95	1778.14	1783.67	1675.26	1754.86	1764.3	1779.34	1756.16	1778.05	1792.23	1787.29	1768.75	1804.07	1779.92	1686.87	1699.36	1738.08	1759.24	1754.82	1745.06	1788.63	1791.66	1800.7	1782.78	1783.18	1770.3
198.925003	1677.22	1684.39	1699.5	1764.98	1774.87	1785.35	1782.71	1730	1781.46	1755.95	1764.99	1760.03	1773.54	1675.98	1674.54	1685.18	1691.04	1760.33	1769.6	1759.74	1768.66	1772.13	1792.05	1801.6	1777.42	1788.07	1673.62	1752.23	1761.11	1773.89	1757.43	1781.56	1794.27	1785.68	1768	1805.48	1777.81	1689.37	1699.96	1738.89	1753.82	1754.74	1743.02	1789.3	1788.75	1796.09	1780.91	1779.65	1768.33
199.419998	1678.58	1685.83	1702.76	1767.65	1771.35	1785.36	1781.91	1731.31	1779.18	1756.91	1764.9	1762.55	1774.38	1675.59	1675.56	1688.19	1691.59	1766.66	1771.56	1757.56	1772.55	1772.8	1789.53	1802.43	1777.68	1784.72	1674.12	1752.07	1763.28	1776.1	1757.95	1780.11	1796.48	1787.08	1768.66	1805.5	1778.79	1685.33	1699.41	1742.63	1755.21	1755.43	1747.7	1787.9	1792.71	1796.48	1782.12	1784.09	1767.67
199.914993	1680.38	1685.38	1702.4	1766.93	1771	1782.6	1779.84	1730.56	1779.66	1756.41	1764.32	1763.08	1772.77	1676.8	1671.49	1686.04	1689.23	1762.43	1771.34	1754.68	1770.5	1770.32	1789.11	1801.79	1780.68	1784.02	1675.22	1753.89	1763.27	1775.61	1761.06	1778.43	1795.9	1788.39	1768.46	1805.56	1778.56	1686.29	1696.15	1740.15	1756.09	1757.73	1749.38	1787.37	1794.58	1796.45	1781.96	1782.18	1770.95
200.410004	1681.28	1684.49	1701.13	1766.17	1772.33	1785.27	1780.32	1727.94	1783.9	1756.28	1763.36	1762.11	1774.19	1673.87	1672.2	1685.78	1690.58	1762.98	1771.48	1761.77	1772.37	1769.56	1790.4	1801.74	1778.64	1781.8	1675.1	1753.9	1763.61	1776.78	1760.41	1783.02	1796.98	1787.6	1768.38	1805.79	1780.02	1687.19	1700.7	1739.33	1758.57	1756.26	1744.04	1791.29	1792.15	1800.72	1781.18	1780.56	1771.39
200.906006	1678.99	1684.85	1703.38	1768.55	1774.06	1783.63	1780.93	1729.7	1778.43	1756.06	1766.72	1761.31	1774.47	1677.51	1674.06	1686.14	1690.74	1766	1773.8	1758.39	1770.91	1769.14	1790.9	1799.19	1778.07	1782.23	1674.66	1755.05	1762.48	1776.7	1758.09	1777.88	1792.34	1787.65	1770.12	1806.15	1775.38	1687.63	1699.87	1741.96	1757.16	1755.98	1746.22	1788.24	1794.17	1797.59	1781.92	1782.05	1773.81
201.401001	1680.55	1687.25	1705.1	1765.9	1777.12	1783.97	1782.29	1731.88	1783.03	1760.36	1762.86	1763.54	1774.12	1677.02	1674.97	1684.48	1691.93	1764.91	1775.14	1757.82	1771.93	1770.67	1791.74	1800.54	1781.19	1786.97	1674.87	1753.62	1766.14	1777.74	1758.76	1781.38	1794.7	1788.46	1768.91	1803.43	1782.05	1687.77	1699.53	1740.62	1755.63	1754.05	1745.73	1790.05	1792.48	1799.86	1781.43	1783.05	1771.48
201.895996	1679.72	1685.13	1703.33	1766.07	1774.71	1785.2	1781.1	1727.54	1780.37	1760.19	1765.61	1762.23	1778.39	1674.51	1674.71	1684.86	1690.62	1761.59	1773.15	1759.8	1770.66	1772.02	1792.19	1799.23	1780.48	1784.33	1675.19	1756.57	1763.96	1778.12	1756.39	1779.78	1795.42	1790.04	1768.16	1806.05	1780.11	1688.41	1700.85	1740.63	1756.65	1760.34	1744.88	1791.71	1791.73	1796.58	1782.29	1781.6	1773.16
202.391006	1679.92	1687.29	1704.64	1766.76	1774.4	1786.04	1781.85	1729.18	1779.89	1757.38	1765.88	1760.67	1774.99	1676.6	1674.6	1686.4	1691.22	1766	1772.82	1759.67	1771.25	1769.87	1790.68	1801.67	1778.08	1785.1	1675.42	1755.26	1762.71	1777.56	1761.38	1780.22	1796.07	1787.7	1768.95	1802.26	1776.62	1689.09	1702.15	1739.78	1755.54	1758.55	1745.9	1787.6	1792.83	1797.51	1784.01	1782.98	1769.19
202.886002	1680.2	1683.22	1698.61	1768.18	1774.23	1782.65	1782.99	1728.59	1782.02	1759.99	1764.77	1762.74	1777.95	1675.68	1670.72	1687.02	1690.59	1764.34	1771.75	1758.15	1770.32	1772.58	1792.84	1800.5	1779.03	1784.96	1674.99	1755.76	1764.48	1775.42	1757.34	1780.5	1794.21	1790.19	1766.74	1801.79	1782.02	1687.89	1698.11	1741.23	1758.45	1754.8	1745.5	1787.83	1791.86	1799.2	1780.44	1783.33	1770.24
203.382004	1679.24	1683.49	1702.26	1769.4	1774.54	1783.21	1782.96	1728.66	1780.41	1756.37	1763.72	1762.99	1773.39	1675.24	1672.1	1686.45	1692.49	1763.65	1770.36	1759.26	1769.21	1770.77	1790.36	1802.69	1778.4	1786.49	1675.23	1753.06	1765.4	1776.71	1757.38	1779.31	1792.23	1787.15	1766.97	1807.31	1779.54	1687.18	1699.9	1742.41	1756.91	1754.84	1745.61	1787.09	1793.71	1798.57	1780.59	1783.09	1769.34
203.876999	1678.68	1685.82	1702	1769.86	1778.39	1783.57	1785.15	1729.01	1781.71	1755.6	1767.08	1763.53	1773.24	1676.93	1674.31	1685	1689.6	1763.17	1770.43	1759.54	1770.35	1771.73	1789.42	1800.89	1780.34	1786.71	1676.38	1751.31	1764.8	1774.48	1762.75	1777.97	1794.09	1789.31	1769.34	1806.62	1780.12	1685.21	1702.48	1741.58	1755.62	1755.64	1745.55	1788.61	1795.04	1797.59	1781.77	1781.21	1771.49
204.371994	1680	1684.28	1704.65	1767.02	1773	1782.98	1782.37	1730.02	1784.22	1756.29	1764.72	1765.08	1775.42	1673.64	1672.54	1687.39	1691.05	1766.74	1772.45	1759.63	1770.36	1773.26	1794.1	1801.03	1782.08	1785.54	1675.5	1755.73	1763.37	1777.92	1761.17	1781.19	1795.59	1792.87	1768.59	1808.19	1778.1	1685.3	1698.51	1738.31	1756.9	1755.57	1745.67	1789.53	1791.02	1798.42	1782.66	1781.22	1770.76
204.867004	1679.57	1686.54	1702.92	1771.7	1774.46	1782.27	1782.42	1727.7	1781.7	1759.76	1764.89	1765.75	1777.81	1678.23	1674.15	1686.16	1693.58	1763.88	1772.17	1760.07	1769.89	1771.98	1791.01	1802.66	1780.67	1788.67	1675.81	1753.99	1763.1	1779.74	1763.36	1780.55	1795.1	1788.83	1769.21	1804.05	1783.1	1685.56	1700.03	1739.93	1756.91	1754.07	1748.03	1790.24	1797.48	1799.85	1783.53	1781.16	1770.6
205.362000	1680.46	1687.23	1704.45	1766.96	1775.72	1784.23	1784.19	1729.56	1782.38	1758.11	1766.75	1764.6	1776.13	1677.59	1671.77	1686.37	1689.86	1766.28	1773.46	1757.42	1771.34	1772.35	1791.93	1802.91	1779.79	1787.32	1674.15	1754.52	1765.02	1780.37	1762.09	1782.17	1795.47	1791.05	1768.3	1805.75	1780.81	1689.35	1701.71	1742.1	1761.02	1759.89	1746.47	1791.85	1797.52	1797.01	1782.7	1783.63	1772.71
205.858002	1680.7	1686.19	1703.23	1770.91	1774.64	1786.42	1783.29	1729.77	1782.98	1759.66	1767.22	1767.87	1775.7	1675.75	1672.84	1687.41	1692.64	1766.57	1773.11	1760.84	1773.03	1771.78	1795.16	1801.91	1781.57	1785.31	1674.42	1754.2	1764.95	1778.88	1758.76	1783.64	1795	1787.05	1769.22	1808.26	1781.25	1686.17	1701.26	1739.4	1756.3	1753.67	1743.31	1790.29	1794.5	1798.33	1779.87	1781.16	1769.25
206.352997	1680.12	1685.39	1703.39	1769.57	1775.1	1784.34	1783.6	1729.36	1782.04	1761.32	1765.86	1763.32	1774.57	1676.65	1672.7	1686.14	1689.35	1765.41	1773.87	1760.14	1771.9	1774.1	1792.94	1799	1779.56	1784.64	1676.81	1754.36	1764.41	1779.56	1758.36	1780.44	1797.58	1786.67	1769.25	1805.14	1781.18	1687.41	1699.38	1739	1755.34	1758.46	1748.98	1785.5	1795.61	1796.27	1782.41	1782.35	1769.31
206.848007	1680.95	1688.48	1704.83	1770.51	1776.75	1784.25	1783.84	1730.15	1783.49	1759.22	1766.58	1765.6	1775.46	1676.9	1675.53	1686.7	1693.08	1766.64	1767.71	1760.59	1771.49	1771.23	1792.66	1801.87	1780.03	1786	1676.19	1753.92	1765.18	1780.06	1758.41	1779.25	1793.99	1788.75	1770.9	1807.23	1782.1	1686.56	1700.21	1738.88	1758.4	1757.06	1747.94	1788.88	1796.35	1799.23	1781.74	1779.41	1771.75
207.343002	1678.79	1685.32	1703.21	1767.61	1775.69	1784.82	1782.75	1729.25	1778.16	1757.69	1764.68	1764.41	1773.43	1675.57	1672.81	1685.45	1692.6	1765.22	1773.41	1760.01	1772.57	1772.17	1792.2	1801.64	1780.86	1784.2	1676.24	1756.41	1765.04	1779.71	1760.07	1782.08	1793.53	1788.31	1771.57	1806.23	1779.38	1685.74	1698.42	1740.63	1756.17	1757.57	1746.37	1787.33	1792.33	1800.05	1783.34	1782.75	1773.17
207.839005	1677.57	1684.89	1703.14	1768.73	1775.5	1787.93	1784.37	1728.31	1783.21	1757.66	1765.51	1761.84	1773.61	1676.06	1674.77	1687.54	1689.47	1766.22	1770.5	1758.63	1769.75	1772.01	1793.43	1799.36	1779.29	1785.69	1674.88	1754.77	1764.88	1775.95	1760.61	1779.31	1794.89	1791.04	1769.06	1801.96	1779.9	1685.01	1698.99	1741.3	1757.2	1753.49	1746.76	1789	1793.1	1798.44	1785.82	1782.51	1772.57
208.334000	1679.58	1687.75	1703.36	1769.17	1773.99	1785.67	1781.75	1729.96	1782.68	1758	1763.59	1762.66	1775.23	1675.01	1673.23	1685.93	1688.89	1766.89	1771.69	1755.37	1773.43	1773.46	1789.01	1796.53	1777.13	1784.01	1674.4	1755.37	1762.55	1780.97	1757	1780.77	1793.6	1789.07	1770.53	1808.76	1778.17	1686.9	1699.78	1739.84	1759.35	1755.83	1745.13	1785.74	1794.23	1799.2	1784.69	1784	1774.59
208.828995	1682.52	1684.74	1702.12	1768.95	1777.55	1785.9	1787.92	1730.02	1779.93	1758.96	1765.97	1765.23	1774.71	1676.92	1675.82	1687.87	1690.51	1761.95	1771.68	1758.45	1773.64	1768.81	1791.88	1799.74	1779.3	1785.07	1675.06	1753.18	1763.79	1778.68	1759.56	1779.84	1794.48	1788.37	1769.82	1805.89	1779.68	1686.22	1699.46	1739.38	1756.55	1755.87	1746.56	1790.7	1790.27	1798.44	1782.61	1782.84	1771.41
209.324005	1678.22	1683.69	1701.32	1768.11	1774.82	1787.35	1782.92	1731.28	1787.99	1758.79	1768.19	1761.05	1774.48	1675.55	1671.69	1687.79	1690.77	1765.73	1773.41	1759.69	1772.9	1773.73	1794.65	1801.61	1781.19	1786.31	1674.53	1751.67	1763.25	1779.31	1763.14	1780.83	1798.45	1789.1	1769.74	1805.08	1778.18	1687.6	1697.94	1739.7	1757.21	1757.96	1747.83	1786.46	1791.38	1795.71	1779.85	1780.06	1773.46
209.819000	1680.02	1688.26	1701.31	1767.95	1776.28	1786.2	1782.38	1728.46	1782.21	1758.95	1766.95	1764.72	1775.69	1673.91	1676.19	1684.37	1689.18	1764.6	1772.99	1758.08	1771.81	1769.55	1790.51	1800.74	1780.15	1782.73	1674.87	1753.21	1763.14	1780.62	1760.01	1781.41	1793.67	1787.32	1770.91	1803.73	1779.78	1686.24	1700.9	1740.86	1756.38	1753.95	1747.95	1789.81	1794.99	1799.3	1781.92	1781.51	1771.85
210.315002	1681.46	1683.61	1702.83	1770.07	1774.77	1785.37	1782.16	1730.74	1782.41	1760.37	1768.79	1764.11	1776.45	1674.64	1673.43	1685.6	1690.9	1766.14	1772.84	1760.56	1771.63	1771.98	1791.83	1803.3	1780.67	1786.15	1675.35	1754.49	1765.46	1779.27	1758.77	1782	1796.44	1788.86	1768.44	1807.77	1779.23	1687.46	1699.56	1740.88	1756.72	1755.77	1744.74	1789.3	1798.56	1798.14	1780.88	1783.72	1773.4
210.809998	1681.78	1685.41	1700.55	1770.55	1776.72	1785.61	1782.83	1730.95	1783.58	1758.87	1768.6	1766.26	1776.64	1676.22	1673.9	1687.17	1689.58	1764.05	1774.5	1759.55	1772.75	1771.48	1791.51	1805.81	1777.41	1786.27	1677.18	1752.73	1764.95	1782.98	1759.58	1781.1	1795.82	1790.3	1770.12	1808.88	1781.2	1686.68	1699.08	1740.27	1754.44	1757.97	1744.07	1790.52	1794.2	1797.35	1781.96	1783.07	1772.79
211.304993	1680.18	1684.29	1703.13	1768.46	1774.07	1785.82	1782.7	1730.18	1782	1760.15	1767.6	1764.8	1776.51	1677.37	1673.66	1688.98	1689.52	1764.66	1772.03	1762.34	1772.29	1772.57	1792.84	1798.46	1780.88	1785.44	1673.3	1752.2	1764.85	1780.02	1758.37	1781.02	1794.06	1793.22	1769.84	1807.1	1780.48	1687.77	1697.44	1740.88	1759.99	1756.49	1747.55	1789.01	1793.46	1800.72	1782.72	1783.63	1771.42
211.800003	1679.65	1685.7	1701.86	1770.11	1775.3	1786.46	1783.72	1731.21	1781.66	1758.9	1768.42	1764.77	1777.61	1676.71	1675.5	1688.92	1691.45	1765.24	1774.66	1757.95	1774.56	1772.14	1795.81	1801.04	1782.12	1787.43	1675.89	1755.9	1762.71	1777.41	1759.26	1778.28	1794.96	1790.01	1769.5	1803.43	1780.56	1689.54	1701.63	1741.05	1757.2	1756.69	1747.14	1789.5	1792.98	1797.59	1781.85	1782.31	1769.08
212.294998	1681.64	1684.97	1702.37	1769.27	1774.31	1783.61	1784.36	1727.11	1780.85	1757.66	1766.28	1764.34	1773.49	1675.44	1674.97	1685.62	1691.19	1763.72	1770.15	1755.19	1772.18	1770.56	1788.4	1802.73	1781.26	1784.2	1677.57	1754.21	1763.4	1779.14	1760.26	1779.04	1791.14	1787.43	1770.59	1800.96	1778.92	1687	1700.86	1739.64	1756.17	1758.64	1744.53	1789.84	1793.75	1797.16	1782.76	1778.56	1770.4
212.791000	1678.17	1683.98	1701.11	1767.59	1773.82	1785.38	1783.87	1731.71	1781.51	1758.68	1766.38	1761.15	1776.25	1677	1673.03	1687.56	1690.55	1764.72	1773.21	1758.85	1772.58	1770.26	1789.84	1799.99	1781.13	1786.93	1675.51	1749.22	1764.06	1778.49	1760.28	1779.2	1793.79	1788.45	1770.15	1807.21	1780.72	1687.78	1697.86	1739.62	1755.25	1756.24	1746.64	1789.19	1790.79	1799.61	1781.48	1780.62	1770.47
213.285995	1678.02	1688.1	1703.63	1768.45	1776.57	1785.8	1784.88	1729.71	1779.46	1758.1	1768.68	1763.58	1775.53	1677.5	1674.2	1687.3	1690.27	1766.6	1772.52	1758.63	1769	1772.29	1794.91	1801	1782.57	1786.91	1674	1754.76	1765.4	1781.33	1758.57	1782.3	1794.06	1788.48	1769.69	1805.69	1780.61	1688.33	1700.63	1740.88	1758.76	1758.52	1748.67	1789.84	1792.99	1799.13	1784.7	1781.05	1772.36
213.781006	1680.71	1684.78	1703.65	1769.02	1777.38	1786.02	1783.95	1731.28	1780.99	1759.41	1764.45	1765.44	1774.54	1675.71	1675.05	1688.84	1689.67	1764.2	1769.44	1760.6	1770.86	1772.32	1789.85	1801.01	1779.34	1786.31	1675.2	1749.11	1763.9	1777.27	1759.37	1777.58	1796.38	1790.3	1768.5	1804.19	1783.34	1686.96	1700.18	1739.9	1758.37	1757.47	1745.96	1788.9	1793.14	1798.66	1781.95	1780.79	1771.15
214.276001	1679.69	1686.6	1704.35	1771.88	1774.35	1788.5	1782.22	1728.73	1782.21	1756.85	1765.78	1766.16	1776.56	1675.73	1673.47	1686.77	1690.09	1763.64	1774.28	1757.27	1773.86	1772.49	1793.49	1802.77	1778.89	1785.86	1673.2	1754.72	1763.79	1778.88	1759.87	1781.66	1797.57	1786.25	1767.77	1804.81	1780.15	1690.07	1697.3	1740.42	1757.43	1757.48	1745.03	1789.64	1793.95	1795.98	1782.88	1780.73	1770.63
214.770996	1678.97	1686.62	1705.43	1770.41	1777.75	1786.66	1782.66	1732.88	1783.27	1758.07	1765.43	1763.37	1775.91	1676.48	1673.65	1687.68	1691.63	1766.9	1775.58	1760.17	1769.28	1774.01	1792.51	1801.72	1782.57	1786.64	1677.19	1751.43	1765.69	1779.17	1763.79	1779.12	1795.52	1789.29	1770.6	1809.4	1780.24	1687.93	1700.9	1742.01	1759.58	1757.26	1746.14	1788.29	1794.59	1800.75	1785.06	1782.95	1774.07
215.266998	1678.35	1686.15	1703.33	1768.82	1773.36	1788.23	1783.69	1732.14	1782.86	1757.36	1765.5	1763.58	1777.45	1675.8	1672.94	1685.21	1690.98	1765.29	1774.7	1757.84	1771.25	1773.62	1791.28	1802.67	1780.25	1785.33	1674.57	1752.99	1763.18	1776.59	1756.76	1782.96	1792.42	1788.61	1768.35	1800.69	1778.98	1686.5	1699.34	1741.41	1756.61	1758.51	1745.24	1787.65	1792.45	1795.69	1782.81	1782.56	1771.31
215.761993	1679.46	1687.87	1706.61	1769.54	1775.17	1785.76	1784.71	1729.92	1781.25	1760.41	1765.56	1761.88	1775.08	1674.98	1674.2	1686.04	1691.1	1765.02	1775.58	1758.34	1774.11	1773	1796.16	1798.81	1780.23	1784.1	1677.03	1753.7	1764.64	1781.55	1759.52	1781.89	1794.99	1790.3	1769.54	1806.79	1780.43	1689.07	1700.49	1743	1756.82	1757.77	1745.46	1790.19	1789.53	1799.42	1781.3	1781.44	1773.05
216.257004	1680.7	1687.66	1705.41	1767.7	1778.07	1787.5	1783.66	1730.46	1784.11	1758.23	1764.01	1765.64	1777.77	1677.05	1674.59	1686.27	1690.05	1765.49	1772.87	1762.12	1773.47	1768.63	1788.47	1802	1780.6	1787.02	1677.15	1757.4	1766.57	1778.87	1758.96	1781.87	1796.11	1790.15	1771.36	1807.37	1780.2	1686.55	1700.14	1741.9	1759.33	1757.62	1745.64	1788.3	1792.77	1800.93	1780.78	1780.48	1774.19
216.751999	1678.92	1685.68	1704.28	1768.46	1772.3	1784.98	1780.93	1730.28	1781.61	1755.56	1766.44	1763.22	1774.98	1676.68	1672.13	1689.07	1691.64	1763.55	1771.76	1757.13	1771.66	1771.46	1792.89	1800.14	1778.01	1785.47	1675.88	1754.73	1762.84	1779	1759.81	1779.85	1796.19	1791.22	1766.12	1808.55	1781.3	1690.78	1699.6	1742.29	1757.51	1757.55	1747.84	1792	1794.75	1798.93	1785.11	1781.83	1773.01
217.246994	1680.06	1686.17	1702.84	1768.36	1773.97	1786.54	1785.15	1730.01	1780.21	1759.24	1765.31	1764.08	1777.54	1678.15	1671.49	1688.34	1691.84	1766.99	1772.16	1760.68	1771.18	1767.34	1790.04	1801.22	1781.99	1786.71	1677.15	1753.57	1764.25	1780.17	1758.64	1782.04	1795.34	1790.47	1769	1805.48	1781.65	1686.48	1697.64	1741.65	1759.45	1757.88	1746.2	1788.47	1795.36	1800.4	1783.72	1780.93	1771.83
217.742996	1682.52	1686.21	1703.31	1766.98	1772.17	1786.93	1783.84	1729.67	1782.7	1756.28	1766.13	1761.55	1775.22	1677.37	1673.24	1686.98	1693.78	1761.94	1773.02	1757.2	1768.89	1770.96	1789.74	1800.62	1779.96	1785.69	1674.6	1756.02	1764.86	1776.08	1760.36	1778.85	1794.27	1788.09	1769.61	1806.31	1778.82	1687.42	1700	1741.03	1757.11	1759.23	1746	1790.57	1792.02	1798.92	1784.92	1781.02	1772.13
218.238007	1678.77	1684.56	1703.59	1768.48	1774.07	1787.82	1780.61	1728.44	1780.42	1758.09	1764.31	1762.95	1777.45	1677.75	1675.38	1686.8	1691.36	1762.3	1770.32	1758.44	1771.26	1768.57	1788.44	1799.85	1782.74	1781.76	1675.24	1756.27	1763.22	1779.49	1759.61	1779.28	1796.04	1790.7	1767.82	1807.71	1779.63	1687.16	1701.14	1742.61	1758.27	1757.26	1747.79	1788.66	1791.08	1797.49	1782.07	1783.29	1770.46
218.733002	1678.13	1687.65	1701.62	1769.12	1775.03	1784.35	1781.77	1726.59	1780.35	1757.74	1763.04	1761.65	1775.36	1677.91	1675.27	1688.89	1692.69	1765.17	1774.06	1758.7	1771.16	1773.65	1791.74	1798.63	1783.35	1784.44	1677.11	1755.23	1762.41	1779.64	1759.52	1779.21	1794.94	1787.93	1768.69	1803.64	1782.73	1686.73	1700.31	1743	1757.33	1759.61	1749.08	1787.96	1792.03	1799.34	1785.34	1781.11	1772.55
219.227997	1679.99	1686.65	1702.99	1768.15	1772.47	1784.4	1781.23	1730.65	1779.1	1757.47	1764.62	1762.58	1773.68	1674.1	1673.89	1687.36	1690.85	1761.29	1770.2	1758.53	1769.74	1769.53	1788.97	1796.69	1779.4	1785.61	1675.62	1753.19	1767.74	1778.89	1761.73	1781.08	1795.1	1788.75	1770.35	1807.88	1775.92	1688.96	1699.96	1738.65	1755.21	1757.48	1745.43	1789.07	1793.34	1794.81	1783.34	1781.54	1772.85
219.723007	1678.41	1684.53	1701.68	1766.07	1771.88	1784.2	1778.88	1729.99	1783.53	1758.26	1764.9	1764.68	1775.62	1676.27	1674.09	1688.2	1691.01	1763.98	1770.76	1761.55	1770.69	1770.38	1789.72	1798.52	1779.28	1784.32	1677.7	1754.64	1762.57	1778.36	1761.04	1781.04	1796.41	1790.75	1768.56	1808.57	1778.67	1686.75	1699.46	1740.91	1757.79	1756.92	1745.72	1791.61	1789.02	1797.46	1782.64	1779.4	1775.1
220.218994	1680.16	1686.56	1703.83	1770.34	1772.39	1783.55	1780.84	1727.4	1780.52	1757.18	1766.73	1764.42	1775.11	1676.01	1673.62	1687.42	1691.04	1762.44	1771.9	1757.71	1769.23	1770.8	1790.15	1798.99	1780.74	1785.99	1676.33	1752.28	1764.24	1777.62	1758.89	1778.44	1795.03	1786.52	1771.27	1804.87	1781.89	1689.72	1701.15	1740.84	1757	1757.41	1748.05	1792	1794.17	1798.52	1783.37	1779.74	1772.27
220.714005	1677.94	1686.27	1703.57	1767.05	1771.53	1786.73	1782.24	1728.66	1778.72	1759.64	1765.7	1762.6	1774.42	1677.21	1674.83	1688.64	1691.67	1763.67	1772.86	1760.29	1771.34	1772.06	1789.21	1801.58	1781.25	1785.3	1676.45	1755.69	1764.39	1777.77	1758.8	1776.43	1791.53	1789.65	1766.78	1805.14	1781.85	1691.04	1699.54	1740.88	1757.27	1754.48	1746.45	1788.89	1792.27	1800.42	1782.77	1777.91	1774.25
221.209000	1681.16	1682.39	1703.36	1767.02	1773.54	1785.46	1781.98	1728.05	1782.07	1760.7	1766.09	1761.45	1773.31	1676.29	1674.07	1685.68	1691.28	1761.73	1774.73	1758.05	1772.12	1773.9	1792.1	1801.53	1779.89	1785.96	1674.36	1755.34	1763.43	1776.53	1758.57	1782.77	1792.34	1787.33	1764.69	1800.57	1780.48	1687.48	1701.53	1740.63	1754.98	1755.31	1748.12	1788.15	1792.98	1798.24	1783.18	1782.93	1772.5
221.703995	1681.16	1685.63	1702.17	1767.21	1774.85	1782.59	1780.32	1729.31	1780.67	1759.35	1763.83	1761.91	1775.94	1675.14	1673.79	1688.15	1693.04	1762.7	1771.65	1758.47	1768.99	1772.1	1786.79	1800.96	1777.9	1783.16	1675.76	1753.73	1764.05	1777.61	1758.98	1777.49	1798.62	1789.88	1772.39	1801.52	1778.16	1688.29	1702.07	1743.37	1755.97	1755.73	1744.22	1788.88	1793.1	1798.54	1783.34	1778.95	1772.49
222.199005	1682.46	1688.88	1707.1	1767.63	1777.49	1784.05	1780.08	1729.98	1782.39	1757.63	1766.48	1761.95	1774.34	1677.09	1673.56	1685.68	1689.54	1764.97	1772.15	1759.75	1773.8	1771.71	1789.45	1802.66	1781.39	1784.91	1671.41	1756.06	1762.13	1780.54	1759.4	1777.89	1794.51	1789.52	1771.65	1802.31	1778.31	1688.8	1701.74	1744	1756.76	1758.04	1749.14	1789.54	1790.39	1798.73	1783.91	1782.86	1775.07
222.695007	1679.19	1684.16	1706.4	1767.68	1774.97	1785.87	1780.77	1732.86	1781.94	1761.32	1766.03	1765.07	1776.88	1674.28	1672.97	1687.76	1692.91	1763.46	1773.57	1760.66	1771.21	1768.69	1790.46	1801.67	1778.72	1787.24	1674.3	1752.8	1766.03	1779.48	1762.07	1779.65	1794.97	1789.23	1766.82	1801	1782.78	1687.79	1701.51	1743.43	1757.19	1758.46	1749.24	1787.72	1791.3	1798.08	1779.68	1780.37	1775.34
223.190002	1680.84	1686.67	1702.56	1772.1	1773.2	1785.47	1784.31	1730.13	1780.54	1758.75	1767.68	1767.59	1776.72	1676.43	1676.86	1686.69	1691.58	1767.95	1773.1	1759.6	1774.09	1774.22	1791.79	1799.66	1781.01	1783.95	1675.12	1754.22	1764.57	1780.67	1758.25	1778.2	1793.6	1787.9	1766.11	1806.07	1779.66	1689.48	1700.29	1742.39	1756.97	1757.71	1746.87	1788.85	1793.3	1796.71	1781.49	1781.88	1775.61
223.684998	1678.82	1684.1	1703.42	1769.91	1774.81	1785.09	1784.47	1729.77	1782.98	1762.14	1768.07	1761.54	1776.55	1676.27	1673.18	1688.4	1692.16	1765.77	1772.01	1758.53	1769.6	1772.21	1791.08	1800.29	1779.79	1787.13	1672.88	1754.53	1764.02	1777.19	1756.19	1779.41	1798.07	1786.84	1767.28	1806.87	1779.59	1690.33	1700.48	1741.47	1759.84	1757.02	1748.97	1786.05	1794	1797.67	1780.69	1781.31	1773.43
224.179993	1678.96	1688.78	1705.43	1771.73	1773.96	1788.09	1784.14	1731.91	1783.39	1758.85	1766.9	1763.41	1774.88	1676.51	1671.81	1688.7	1691.29	1765.98	1774.17	1760.37	1770.73	1774.73	1789.6	1801.8	1780.35	1786.65	1678.97	1754.44	1765.51	1781.29	1762.43	1779.31	1794.17	1789	1769.48	1805.78	1779.27	1688.32	1700.76	1740.66	1756.07	1757.37	1745.39	1789.05	1792.85	1800.67	1779.3	1779.37	1771.48
224.675995	1680.69	1685.06	1704.49	1769.19	1774.67	1787.2	1783.61	1730.35	1780.95	1760.17	1767.17	1761.77	1772.96	1675.24	1675.45	1687.23	1692.3	1765.16	1774.69	1759.8	1772.74	1774.37	1793.23	1800.55	1779.08	1788.52	1675.57	1755.22	1765.07	1780.29	1757.2	1779.94	1795.2	1790.67	1768.58	1804.97	1778.54	1687.11	1701.98	1742.62	1758.84	1755.56	1747.11	1789.29	1791.69	1795.22	1782.84	1780.78	1773.42
225.171005	1681.54	1686.43	1703.1	1769.3	1774.96	1786.08	1783.15	1731.05	1782.93	1759.65	1765.1	1763.13	1775.55	1677.66	1674.53	1689.48	1693.67	1763.32	1774.76	1759.12	1769.94	1774.2	1789.03	1798.21	1780.14	1788.74	1672.97	1755.57	1763.33	1780.68	1760.95	1780.77	1799.52	1789.34	1770.08	1807.85	1777.35	1688.75	1700.35	1742.86	1757.77	1759.16	1748.01	1789.98	1792.03	1797.02	1781.82	1780.02	1773.69
225.666000	1682.2	1685.93	1703.11	1769.84	1772.99	1788.31	1781.9	1729.98	1783.01	1762.83	1765.29	1762.71	1776.58	1675.84	1672.34	1688.79	1690.93	1764.82	1774	1761	1769.25	1771.28	1790.65	1798.4	1778.47	1783.3	1675.95	1755.5	1766.72	1778.91	1758.85	1781.18	1790.64	1789.86	1770.89	1803.24	1780.29	1686.73	1700.26	1743.05	1759.25	1757.32	1747.81	1788.04	1790.56	1796.74	1780.82	1784.55	1772.61
226.160995	1679.83	1685.86	1703.62	1768.32	1774.14	1785.17	1781.65	1731.32	1781.05	1761.31	1768.68	1763.55	1775.25	1676.51	1672.68	1686.9	1694.15	1762.14	1775.94	1761.59	1774.51	1772.23	1788.2	1803.58	1781.61	1788.8	1675.59	1754.57	1763.7	1779.88	1758.81	1778.06	1795.51	1791.46	1769.77	1803.32	1780.09	1686.99	1704.04	1743.02	1754.95	1759.29	1744.03	1788.98	1790.79	1797.42	1781.33	1782.47	1773.03
226.656006	1682.1	1685.68	1702.44	1767.3	1773.2	1784	1782.81	1729.71	1781.08	1758.1	1766.25	1762.02	1774.79	1675.3	1672.28	1684.5	1690.84	1763.19	1770.6	1760.73	1771.91	1772.46	1791.19	1800.52	1780.06	1785.3	1675.1	1751.47	1761.62	1778.83	1758.99	1776.27	1794.44	1789.03	1770.35	1806.78	1779.56	1687.72	1698.66	1743.27	1756.82	1756.2	1746.28	1787.65	1789.89	1795.14	1780.96	1782.02	1771.02
227.151993	1681.72	1686.63	1706.06	1766.39	1774.81	1785.27	1782.66	1730.01	1780.84	1757.84	1764.9	1762.16	1775.18	1676.7	1675.67	1686.64	1690.88	1763.81	1771.4	1759.97	1771.96	1771.13	1787.95	1800.75	1781.58	1783.94	1675.52	1753.88	1763.19	1776.88	1756.45	1779.96	1795.07	1789.5	1768.2	1803.63	1778.98	1687.55	1700.31	1740.09	1754.21	1756.3	1746.85	1787.59	1791.11	1796.67	1782.09	1778.21	1770.77
227.647003	1679.42	1686.08	1704.71	1768.78	1772.49	1784.87	1780.56	1730.15	1780.3	1758.39	1764.99	1762.82	1775	1676.35	1673.07	1688.16	1690.65	1764.82	1771.59	1757.64	1770.92	1768.79	1786.7	1797.6	1777.51	1782.76	1673.26	1754.02	1764.12	1778.49	1758.69	1777.8	1794.15	1785.16	1768.29	1804.54	1780.24	1688.94	1699.78	1742.4	1757.6	1756.11	1748.15	1790	1791.58	1796.36	1781.11	1782.23	1770.05
228.141998	1679.77	1685.91	1704.33	1765.41	1772.72	1781.33	1781.89	1732.26	1781.11	1757.8	1764.57	1763.55	1773.62	1677.62	1673.78	1689.29	1691.17	1765.37	1771.7	1760.22	1771.46	1770.84	1784.75	1801.48	1776.57	1789.09	1674.47	1753.36	1765.15	1777.79	1756.22	1780.06	1794.39	1787.5	1768.03	1799.83	1781.07	1686.8	1696.93	1741.16	1758.89	1756.69	1743.66	1785.98	1791.8	1794.33	1779.64	1780.05	1771.74
228.636993	1681.65	1685.9	1700.77	1768.8	1771.22	1782.47	1784	1729.2	1777.46	1758.22	1765.91	1762.13	1776.63	1674.94	1672.87	1684.4	1690.44	1765.18	1771.94	1761.1	1770.42	1771.33	1787.37	1798.66	1779.4	1785.61	1676.23	1752.79	1764.41	1780.2	1758.74	1779	1793.59	1789.27	1768.45	1804.05	1780.74	1686.66	1701.38	1740.32	1758.05	1758.99	1745.18	1788.95	1791.59	1797.65	1782.04	1779.53	1772.68
229.132004	1680.42	1686.53	1703.4	1770.14	1774.11	1784.27	1781.37	1730.54	1780.78	1762.41	1766.42	1761.04	1774.93	1676.66	1669.82	1687.08	1691.16	1762.42	1771.91	1760.11	1772.06	1770.67	1787.5	1801.5	1777.01	1784.69	1674.53	1757.3	1764.17	1779.06	1756.35	1779.49	1793.45	1787.65	1768.03	1805.2	1780.24	1686.97	1700.22	1742.17	1757.04	1756.66	1745.64	1787.25	1791.14	1794.31	1783.27	1778.5	1771.21
229.628006	1679.82	1683.29	1704.07	1767.38	1770.01	1785.27	1782.06	1728.84	1780.46	1757.09	1765.66	1762.39	1773.57	1675.54	1672.94	1688.21	1693.05	1764.38	1772.39	1758.23	1766.62	1773.1	1787.07	1797.36	1777.73	1783.49	1672.03	1755.77	1762.61	1779.37	1759.63	1778.56	1793.03	1788.67	1768.21	1802.98	1777.42	1686.95	1702.57	1740.78	1756.51	1757.54	1745.91	1792.17	1793.21	1795.59	1778.12	1777.8	1771.01
230.123001	1680.56	1685.44	1703.76	1770.49	1773.63	1785.62	1783.07	1729.74	1784.14	1757.78	1765.66	1760.91	1777.39	1673.95	1673.79	1685.21	1691.58	1763.7	1770.34	1760.24	1769.61	1772.31	1785.35	1800.22	1777.9	1783.07	1674.5	1754.06	1762.48	1775.9	1759.48	1779.2	1794.5	1787.67	1765.53	1804.22	1779.92	1687.08	1700.8	1743.58	1756.56	1755.09	1743.36	1789.26	1789.51	1793.49	1783.37	1780.06	1770.62
230.617996	1679.58	1684.02	1700.95	1768.12	1769.67	1783.75	1782.22	1729.12	1782.49	1761.43	1766.03	1761.82	1777.11	1676.73	1672.85	1688.37	1690.06	1764.96	1773.34	1760.69	1771.37	1771.52	1788.52	1799.87	1779.74	1786.45	1673.18	1752.39	1764.62	1779.94	1757.12	1779.97	1796.68	1789.09	1768.11	1805.94	1779.27	1686.9	1701.77	1743.24	1758.55	1759.39	1747.01	1790.09	1791.82	1796.65	1784.41	1781.14	1773.86
231.113007	1677.08	1683.88	1702.89	1769.2	1770.22	1784.12	1784.49	1728.54	1781.01	1758.41	1766.82	1765.72	1776.24	1673.81	1672.51	1686.74	1689.95	1764.5	1775.01	1759.59	1771.67	1770.78	1789.14	1800.78	1781.82	1782.88	1674.97	1751.91	1763.81	1776.49	1761.23	1777.72	1790.43	1787.24	1772.05	1803.83	1779.32	1689.6	1699.7	1739.95	1758.74	1758.21	1746.35	1786.35	1790.64	1794.15	1782.29	1778.86	1772.81
231.608002	1681.13	1686.98	1704.83	1769.32	1773.11	1787.79	1781.41	1727.88	1780.61	1760.17	1765.19	1763.61	1774.15	1677.25	1673.23	1688.47	1694.38	1767.14	1774.34	1759.24	1772.69	1772.99	1785.29	1803.57	1780.7	1787.18	1674.91	1753.04	1764.24	1776.51	1759.41	1779.72	1796.15	1789.55	1769.56	1801.06	1779.75	1688.12	1702.01	1743.47	1757.95	1756.89	1747.38	1788.85	1789.96	1792.27	1782.38	1781.35	1772.64
232.104004	1680.31	1683.93	1704.83	1766.18	1774.06	1783.9	1784.29	1731.35	1781.29	1759.91	1765.89	1762.76	1776.95	1677.25	1672.52	1686.56	1691.42	1764.59	1773.37	1758.48	1771.11	1770.74	1788.35	1799.31	1780.21	1783.31	1675.35	1756.61	1764	1779.97	1759.3	1775.93	1792.99	1788.54	1769.23	1802.91	1780.72	1685.24	1699.76	1741.71	1755.43	1758.67	1744.01	1786.26	1791.43	1793.13	1779.62	1780.18	1771.7
232.598999	1678.76	1684.14	1704.76	1765.72	1771.28	1783.67	1784.37	1728.91	1777.51	1758.15	1763.18	1760.36	1772.96	1673.94	1673.77	1686.21	1693.14	1763.79	1772.45	1760.22	1770.42	1771.13	1788.27	1800.55	1780.59	1786.38	1675.88	1757.78	1765.49	1777.58	1757.86	1775.72	1794.58	1789.61	1768.05	1804.9	1780	1687.44	1702.59	1742.86	1757.92	1756.16	1745.42	1785.36	1791.95	1794.01	1780.4	1778.67	1772.17
233.093994	1681.25	1683.79	1701.19	1764.98	1771	1786.71	1782.69	1729.94	1779.71	1757.52	1765.1	1763.32	1773.14	1676.47	1675	1688.21	1690.5	1763.73	1774.08	1758.78	1773.86	1770.76	1785.98	1798.68	1777.38	1786.88	1674.98	1751.07	1761.01	1779.02	1756.81	1776.4	1793.16	1786.48	1765.3	1804.35	1778.42	1689.37	1701.9	1743.08	1754.03	1757.79	1745.88	1789.58	1788.73	1797.26	1781.72	1779.49	1770.7
233.589005	1679.32	1684.26	1700.97	1767.1	1771.81	1783.31	1782.97	1728.02	1782.6	1760.42	1763.23	1760.31	1774.09	1676.53	1673.59	1688.18	1690.63	1763.21	1771.69	1758.88	1771.18	1767.81	1786.08	1797.91	1779.66	1785.31	1675.1	1753.31	1765.24	1776.63	1758.43	1778.82	1794.39	1784.49	1766.85	1801.39	1776.94	1686.65	1700.49	1738.12	1756.72	1751.76	1745.61	1786.74	1788.31	1795.17	1780.7	1780.98	1771.89
234.085007	1678.1	1684.37	1701.21	1766.73	1771.56	1780.68	1783.6	1730.26	1781.07	1754.36	1764.81	1761.02	1774.54	1675.19	1672.12	1683.2	1688.16	1761.93	1771.93	1758.12	1767	1767.31	1783.88	1796.68	1778.52	1782.04	1675.25	1751.73	1761.01	1777.42	1761.56	1775.33	1793.14	1787.6	1769.57	1804.34	1777.82	1685.46	1700.04	1740.02	1754.06	1753.31	1747.49	1787.58	1792.99	1795.81	1780.83	1779.32	1769.76
234.580002	1678.81	1684.73	1701.97	1767.36	1775.77	1784.49	1781.54	1726.71	1782.3	1756.91	1764.14	1761.17	1777.26	1675.45	1673.64	1685.79	1690.86	1762.45	1768.82	1756.57	1769.46	1767.61	1785.55	1797.84	1776.78	1782.22	1673.21	1753.8	1763.23	1774.71	1757.22	1779.23	1793.72	1786.23	1767.96	1804.7	1779.83	1687	1701.05	1743.82	1758.73	1756.74	1746.76	1788.95	1791.91	1794.27	1781.81	1778.17	1770.73
235.074997	1678.1	1684.8	1700.47	1762.95	1770.14	1782.15	1782.46	1729.42	1778.08	1755.94	1765.32	1761.91	1773.48	1676.66	1673.62	1687.71	1689.66	1758.05	1769.57	1755.83	1770.33	1769.49	1786.61	1797.93	1778	1783	1674.97	1751.03	1764.74	1782.13	1757.37	1774.82	1791.3	1787.68	1768	1803.93	1777.24	1685.65	1701.32	1740.45	1755.11	1757.29	1746.14	1785.27	1792.07	1794.3	1782.46	1778.41	1767.49
235.570007	1680.75	1685.39	1700.01	1765.22	1771.86	1783.16	1779.88	1728.88	1779.73	1755.81	1762.62	1758.39	1772.18	1675.41	1672.7	1687.84	1691.37	1762.87	1770.71	1758.95	1768.98	1767.97	1784.97	1798.94	1779.32	1783.76	1676.19	1749.49	1764.55	1777.57	1757.73	1777.7	1791.79	1788.95	1765.2	1801.72	1778.77	1687.7	1699.6	1740.32	1754.24	1757.73	1747.24	1788.21	1790.41	1794.96	1783.34	1774.65	1770.12
236.065002	1678.12	1685.12	1699.29	1765.16	1769.52	1781.18	1781.71	1729.68	1778.82	1756.26	1763.1	1757.7	1772.96	1676.58	1672.81	1686.08	1690.16	1760.88	1767.66	1759.47	1764.09	1769.07	1781.34	1793.58	1773.24	1782.24	1672.48	1749.5	1761.22	1776.07	1754.55	1776.35	1788.42	1781.61	1764.5	1801.24	1775.17	1689.07	1698.47	1739.79	1757.67	1753.08	1745.73	1784.44	1789.31	1795.18	1778.59	1779.15	1774.59
236.561005	1678.01	1685.34	1705.99	1765.2	1771.75	1784.9	1782.03	1726.77	1775.9	1757.67	1762.05	1759.25	1772.08	1674.48	1673.79	1686.61	1691.81	1762.15	1771.01	1755.87	1766.75	1769.04	1782.12	1795.81	1774.1	1781.26	1674.63	1753.34	1761.27	1776.63	1758.57	1778.02	1791.06	1786.11	1760.92	1800.32	1779.08	1689.2	1699.86	1739.97	1756.79	1753.41	1745.82	1786.27	1790.15	1796	1784.03	1778.22	1771.06
237.056000	1680.69	1683.75	1701.97	1767.04	1770.29	1784.37	1782.58	1726.98	1775.17	1756.27	1762.39	1761.25	1771.23	1677.91	1674.83	1685.55	1691.53	1761.32	1771.3	1757.27	1770.96	1769.77	1783.71	1794.58	1774.97	1780.59	1676.08	1752.93	1763.47	1777.2	1757.27	1776.83	1790.76	1785.06	1766.36	1802.39	1779.14	1687.3	1700.93	1740.53	1755.2	1755.88	1744.79	1788.93	1790.86	1792.63	1781.76	1779.36	1768.75
237.550995	1681.41	1686.6	1703.28	1764.88	1770.82	1782.82	1781.79	1730.96	1778.71	1756.13	1764.11	1761.12	1772.53	1675.14	1673.87	1686.62	1693.87	1762.19	1772.84	1760.11	1769.14	1770.61	1783.21	1797.91	1776.74	1783.81	1675.5	1755.61	1763.87	1780.86	1758.23	1778.01	1793.55	1785.64	1768.47	1799.72	1778.57	1689.29	1700.42	1739.69	1759.11	1757.29	1747.75	1783.71	1792.47	1794.6	1781.08	1779.33	1772.63
238.046005	1680.32	1685.8	1704.68	1766.54	1769.42	1783.32	1780.69	1726.8	1780.27	1753.34	1761.86	1762.08	1774.36	1676.53	1674.53	1687.29	1691.94	1762.62	1774.38	1757.65	1768.97	1770.28	1784.24	1800.04	1779.75	1784.79	1674.67	1751.88	1761.15	1776.63	1756.75	1776.85	1794.66	1787.49	1767.19	1803.92	1779.65	1686.37	1700.62	1740.71	1754.29	1757.45	1745.36	1787.01	1789.33	1795.41	1782.56	1777.76	1771.78
238.541000	1680.2	1685.19	1703.16	1763.75	1771.07	1783.62	1781.93	1730.84	1781.71	1759.68	1762.94	1763.47	1772.54	1675.97	1672.49	1688.87	1690.02	1762.91	1772.08	1758.53	1768.85	1771.89	1782.87	1798.88	1778.79	1783.9	1674.03	1755.57	1764.57	1774.91	1759.68	1773.5	1792.97	1784.38	1764.05	1804.09	1777.62	1685.33	1701.26	1740.13	1755.51	1756.09	1746.4	1786.38	1791.16	1792.01	1781.64	1781.15	1771.37
239.037003	1677.66	1686.67	1703.85	1767.89	1774.07	1786.13	1780.24	1730.58	1779.39	1757.01	1764.65	1760.58	1774.35	1673.73	1675.39	1687.82	1689.66	1764.56	1772.45	1757.62	1769.75	1772.68	1786.76	1797.29	1780.88	1784.59	1675.8	1754.05	1762.42	1775.84	1760.12	1778.92	1794.39	1788	1767.57	1802.71	1780.92	1687.11	1701.52	1741.06	1754.36	1757.77	1748.48	1788.73	1791.64	1797.21	1782.97	1778	1773.12
239.531998	1679.61	1684.95	1702.64	1764.93	1768.21	1784.28	1781.16	1729.69	1778.45	1759.5	1766.13	1762.41	1774.72	1676.27	1675.19	1688.26	1692.79	1765.42	1773.83	1759.36	1769.89	1768.5	1785.49	1798.38	1778.57	1783.64	1675.12	1755.79	1763.85	1779.21	1759.83	1778.41	1793.23	1788.66	1766.12	1802.42	1776.8	1688.52	1701.96	1742.61	1753.39	1756.17	1745.54	1789.53	1791.44	1792.72	1781.48	1780.13	1770.78
240.026993	1680.11	1685.75	1705.22	1768.87	1771.14	1782.51	1782.98	1728.82	1783.3	1758.84	1767.55	1761.39	1772.24	1675.24	1674.43	1687.27	1694.27	1761.74	1770.53	1758.83	1771.02	1769.15	1789.07	1797.47	1776.92	1784.54	1676.64	1750.92	1761.99	1778.12	1755.49	1775.25	1791.93	1787.94	1766.8	1802.46	1779.3	1687.17	1702.18	1741.07	1752.52	1759.42	1745.86	1784.02	1787.96	1794.32	1781.66	1777.12	1769.26
240.522003	1678.05	1683.83	1704.76	1767.61	1771.49	1782.83	1781.84	1731	1782.82	1758.42	1766.55	1763.06	1774.07	1678.2	1675.8	1688.32	1693.43	1762.88	1774.12	1758.63	1773.04	1769.8	1785.67	1799.77	1777.66	1785.8	1673.99	1753.04	1762.85	1777.74	1759.73	1777.79	1791.06	1790.28	1767.37	1802.6	1777.43	1689.15	1701.64	1740.83	1755.18	1755.64	1745.43	1786.8	1788.72	1789.56	1782.94	1780.87	1772.69
241.016998	1679.17	1683.73	1703.55	1764.35	1770.83	1781	1782.12	1729.28	1781.37	1757.4	1763.19	1761.47	1773.32	1673.86	1673.64	1684.62	1690.14	1761	1772.55	1756.4	1770.61	1768.82	1783.75	1797.45	1776.41	1785.28	1675.71	1752.78	1764.21	1778.07	1758.69	1776.27	1793.13	1787.63	1765.22	1799.45	1774.7	1689.55	1700.37	1740.69	1753.73	1757.09	1746.19	1787.59	1786.92	1789.6	1779.31	1779.92	1769.15
241.513000	1678.32	1686.81	1703.36	1767.3	1769.39	1785.39	1779.26	1727.77	1781.1	1754.86	1762.98	1761.68	1775.95	1675.57	1672.12	1685.24	1690.88	1761.14	1772.63	1756.78	1769.6	1770.6	1788.56	1798.76	1779.1	1785.05	1675.21	1752.37	1762.63	1777.51	1760	1780.92	1792.13	1789.57	1765.49	1805.19	1779.33	1688.98	1702.63	1740.84	1755.29	1757.76	1745.76	1790.29	1789.07	1792.79	1782.48	1778.4	1770.4
242.007996	1679.8	1685.5	1704.51	1767.27	1772.79	1783.15	1780.42	1729.98	1782.87	1757.26	1763.85	1761.49	1774.56	1675.75	1676.31	1688.75	1692.24	1763.94	1771.32	1757.82	1770.02	1770.77	1785.5	1803.61	1779.86	1783.84	1676.57	1754.77	1762.82	1780.83	1761.8	1778.12	1795.5	1790	1767.55	1803.65	1775.8	1687.04	1699.53	1740.21	1754.18	1755.15	1745.87	1789.46	1786.77	1792.58	1781.01	1780.26	1774.62
242.503006	1677.96	1685.72	1703.88	1767.16	1770.16	1785.71	1783.79	1727.95	1782.43	1757.12	1764.79	1762.43	1773.87	1672.99	1675.25	1687.89	1692.07	1765.29	1772.89	1758.82	1771.42	1771.3	1785.63	1800.27	1780.33	1781.92	1674.95	1751.43	1761.6	1780.57	1755.07	1777.19	1789.92	1789.95	1767.17	1799.72	1775.89	1686.78	1701.2	1739.51	1754.88	1754.61	1745.3	1785.04	1788.49	1792.26	1782.25	1778.64	1773.85
242.998001	1679.96	1684.46	1705.9	1763.85	1772.4	1783.02	1784.25	1726.58	1780.92	1755.35	1765.52	1759.99	1774.68	1675.45	1673.46	1689.82	1689.49	1763.86	1773.11	1757.21	1770.71	1770.42	1786.71	1798.13	1780.23	1784.07	1676.75	1753.8	1761.22	1775.32	1759.84	1775.92	1796.05	1787.62	1768.03	1801.91	1776.5	1689.02	1703.69	1741.56	1755.25	1755.79	1743.94	1786.99	1790.85	1790.81	1780.55	1781.12	1770.61
243.492996	1678.58	1685.86	1703.26	1768.38	1774.03	1783.05	1781.92	1731.43	1781.82	1756.95	1764.35	1760.38	1778.15	1675.5	1672.96	1687.57	1693.26	1763.2	1767.99	1757.37	1770.09	1771.2	1784.71	1800.21	1777.99	1784.4	1674.13	1753.13	1761.22	1778	1756.87	1778.44	1792.63	1783.82	1766.49	1804.95	1779.9	1685.73	1702.44	1740.52	1754.1	1756.24	1744.91	1789.07	1789.16	1790.57	1781.36	1778.88	1771.75
243.988998	1681.14	1682.97	1703.92	1767.41	1770.01	1781.33	1782.01	1728.16	1777.89	1758.05	1763.34	1761.61	1775.8	1677.39	1672.74	1688.14	1689.53	1761.69	1771.42	1757.98	1772.33	1767.56	1784.51	1801.51	1778.95	1783.82	1674.36	1751.16	1762.85	1778.33	1758.42	1776.14	1793.46	1786.82	1768.39	1805.15	1774.83	1688.5	1702.9	1740.69	1756.96	1755.69	1745.6	1785.65	1790.56	1789.03	1779.23	1775.83	1767.47
244.483994	1681.16	1685.67	1703.03	1768.84	1771.9	1784.13	1778.92	1730.04	1783.3	1759.28	1766.28	1759.21	1777.16	1676.41	1671.66	1687.46	1693.09	1766.8	1770.34	1760.89	1768.86	1769.82	1786.91	1798.45	1778.08	1788.75	1677.19	1754.35	1759.02	1778.72	1761.09	1777.83	1792.03	1789.35	1767.97	1801.58	1778.2	1688.42	1702.41	1742.29	1756.92	1757.44	1743.54	1787.26	1790.48	1792.19	1781.97	1779.67	1772.96
244.979004	1681.15	1686.71	1704.34	1768.17	1770.98	1783.1	1781.08	1727	1780.03	1754.54	1762.72	1760.99	1775.13	1675.15	1675.69	1688.54	1691.36	1763.23	1770.09	1758.73	1770.38	1769.29	1783.6	1801.63	1779.17	1784.77	1675.33	1752.19	1763.41	1780.23	1757.45	1779.68	1791.17	1788.02	1768.97	1802.35	1776.99	1687.97	1702.77	1744.97	1753.36	1755.79	1741.24	1788.4	1790.38	1790.37	1781.53	1777.94	1771.09
245.473999	1678.13	1687.62	1703.5	1769.03	1767.86	1779.49	1782.48	1729.65	1783.84	1757.91	1767.65	1758.86	1776.25	1676.02	1672.58	1685.95	1690.85	1762.68	1770.43	1759.47	1769.63	1767.73	1784.86	1800.67	1775.48	1786.69	1675.68	1755.55	1763.25	1778.41	1757.93	1774.46	1793.45	1785.88	1765.5	1801.42	1778.23	1686.71	1701.29	1738.38	1754.76	1753.18	1744.12	1785.29	1789	1793.57	1777.03	1777.16	1770.9
245.970001	1679.8	1685.42	1701.62	1765.02	1770.44	1779.55	1783.07	1729.8	1782.36	1757.78	1761.85	1759.96	1774.42	1677.13	1673.02	1686.03	1692.68	1763.61	1773.25	1757.55	1768.77	1767.97	1783.95	1794.17	1779.94	1784.64	1676.15	1751.28	1762.49	1779.89	1759.15	1776.26	1790.66	1789.22	1764.33	1801.17	1777.88	1688.64	1703.99	1742.85	1754.61	1754.25	1744.05	1786.67	1792.05	1792.67	1779.13	1777.06	1771.27
246.464996	1679.25	1685.28	1701.81	1765.31	1766.42	1783.12	1780.39	1726.93	1779.36	1757.76	1762.05	1759.25	1776.53	1676.79	1675.02	1685.5	1690.14	1763.55	1770.13	1757.41	1768.08	1773.94	1779.11	1797.75	1778.99	1785.15	1674.2	1752.73	1760.43	1778.97	1757.89	1776.27	1792.34	1788.3	1768.06	1801.97	1778.36	1689.18	1703.41	1741.94	1755.94	1755.83	1746.09	1787.38	1789.87	1790.97	1777.95	1774.95	1770.16
246.960007	1678.06	1685.06	1704.55	1765	1768.42	1783.02	1777.78	1730.54	1779.27	1755.52	1762.21	1760.17	1773.1	1676.63	1674.87	1686.69	1689.91	1761.43	1769.84	1756.73	1772.05	1767.83	1781.71	1801.22	1779.77	1783.76	1674.59	1753.88	1761.29	1780.74	1759.2	1777.65	1792.45	1785.4	1766.77	1800.6	1777.52	1686.99	1700.04	1739.76	1755.24	1757.36	1746.57	1787.25	1788.42	1791.23	1779.34	1781.91	1768.18
247.455002	1679.48	1685.76	1702.14	1766.01	1771.03	1781.28	1779.43	1728.72	1779.79	1756.49	1764.14	1760.87	1775.23	1677.71	1674.32	1685.69	1692.21	1762.52	1771.61	1756.58	1769.73	1769.17	1784.36	1794.63	1780.06	1784.57	1676.15	1751.18	1763.38	1778.28	1757.95	1775.68	1791.81	1789.8	1765.16	1803.18	1777.24	1686.97	1699.7	1742.52	1754.07	1755.99	1742.97	1783.33	1789.53	1789.87	1779.71	1777.72	1771.15
247.949997	1682.01	1684.95	1702.36	1764.48	1769.9	1781.33	1782.36	1727.19	1779.76	1756.85	1764.13	1758.49	1772.63	1676.56	1672.83	1684.68	1692.62	1762.18	1771.97	1757.27	1770.92	1768.43	1781.39	1800.02	1777.73	1785.69	1675.46	1755.27	1761.7	1779.78	1759.83	1776	1791.47	1786.35	1767.47	1800.49	1777.36	1690.05	1702.15	1742.29	1754.37	1755.74	1745.7	1787.91	1787.94	1791.63	1781.14	1777.98	1770.81
248.445007	1678.11	1686.58	1701.94	1765.74	1767.46	1782.76	1783.91	1731.25	1781.57	1756.59	1762.87	1760.94	1773.98	1676.73	1673.86	1687.63	1690.43	1762.3	1771.74	1755.44	1771.44	1768.02	1783.12	1796.58	1778.68	1781.32	1674.04	1752.03	1763.02	1775.31	1757.98	1776.54	1788.83	1786.41	1768.98	1799.07	1777.18	1688.33	1700.19	1737.15	1754.92	1754.21	1743.09	1782.56	1786.59	1791.67	1778.72	1778.48	1769.37
248.940994	1679.67	1685.71	1701.21	1764.89	1770.07	1781.32	1785.43	1727.77	1779.67	1758.23	1759.03	1757.69	1772.28	1677.24	1676.35	1685.89	1688.97	1762.16	1771.47	1756.71	1768.19	1767.88	1781.58	1796.57	1777.81	1782.37	1673.15	1753.38	1761.51	1777.67	1756.14	1773.77	1790.65	1787.94	1766.57	1799.19	1772.51	1687.52	1699.67	1740.06	1756.11	1754.44	1743.36	1784.33	1787.34	1790.16	1777.88	1777.11	1769.58
249.436005	1680.13	1685.7	1703.5	1764.43	1770.75	1783.19	1783.21	1730.03	1777.71	1754.86	1762.26	1756.8	1772.95	1674.94	1673.97	1688.39	1693.79	1762.71	1772	1756.17	1769.51	1770.51	1781.23	1799.5	1776.45	1782.1	1673.41	1752.96	1760.4	1774.93	1757.88	1776.78	1787.71	1785.68	1764.76	1798.95	1777	1687.98	1700.67	1740.88	1752.31	1755.67	1744.75	1785.17	1786.78	1789.15	1778.88	1776.88	1770.07
249.931000	1680.22	1685.73	1702.95	1767.01	1770.37	1781.67	1780.19	1728.41	1780.05	1755.53	1762.48	1759.65	1772.23	1672.74	1673.94	1685.7	1689.04	1762.04	1769.27	1757.1	1769.54	1766.57	1779.49	1799.65	1777.79	1782.16	1673.68	1753.44	1762.95	1777.1	1757.56	1777.39	1790.51	1786.69	1763.77	1802.67	1776.06	1684.11	1699.05	1739.16	1753.26	1753.09	1744.13	1784.07	1788.27	1788.7	1779.37	1775.77	1770.22
250.425995	1678.99	1683.73	1702.13	1764.5	1766.2	1781.1	1781.52	1728.95	1774.76	1753.8	1761.04	1759.24	1771.9	1677.85	1674.32	1685.87	1689.66	1759.88	1769.03	1754.53	1767.38	1768.4	1779.85	1799.89	1772.65	1784.74	1672.62	1750.98	1763.69	1778.04	1755.15	1774.04	1790.12	1785.3	1765.84	1796.09	1779.04	1686.02	1700.06	1738.47	1755.67	1754.09	1744.43	1784.56	1788.43	1788.55	1776.2	1776.23	1767.72
250.921997	1679.35	1685.16	1702.25	1765.32	1767.42	1779.71	1784.85	1728.5	1779.86	1753.99	1762.38	1758.19	1773.43	1675.06	1670.41	1686.79	1688.02	1760.47	1770.84	1755.45	1767.16	1766.3	1779.93	1797.62	1772.79	1782.41	1676.03	1752.2	1762.2	1775.78	1756.15	1776.46	1791.37	1786.12	1765.06	1801.69	1777.26	1686.93	1699.71	1742.76	1754.68	1754.74	1741.16	1784.37	1787.81	1789.37	1779.88	1777.35	1772.17
251.417007	1679.4	1686.72	1701.65	1766.91	1767.88	1779.98	1782.96	1729.2	1780.27	1755.5	1760.36	1762.57	1770.28	1674.89	1674.7	1688.18	1691.57	1760.09	1772.43	1755.71	1768.02	1768.43	1779.26	1796.05	1775.01	1780.16	1674.86	1749.07	1759.28	1775.92	1756.83	1774.83	1787.51	1783.92	1763.72	1796.74	1774.77	1687.53	1702.91	1741.33	1756.01	1754.91	1744.19	1787.22	1788.59	1788.87	1779.21	1778.71	1770.18
251.912003	1680.15	1685.22	1705.72	1763.83	1766.34	1780.37	1779.5	1728.82	1779.9	1757.94	1762.62	1758.72	1770.84	1677.5	1675.84	1686.59	1689.91	1762.01	1767.48	1758.81	1767.41	1766.73	1779.18	1798.36	1777.52	1781.35	1677.43	1754.71	1763.67	1776.97	1757.84	1775.2	1789.48	1785.54	1765.07	1799.88	1778.98	1689.28	1700.29	1740.51	1755.02	1754.57	1742.94	1783.69	1786.7	1790.36	1776.44	1776.51	1770.17
252.406998	1678.42	1683.59	1702.35	1764.93	1766.72	1781.73	1779.24	1728.2	1776.69	1752.8	1758.78	1755.61	1771.46	1675.85	1672.34	1688.4	1689.04	1758.35	1769.08	1753.97	1767.2	1767.69	1779.37	1795.96	1774.05	1781.47	1674.09	1752.17	1759.76	1776.64	1754.88	1775.88	1791.99	1786.14	1766.91	1803.27	1775.67	1687.77	1700.79	1740.16	1754.66	1753.46	1744.92	1788.56	1787.7	1789.57	1781.49	1776.25	1768.22
252.901993	1682.68	1684.67	1702.8	1765.86	1766.61	1780.34	1782.21	1727.46	1780.61	1754.83	1760.77	1758.15	1770.73	1676.12	1673.3	1689.03	1690.74	1761.71	1769.5	1753.74	1768.51	1767.92	1776.93	1793.34	1776.31	1783.1	1674.72	1752.91	1759.73	1774.16	1755.87	1772.79	1790.79	1787.64	1763.69	1798.79	1775.02	1686.61	1700.17	1738.05	1752.15	1756.37	1741.81	1782.67	1786.53	1788.12	1776.76	1778.11	1769.05
253.397995	1678.4	1683.6	1703.95	1763.47	1767.61	1782.13	1780.45	1729.72	1779.31	1752.01	1764.62	1759.77	1770.05	1676.07	1673.34	1686.9	1690.84	1762.04	1768.52	1754.62	1768.74	1767.68	1776.09	1795.93	1775.47	1781.6	1673.18	1749.42	1760.23	1776.74	1755.76	1775.13	1787.86	1786.1	1764.03	1795.71	1777.2	1685.65	1700.81	1740.09	1752.3	1755.3	1744.69	1785.09	1788.19	1787.62	1776.36	1776.23	1767.46
253.893005	1678.1	1684.8	1701.06	1761.48	1766.1	1778.08	1780.34	1728.35	1776.15	1755.53	1759.33	1755.81	1769.21	1675.32	1672.51	1684.68	1690.74	1760.85	1768.57	1754.05	1766.19	1766.84	1774.55	1795.14	1773.13	1782.05	1675.13	1747.87	1758.63	1774.95	1757.29	1774.11	1787.84	1783.85	1763.57	1799.82	1776.05	1687.93	1697.87	1739.69	1754.56	1754.83	1743.12	1784.14	1784.66	1787.16	1778.24	1776.36	1770.09
254.388000	1677.02	1683.16	1700.82	1763.25	1765.42	1780.68	1781.01	1727.09	1779.83	1756.05	1760.72	1758.83	1772.09	1672.12	1674.94	1685.5	1689.81	1756.43	1767.78	1753.98	1767.12	1766.37	1776.19	1794.71	1777.26	1776.15	1675.99	1748.41	1760.38	1773.07	1756.1	1775.43	1789.04	1785.32	1766.42	1800.79	1774.22	1688.39	1699.45	1738	1755.7	1755.56	1747.25	1785.01	1788.21	1789.47	1779.04	1777.11	1768.15
254.882996	1678.09	1684.01	1701.07	1762.98	1764.93	1782.02	1779.62	1728.19	1776.97	1754.82	1760.65	1757.54	1772.02	1675.62	1673.37	1686.18	1688.84	1760.57	1767.51	1755.78	1765.22	1763.68	1776.37	1795.4	1772.38	1782.62	1675.07	1752.63	1757.12	1774.29	1755.62	1773.62	1791.46	1783.28	1767.47	1796.63	1773.17	1686.68	1700.31	1741.35	1755.19	1751.84	1743.92	1784.65	1784.95	1788.12	1777.86	1775.09	1766.75
255.378006	1678.45	1682.48	1699.35	1761.73	1764.08	1775.2	1776.09	1730.09	1775.14	1755.01	1757.86	1754.58	1772.25	1672.38	1672.68	1685.67	1688.58	1758.3	1765.98	1754.66	1765.98	1764.7	1776.05	1793.95	1772.4	1777.95	1673.11	1749.16	1758.57	1773.75	1755.3	1772.81	1787.17	1781.3	1762.53	1796.71	1774.56	1687.4	1698.62	1738.09	1752.48	1752.52	1744.49	1783.93	1786.46	1787.52	1779.09	1777.02	1769.87
255.873993	1677.21	1686	1701.34	1765.27	1768	1779.25	1779.47	1727.53	1776.87	1751.57	1757.61	1754.2	1769.77	1675.83	1673.87	1685.87	1691.93	1760.47	1768.24	1754.02	1764.91	1769.98	1776.92	1792.54	1772.55	1780.76	1673.3	1753.29	1759.9	1775.6	1756.78	1770.9	1789.06	1782.88	1762.79	1797.82	1773.38	1686.98	1699	1739.17	1754.02	1753.64	1744.16	1784.44	1782.82	1786.19	1776.64	1774.08	1767.68
256.368988	1679.1	1683.3	1700.55	1763	1765.63	1780.62	1776.98	1726.95	1776.94	1755.24	1761.32	1756.04	1772.03	1675.59	1673.71	1687.35	1689.03	1761.43	1768.98	1755.64	1771.76	1766.95	1778.08	1795.28	1772.62	1778.49	1673.79	1752.47	1757.3	1777.46	1755.64	1771.85	1788.61	1785.43	1761.76	1797.44	1777.46	1689.08	1701.11	1740.65	1753.33	1752.91	1745.02	1786.39	1784.14	1788	1779.78	1776.6	1770.98
256.864014	1677.34	1683.5	1703.02	1763.64	1761.39	1780.48	1776.83	1728.6	1778.54	1753.03	1759.93	1756.39	1771.52	1674.54	1669.98	1687.25	1692.17	1758.7	1767.18	1755.39	1764.89	1768.89	1775.68	1792.7	1777.13	1779.29	1672.93	1750.04	1758.89	1774.6	1754.92	1774.72	1790.15	1784.29	1763.86	1797.49	1773.85	1687.03	1698.55	1736.91	1756.64	1753.73	1743.54	1782.85	1784.49	1785.07	1774.98	1773.91	1767.71
257.359009	1677.95	1684.41	1701.78	1763.95	1764.63	1777.88	1778.29	1728.01	1777.98	1755.8	1759.09	1757.93	1772.5	1674.63	1671.85	1685.82	1690.93	1760.29	1768.05	1754.95	1769.45	1767.83	1777.98	1793.97	1773.78	1782.67	1674.94	1750.19	1757.41	1777.89	1756.77	1772.32	1788.95	1783.38	1761.97	1796.93	1774.44	1684.28	1699.06	1739.63	1750.26	1752.71	1741.21	1782.09	1782.39	1786.64	1776.96	1776.82	1768.41
257.854004	1678.45	1684.03	1700.61	1761.98	1762.88	1777.01	1774.43	1727.75	1777.4	1754.53	1759.03	1759.2	1770.66	1674.4	1673.17	1686.52	1688.64	1760.24	1765.22	1755.7	1766.52	1764.26	1776.11	1793.84	1774.29	1780	1673.05	1752.02	1761.86	1777.28	1756.92	1776.88	1788.5	1782.9	1761.21	1798.38	1776.49	1687.48	1702.56	1738.93	1753.75	1753.4	1744.23	1785.4	1785.43	1784.31	1777.58	1774.07	1767.88
258.350006	1677.68	1682.54	1701.93	1761.71	1768.83	1777.97	1777.22	1727.08	1775.66	1754.24	1761.35	1759.4	1772.81	1672.99	1673.17	1684.05	1688.65	1759.69	1769.88	1755.66	1767.68	1765.05	1775.83	1794.68	1775.08	1781.58	1674.98	1751.22	1758.88	1770.87	1752.77	1773.29	1785.31	1782.86	1764.14	1797.88	1774.21	1683.32	1700.96	1742.84	1753.66	1752.9	1741.3	1786.32	1786.56	1786.79	1779.24	1773.88	1766.05
258.845001	1678.84	1683.08	1700.3	1763.75	1766.8	1778.49	1778.46	1725.76	1774.32	1753.74	1763.84	1757.85	1772.14	1676.57	1673.59	1685.04	1692.43	1758.08	1767.41	1753.33	1766.94	1767.35	1776.23	1793.76	1774.54	1780.58	1674.07	1751.76	1758.27	1773.9	1754.97	1772.57	1789.27	1783.8	1763.18	1795.99	1771.1	1686.33	1699.56	1740.71	1754.23	1753.93	1741.4	1784.78	1784.35	1786.62	1775.4	1775.76	1768.34
259.339996	1677.72	1682.41	1701.65	1763.84	1764.69	1781	1779.74	1728.92	1776.84	1754.46	1759.75	1757.49	1769.84	1676.2	1673.01	1686.62	1686.54	1757.06	1765.84	1754.95	1765.23	1765.72	1775.31	1794.04	1773.67	1781.94	1674.65	1750.15	1759.07	1775.53	1753.88	1774.46	1789.76	1784.04	1763.21	1797.14	1774.7	1686.26	1699.54	1739.41	1754.61	1750.79	1742.98	1783.29	1782.96	1787	1773.59	1774.99	1769.57
259.834991	1678.77	1684.24	1700.23	1762.18	1762.16	1778.7	1776.73	1726.77	1776.91	1755.79	1759.44	1753.98	1772.66	1675.64	1674.41	1686.03	1691.4	1762.17	1766	1754.66	1762.67	1768.48	1775.13	1792.49	1773.38	1782.23	1675.77	1748.83	1760.75	1776.41	1758.05	1771.75	1789.31	1785.72	1761.41	1799.44	1776.04	1686.45	1699.32	1741.53	1754.21	1752.19	1743.44	1782.59	1784.27	1789.4	1781.29	1772.13	1768.33
260.329987	1679.97	1681.28	1704.43	1761.95	1765.18	1780.86	1780.16	1726.56	1778.51	1752.78	1757.97	1753.24	1769.87	1674.56	1671.94	1685.17	1688.76	1756.41	1768.95	1751.44	1765.58	1764.74	1770.8	1796.82	1775.85	1778.69	1673.76	1750.42	1757.61	1772.89	1753.5	1774.98	1793.63	1783.87	1763.69	1796.27	1772.9	1689.18	1699.73	1735.65	1755.1	1754.44	1742.51	1780.16	1783.02	1785.28	1778.42	1778.87	1770.93
260.825989	1677.75	1683.66	1701.4	1763.62	1766.94	1779.29	1778.99	1725.97	1777.26	1753.23	1761.48	1756.91	1770.48	1675.95	1671.33	1686.39	1688.42	1754.68	1767.54	1756.66	1762.75	1765.6	1776.19	1791.55	1771.71	1782.15	1672.83	1749.71	1758.89	1772.2	1755.22	1772.73	1788.05	1783.78	1762.48	1795.42	1775.94	1686.61	1698.33	1738.69	1750.76	1752.32	1742.46	1783.52	1785	1783.69	1773.98	1772.34	1769.07
261.321014	1678.12	1683.06	1701.03	1762.89	1762.23	1778.77	1777.41	1727.35	1775.52	1754.87	1759.27	1755.36	1771.86	1675.53	1672.49	1685.08	1691.55	1759.49	1767.3	1753.53	1766.46	1762.58	1772.99	1794.27	1773.47	1780.78	1675.71	1751.74	1760.4	1772.56	1752.21	1775.29	1790.3	1783.36	1764.09	1794.87	1773.86	1687.84	1698.83	1738.24	1753.67	1754.34	1741.15	1781.09	1786.36	1787.33	1777.07	1772.97	1769
261.816010	1681.5	1683.88	1703.31	1758.86	1766.58	1779.18	1780.32	1726.44	1774.71	1752.22	1760.93	1755.19	1767.76	1675.1	1671.37	1686.97	1688.74	1763.17	1764.84	1755.53	1766.98	1766.61	1774.03	1794	1773.64	1780.5	1672.71	1751.82	1758.98	1772.13	1753.56	1772.61	1791.33	1783.66	1764.11	1796.81	1772.44	1687.07	1699.31	1737.9	1752.94	1754.09	1742.7	1786.82	1785.55	1786.44	1778.12	1775.31	1766.55
262.311005	1678.33	1683.29	1702.4	1763.55	1764.12	1781.8	1778.02	1726.33	1776.56	1751.6	1759.29	1757.29	1769.76	1678.33	1672.65	1686.79	1692.19	1758.46	1766.97	1753.93	1766.36	1767.39	1773.9	1789.39	1775.58	1778.98	1677.3	1750.15	1757.27	1775.71	1756.28	1773.17	1789.23	1786.42	1761.95	1795.49	1773.68	1685.59	1699.41	1738.02	1752.41	1752.78	1744.39	1782.86	1788.3	1784.86	1776.56	1773.05	1766.76
262.807007	1677.02	1684.2	1702.89	1763.12	1762.44	1774.42	1775.49	1725.53	1775.44	1754.22	1759.3	1755.88	1768.76	1676.26	1673.66	1686.29	1690.03	1757.4	1770.2	1754.36	1767.45	1765.65	1775.93	1793.57	1774.12	1780.42	1673.08	1747	1758.62	1772.21	1757.12	1771.51	1789.58	1785.69	1759.84	1794.48	1771.25	1687.77	1699.51	1738.68	1751.18	1752.16	1740.82	1780.1	1783	1786.96	1776.82	1776.77	1766.05
263.302002	1680.9	1682.8	1700.23	1762.36	1765.41	1779.89	1776.6	1727.53	1776.52	1754.1	1759.44	1756.79	1772.11	1675.71	1674.17	1686.22	1689.63	1754.33	1765.1	1754.48	1764.28	1763.98	1772.21	1791.7	1773.41	1781.34	1673.62	1749.64	1758.25	1773.98	1754.77	1771.2	1787.34	1781.28	1762.42	1797.45	1773.11	1686.03	1701.19	1739.81	1751.01	1750.14	1743.55	1784.04	1783.95	1783.23	1777.92	1772.84	1768.17
263.796997	1680.12	1686.3	1700.29	1761.15	1767.36	1781.63	1776.64	1725.91	1776.5	1754.12	1756.53	1756.94	1770.8	1674.59	1672.83	1687.11	1688.46	1758.51	1767.4	1751.38	1768.83	1763.27	1774.9	1793.81	1771.45	1778.78	1673.41	1752.82	1760.16	1772.38	1755.16	1773.43	1789.61	1783.67	1765.66	1797.64	1772	1688.3	1698.74	1737.24	1751.12	1750.76	1742.22	1778.1	1785.64	1786.35	1779.21	1774.9	1768.85
264.291992	1677.14	1685.51	1703.25	1762.9	1761.14	1779.34	1776.73	1724.44	1774.74	1752.08	1759.86	1753.26	1768.36	1677.08	1672.53	1682.33	1691.46	1755.79	1769.39	1755.11	1766.66	1768.48	1774.69	1792.47	1774.32	1779.9	1675.89	1750.81	1756.12	1771.76	1754.98	1774.19	1787.84	1788.72	1763.43	1794.54	1770.11	1689.09	1702.1	1737.2	1751.24	1752.71	1741.68	1784.34	1786.16	1786.39	1777.72	1771.97	1765.63
264.786987	1678.34	1682.4	1701.32	1763.82	1764.8	1780.16	1779.56	1725.63	1775.04	1753.11	1762.46	1757.57	1771.02	1675.65	1675.52	1687.98	1690.02	1759.81	1769.18	1754.13	1769.91	1765.4	1772.99	1795.08	1775.76	1780.68	1676.32	1749.67	1756.56	1771.05	1755.34	1771.8	1789.26	1784.43	1759.5	1796.38	1773.11	1686.78	1699.13	1738.27	1753.02	1753.34	1742.51	1781.67	1781.34	1786.29	1776.17	1773.23	1765.13
265.282990	1677.42	1681.9	1700.5	1761.45	1765.32	1780.14	1778.14	1726.62	1774.71	1753.78	1759.7	1755.32	1767.99	1672.74	1674.03	1684.35	1688.57	1759.02	1765.61	1753.75	1764.34	1764.89	1773.63	1791.9	1771.9	1779.81	1675.6	1746.29	1757.1	1771.27	1754.61	1771.64	1788.23	1782.52	1762.22	1793.04	1766.12	1684.96	1696.44	1737.52	1751.25	1751.57	1738.32	1778.98	1780.95	1782.72	1773.68	1771.97	1765.89
265.778015	1676.8	1680.48	1697.6	1760.18	1762.59	1776.36	1774.62	1724.45	1771.56	1755.31	1757.64	1754.84	1769.27	1674.38	1672.46	1684.74	1687.74	1755.65	1768.2	1753.82	1762.74	1764.43	1774.21	1792.06	1773.6	1779.17	1673	1747.86	1757.4	1773.66	1755.06	1774.84	1787.43	1781.59	1762.38	1794.67	1769.76	1686.96	1699.6	1738.98	1754.41	1754.09	1743.15	1784.91	1785.57	1785.19	1774.79	1775.37	1766.56
266.273010	1678.22	1684.04	1701.39	1761.97	1764.03	1778.12	1775.51	1727.95	1773.61	1751.02	1757.5	1754.06	1769.59	1676.6	1672.07	1683.36	1686.67	1756.5	1766.44	1750.41	1765.21	1764.71	1770.61	1790.85	1774.24	1775.79	1674.44	1750.35	1760.43	1772.12	1753.99	1770.46	1788.86	1782.49	1761.6	1795.18	1773.42	1688.07	1698.64	1742.36	1753.16	1750.64	1741.81	1785.13	1781.93	1784.67	1776.26	1776.17	1767.64
266.768005	1677.46	1686.36	1699.89	1763.07	1762.11	1780.34	1775.62	1724.53	1775.85	1754.7	1761.74	1754.59	1769.35	1674.97	1671.01	1686.65	1688.23	1759.44	1766.75	1753.89	1766.07	1766.14	1771.74	1791.2	1770.7	1777.31	1673.38	1749.42	1757	1772.23	1751.45	1769.76	1785.05	1779.07	1761.11	1794.57	1770.66	1685.76	1699.78	1736.37	1750.38	1753.54	1742.36	1781.62	1783.44	1784.17	1775.96	1771.59	1766.96
267.263000	1678.98	1682.25	1700.45	1762.39	1762.36	1779.77	1779.34	1724.41	1773.77	1752.87	1760.9	1753.79	1770.96	1675.52	1672.07	1684.11	1690.79	1759.26	1766.55	1751.41	1762.78	1761.44	1772.05	1791.26	1773.15	1779.86	1672.83	1748.71	1759.32	1773.5	1754.38	1770.39	1785.87	1783.28	1759.3	1794.04	1771.14	1687.52	1698.58	1737.76	1753.85	1753.06	1740.92	1781.38	1782.1	1783.86	1774.8	1768.85	1765.98
267.759003	1677.6	1682.41	1700.54	1758.25	1761.17	1774.88	1774.79	1725.74	1773.4	1751.41	1756.8	1751.96	1770.73	1673.05	1671.62	1683.07	1688.21	1756.79	1765.91	1751.97	1765.34	1764.11	1771.68	1794.87	1770.88	1779.69	1672.25	1749.14	1757.09	1774.51	1754.77	1770.88	1788.5	1781.05	1763.14	1795.75	1772.01	1683.54	1697.37	1738.44	1749.71	1754.01	1740.7	1782.16	1784.51	1781.71	1774	1771.74	1766.1
268.253998	1679.35	1685.11	1700.13	1761.38	1762.45	1777.8	1777.23	1726.56	1775.68	1753.17	1757.17	1751.56	1769.64	1672.14	1671.87	1684.67	1691.77	1757.24	1768.48	1755.44	1763.12	1765.21	1771.21	1791.03	1771.88	1780.25	1672.99	1747.09	1756.02	1772.89	1749.5	1768.36	1788.67	1783.57	1759.93	1794.84	1772.65	1685.91	1698.41	1735.84	1752.88	1753.91	1739.87	1781.27	1781.69	1784.31	1775.18	1771.13	1764.34
268.748993	1677.1	1684.88	1699.88	1761.43	1761.63	1772.7	1776.02	1727.3	1777.75	1751.58	1761.22	1755.65	1766.15	1676.17	1674.34	1686.39	1688.58	1756.57	1765.8	1752.99	1768.3	1765.62	1771.35	1790.05	1772.46	1779.71	1674.55	1748.93	1757.08	1772.75	1753.75	1767.88	1787.08	1784.5	1763.06	1793.88	1775.56	1685.91	1698.06	1738.9	1753.14	1752.89	1742.25	1781.69	1781.28	1781.19	1776.16	1771.82	1766.32
269.243988	1677.26	1681.4	1701.89	1758.78	1759.71	1774.7	1778.52	1726.69	1777.07	1753.96	1756.69	1753.77	1768.94	1677.01	1672.13	1683.94	1689.4	1756.48	1767.58	1753.44	1766.45	1765.24	1770.56	1792.73	1769.98	1779.68	1674.92	1746.87	1758.31	1776.03	1751.62	1771.71	1786.03	1783.26	1761.96	1791.02	1767.49	1688.42	1696.79	1738.11	1751	1752.05	1740	1781.29	1783.72	1782.67	1777.16	1772.92	1763.04
269.739014	1678.06	1683.96	1700.34	1763.02	1764.51	1776.44	1779.65	1725.77	1776.07	1752.62	1756.62	1753.7	1766.15	1673.97	1673.75	1684.84	1688.07	1755.7	1765.14	1752.56	1764.81	1763.63	1770.78	1793.1	1769.48	1778.75	1674.16	1750.97	1753.92	1769.85	1753.2	1772.19	1786.1	1783.34	1758.77	1790.67	1772.78	1685.61	1698.3	1736.4	1751.52	1752.57	1738.09	1779.48	1782.98	1782.42	1774.13	1772.23	1764.12
270.234985	1678.5	1681.58	1701.1	1763.61	1760.05	1779.66	1774.83	1729.38	1772.95	1753.02	1759.03	1756.11	1769.35	1675.29	1671.3	1684.9	1690.21	1755.93	1766.05	1755.72	1764.56	1764.57	1770.6	1792	1771.77	1778.44	1672.79	1749.44	1758.17	1772.1	1753.46	1768.76	1786.74	1781.76	1760.41	1791.92	1770.02	1685.92	1697.25	1736.31	1749.57	1749.96	1740.8	1779.28	1781.09	1780.16	1773.33	1773.03	1767.13
270.730011	1677.55	1683.34	1700.19	1761.34	1760.27	1776.74	1776.81	1726.81	1774.29	1749.53	1756.78	1754.32	1768.37	1674.73	1675.65	1684.53	1689.94	1757.7	1766.02	1753.56	1764.25	1765.49	1772.46	1791.72	1773.38	1779.15	1672.78	1746.12	1754.79	1771.55	1753.26	1768.6	1784.49	1781.4	1759.97	1794.31	1771.33	1684.79	1697.93	1738.12	1748.95	1751.28	1741.5	1781.91	1783.01	1779.94	1774.71	1768.23	1766.23
271.225006	1677.05	1684.72	1700.93	1763.63	1763.08	1775.26	1777.91	1728.09	1777.06	1756	1760.75	1753.1	1770.96	1676.37	1670.66	1684.97	1689.79	1756.08	1766.17	1755.53	1764.85	1766.27	1768.82	1791.75	1770.95	1780.54	1674.38	1749.47	1754.77	1771.63	1753.99	1769.92	1785.4	1781.68	1758.06	1790.38	1770.47	1686.58	1699.94	1735.76	1751.78	1750.64	1740.45	1778.45	1780.61	1781.71	1773.76	1771.18	1767.25
271.720001	1678.77	1682.76	1700.85	1762.91	1762.37	1776	1778.66	1728	1775.36	1754.75	1758.42	1753.37	1768.07	1674.74	1671.64	1687.13	1690.38	1756.83	1767.45	1754.99	1764.73	1766.48	1771.43	1793.56	1773.49	1784.79	1673.76	1748.22	1756.14	1775.12	1754.61	1771.83	1784.7	1782.17	1759.03	1797.37	1770.29	1686.78	1698.4	1736.8	1750.53	1750.27	1742.06	1780.37	1781.21	1784.41	1775.42	1770.5	1764.4
272.214996	1678.08	1684.19	1701.25	1760.77	1761.69	1778.91	1775.66	1724.2	1772.85	1753.13	1761.06	1755.22	1767.36	1674.24	1672.04	1686.53	1689.18	1758.12	1768.29	1753.13	1767.89	1763.02	1770.87	1792.74	1773.44	1778.26	1674.35	1749.26	1757.88	1772.7	1754.58	1771.05	1790.44	1782.24	1764.1	1794.85	1772.83	1686.82	1700.39	1738.42	1750.97	1750.91	1742.3	1782.27	1780.76	1781.42	1774.41	1771.6	1766.89
272.710999	1678.59	1682.05	1701	1759.85	1763.07	1774.25	1778.75	1727.5	1776.67	1752.75	1757.47	1756.06	1766.73	1674.75	1671.14	1686.11	1689.64	1755.98	1766.06	1753.48	1768.5	1766.62	1771.72	1794.52	1773.49	1779.27	1671.68	1747.27	1755.99	1772.02	1753.12	1771.15	1786.6	1781.04	1756.62	1791.34	1769.52	1686.51	1698.71	1735.84	1752.67	1749.65	1741.01	1775.95	1782.78	1783.38	1775.37	1773.19	1764.76
273.205994	1678.12	1683.96	1700.48	1760.46	1763.4	1778.3	1776.99	1724.76	1775	1751.84	1759.5	1754.21	1770.81	1677.18	1673.13	1684.51	1689.91	1755.28	1765.5	1752.24	1764.6	1764.99	1771.04	1789.35	1772.63	1776.99	1675.26	1747.73	1759.2	1773.3	1753.3	1772.46	1782.54	1784.22	1759.94	1793.55	1770.08	1685.8	1698.46	1735.01	1749.79	1748.62	1743.33	1777.96	1780.35	1780.67	1772.98	1770.31	1767.65
273.700989	1678.88	1682.58	1700.46	1757.48	1760.92	1778.83	1776.91	1726.28	1772.92	1749.79	1757.24	1752.71	1769.7	1672.38	1672.53	1683.02	1688.45	1755.48	1764.41	1752.06	1763.44	1764.44	1769.42	1788.64	1770.28	1779.08	1672.78	1748.38	1757.27	1771.15	1751.36	1768.98	1785.69	1777.71	1761.24	1794.7	1770.33	1684.59	1698.56	1736.04	1754.91	1750.05	1740.26	1778.64	1783.55	1779.97	1774.42	1770.12	1762.94
274.196014	1677.42	1682.39	1699.52	1757.92	1761.55	1777.18	1775.43	1725.77	1772.93	1753.1	1756.94	1754.04	1767.22	1674.08	1672.06	1683.8	1690.17	1752.79	1766.56	1751.4	1761.86	1765.06	1770.18	1792.27	1770.74	1774.84	1674.97	1746.56	1755.05	1771.73	1751.5	1767.99	1784.99	1782.18	1758.65	1793.99	1768.75	1684.87	1696.38	1735.57	1752.02	1751.54	1738.82	1781.83	1781.92	1780.22	1777.05	1770.01	1761.71
274.691986	1678.1	1681.77	1701.44	1761.02	1761.9	1775.17	1777.09	1727.56	1774.54	1752.2	1755.7	1750.8	1768.3	1673.92	1673.71	1685.58	1686.94	1756.59	1763.7	1751.71	1763.58	1764.02	1769.66	1790.61	1767.17	1778.36	1671.46	1745.19	1755.88	1769.54	1747.82	1772.18	1787.03	1778.63	1763.14	1792.2	1772.12	1685.8	1698.35	1733.2	1750.7	1753.02	1739.79	1781.31	1780.26	1782.04	1772.07	1770.96	1762.44
275.187012	1679.33	1683.68	1700.97	1762.34	1762.58	1779.28	1777.58	1725.53	1774.89	1750.2	1756.55	1752.92	1769.16	1675.39	1670.66	1683.51	1689.37	1756.78	1762.29	1751.92	1761.57	1764.06	1767.6	1789.52	1769.6	1777.57	1673.85	1746.08	1758.09	1768.73	1752.25	1768.4	1785.34	1776.16	1761.54	1793.92	1768.94	1686.09	1699.7	1734.89	1747.02	1752.05	1741.13	1780.36	1783.3	1782.71	1774.66	1771.53	1763.41
275.682007	1678	1684.91	1699.9	1757.2	1763.48	1776.68	1775.17	1723.06	1770.45	1750.54	1755.39	1755.74	1767.08	1675.04	1671.94	1682.13	1688.84	1756.87	1765.14	1751.94	1760.22	1764.37	1770.53	1788.13	1770.21	1777.45	1675.22	1748.89	1755.78	1772.62	1752.85	1765.24	1783.18	1780.13	1760.24	1794.03	1770.81	1687.82	1699.08	1735.76	1750.74	1753.88	1741.06	1778.05	1777.28	1782.97	1775.57	1770.22	1765.41
276.177002	1676.88	1681.29	1701.86	1759.65	1760.81	1775.92	1776.76	1727.2	1772.66	1750.21	1755.77	1754.37	1766.8	1674.23	1672.78	1684.21	1688	1754.81	1763.41	1751.35	1760.79	1763.26	1769.39	1788.2	1767.43	1776.41	1672.89	1744.95	1755.02	1771.96	1753.85	1767.77	1782.11	1779	1757.61	1791.95	1767.44	1687.83	1699.39	1734.14	1752.23	1747.83	1741.47	1777.88	1777.06	1777.98	1772.7	1770.13	1766.04
276.671997	1676.44	1680.88	1698.41	1758.8	1758.56	1774.18	1775.82	1724.4	1770.61	1748.84	1756.28	1749.71	1765.83	1674.05	1671.23	1681.07	1686.81	1753.96	1762.77	1749.79	1761.6	1761.67	1767.78	1791.26	1768.84	1778.05	1673.36	1743.12	1753.07	1771.05	1749.87	1766.67	1782.36	1777.02	1757.7	1790.39	1768.89	1686.09	1695.41	1735.1	1747.74	1750.82	1741.94	1779.63	1781.14	1779.73	1772.94	1766.3	1764.7
277.167999	1678.1	1685.15	1700.38	1757.83	1762.78	1774.89	1774.16	1722.15	1774.33	1751.89	1754.3	1751.19	1767	1674.05	1671.34	1684.55	1687.78	1755.83	1762.8	1749.52	1761.91	1761.4	1767.23	1789.9	1769.34	1778.38	1671.53	1746.79	1750.68	1771.93	1749.43	1767.14	1784.78	1779.42	1757.02	1790.72	1768.63	1687.35	1698.28	1733.12	1748.94	1750.24	1739.12	1777.22	1779.01	1781.51	1774.11	1769.16	1763.76
277.662994	1678.22	1682.39	1701.19	1757.65	1759.73	1774.86	1775.03	1726.7	1772.34	1753.67	1756.68	1750.26	1765.87	1674.78	1672.71	1685.59	1689	1756.23	1765	1752.06	1761.2	1763.45	1767.23	1791.67	1770.48	1775.79	1673.25	1746.84	1754.6	1773.05	1752.16	1767.48	1785.22	1779.05	1761.51	1795.09	1769.88	1686.59	1697.91	1736.82	1747.09	1751.64	1741.36	1777.62	1779.91	1780.3	1774.06	1768.51	1763.59
278.157990	1678.94	1682.86	1699.2	1759.16	1759.33	1774.37	1772.53	1725.95	1771.92	1750.52	1756.14	1752.17	1765.75	1673.06	1672.87	1686.15	1687.91	1755.41	1762.99	1753.27	1763.66	1764.17	1765.74	1789.96	1772.43	1777.32	1675.02	1746.33	1753.18	1770.63	1752.87	1769.41	1787.14	1780.62	1759.68	1792.26	1768.37	1685.11	1697.15	1736.39	1748.98	1749.37	1743.04	1778.79	1780.89	1782.51	1774.32	1768.95	1761.64
278.653015	1679.42	1682.26	1697.89	1758.65	1761.14	1777.08	1774.35	1724.79	1774.43	1751.93	1759.57	1753.27	1765.32	1673.74	1672.41	1682.18	1687.17	1756.77	1767.52	1753.34	1764.36	1765.69	1769.53	1790.74	1772.36	1775.45	1673.59	1745.78	1752.2	1770.74	1752.78	1766.75	1787.02	1778.99	1758.25	1793.36	1769.05	1683.3	1699	1736.97	1750.24	1751.45	1740.82	1781.84	1782.06	1780.6	1774.09	1768.28	1762.83
279.148010	1676.88	1681.35	1701.24	1759.59	1760.53	1775.38	1774.04	1726.3	1772.22	1753.36	1755.88	1749.8	1767.91	1672.51	1670.88	1685.25	1687.84	1753.64	1767.44	1752.29	1759.4	1766.32	1770.27	1791.53	1770.53	1777.3	1672.46	1742.56	1755.31	1772.34	1751.92	1767.38	1782.28	1779.46	1756.17	1788.86	1769.9	1684.52	1698.74	1735.01	1749.89	1748.34	1742.05	1779.13	1775.44	1780.56	1772.68	1769.81	1762.04
279.644012	1677.75	1682.12	1699.28	1760.95	1754.71	1774.3	1774.54	1726.1	1770.13	1750.63	1758.95	1752.01	1767.65	1673.35	1670.11	1683.68	1689.74	1753.63	1763.28	1750.53	1763.69	1764.66	1767.02	1790.93	1767.89	1777.47	1670.15	1745.81	1757.14	1768.12	1749.68	1764.16	1785.58	1780.45	1754.88	1789.93	1768.58	1684.85	1697.35	1730.47	1750.48	1748.39	1739.6	1777.15	1781.58	1781.35	1774.05	1769.14	1764.15
280.139008	1678.08	1681.56	1699.45	1758.66	1761.57	1774.73	1773.12	1723.77	1771.27	1751.64	1757.29	1750.87	1766.29	1674.27	1672.2	1684.03	1688.51	1753.59	1763.19	1753.44	1764.03	1761.42	1766.52	1790.04	1769.77	1773.66	1673.21	1744.61	1757.2	1767.85	1750.88	1768.11	1785.11	1777.75	1760.27	1792.53	1767.88	1683.1	1699.03	1732.65	1747.27	1749.66	1737.73	1778.22	1779.12	1777.73	1774.52	1767.29	1759.88
280.634003	1673.68	1681.95	1700.13	1760.25	1760.38	1775.37	1773.1	1724.18	1769.81	1748.32	1757.63	1752.33	1765.19	1673.63	1671.06	1684.03	1690.26	1755.33	1763.2	1748.93	1760.12	1763.27	1765.09	1789.27	1772.16	1777.37	1673.1	1743.27	1754.53	1769.06	1754.75	1766.21	1783.6	1777.74	1758.15	1792.41	1769.52	1685.44	1696.58	1732.65	1750.03	1749.66	1736.86	1776.13	1779.45	1780.4	1774.11	1767.25	1761.68
281.128998	1675.45	1681.27	1698.9	1761.64	1757.7	1773.37	1774.07	1723	1776.32	1750.45	1756.78	1753.92	1769.13	1674.88	1671.66	1683.18	1688.29	1754.51	1764.09	1749.61	1761.84	1763.53	1768.02	1788.49	1768.28	1778.16	1671.73	1743.6	1751.71	1769.88	1750.76	1765.81	1783.32	1778.19	1758.12	1793	1767.98	1685.28	1697.77	1733.87	1748.13	1747.8	1739.57	1778.47	1781.22	1778.19	1768.1	1767.82	1760.3
281.623993	1676.86	1683.54	1699.08	1761.15	1756.4	1775.51	1775.73	1726.03	1771.12	1748.9	1755.97	1751.44	1766.19	1672.02	1674.37	1683.41	1688.65	1756.17	1765.75	1750.47	1760.5	1760.55	1767.58	1790.01	1768.76	1774.22	1670.95	1746.19	1753.93	1770.25	1751.3	1769.02	1785.12	1776.02	1760.13	1790.71	1768.56	1687.4	1695.5	1735.02	1748.09	1749.47	1740.84	1779.62	1782.89	1779.37	1773.82	1768	1762.32
282.119995	1676.8	1680.39	1697.79	1761.63	1759.55	1771.41	1777.29	1726.09	1769.61	1751.09	1756.67	1750.82	1765.01	1675.32	1672.74	1684.39	1689.02	1755.21	1764.66	1753.32	1761.14	1764.72	1767.14	1791.67	1770.86	1775.98	1673.94	1746.93	1756.06	1768.39	1752.53	1768.12	1783.9	1779.28	1756.68	1792.58	1769.08	1684.54	1697.64	1733.66	1747.89	1749.64	1740.38	1778.82	1781.61	1780.96	1775.73	1768.36	1763.12
282.614990	1675.9	1683.25	1697.3	1756.95	1759.86	1775.51	1774.93	1724.21	1770.77	1749.93	1754.45	1752.42	1768.92	1673.95	1670.9	1683.24	1689.44	1752.64	1763.72	1752.31	1760.94	1761.23	1768.96	1788.16	1767.31	1773.77	1674.7	1742.74	1756.51	1768.7	1752.77	1769.3	1784.21	1777.85	1759.69	1792.5	1769.09	1684.65	1698.95	1736.64	1749.38	1750.4	1739.61	1776.91	1780.5	1779.34	1773.68	1766.41	1764.75
283.109985	1678.55	1683.66	1700.02	1759.27	1758.92	1776.48	1772.17	1724.46	1771.07	1750.17	1754.2	1751.38	1767.47	1672.01	1672.34	1685.71	1686.35	1752.77	1764.57	1751.34	1763.37	1764.46	1765.18	1788.21	1768.2	1776.79	1673.1	1744.69	1754.68	1769.38	1749.85	1768.44	1786.42	1777.99	1758.71	1790.21	1769.08	1684.48	1697.44	1732.88	1748	1749.14	1737.18	1778.82	1778.29	1780.56	1772.91	1768.85	1760.83
283.605011	1679.94	1682.73	1699.96	1760.42	1759.41	1772.58	1774.12	1723.95	1773.32	1749.98	1755.94	1750.87	1765.78	1673.59	1673.14	1683.97	1686.88	1753.69	1765.57	1748.92	1759.26	1760.85	1764.83	1789.39	1766.47	1775.38	1673.11	1744.78	1751.04	1766.42	1751.02	1766.92	1784.97	1778.82	1753.99	1790.29	1769.75	1686.24	1694.51	1738.11	1750.55	1747.91	1739.71	1779.52	1779.1	1776.58	1774.08	1764.94	1761.56
284.100006	1679.21	1680.3	1699.57	1758.66	1756.45	1772.47	1773.96	1726.54	1772.66	1749.47	1758.78	1751.65	1766.25	1672.96	1672.87	1681.66	1690.14	1754.04	1763.92	1749.46	1760.12	1762.88	1767.41	1790.95	1769.5	1777.13	1669.92	1744.84	1752.13	1766.6	1749.65	1766.22	1783.01	1781.1	1756.97	1791.04	1766.84	1683.59	1698.55	1734.54	1746.91	1749.75	1739.45	1779.93	1774.03	1778.3	1771.06	1766.85	1761.64
284.596008	1677.45	1682.77	1698.3	1757.32	1761.55	1776.82	1775.26	1723.79	1772.51	1747.61	1757.95	1753.61	1769.02	1674.85	1672.22	1682.58	1688.74	1756.25	1761.73	1748.26	1758.62	1760.8	1766.54	1788.6	1769.57	1777.04	1670.84	1744.59	1752.56	1769.74	1749.38	1769.47	1784.14	1778.88	1760.52	1788.57	1765.25	1685.82	1694.75	1733.74	1746.94	1746.02	1741.3	1778.94	1780.26	1779.93	1776.17	1767.54	1762.71
285.091003	1678.3	1680.42	1698.52	1757.77	1755.8	1776.86	1775.42	1723.63	1771.28	1749.63	1755.52	1749.1	1768.55	1673.9	1670.3	1683.34	1689.19	1753.1	1765.36	1747.64	1760.9	1762.51	1766.56	1791.33	1771.55	1776.66	1673.29	1745.59	1753.26	1768.01	1749.85	1769.16	1780.77	1777.73	1755.42	1788.34	1769.04	1684.42	1696.72	1735.85	1748.07	1745.06	1738.06	1778.72	1778.29	1781.53	1769.99	1764.04	1761.97
285.585999	1678.19	1684.96	1697.98	1759.13	1760.33	1773.88	1775.92	1722.19	1773.16	1746.88	1752.96	1748.02	1764.94	1673.49	1670.66	1683.86	1687.3	1756.76	1761.45	1746.99	1761.16	1760.26	1765.61	1790.63	1765.94	1776.21	1671.26	1744.47	1753.07	1767.97	1748.36	1765.53	1781.52	1778.35	1755.37	1786.56	1765.29	1685.04	1695.59	1732.16	1746.08	1747.11	1736.99	1775.62	1777.61	1776.69	1772.78	1765.55	1760.35
286.080994	1678.32	1682.85	1698.86	1758.79	1759.05	1774.27	1775.8	1722.76	1771.95	1750.8	1755.42	1750.48	1767.73	1675.14	1672.92	1682.75	1687.15	1751.47	1761.84	1752.97	1760.64	1761.14	1763.16	1787.5	1768.15	1776.71	1673.53	1743	1751.59	1764.3	1750.26	1765.84	1782.73	1778.68	1753.76	1788.9	1768.6	1684.85	1695.31	1733.13	1747.12	1750.08	1734.88	1775.65	1778.41	1778.26	1771.04	1764.7	1760.24
286.575989	1677.89	1681.01	1700.66	1755.96	1756.08	1775.59	1773.79	1723.58	1770.52	1748.24	1755.68	1749.62	1762.37	1673.59	1672.36	1686.71	1688.53	1754.72	1762.15	1751.76	1760.34	1763.2	1765.24	1785.33	1766.73	1772.94	1672.9	1744.18	1752.63	1767.3	1752.6	1768.39	1786.47	1777.3	1755.79	1789.45	1769.24	1682.95	1696.88	1735.29	1746.9	1750.03	1738.19	1778.6	1778.09	1779.49	1772.96	1768.47	1761.54
287.071991	1677.16	1681.57	1698.54	1757.06	1757.45	1774.49	1771.88	1723.4	1769.25	1746.78	1754.73	1749.3	1766.75	1675.4	1673.6	1682.68	1688.23	1754.7	1760.48	1751.94	1759.29	1761.19	1763.78	1787.45	1766.78	1774.92	1674.8	1742.81	1753.89	1764.88	1751.03	1768	1781.55	1777.43	1757.4	1789.95	1765.04	1685.24	1694.15	1734.22	1746.7	1748.65	1739.09	1775.03	1776.98	1774.67	1771.2	1766.79	1759.32
287.566986	1678.69	1684.35	1699.38	1757.71	1758.7	1771.3	1774.36	1722.97	1768.99	1748.73	1755.12	1749.23	1766.02	1673.47	1672.09	1685.08	1688.45	1754.22	1762.02	1747.17	1759.63	1759.57	1765.48	1786.79	1765.62	1774.43	1670.97	1742.72	1752.17	1762.57	1749.7	1765.18	1781.82	1776.87	1756.36	1788.9	1767.6	1684.94	1694.35	1735.35	1746.99	1748.34	1738.57	1777.26	1775.36	1775.04	1771.71	1767.82	1760.75
288.062012	1680.2	1684.66	1697.69	1755.98	1758.2	1773.27	1775.39	1726.17	1771.14	1748.27	1756.22	1751.68	1768.46	1673.18	1672.65	1684.13	1689.02	1752.8	1765.68	1747.27	1762.95	1760.53	1765.91	1788.5	1769.72	1777.9	1672.08	1748.32	1754.29	1765.43	1748.75	1767.84	1786.06	1778.88	1758.13	1787.68	1768.81	1687.94	1698.97	1735.85	1748.28	1749.55	1738.15	1777.22	1776.25	1775.79	1770.96	1761.02	1760.41
288.557007	1678.52	1684.24	1697.91	1754.48	1759.07	1772	1776.15	1721.9	1772.23	1749.38	1754.19	1746.72	1762.3	1673.36	1672.69	1684.94	1686.95	1753.3	1760.63	1747.94	1760.69	1762.3	1765.09	1789.06	1763.06	1775.39	1674.67	1745.06	1752.21	1766.95	1748.43	1766.85	1784.91	1778.85	1757.67	1788.13	1766.95	1683.67	1697.02	1731.58	1748.33	1749.39	1739.45	1774.62	1778.88	1776.7	1769.01	1762.97	1755.85
289.052002	1678.05	1682.13	1700.71	1756.05	1756.71	1773.88	1774.01	1722.38	1769.64	1748.3	1754.25	1749.52	1764.68	1674.22	1673.33	1685.63	1687.13	1751.3	1761.17	1748.08	1759.03	1762.58	1763.74	1783.57	1768.49	1773.94	1672.75	1743.81	1750.3	1767.27	1747.92	1767.79	1784.63	1776.89	1755.49	1788.19	1766.99	1687.1	1696.88	1733.21	1746.58	1744.37	1736.3	1775.21	1776.54	1776.65	1773.1	1764.28	1760.94
289.548004	1677.72	1684.09	1700.22	1754.7	1756.79	1773.47	1775.83	1722.47	1766.94	1749.25	1750.75	1747.03	1766.45	1674.15	1668.49	1683.04	1688.68	1752.04	1761.51	1749.27	1762.44	1763.78	1765.16	1787.16	1768.74	1774.7	1672.92	1745.15	1752.97	1767.18	1750.94	1763.46	1779.95	1777.61	1751.97	1787.5	1765.04	1684.19	1696.59	1732.92	1747.54	1747.61	1739.54	1780.03	1776.34	1774.95	1769.65	1764.98	1760.92
290.042999	1676.68	1682.83	1697.33	1756.4	1756.73	1773.9	1771.95	1723.07	1772.39	1748.68	1753.44	1748.19	1763.01	1672.57	1672.46	1682.31	1688.58	1751.57	1762.1	1750.94	1759.65	1758.86	1763.72	1789.84	1767.39	1774.92	1672.43	1745.37	1754.07	1763.14	1752.75	1767.22	1781.91	1776.31	1758.85	1784.88	1766.47	1684.19	1697.75	1734.09	1745.33	1750.64	1738.48	1776.79	1775.19	1776.2	1768.6	1763.15	1761.26
290.537994	1676.47	1681.2	1697.97	1757.7	1756.9	1772.44	1776.28	1723.72	1772.06	1745.95	1752.96	1748.62	1765.12	1673.25	1674.25	1682.21	1686.98	1750.69	1758.29	1750.65	1761.67	1759.39	1763.03	1786.52	1769.02	1773.59	1672.68	1743.78	1755.98	1765.92	1747.42	1767.93	1782.12	1774.2	1756.49	1788.95	1766.92	1684.31	1694.87	1733.92	1748.05	1748.73	1739.06	1778.06	1778.84	1778.84	1773.14	1765.55	1762.29
291.032990	1676.45	1684.73	1701.63	1756.14	1754.24	1772.58	1772.61	1723.42	1770.59	1747.03	1752.68	1749.63	1764.04	1673.78	1674.4	1685.17	1690.38	1754.17	1759.02	1747.23	1758.18	1760.83	1761.23	1783.43	1767.65	1774.21	1672.99	1741.13	1752.78	1765.05	1751.23	1764.75	1780.69	1776.22	1756.21	1786.61	1768.04	1686.74	1700.4	1732.26	1747.43	1747.42	1737.18	1776.35	1776.95	1775.45	1770.88	1761.64	1760.61
291.528992	1678.04	1680.9	1696.69	1756.72	1756.83	1768.2	1772.56	1725.7	1766.84	1746.74	1754.92	1751.06	1762.93	1676.15	1671.62	1683.27	1688.13	1752.2	1759.92	1747.75	1759.59	1760.4	1763.44	1784.04	1765.17	1773.5	1672.9	1746.23	1749.6	1765.15	1748.72	1762.76	1779.01	1776.44	1754.21	1785.71	1764.65	1685.57	1698.16	1734.32	1747.91	1748.07	1735.3	1774.23	1777.84	1774.65	1769.34	1762.09	1757.41
292.023987	1677.95	1680.53	1696.95	1756.21	1755.22	1771.32	1769.86	1722.89	1769.05	1747.23	1754.13	1746.92	1764.46	1675.12	1671.4	1681.38	1684.6	1752.72	1759.25	1747.75	1759.29	1759.26	1763.77	1786.02	1766.15	1773.52	1671.25	1743.19	1753.04	1765.33	1748.17	1763.72	1778.92	1774.34	1756.96	1786.18	1766.62	1684.11	1695.5	1733.65	1743.59	1747.63	1737.92	1775.2	1774.47	1774.67	1769.1	1764.68	1761.44
292.519012	1677.41	1683.07	1699.62	1755.86	1753.23	1773.22	1770.81	1722.59	1772.95	1749.94	1754.06	1748.03	1763.2	1674.25	1675.59	1684.94	1685.6	1751.08	1760.9	1749.54	1760.86	1757.41	1760.54	1784.47	1765.94	1769.14	1671.39	1744	1752.77	1765.05	1746.74	1764.33	1780.18	1777.58	1753.74	1784.01	1765.69	1683.46	1694.36	1732.05	1743.34	1745.39	1738.46	1774.55	1778.16	1772.84	1769.06	1764.99	1758.12
293.014008	1674.94	1679.17	1700.31	1754.95	1754.23	1772.42	1768.8	1722.3	1769.55	1746.08	1753.56	1745.61	1763.64	1674.26	1672.23	1682.95	1685.37	1752.93	1761.94	1748.31	1759.63	1760.5	1759.93	1785.97	1763.92	1770.74	1670.7	1741.3	1751.27	1763.77	1743.89	1763.2	1778.22	1773.42	1753.29	1785.88	1763.74	1682.59	1695.17	1731.27	1745.64	1746.2	1734.15	1771.49	1774.11	1772.94	1769.4	1761.94	1754.73
293.509003	1677	1682.72	1699.31	1753.83	1755.2	1771.95	1770.35	1723.6	1765.54	1746.78	1752.5	1744.08	1762.25	1675.06	1670.78	1685.34	1687.15	1752.77	1760.73	1747.49	1758.37	1757.51	1762.55	1783.68	1762.35	1774.07	1670.47	1741.98	1749.29	1764.32	1742.62	1762.33	1779.03	1772.45	1754.51	1785.35	1767.65	1685.69	1695.64	1732.48	1745.68	1746.55	1735.52	1773.42	1771.01	1772.74	1766.1	1764.06	1758.52
294.005005	1675.88	1682.9	1700.79	1755.26	1752.66	1768.41	1770.86	1722.57	1769.07	1743.82	1751.23	1747.2	1763.62	1674.4	1669.94	1681.45	1685.23	1748.19	1760.07	1745.19	1758.8	1757.93	1759.42	1782.07	1764.07	1771.1	1674.27	1742.47	1752.19	1764.12	1749.49	1762.42	1777.99	1771.97	1752.29	1783.98	1764.68	1686.03	1695.65	1732.78	1747.25	1745.9	1737	1772.93	1775.13	1773.98	1766.84	1762.37	1758.37
294.500000	1676.41	1682.73	1697.29	1755.52	1753.87	1770.7	1766.64	1720.96	1765.91	1745.05	1748.52	1745.04	1763.41	1671.93	1671.35	1681.55	1689.24	1749	1756.39	1745.24	1756.6	1758.77	1760.49	1783.32	1761.54	1771.39	1671.26	1740.78	1747.83	1763.1	1744.58	1758.25	1777.06	1770.67	1753.67	1782.78	1764.25	1681.48	1697.81	1731.21	1741.67	1743.15	1736.96	1773.35	1771.27	1770.97	1763.66	1757.58	1758.05
294.994995	1675.84	1681.22	1697.32	1751.03	1752.48	1766.75	1767.46	1722.34	1763.06	1742.45	1750.36	1746.52	1760.9	1672.81	1672.04	1680.64	1686.7	1747.39	1756.78	1744.1	1756.22	1752.83	1755.87	1780.52	1759.57	1767.66	1671.19	1740.41	1747.26	1761.91	1744.84	1758.38	1777.6	1770.37	1750.49	1782.33	1761.98	1682.06	1691.23	1729.45	1742.88	1741.85	1732.88	1770.02	1771.67	1770.79	1765.52	1758.18	1752.8
295.489990	1675.28	1678.8	1695.63	1750.4	1749.58	1763.07	1767.05	1720.58	1763.4	1740.39	1748.25	1742.63	1756.46	1671.87	1668.05	1681.23	1684.73	1746.49	1756.34	1741.02	1753.78	1750.95	1754.15	1778.55	1756.98	1767.03	1669.55	1736.57	1748.94	1759.03	1741.3	1755.69	1773.72	1768.22	1749.59	1777.09	1758.13	1683.04	1693.14	1727.06	1739.62	1741.98	1729.28	1767.74	1769.99	1768	1763.52	1758.76	1750.88
295.984985	1673.64	1678.61	1695.31	1749.8	1747.34	1762.19	1764.75	1717.12	1763.02	1741.01	1747.88	1742.45	1758.22	1671.45	1670.23	1680.45	1686.67	1745.42	1750.33	1739.44	1750.85	1753.32	1755.16	1776.58	1757.19	1763.66	1668.76	1737.92	1745.4	1760.58	1738.99	1756.87	1773.59	1767.79	1749.27	1777.2	1757.22	1680.89	1691.13	1724.8	1734.41	1739.9	1732.52	1762.18	1765.72	1765.21	1761.32	1754.85	1746.93
296.480988	1674.23	1680.34	1697.65	1748.27	1747.11	1762.92	1763.59	1718.16	1758.15	1740.98	1744.8	1741.74	1756.29	1671.22	1668.47	1680.08	1683.78	1741.86	1748.74	1741.6	1748.03	1750.84	1754.44	1774.76	1754.27	1762.05	1671.07	1736.02	1746.24	1756.68	1740.02	1752.73	1769.13	1762.04	1742.98	1774.88	1756.63	1681.26	1691.52	1727.86	1738.64	1740.1	1731.42	1763.3	1763.63	1763.98	1758.54	1755.46	1748.63
296.976013	1673.57	1679.13	1694.23	1747.49	1746.61	1761.46	1764.5	1717.54	1759.02	1739.51	1745.22	1736.34	1754.63	1671.18	1668.09	1678.18	1683.79	1742.21	1749.61	1739.29	1750.8	1748.84	1751.97	1777.38	1752.89	1764.97	1669.34	1733.19	1744.55	1757.37	1739.57	1754.57	1767.45	1759.96	1745.48	1772.42	1753.46	1677.84	1692.18	1726.96	1737.32	1737.98	1729.59	1763.87	1764.79	1763.72	1758.96	1751.97	1747.73
297.471008	1674.26	1680.48	1695.11	1744.9	1747.9	1761.99	1762.37	1714.57	1756.66	1737.08	1743.54	1736.63	1753.11	1670.2	1668.37	1679.15	1681.7	1739.83	1747.93	1737.02	1747.39	1748.84	1751.3	1771.35	1752.32	1762.71	1670.01	1731.87	1738.61	1752.79	1737.66	1752.21	1770.3	1760.35	1746.83	1773.3	1755.65	1682.37	1689.72	1721.52	1735.2	1735.55	1728.57	1762.49	1762.71	1763.35	1757.13	1751.65	1748.57
297.966003	1672.16	1677.93	1692.62	1744.59	1745.44	1759.53	1758.76	1716.69	1754.9	1736.02	1746	1736.37	1750.79	1672.46	1667.6	1677.33	1679.04	1740.58	1749.31	1736.37	1748.14	1747.48	1749.02	1772.06	1754.15	1758.83	1667.72	1730.78	1742.08	1755.88	1735.67	1749.67	1766.92	1759.41	1740.81	1771.79	1752.15	1677.04	1691.75	1722.94	1734.25	1735.35	1729.15	1759.71	1760.3	1761.6	1756.48	1749.97	1746.56
298.460999	1673	1676.8	1692.77	1744.75	1742.26	1756.46	1755.11	1711.81	1752.11	1737.63	1739.57	1734.6	1753.01	1674.08	1664.93	1677.98	1681.36	1740.3	1744	1737.32	1746.99	1745.72	1746.49	1772.18	1746.55	1758.37	1666.75	1729.24	1735.32	1747.8	1734.99	1749.06	1766.51	1758.24	1742.65	1770.52	1749.54	1678.36	1691.32	1722.01	1735.66	1735.8	1726.85	1757.42	1760.79	1758.66	1754.36	1749	1744.58
298.957001	1672.58	1678.04	1692.41	1744.19	1743.6	1757.48	1758.68	1714.91	1756.93	1732.35	1740.36	1734.21	1751.12	1669.84	1666.93	1675.75	1681.97	1739.11	1743.52	1735.41	1743.54	1744.6	1747.91	1767.41	1751.08	1757.48	1668.28	1728.2	1736.4	1749.78	1734.11	1747.31	1763.11	1757.61	1739.59	1768	1748.55	1679.17	1688.71	1721.7	1730.69	1734.38	1726.26	1756.17	1758.16	1754.64	1753.54	1747.86	1744.81
299.451996	1672.62	1676.93	1692.73	1746.01	1743.64	1755.72	1758.59	1713.33	1752.1	1733.75	1740.64	1733.17	1747.63	1671.77	1665.09	1675.78	1680.65	1736.39	1745.59	1734.68	1742.9	1745.4	1747.1	1766.38	1749.32	1757.93	1666.46	1727.4	1739.61	1748.97	1733.14	1747.52	1763.48	1757.72	1737.56	1766.41	1747.56	1680.7	1688.01	1719.27	1731.08	1733.36	1724.99	1758.49	1758.86	1758.75	1754.59	1746.64	1742.07
299.946991	1672.24	1675.19	1688.25	1740.45	1739.35	1755.2	1754.88	1713.44	1752.48	1732.45	1738.2	1734.69	1747.5	1670.75	1664.51	1676.96	1678.08	1735.8	1742.27	1732.51	1743.23	1742.88	1747.06	1768.66	1752.66	1755.68	1667.32	1728.25	1731.34	1749.57	1733.4	1745.19	1763.13	1756.45	1740.25	1766.75	1752.08	1674.47	1687.77	1721.27	1729.12	1731.61	1723.83	1756.07	1755.81	1756.81	1749.54	1744.62	1742.79
300.441986	1672.1	1674.05	1688.14	1739.17	1740.92	1752.68	1755.34	1712.93	1749.1	1732.96	1736.12	1731.14	1745.77	1669.48	1666.89	1676.16	1680.09	1736.31	1739.47	1733.1	1739.91	1743.18	1742.28	1765.01	1749.33	1755.15	1667.15	1726.15	1733.9	1748.51	1731.07	1747.67	1757.38	1754.01	1737.55	1761.49	1747.62	1675.73	1687.3	1721.3	1728.84	1730.11	1723.94	1754.38	1753.85	1756.75	1750.72	1743.96	1739.3
300.937012	1672.34	1674.5	1688.63	1739.46	1737.24	1752.1	1752.36	1709.97	1752.74	1731.83	1737.42	1730.79	1747.79	1670.84	1664.18	1675.39	1679.89	1735.02	1740.37	1729.63	1740.44	1740.25	1741.41	1765.84	1747.83	1753.22	1667.88	1726.24	1733.81	1746.51	1732.28	1743.94	1760.33	1754.3	1735.72	1761.5	1745.55	1676.24	1685.32	1717.41	1728.38	1732.81	1719.75	1753.22	1753.03	1752.29	1748.41	1740.79	1738.76
301.433014	1671.9	1674.15	1687.57	1737.9	1739.83	1749.81	1754.03	1712.19	1748.65	1731.9	1737.42	1728.53	1746.93	1667.24	1664.48	1675.98	1678.91	1733.47	1736.88	1731.79	1741.38	1741.73	1742.73	1763.86	1745.33	1752.24	1665.18	1725.32	1732.31	1746.62	1727.89	1741.81	1758.11	1754.77	1734.09	1762.62	1744.24	1676.4	1684.35	1717.94	1728.82	1730	1725.3	1754.97	1754.49	1751.66	1750.15	1742.81	1738.57
301.928009	1672.66	1674.01	1686.04	1737.92	1735.85	1748.58	1753.32	1709.04	1749.63	1731.46	1736.41	1731.86	1746.12	1670.95	1665.35	1675.78	1680.3	1732.95	1741.61	1731.49	1741.33	1739.77	1741.59	1764.44	1745.7	1752.27	1666.18	1724.21	1732.02	1748.45	1731.15	1741.24	1756.95	1752.57	1734.64	1762.83	1744.17	1673.12	1685.8	1716.82	1727.43	1728.4	1722.41	1751.57	1753.11	1755.35	1748.61	1741.78	1734.25
302.423004	1668.78	1672.36	1688.21	1737.66	1735.95	1749.54	1751.85	1709.2	1747.88	1730.28	1732.87	1730.18	1743.61	1667.31	1663.75	1672.73	1678.48	1732.35	1740.55	1729.73	1742.46	1737.93	1741.36	1763.03	1741.99	1750.09	1665.78	1725.9	1731.32	1744.86	1730.89	1745.03	1756.38	1749.16	1734.37	1760.56	1743.9	1673.75	1685.44	1714.88	1726.3	1728.38	1721.99	1751.68	1751.79	1747.5	1747.81	1741.98	1735.67
302.917999	1672.41	1673.86	1688.77	1737.19	1736.83	1752.37	1754.15	1706.65	1746.69	1728.55	1734.05	1727.44	1746.38	1669.23	1663.59	1675.68	1676.42	1731.6	1737.98	1728.63	1737.33	1737.1	1740.11	1759.27	1742.59	1750.25	1666.32	1720.87	1733.05	1745.72	1726.89	1738.49	1755.61	1753.78	1732.37	1761.76	1743.38	1675.04	1683.85	1716.91	1726.15	1727.2	1719.14	1747.65	1752.13	1750.65	1746.42	1738.91	1736.77
303.414001	1671.42	1675.21	1685.72	1738.74	1735.16	1746.45	1751.84	1711.37	1748.36	1727.2	1733.61	1731.1	1745.16	1667.81	1665.11	1673.25	1676.69	1730.05	1738.29	1727.26	1737.01	1736.81	1739.62	1760.71	1742.45	1750.36	1666.7	1720.19	1730.99	1744.36	1729.02	1742.06	1754.17	1752.87	1731.11	1759.27	1742.33	1672	1686.09	1716.4	1726.27	1727.79	1718.61	1749.33	1751.03	1751.48	1745.46	1737.93	1737.15
303.908997	1669.53	1673.26	1688.48	1737.51	1734.73	1749.03	1749.94	1709.07	1744.49	1727.84	1732.58	1727.29	1744.88	1668.75	1660.8	1674.07	1677.38	1731.11	1735.72	1727.45	1735.87	1735.63	1737.63	1760.38	1738.78	1748.5	1665.9	1724.28	1732.91	1744.77	1728.41	1738.6	1757.87	1745.27	1730.03	1759.78	1743.25	1674.27	1683.21	1715.57	1725.85	1727.33	1719	1746.8	1747.16	1748.14	1744.14	1740.73	1737.2
304.403992	1670.21	1672.27	1684.95	1733.14	1735.96	1748.09	1749.08	1707.43	1746.24	1725.38	1732.98	1726.55	1742.77	1666.86	1663.2	1674.11	1675.88	1729.17	1735.89	1726	1732.51	1738.66	1738.78	1760.12	1739.69	1751.72	1664.75	1721.62	1727.57	1741.02	1724.98	1739.26	1754.51	1745.12	1729.5	1757.13	1737.69	1672.51	1684.36	1714.81	1724.15	1727.06	1718.45	1745.64	1748.14	1744.4	1743.21	1736.18	1732.99
304.898987	1669.74	1674.52	1686.43	1733.09	1733.53	1743.46	1745.93	1706.54	1744.25	1725.82	1730.07	1724.76	1741.64	1666.1	1663.54	1673.07	1676.72	1724.28	1734.86	1727.1	1733.54	1737.15	1738.56	1754.74	1738.23	1745.86	1664.55	1719.82	1727.87	1740.32	1723.95	1736.6	1749.17	1745.13	1727.78	1756.58	1736.67	1670.02	1683.43	1712.9	1721.02	1726.04	1718.83	1745.68	1745.58	1746.2	1742.25	1736.93	1731.93
305.394012	1669.34	1671.76	1685.81	1730.74	1732.78	1740.78	1746.04	1707.54	1743.54	1725.53	1726.69	1723.72	1740.43	1665.26	1662.3	1672.66	1675.92	1727.36	1730.84	1723.22	1731.73	1735.07	1735.17	1755.19	1740.4	1745.5	1664.15	1718.26	1726.88	1740.33	1724.34	1735.5	1751.11	1748.13	1728.09	1752.36	1738	1671.83	1683.15	1714.82	1723.21	1725.53	1718.53	1745.17	1744.2	1745.27	1741.97	1736.42	1730.9
305.890015	1670.6	1672.66	1684.58	1730.98	1729.88	1746.17	1743.34	1706.09	1745.6	1725.12	1730.9	1724.45	1738.45	1668.08	1663.41	1673.26	1674.86	1727.17	1733.23	1724.45	1733.22	1734.72	1733.44	1757.11	1736.59	1745.14	1662.88	1718.14	1725.98	1740.47	1724.38	1735.71	1749.59	1744.09	1727.02	1751.51	1734.92	1673.23	1682.95	1713.64	1719.88	1725.27	1718.42	1743.21	1743.89	1742.77	1741.35	1734.95	1731.68
306.385010	1668.68	1672.07	1683.43	1732.04	1733.37	1743.27	1744.81	1705.85	1741.95	1724.41	1726.8	1722.63	1736.26	1665.17	1661.37	1673.02	1674.42	1727.7	1728.8	1720.83	1731.31	1733.64	1734.88	1751.48	1735.65	1743.3	1663.75	1718.36	1722.54	1736.21	1724.45	1733.13	1749.21	1743.26	1727.16	1753.75	1736.64	1672.04	1683.09	1711.16	1721.36	1724.66	1716.16	1742.96	1742.18	1741.16	1741.82	1730.29	1733.52
306.880005	1668.14	1670.77	1684.26	1731.6	1730.46	1741.76	1742.79	1706.3	1741.05	1722.83	1727.26	1723.27	1735.6	1666.96	1661.54	1672.37	1677.05	1723.57	1729.09	1721.69	1729.61	1733.4	1734.33	1751.03	1736.45	1743.6	1663.12	1716.59	1724.12	1737.37	1723.08	1731.96	1750.45	1744.57	1725.62	1753.34	1733.37	1672.3	1682.86	1710.11	1720.48	1723.83	1714.5	1742.63	1743.69	1740.35	1739.59	1733.93	1729.73
307.375000	1667.92	1673.3	1683.8	1730.94	1728.36	1740.62	1741.71	1704.84	1742.64	1723.54	1724.68	1723.01	1736.85	1666.87	1661.28	1669.39	1672.28	1724.31	1728.89	1724.88	1729.47	1733.19	1733.33	1750.17	1734.24	1743.57	1663.87	1718.03	1722.81	1736.75	1721.92	1731.94	1745.23	1741.29	1724.5	1755.09	1736.47	1669.46	1681.16	1707.64	1720.55	1722.86	1715.53	1739.29	1742.59	1737.56	1739.84	1730.06	1727.24
307.869995	1668.31	1667.63	1682.73	1729.55	1730.12	1738.56	1739.71	1704.74	1737.54	1719.77	1725.5	1719	1733.84	1666.26	1659.25	1673.18	1672	1724.85	1730.9	1718.85	1729.37	1730.2	1729.43	1748.24	1733.41	1741.67	1662.86	1719.47	1723.32	1738.12	1720.07	1732.11	1747.8	1740.46	1726.72	1748.14	1731.88	1668.55	1679.64	1710.04	1718.92	1721.16	1713.32	1741.9	1741.09	1740.8	1737.82	1730	1728.63
308.365997	1668.12	1672.83	1684.72	1729.21	1728.63	1739.02	1741.19	1704.41	1740.88	1721.42	1723.01	1723.63	1734.19	1665.24	1660.2	1669.61	1675.17	1719.66	1726.86	1720.33	1727.78	1729.43	1730.02	1751.45	1732.97	1739.9	1661.95	1711.68	1722.54	1734.73	1719.31	1733.69	1746.59	1741.82	1723.59	1748.87	1733.54	1671.49	1678.37	1709.02	1714.58	1721.03	1713.95	1737.73	1744.05	1738.23	1737.48	1729.91	1726.81
308.860992	1667.48	1670.8	1682.5	1726.73	1726.47	1739.79	1740.56	1701.72	1736.46	1720.2	1725.39	1720.23	1733.13	1666.3	1660.83	1667.14	1671.52	1722.1	1727.11	1720.4	1726.92	1729.86	1727.7	1749.57	1732.09	1738.96	1662.84	1715.49	1721.05	1730.96	1717.43	1731.41	1743.36	1737.22	1723.14	1749.78	1732.49	1669.44	1677.61	1707.16	1714.44	1720.35	1713.6	1738.92	1739.21	1735.32	1734.28	1726.54	1724.15
309.355988	1665.78	1670.7	1678.55	1728.46	1725.66	1737.02	1739.48	1703.21	1736.83	1719.59	1722.92	1719.29	1732.15	1665.94	1660.66	1667.69	1671.25	1719.86	1726.11	1719.38	1725.71	1727.03	1728.16	1748.37	1732.31	1738.57	1660.1	1710.35	1720.53	1730.99	1718.35	1730.52	1743.7	1739.03	1723.78	1746.83	1733.74	1669.88	1680.3	1709.09	1715.73	1720.86	1714.52	1736.44	1739.3	1738.49	1734.9	1727.36	1725.28
309.851013	1666.39	1673.07	1680.6	1727.65	1727.39	1734.11	1740.15	1701.61	1736.01	1720.63	1722.35	1718.98	1734.39	1667.15	1657.61	1669.59	1672.86	1720.24	1721.82	1716.78	1724.34	1727.82	1729.43	1748.4	1731.26	1740.62	1659.78	1713.65	1717.24	1732.85	1717.47	1728	1741.8	1738.32	1721.41	1746.71	1731.17	1668.72	1678.47	1704.6	1715.97	1715.82	1713.56	1736.3	1739.63	1736.3	1733.3	1726.66	1723.85
310.346008	1667.94	1669.59	1680.88	1723.68	1726.78	1735.57	1736.59	1702.69	1732.43	1718.01	1722.85	1718.49	1731.35	1664.2	1659.13	1671.98	1672.06	1720.06	1724.52	1717.18	1723.84	1723.83	1725.42	1746.17	1727.95	1736.42	1661.6	1714.8	1721.13	1732.39	1717.75	1727.68	1740.44	1734.64	1721.46	1744.46	1730.91	1667.25	1677.88	1707.64	1714.56	1718.09	1712.82	1736.44	1736.74	1736.92	1734.05	1726.56	1720.65
310.842010	1664.34	1667.72	1681.49	1724.85	1722.5	1734.22	1733.06	1701.36	1734.13	1718.61	1720.64	1718.01	1731.57	1666.48	1662.37	1669.84	1671.44	1719.05	1721.66	1718.61	1723.62	1725.89	1726.93	1744.94	1726.36	1737.34	1661.4	1713.16	1718.51	1732.41	1716.42	1727.56	1740.74	1733.43	1721.85	1744.25	1727.78	1670.97	1678.12	1707.09	1714.63	1716.7	1714.46	1734.85	1734.25	1736.84	1730.4	1725.68	1725.49
311.337006	1664.11	1667.76	1680.45	1723.66	1723.75	1733.25	1735.39	1700.9	1730.24	1716.32	1719.8	1716.74	1732.91	1664.1	1658.72	1668.24	1673.16	1719.83	1723.46	1717.68	1721.53	1722.29	1727.15	1742.46	1727.95	1732.96	1660.6	1711.96	1715.96	1729.25	1717.82	1727.42	1739.88	1735.04	1720.71	1745.05	1728.25	1670.01	1675.79	1704.4	1712.83	1715.62	1711.49	1732.76	1736.43	1737.35	1732.17	1722.66	1723.74
311.832001	1666.09	1666.09	1679.96	1722.93	1722.17	1731.33	1732.65	1702.07	1732.76	1715.07	1721.53	1713.18	1730.17	1665.41	1661.64	1666.96	1672.14	1718.45	1720.58	1716.69	1721.17	1727.66	1723.76	1743.73	1726.46	1735.55	1660.12	1709.21	1716.36	1729.22	1715.47	1722.6	1736.59	1733.15	1718.01	1742.02	1728.32	1668.82	1676.04	1703.97	1709.61	1714.8	1711.68	1731	1731.88	1734.16	1731.04	1724.46	1723.29
312.326996	1666.12	1668.83	1680.2	1720.9	1723.12	1731.03	1735.67	1699.88	1732.82	1715.34	1720.27	1716.88	1729.73	1664.36	1658.14	1667.33	1670.35	1717.71	1719.89	1713.82	1720.13	1724.17	1724.76	1742.59	1727.33	1733.55	1659.87	1705.87	1715.89	1728.61	1718.09	1726.24	1734.92	1733.87	1717.39	1741.76	1726.88	1667.46	1678.92	1702.78	1708.75	1713.42	1710.6	1731.2	1733.78	1731.37	1731.62	1721.77	1722.56
312.821991	1666.4	1667.98	1680.02	1720.27	1723.56	1731.36	1734.68	1701.09	1729.91	1713.78	1717.42	1715.88	1727.36	1664.25	1660.41	1666.41	1671.73	1714.71	1721.37	1715.49	1720.4	1722.25	1722.9	1739.14	1726.21	1732.45	1660.57	1707.64	1717.56	1726.35	1715.2	1723.7	1736.03	1730.32	1716.43	1741.76	1724.91	1665.36	1675.86	1704.1	1711.3	1716.2	1708.7	1731.42	1732.34	1731.47	1731.29	1721.33	1721.52
313.317993	1663.8	1668.88	1680.36	1720.98	1721.73	1733.12	1732.14	1699.6	1730.88	1716.51	1717.56	1711.76	1729.35	1664.98	1660.76	1666.7	1670.04	1714.3	1719.89	1715.24	1719.96	1721.07	1721.58	1741.12	1726.8	1732.6	1659.62	1708.39	1714.67	1724.19	1713.41	1723.58	1734.33	1729.45	1715.01	1738.05	1726.5	1667.74	1674.05	1701.11	1709.22	1713.17	1710.44	1727.75	1733.69	1729.86	1728.28	1719.81	1720.96
313.812988	1664.38	1664.45	1677.73	1720.66	1719.6	1731.53	1730.6	1698.65	1731.29	1714.05	1716.36	1712.42	1726.98	1664.12	1658.58	1668.17	1669.55	1715.11	1719.72	1713.83	1718.66	1722.56	1721.1	1739.2	1724.95	1732.21	1661	1706.73	1715.54	1726.42	1713.96	1723.59	1732.7	1730.15	1713.91	1741.18	1723.12	1667.19	1675.62	1703.29	1710.14	1713.85	1709.15	1729.03	1731.82	1732.09	1729.24	1719.66	1719.95
314.308014	1663.12	1665.4	1678.76	1719.3	1720.89	1728.29	1730.66	1695.96	1729.1	1713.24	1714.9	1712.28	1726.51	1665.32	1657.94	1664.98	1670.04	1712.64	1717.53	1713.71	1719.08	1720.42	1720.62	1738.74	1724.28	1732.49	1661.61	1708.08	1711.3	1725.66	1715.33	1722.79	1732.16	1731.62	1713.82	1736.72	1723.69	1664.65	1673.66	1704.1	1709.08	1714.52	1708.28	1727.68	1727.32	1730.27	1728.77	1716.93	1717.93
314.803009	1663.56	1669.03	1677.06	1720.34	1720.25	1728.01	1731.67	1696.15	1729	1712.05	1714.1	1709.02	1725.62	1663.04	1656.63	1665.3	1670.89	1711.95	1717.49	1709.23	1715.53	1720.2	1719.06	1738.05	1722.15	1728.35	1658.64	1708.03	1712.49	1722.2	1711.74	1722.28	1733.31	1730.18	1715.43	1738.74	1722.27	1665.02	1675.19	1699.27	1708.23	1711.61	1705.56	1726.69	1728.31	1725.92	1727.47	1717.12	1719.36
315.299011	1663.44	1668.38	1676.43	1716.73	1718.64	1724.47	1731.41	1697.64	1724.86	1713.73	1716.52	1712.05	1724.27	1662.14	1657.11	1664.81	1668.21	1713.86	1716.43	1712.29	1716.08	1720.46	1719.17	1737.64	1722.17	1726.81	1660.51	1705.13	1712.59	1723.73	1712.73	1720.99	1731.6	1726.8	1711.59	1740.73	1725.03	1664.06	1672.98	1698.94	1708.18	1709.11	1704.08	1725.61	1727.43	1724.39	1726.86	1716.83	1715.39
315.794006	1663.04	1666.9	1678.3	1717.56	1717.12	1727.66	1729.49	1698.31	1723.82	1710.34	1716.13	1706.99	1723.48	1661.32	1656.36	1664.37	1669.69	1709.63	1713.33	1709.75	1715.74	1718.28	1717.6	1735.51	1719.68	1727.3	1658.3	1704.33	1710.67	1722.41	1710.32	1718.09	1729.65	1722.93	1713.93	1735.87	1719.24	1663.72	1673.62	1697.62	1706.03	1709.12	1706.59	1724.51	1724.14	1726.14	1728.63	1714.72	1713.79
316.289001	1663.8	1665.23	1676.24	1716.43	1714.1	1724.97	1729.54	1698.09	1725.9	1711.27	1714.47	1710.37	1721.95	1662.49	1656.65	1665.27	1667.56	1711.82	1716.84	1712.07	1713.88	1717.91	1716.51	1733.74	1719.69	1725.94	1660.88	1704.17	1709.72	1723.46	1710.63	1718.91	1728.48	1725.81	1711.32	1736.44	1719.91	1663.83	1673.16	1697.56	1707.45	1711.24	1706.79	1724.46	1727.98	1724.13	1726.38	1716.04	1716.12
316.783997	1663.2	1667.2	1677.16	1715.59	1718.38	1725.37	1727.87	1697.66	1726.33	1711.07	1713.52	1709.6	1725.31	1662.31	1656.87	1663.69	1668.54	1710.95	1716.03	1708.37	1716.87	1718.53	1719.31	1734.34	1717.83	1728.27	1658.23	1704.89	1710.8	1722.05	1708.84	1719.49	1727.91	1724.43	1713.06	1732.69	1718.93	1665.37	1673.65	1699.83	1706.57	1711.35	1704.45	1725.72	1724.96	1725.55	1724	1714.3	1716.12
317.278992	1661.36	1664.23	1677.69	1711.99	1715.86	1723.7	1728.35	1697.49	1723.64	1708.22	1712.78	1708.28	1721.47	1663.45	1658.6	1665.93	1667.01	1709.43	1712.83	1708.06	1715.01	1717.16	1717.08	1734.58	1716.88	1723.6	1657.45	1701.99	1710.48	1719.3	1709.77	1715.27	1726.92	1723.22	1710.8	1734.29	1717.65	1665.26	1673.51	1698.43	1708.39	1710.52	1705.33	1723.12	1723.84	1724.31	1721.58	1712.6	1715.39
317.774994	1661.98	1666.46	1678.74	1715.84	1716.53	1725.45	1724.94	1696.71	1723.72	1707.5	1712.69	1706.61	1723.14	1662.56	1656.2	1664.51	1667.77	1709.15	1713.59	1707.75	1714.07	1715.21	1715.94	1730.02	1716.57	1723.18	1658.21	1700.56	1707.03	1721.58	1707.92	1716.82	1729.03	1724.56	1711.2	1731.28	1718.21	1663.84	1670.96	1696.59	1706.9	1709.63	1703.12	1720.59	1723.52	1722.6	1721.85	1711.34	1714.55
318.269989	1663.28	1664.58	1673.57	1712.58	1715.05	1723.75	1726.17	1694.7	1721.32	1709.09	1712.03	1708.25	1720.4	1662.87	1656.31	1666.71	1665.7	1708.71	1712.18	1705.1	1712.24	1715.32	1716.08	1730.83	1718.24	1723.1	1657.43	1703.49	1708.39	1718.78	1705.44	1714.99	1725.86	1722.67	1710.53	1734.91	1717.92	1666.56	1671.72	1696.34	1703.99	1710.06	1704.8	1721.89	1725.07	1723.98	1723.87	1712.34	1714.04
318.765015	1663.12	1665.71	1676.73	1711.88	1714.17	1719.22	1723.38	1694.9	1720.23	1707.55	1712.95	1704.21	1718.39	1663.22	1652.93	1663.89	1667.38	1709.62	1711.65	1706.59	1713.26	1714.63	1714.81	1730.37	1713.36	1722.52	1657.07	1701.42	1706.9	1719.79	1705.95	1713.36	1723.62	1721.53	1707.77	1731.79	1717.01	1663.04	1670.8	1695.79	1704.26	1707.32	1702.77	1719.76	1724.37	1721.76	1720.77	1710.55	1709.73
319.260010	1664.23	1663.06	1674.37	1715.53	1712.58	1719.92	1723.78	1694.2	1720.4	1707.69	1709.82	1705.92	1719.62	1662.71	1657.6	1664.07	1665.21	1706.47	1708.08	1706.22	1710.87	1712.25	1717.49	1729.11	1715.76	1718.78	1655.49	1699.34	1706.76	1717.72	1707.24	1714.24	1724.05	1717.25	1707.44	1731.8	1713.98	1666.02	1668.96	1694.55	1701.72	1705.82	1702.87	1719.2	1723.85	1720.75	1721.48	1710.81	1713.11
319.755005	1661.27	1664.61	1674.93	1711.16	1713.79	1722.1	1723.82	1692.7	1718.78	1706.46	1707.68	1705.43	1717.68	1662.73	1656.99	1665.77	1665.76	1706.47	1711.89	1706.85	1711.74	1715.66	1712.18	1729.35	1716.36	1722.16	1656.64	1698.01	1707.93	1715.88	1707.74	1713.77	1723.83	1719.2	1706.74	1725.61	1714.01	1661.25	1669.93	1694.37	1702.43	1707.04	1700.94	1718.15	1724.7	1720.84	1717.28	1710.49	1711.68
320.251007	1660.34	1663.93	1674.05	1713.05	1712.78	1718.57	1722.78	1692.14	1718.45	1703.27	1709.6	1704.18	1715.8	1662.59	1656.01	1664.67	1665.47	1705.51	1706.22	1704.49	1708.34	1709.8	1710.7	1728.03	1710.63	1718.96	1657.7	1698.29	1705.16	1718.13	1706.3	1714.3	1722.68	1715.49	1709.85	1729.03	1712.77	1662.74	1670.76	1694.49	1701.85	1705.59	1703.63	1716.78	1719.75	1718.76	1717.34	1708.96	1710.56
320.746002	1662.74	1661.13	1671.77	1709.08	1712.08	1717.48	1722.34	1694.64	1716.56	1706.14	1707.6	1705.99	1717.18	1660.27	1654.32	1660.29	1668.43	1701.79	1708.87	1704.13	1707.77	1711.1	1712.41	1727.35	1713.65	1716.93	1656.97	1699.43	1706.06	1716.88	1703.36	1710.03	1720.52	1717.41	1705.28	1727.29	1715.06	1664.15	1670.99	1695.54	1702.41	1706.85	1702.12	1716.71	1719.81	1718.41	1719.45	1706.49	1710.57
321.240997	1661.22	1662.34	1673.64	1710.05	1709.69	1716.84	1719.17	1692.37	1716.07	1703.65	1706.96	1701.59	1714.79	1658.95	1654.1	1660.34	1665.55	1703.47	1703.65	1704.78	1706.34	1712.02	1712.46	1722.66	1713.64	1718.47	1660.13	1697.27	1703.02	1713.56	1703.25	1711.24	1719.15	1718.77	1706.29	1726.24	1713.06	1661.58	1671.38	1692.29	1698.6	1705.19	1699.58	1715.9	1718.88	1718.97	1719.19	1704.33	1707.75
321.735992	1659.22	1661.07	1673.65	1709.44	1710	1716.69	1718.78	1694.09	1717.11	1702.37	1707.82	1702.99	1714.59	1660	1654.28	1661.6	1664.65	1704.26	1705.31	1703.22	1706.8	1709.28	1712.62	1724.07	1711.77	1716.98	1654.78	1695.3	1701.73	1713.4	1703.84	1710.97	1720.43	1718.42	1703.94	1724.83	1711.35	1662.22	1671	1691.08	1699.24	1704.33	1700.47	1714.12	1718.16	1716.9	1717.51	1704.98	1706.84
322.230988	1660.6	1659.91	1674.68	1708.03	1709.31	1716.28	1718.77	1690.78	1715.1	1703.28	1708.29	1702.46	1713.39	1660.89	1652.69	1661.92	1662.4	1704.21	1705.76	1701.48	1706.12	1707.08	1710.17	1722.48	1709.89	1717.82	1656.5	1697.17	1701.03	1713.34	1701.61	1708.33	1719.41	1715.83	1703.24	1722.63	1711.27	1661.62	1667.88	1693.85	1696.36	1702.04	1698.74	1712.95	1717.75	1715.97	1714.17	1707	1707.49
322.726990	1661.04	1662.77	1672.39	1705	1708.85	1717.38	1718.69	1690.13	1713.1	1701.02	1704.31	1701.13	1713.71	1660.93	1653.55	1660.53	1662.5	1701.2	1702.4	1701.41	1704.17	1706.53	1707.57	1723.77	1711.69	1714.26	1655.95	1696.06	1702.4	1714.15	1702.92	1708.68	1716.02	1715.51	1699.85	1724.31	1710.06	1660.5	1670.68	1691.94	1697.56	1701.84	1701.2	1714.1	1718.63	1714.12	1716.89	1705.31	1708.39
323.221985	1658.84	1660.73	1671.34	1705.52	1706.26	1715.51	1720.2	1690.44	1710.35	1702.37	1704.19	1700.05	1712.09	1661.27	1653.34	1662.69	1663.07	1702.92	1704.22	1700.54	1704.21	1705.91	1708.9	1721.45	1709.12	1715.93	1654.32	1693.29	1700.84	1713.59	1702.55	1706.02	1716.29	1713.93	1702.35	1725.98	1709.26	1661.17	1669.23	1690.32	1697.12	1706.32	1702.37	1713	1715.86	1713.6	1713.86	1703.56	1703.33
323.717010	1659.38	1662.63	1672.02	1706.38	1707.46	1712.43	1716.45	1689.63	1712.48	1700.6	1703.63	1701.76	1712.02	1657.6	1654.57	1661.57	1663.05	1699.28	1704.87	1702.16	1702.75	1704.49	1709.89	1721.54	1709.2	1714.02	1655.3	1695.01	1701.75	1713.76	1699.74	1708.56	1715.1	1714.82	1701.71	1721.62	1709.69	1659.17	1667.79	1689.94	1696.73	1701.97	1695.91	1710.07	1714.94	1713.26	1713.85	1702.77	1706.12
324.212006	1661.5	1662.15	1673.87	1705.68	1705.23	1714.43	1717.16	1689.63	1712.07	1699.97	1701.34	1700.11	1711.44	1659.22	1655.07	1662.18	1663.14	1698.95	1703.44	1697.09	1701.68	1705.13	1706.19	1720.43	1706.93	1714.09	1652.93	1693.11	1698.8	1709.99	1700.37	1708.87	1716.21	1711.7	1700.54	1722.37	1707.41	1661.04	1668.01	1690.53	1695.18	1704	1698.39	1710.25	1714.26	1714.91	1714.37	1702.39	1704.79
324.707001	1658.84	1662.23	1671.55	1704.07	1705.43	1710.6	1712.61	1689.63	1713.71	1703.76	1703.7	1698.5	1713.02	1660.85	1652.88	1658.67	1662.43	1699.6	1703.18	1702.92	1701.49	1704.99	1706.19	1717.27	1706.53	1713.77	1655.27	1694.21	1701.74	1709.75	1701.45	1703.99	1714.62	1710.82	1701.29	1720.43	1708.44	1660.23	1665.95	1688.86	1694.03	1700.99	1700.3	1709.11	1711.89	1713.65	1710.92	1703.42	1702.53
325.203003	1657.68	1662.41	1671.05	1705.5	1707.38	1713.41	1715.79	1688.89	1712.72	1700.08	1703.89	1701.11	1711.14	1659.58	1652.74	1658.31	1661.94	1698.89	1702.88	1696.59	1703.81	1704.39	1704.3	1719.16	1706.65	1711.91	1652.44	1693.74	1697.89	1709.38	1698.36	1705.99	1713.14	1712.18	1700.13	1719.28	1704.7	1659.37	1668.12	1690.1	1693.3	1699.93	1698.43	1709	1714.7	1712.66	1712.42	1700.78	1704.29
325.697998	1657.78	1659.52	1670.4	1704.4	1705.31	1711.8	1713.02	1686.87	1710.32	1698.31	1700.46	1697.18	1709.8	1660.75	1653.24	1658.24	1661.84	1697.41	1701.25	1697.6	1703.94	1704.32	1706.17	1717.71	1705.65	1710.82	1652.78	1692.61	1697.71	1708.21	1699.15	1705.04	1712.65	1709.74	1701.29	1722.25	1708.15	1659.85	1665.45	1684.38	1697.22	1698.31	1697.65	1709.55	1712.87	1711.92	1711.95	1700.77	1702.47
326.192993	1659.96	1659.44	1669.76	1702.07	1704.19	1708.96	1711.38	1690.35	1708.87	1699.55	1700.44	1697.63	1710.77	1659.12	1651.95	1658.79	1662.3	1699.52	1701.22	1698.5	1703.73	1702.65	1701.24	1716.45	1706.23	1711.45	1654.43	1692.39	1696.9	1708.07	1699.3	1704.21	1711.64	1710.18	1696.84	1719	1707.34	1660.42	1667.4	1689	1694.86	1698.8	1696.53	1711.73	1712.82	1710.65	1709.89	1696.73	1703.01
326.687988	1659.42	1660.96	1668.21	1703.89	1704.55	1710.2	1713.15	1689.05	1709.12	1699.54	1700.38	1698.11	1710.96	1658.08	1652.41	1659.92	1660.6	1697.71	1699.75	1696.15	1699.4	1704	1705.79	1716.76	1706.15	1710.53	1651.65	1691.76	1698.45	1706.18	1697.31	1703.3	1714.03	1710.76	1696	1716.82	1705.04	1656.93	1665.95	1687.04	1693.04	1700.11	1694.68	1706.95	1712.3	1711.14	1709.92	1698.32	1701.8
327.183990	1659.6	1661.07	1670.88	1706.08	1705.16	1709.86	1713.29	1686.65	1710.17	1699.06	1700.6	1699.34	1709.71	1661.03	1653.91	1659.12	1663.35	1699.08	1702.05	1694.65	1700.27	1704.03	1707.02	1716.29	1705.48	1709.18	1656.14	1694.09	1697.04	1705.97	1698.2	1704.07	1712.26	1710.8	1696.77	1722.28	1706.96	1658.96	1664.75	1685	1693.02	1699.02	1696.98	1705.68	1709.64	1710.42	1709.11	1697.35	1700.97
327.678986	1660.19	1662.05	1669.89	1702.52	1703.14	1707.77	1711.27	1686.99	1708.86	1697.2	1697.94	1697.74	1708.16	1659.17	1654.58	1660.21	1660.1	1696.97	1699.46	1696.7	1696.55	1701.72	1703.46	1712.16	1704.2	1710.67	1654.68	1689.88	1697.57	1705.55	1695.77	1700.72	1711.72	1707.7	1697.21	1720.25	1703.64	1660.48	1667	1689.72	1694.25	1697.45	1695.73	1707.06	1711.53	1708.45	1708.09	1696.04	1699.25
328.174011	1657.04	1659.34	1667.83	1703.24	1704.15	1708.43	1712.26	1687.13	1708.35	1696.9	1698.67	1696.95	1706.81	1659.63	1651	1659.16	1661.26	1696.33	1697.65	1696.81	1701.46	1701.98	1701.33	1715.16	1704.42	1709.06	1652.88	1691	1694.45	1702.74	1698.85	1700.06	1709.39	1709.65	1694.22	1715.11	1703.67	1659.41	1666.12	1685.22	1693.97	1699.74	1696.11	1707.1	1707.47	1708.34	1707.42	1696.83	1701
328.669006	1658.36	1659.68	1670.72	1701.22	1703.58	1707.58	1710.61	1688.83	1708.4	1694.86	1699.08	1695.58	1705.91	1659.89	1654.09	1659.12	1660.28	1695.88	1697.82	1693.35	1698.28	1701.49	1704.02	1711.79	1703.42	1707.24	1653.67	1689.16	1694.95	1703.52	1697.43	1702.53	1708.41	1706.4	1695.11	1717.3	1703.74	1656.9	1665.26	1687.08	1693.16	1694.23	1697	1706.73	1708.86	1706.54	1707.7	1697.25	1699.48
329.164001	1659.68	1660.62	1668.89	1701.86	1703.67	1707.88	1708.93	1690.05	1708.02	1697.19	1698.75	1695.77	1708.92	1660.4	1651.91	1659.83	1661.07	1696.16	1697.04	1694.2	1697.31	1701.03	1700.34	1711.62	1703.31	1705.51	1653.05	1689.34	1693.34	1702.41	1695.2	1702.86	1707.36	1707.06	1696.5	1714.62	1702.11	1657.79	1665.5	1685.14	1693.78	1695.97	1693.12	1706.74	1707.67	1707.37	1709.37	1695.75	1698.81
329.660004	1658.58	1659.85	1667.25	1700.34	1701.14	1706.1	1711.49	1685.97	1703.8	1694.68	1697.38	1697.21	1705.93	1659.92	1652.3	1657.84	1659.41	1695.03	1695.61	1692.54	1696.49	1698.65	1701.79	1712.07	1701.36	1706.29	1652.25	1687.61	1694.85	1702.43	1695	1701.39	1703.99	1706.75	1694.29	1715.56	1701.3	1657.38	1663.1	1686.27	1691.3	1697.48	1691.22	1702.85	1706.11	1706.56	1705.29	1697.84	1699.31
330.154999	1657.16	1656.68	1666.53	1699.66	1701.61	1706.36	1710.22	1684.57	1707.12	1694.38	1696.81	1694.97	1704.66	1657.12	1652.66	1657.17	1658.46	1693.93	1696.4	1692.86	1696.12	1696.87	1699.48	1709.58	1702.9	1706.32	1651.94	1688.4	1693.72	1702.68	1693.88	1699.99	1707.93	1706.1	1695.31	1716.03	1701.71	1658.94	1662.31	1682.61	1688.47	1694.24	1693.55	1701.88	1705.53	1705.87	1706.34	1693.36	1698.26
330.649994	1657.83	1661.02	1669.11	1698.89	1701.32	1705.07	1707.12	1684.31	1704.77	1693.09	1694.72	1695.08	1702.78	1659.42	1650.96	1655.95	1660.71	1694.13	1690.5	1692.04	1696.76	1696.23	1699.64	1710.95	1700.41	1706	1652.8	1687.33	1694.29	1701.81	1693.46	1700.05	1703.83	1703.38	1694.38	1713.98	1702.85	1657.28	1664.63	1685.21	1688.61	1696.19	1694.71	1702.43	1704.75	1704.49	1704.4	1696.3	1698.1
331.144989	1655.42	1659.26	1666.68	1698.6	1700.35	1703.67	1707.48	1683.93	1705.25	1693.51	1695.98	1693.38	1704.04	1658.24	1650.97	1657.5	1658.74	1692.41	1693.04	1692.81	1693.45	1698.07	1699.65	1708.81	1699.37	1705.68	1653.45	1685.94	1694.15	1701.32	1695.09	1699.78	1704.23	1705.97	1692.03	1712.33	1699.7	1657.58	1663.3	1683.05	1689.06	1694.39	1693.72	1699.51	1707.05	1703.47	1707	1692.51	1696.02
331.640015	1657.69	1657.74	1666.87	1697.9	1699.5	1700.53	1707.73	1683.01	1705.35	1692.78	1694.67	1692.37	1704.19	1655.82	1651.23	1657.08	1658.57	1691.35	1692.11	1690.02	1693.22	1698.72	1700.25	1710.55	1699.99	1705.97	1653.53	1689.04	1691.1	1700.56	1691.74	1695.32	1704.38	1705.12	1691.15	1711.15	1700.85	1658.86	1660.77	1685.03	1689.95	1695.16	1691.84	1698.76	1704.78	1704.56	1704.04	1690.21	1695.62
332.135986	1656.09	1659.91	1667.03	1697.72	1700.21	1703.38	1709.14	1683.44	1704.67	1691.25	1696.41	1693.52	1703.68	1660.14	1650.46	1658.31	1660.21	1692.97	1690.77	1689.22	1693.56	1699.34	1700.48	1708.09	1699.69	1703.33	1650.69	1684.5	1690.63	1700.67	1693.62	1699.91	1704.12	1705.39	1691.17	1710.92	1699.27	1656.1	1663.02	1682.19	1687.71	1694.86	1690.62	1700.01	1704.32	1704.29	1704.18	1692.89	1696.91
332.631012	1657.46	1658.7	1665.94	1697.1	1702.07	1703.72	1703.63	1684.91	1700.74	1693.58	1696.78	1690.94	1703.91	1658.07	1652.72	1654.19	1658.33	1689.93	1693.87	1692.08	1693.17	1695.89	1698.49	1708.9	1700.12	1701.18	1651.51	1685.14	1693.09	1698.78	1693.32	1695.73	1702.13	1703.17	1689.95	1712.22	1699.44	1655.72	1661.78	1682.67	1687.21	1693.86	1691.92	1699.32	1701.05	1701.49	1703.72	1691.1	1695.07
333.126007	1657.58	1657.34	1665.91	1697.14	1699.09	1704.16	1703.98	1683.98	1701.03	1690.58	1694.16	1691.16	1701.51	1658.89	1650.01	1655.74	1660.16	1690.07	1692.54	1687.73	1693.11	1697.03	1698.64	1707.69	1698.97	1703.34	1651.68	1684.49	1689.22	1701.17	1693.96	1697.62	1703.17	1701.37	1688.99	1708.41	1697.54	1659.52	1661.99	1682.39	1686.02	1694.37	1691.18	1699.88	1705.84	1703.65	1702.87	1691.45	1693.74
333.621002	1656.05	1656.15	1668.01	1694.9	1696.2	1701.61	1704.98	1683.32	1700.34	1690.15	1694.73	1689.78	1700.82	1657.72	1649.09	1654.51	1658.66	1690.72	1692.68	1691.97	1692.29	1697.15	1697.65	1705.69	1696	1701.3	1650.52	1682.98	1689.24	1697.93	1691.26	1695.79	1702.45	1700.95	1690.27	1708.87	1695.73	1655.85	1662.62	1683.71	1686.37	1692.39	1691.83	1701.54	1702.57	1700.01	1702.52	1691.21	1692.36
334.115997	1657.91	1655.27	1667.29	1695.7	1699.42	1701.57	1703.82	1682.67	1701.53	1692.62	1691.75	1689.06	1699.29	1657.98	1649.67	1658.82	1657.45	1690.79	1693.41	1688.96	1692.88	1695.71	1696.94	1706.33	1696.36	1702.19	1652.65	1684.51	1690.26	1697.89	1691.73	1697.61	1703.52	1700.74	1690.53	1708.8	1697.98	1654.58	1662.79	1682.01	1688.12	1692.61	1690.03	1698.43	1701.16	1699.84	1701.36	1686.43	1692.63
334.612000	1658.5	1659.19	1667.17	1695.25	1697.76	1701.31	1703.82	1682.83	1700.05	1688.4	1691.91	1690.47	1700.26	1658.1	1648.9	1655.49	1657.76	1689.5	1691.07	1688.76	1689.19	1693.51	1694.03	1706.88	1695.29	1701.6	1652.04	1685.61	1688.68	1698.17	1692.06	1695.51	1700.71	1699.75	1690.64	1707.08	1696.47	1653.62	1660.25	1679.8	1684.7	1693.55	1688.09	1697.8	1701.21	1701.7	1702.29	1687.84	1692.45
335.106995	1656.04	1657.71	1665.65	1695.33	1696.98	1698.43	1701.92	1683.03	1701.92	1689.57	1690.81	1690.98	1700.49	1657.75	1649.29	1654.1	1656.73	1690.5	1688.53	1687.39	1692.02	1693.92	1696.72	1702.33	1697.79	1700.32	1651.35	1684.35	1688.19	1694.94	1691.52	1693.96	1697.48	1700.47	1687.95	1707	1695.2	1655.42	1661.83	1680.55	1686.05	1691.36	1691.21	1699.15	1701.1	1700.81	1701.84	1689.4	1693.01
335.601990	1656.63	1659.09	1666.6	1695.17	1694.56	1700.54	1706.21	1682.52	1701.29	1688.02	1693.7	1687.66	1700.21	1657.4	1650.89	1655.63	1656.27	1687.43	1689.87	1687.42	1690.93	1695.09	1696.88	1704.29	1696.93	1701.06	1651.68	1682.43	1686.25	1696.66	1689.17	1695.09	1701.25	1701.31	1686.46	1705.24	1694.98	1654.11	1660.83	1681.59	1685.14	1690.25	1690.25	1695.09	1699.69	1699.97	1701.04	1689.05	1689.92
336.096985	1655.18	1658.27	1666.3	1691.48	1697.4	1697.89	1701.12	1680.92	1700.36	1687.07	1691.87	1687.66	1699.78	1656.9	1648.63	1653.99	1657.35	1688.18	1689.45	1685.8	1690.3	1692.72	1691.96	1704.25	1693.16	1700.76	1648.6	1681.97	1688.32	1695.79	1688.52	1692.1	1699.69	1696.62	1688.33	1707.74	1694.51	1653.52	1659.68	1680.62	1683.95	1690.68	1686.2	1697.06	1698.32	1700.02	1698.71	1686.12	1692.09
336.592010	1656.16	1657.45	1662.46	1694.48	1694.46	1696.82	1699.7	1681.66	1699.11	1686.35	1690.08	1688.61	1698.9	1656.55	1648.75	1652.65	1656.74	1684.03	1688.4	1684.24	1690.49	1692.66	1694.42	1701.79	1695.36	1696.46	1651.75	1681.89	1687.72	1697.03	1689.49	1695.36	1699.55	1697.44	1689.88	1705.51	1693.02	1654.49	1661.2	1678.27	1682.75	1689	1690.27	1692.49	1700.03	1695.76	1699.32	1686.65	1693.65
337.088013	1654.37	1657.07	1663.89	1691.53	1694.38	1698.27	1701.06	1680.1	1698.78	1688.53	1688.7	1688.21	1697.77	1655.77	1650.14	1655.62	1656.28	1686.73	1687.29	1687.94	1688.22	1694.33	1693	1700.49	1695.8	1697.88	1650.3	1681.98	1686.03	1695.89	1689	1692.54	1696.86	1698.68	1686.77	1701.75	1695.03	1653.76	1659.35	1679.96	1683.98	1688.6	1688.74	1693.8	1698.9	1698.43	1698.61	1687.23	1691.54
337.583008	1656.45	1655.49	1664.59	1693.87	1694.97	1697.34	1701.14	1681.71	1697.5	1689.67	1690.32	1685.63	1695.81	1657.07	1650.31	1653.99	1655.98	1687.44	1687.3	1687.46	1687.66	1693.15	1691.54	1701.08	1695.34	1697.98	1653.49	1679.31	1687.04	1695.55	1688.18	1693.55	1699.45	1698.61	1688.09	1703.77	1693.02	1654.67	1661.38	1680.81	1683.92	1692.25	1690.3	1694.06	1697.63	1698.26	1698.43	1684.64	1689.93
338.078003	1655.63	1657.71	1665.27	1692.5	1694.61	1696.05	1701.42	1680.87	1697.95	1687.12	1688.36	1687.47	1698.04	1656.15	1650.11	1654.13	1654.24	1685.4	1685.47	1684.93	1685.89	1691.57	1691.97	1697.35	1693.49	1697.46	1650.97	1681.18	1683.54	1693.85	1687.98	1690.94	1696.06	1697.91	1686.56	1704.19	1691.51	1654.37	1660.94	1680.24	1682.81	1686.5	1688.64	1693.48	1698.07	1697.07	1697.28	1685.33	1686.43
338.572998	1654.5	1656.49	1662.51	1691.74	1694.25	1696.44	1699.1	1680.31	1697.12	1685.89	1690.14	1684.5	1696.82	1656.38	1648.42	1654.87	1656.88	1686.74	1686.86	1687.04	1687.09	1688.89	1692.08	1700.31	1692.98	1694.71	1650.46	1680.73	1686.02	1692.88	1685.69	1690.94	1694.39	1694.41	1683.93	1700.15	1690.85	1653.7	1660.64	1676.19	1680.8	1686.84	1687.82	1692.26	1696.08	1694.06	1697.59	1683.46	1688.98
339.067993	1655.01	1657	1666.93	1690.93	1693.79	1695.88	1699.02	1681.24	1696.21	1684.96	1689.96	1686.57	1696.4	1656.25	1649.64	1655.5	1656.82	1684.83	1686.74	1685.79	1688.89	1691.41	1693.28	1700.88	1692.38	1696.6	1650.74	1680.49	1686.07	1694.04	1689.18	1690.9	1697.94	1695.2	1686.01	1703.03	1690.49	1654.5	1659.41	1677.63	1680.55	1689.32	1686.91	1693.09	1695.99	1694.4	1698.39	1685.66	1688.91
339.563995	1656.58	1656.74	1661.95	1691.93	1693.98	1694.92	1698.29	1682.38	1696.8	1686.27	1689.28	1684.86	1697.39	1657.17	1648.45	1654.03	1657.77	1683.37	1686.99	1683.35	1687.06	1689.03	1692.44	1700.52	1693.09	1694.67	1648.5	1680.56	1684.57	1692.17	1685.58	1690.98	1696.55	1696.34	1687.2	1702.5	1693.12	1653.1	1660.21	1677.7	1682.72	1688.72	1687.3	1691.87	1696.79	1698.38	1697.78	1685.92	1688.82
340.058990	1655.96	1654.93	1665.34	1690.41	1693.47	1695.4	1697.04	1680	1696.09	1687.58	1689.73	1686.79	1696.55	1657.56	1648.81	1653.85	1656.51	1684.24	1686.42	1684.12	1688.46	1689.45	1691.61	1699.12	1693.71	1695.74	1648.72	1679.31	1685.8	1693.39	1686.82	1689.02	1696.64	1695.79	1684.64	1701.27	1691.42	1653.13	1660.94	1677.78	1680.7	1687.84	1687.75	1691.48	1697.45	1695	1696.93	1685.72	1689.51
340.553986	1653.98	1655.01	1664.24	1690.77	1692.33	1695.69	1696.75	1678.87	1693.9	1685.46	1688.45	1684.58	1694.98	1655.62	1648.69	1653.43	1655.88	1685.94	1682.22	1682.29	1685.17	1689.39	1690.52	1696.46	1690.73	1694.69	1648.63	1679.75	1682.76	1690.18	1684.53	1689.75	1694.9	1696.21	1683.75	1701.43	1689.94	1652.53	1659.67	1678.4	1680.77	1688.48	1686.95	1692.13	1693.66	1692.51	1697.96	1685	1683.99
341.049011	1653.48	1656.02	1664.09	1690.17	1691.83	1691.82	1696.37	1679.33	1692.2	1687.09	1688.46	1685.62	1692.9	1656.47	1648.49	1653.42	1657.8	1683.15	1682.75	1683.22	1684.74	1689.34	1688.81	1697.23	1689.12	1693.06	1650.6	1676	1681.84	1692.43	1684.56	1687.24	1694.95	1695.2	1682.76	1700.21	1690.16	1653.35	1657.66	1678.48	1682.77	1687.84	1684.07	1691.87	1695.7	1693.87	1696.14	1681.7	1687.74
341.544006	1652.98	1655.57	1664.26	1688.68	1690.47	1691.55	1694.95	1679.03	1694.25	1684.31	1688.5	1684.26	1694.06	1654.54	1649.49	1652.89	1655.74	1682.87	1681.39	1683.77	1682.59	1689.8	1691.14	1695.87	1690.69	1692.93	1652.04	1679.4	1684.39	1692.32	1687.21	1688.8	1693.14	1695.03	1681.03	1701.22	1690.23	1651.19	1659.65	1676.02	1681.55	1687.31	1687.24	1688.87	1694.28	1693.49	1694.48	1682.1	1684.41
342.040009	1655.66	1655.77	1664.29	1689.16	1691.36	1692.53	1697.29	1677.29	1692.37	1685.05	1689.6	1683.59	1694.32	1654.79	1648.44	1655.28	1654.31	1679.77	1683.52	1681.82	1685.02	1688.38	1691.82	1696.92	1689.64	1692.97	1648.55	1677.97	1683.17	1688.03	1685.13	1685.36	1694.59	1692.94	1680.71	1700.39	1688.17	1653.04	1659.83	1678.08	1680.94	1685.81	1685.24	1688.82	1692.58	1693.98	1697.07	1680.72	1685.33
342.535004	1656.43	1653.35	1664.23	1688.26	1688.69	1692.62	1694.22	1679.47	1693.1	1684.61	1686.52	1685.86	1693.61	1654.69	1647.46	1653.43	1655.42	1681.29	1684.17	1681.54	1683.51	1689.07	1688.71	1696.17	1690.43	1691.87	1649.93	1676.4	1682.32	1689.6	1686	1686.34	1693.88	1690.97	1681.41	1699.3	1689.2	1651.88	1657.4	1678.49	1677.74	1687.21	1686.01	1688.17	1694.29	1693.72	1693.75	1683.49	1685.05
343.029999	1653.88	1653.69	1661.65	1688.06	1691.58	1691.66	1696.61	1679.41	1691.72	1685.03	1684.14	1684.87	1691.23	1653.54	1646.97	1651.97	1654.45	1682.01	1681.53	1682.89	1684.12	1686.07	1690.11	1695.9	1691.01	1690.96	1648.67	1677.09	1680.98	1689.62	1684.15	1683.59	1692.19	1693.02	1680.17	1698.58	1686.43	1652.07	1658.92	1673.95	1678.17	1684.61	1684.04	1689.6	1693.27	1691.33	1692.98	1680.49	1685.09
343.524994	1655.73	1654.78	1663.18	1688.78	1688.81	1691.53	1696.05	1677.18	1693.35	1682.41	1684.71	1683.18	1693.78	1654.24	1649.85	1653.35	1653.88	1680.48	1680.11	1682.06	1683.04	1685.32	1688.38	1694.88	1689.25	1691.32	1650.32	1675.83	1681.49	1689.02	1684.71	1687.62	1692.59	1692.84	1680.53	1699.29	1687.92	1653.97	1659.46	1677.21	1678.61	1685.74	1683.66	1689.78	1693.17	1691.38	1695.05	1679.05	1685.56
344.020996	1653.29	1654.46	1661.23	1688.45	1690.11	1690.7	1694.9	1678.65	1689.43	1681.94	1682.07	1681.59	1692.62	1655.71	1650.23	1652.26	1652.8	1680.87	1682.75	1682.07	1681.09	1687.55	1687.04	1694.17	1690.84	1688.71	1649.38	1676.87	1681.36	1688.66	1682.73	1685.6	1691.97	1693.66	1681.97	1696.66	1688.35	1652.87	1655.83	1672.66	1678.01	1687.07	1687.32	1688.57	1692.06	1692.37	1692.71	1679.52	1684.19
344.515991	1653.86	1654.33	1662.71	1686.45	1689.85	1691.69	1692.78	1677.6	1693.21	1680.96	1684.14	1680.21	1692.31	1653.54	1646.2	1651.69	1651.1	1678.5	1678.87	1680.29	1681.17	1684.08	1686.45	1693.31	1687.86	1690.23	1650.44	1674.42	1681.38	1688.02	1682.18	1686.56	1692.39	1690.64	1683.1	1697.52	1686.62	1649.81	1657.23	1672.7	1676.05	1684.35	1684.7	1686.68	1691.69	1692.36	1693.14	1680.05	1683.84
345.010986	1654.11	1653.84	1661.56	1686.44	1687.73	1691.34	1693.52	1677.99	1691.33	1681	1681.28	1682.33	1691.36	1654.32	1647.37	1648.11	1653.29	1677.94	1678.7	1680.31	1682.19	1687.16	1687.22	1692.88	1688.4	1689.79	1648.55	1674.58	1682.15	1687.84	1684.26	1685.05	1689.2	1691.45	1680.09	1696.16	1688.26	1652.24	1657.82	1672.79	1675.7	1685.87	1686.26	1686.84	1691.68	1691.98	1691.91	1677.51	1685.56
345.506012	1654.96	1653.85	1662.47	1685.91	1690.71	1690.01	1692.78	1678.72	1689.05	1682.37	1682.72	1681.65	1689.32	1654.96	1646.65	1652.27	1651.99	1679.64	1680.11	1682.79	1682.51	1685.65	1688.22	1692.53	1687.87	1689.36	1648.55	1674.47	1678.03	1690.37	1685.3	1686.45	1689.12	1691.49	1679.73	1697.8	1685.49	1649.9	1656.42	1673.18	1677.45	1685.75	1685.45	1685.3	1691.77	1686.81	1692.99	1678.18	1682.16
346.001007	1653.31	1654.55	1660.29	1686.65	1685.81	1688.26	1691.54	1675.98	1691.1	1679.27	1682.22	1679.39	1692.74	1656.06	1646.93	1651	1654.14	1678.44	1679.04	1679.48	1680.16	1685.78	1686.52	1689.7	1688.29	1689.18	1647.82	1675.19	1678.9	1686.98	1681.66	1683.26	1690.07	1689.7	1679.87	1697.37	1684.46	1650.86	1656.75	1673.29	1677.52	1686.59	1684.64	1684.44	1689.82	1688.65	1691.23	1678.03	1681.69
346.497009	1653.48	1652.9	1659.4	1684.34	1688.37	1686.07	1692.73	1675.66	1690.33	1680.65	1683.95	1681.14	1691.67	1653.75	1647.08	1650.26	1653.65	1677.83	1677.06	1679.97	1682.86	1684.77	1685.88	1691.05	1684.96	1690.94	1647.83	1674.22	1679.67	1686.73	1679.33	1683.9	1688.72	1686.5	1677.41	1697.1	1685.04	1650.59	1656.23	1673.72	1677.33	1684.73	1680.37	1685.29	1687.43	1689.56	1690.24	1677.3	1683.89
346.992004	1651.37	1653.19	1660.3	1685.28	1687.53	1689.13	1696.03	1678.57	1689.3	1682.56	1684.6	1680.51	1690.99	1653.25	1647.38	1650.9	1654.55	1677.96	1677.13	1680.73	1677.8	1683.41	1685.65	1689.97	1685.33	1688.88	1649.08	1673.02	1679.41	1688.5	1681.54	1682.66	1687.69	1689.05	1678.12	1694.77	1684.37	1651.34	1655.48	1672.75	1677.93	1683.76	1681.37	1684.53	1687.64	1686.3	1692.82	1676.92	1678.71
347.487000	1654.26	1652.6	1659.98	1685.98	1686.78	1688.95	1691.25	1676.17	1688.19	1680.9	1684.5	1682.92	1689.39	1654.4	1646.86	1651.52	1654.35	1677.79	1679.33	1679.78	1678.85	1683.49	1685.3	1691	1687.54	1686.18	1646.4	1673.64	1679.41	1687.27	1682.49	1685.66	1687.36	1687.1	1676.97	1695.77	1685.19	1649.12	1654.23	1672.1	1672.35	1684.2	1683.97	1684.95	1688.86	1686.43	1690	1677.94	1681.44
347.981995	1653.52	1653.39	1659.94	1683.65	1686.4	1686.62	1690.27	1673.49	1690.8	1680.15	1682.99	1681.31	1689.77	1653.66	1647.46	1653.68	1653.07	1677.75	1680.3	1679.85	1679.82	1682.35	1684.86	1688.55	1686.37	1686.69	1649.57	1672.67	1682.16	1686.9	1681.82	1682.78	1687.83	1689.35	1677.5	1691.98	1684.04	1650.87	1654.31	1672.4	1673.36	1683.37	1681.6	1682.05	1687.45	1687.33	1691.26	1676.62	1679.78
348.476990	1652.7	1652.02	1658.73	1684.92	1685.95	1687.4	1691.88	1676.1	1689.76	1677.81	1683.55	1679.35	1688.77	1652.58	1644.38	1651.35	1651.19	1678.36	1677.93	1677.46	1679.34	1680.51	1683.88	1688.77	1683.17	1685.28	1649.56	1673.21	1676.05	1686.92	1680.39	1683.18	1686.23	1686.3	1674.89	1695.2	1683.87	1651.41	1656.41	1672.27	1673.12	1682.39	1683.41	1684.05	1689.09	1687.52	1690.87	1676.25	1678.75
348.972992	1651.08	1651.51	1659.95	1684.62	1685.74	1687.88	1691.09	1673.65	1686.98	1677.95	1682.04	1678.84	1688.47	1652.37	1643.7	1651.29	1651.58	1675.81	1677.77	1679.27	1680.74	1683.34	1684.8	1688.65	1686.14	1685.48	1646.57	1672.87	1676.82	1685.76	1680.55	1682.1	1687.83	1687.25	1677.77	1692.19	1683.81	1648.67	1657.18	1672.67	1673.48	1683.36	1682.22	1686.23	1689.3	1684.53	1690.3	1675.4	1678.11
349.467987	1652.72	1651.62	1658.15	1683.23	1684.91	1687.99	1691.76	1673.38	1689.15	1679.1	1682.05	1678.87	1688.54	1654.49	1644.78	1650.63	1650.24	1678.95	1674.02	1678.29	1680.14	1683.45	1684.32	1689.6	1684.42	1686.12	1646.4	1673.49	1677.96	1686.84	1680.38	1681.58	1685.9	1686.22	1676.88	1694.29	1683.6	1650.23	1655.38	1671.37	1674.31	1680.13	1680.79	1682	1690.02	1685.27	1686.69	1673.98	1677.17
349.963013	1653.92	1651.23	1656.62	1681.94	1687.03	1684.34	1690.24	1676.14	1686.37	1677.72	1680.63	1676.99	1686.02	1653.78	1644.03	1650.25	1651.67	1677.11	1675.82	1678.11	1677.8	1682.58	1684.37	1689.24	1685.42	1686.05	1647.55	1671.43	1675.31	1683.99	1681.93	1680.15	1684.65	1686.31	1675.27	1692.62	1682.8	1649.49	1656.74	1670.26	1674.02	1680.44	1680.7	1683.85	1686.95	1686.9	1689.85	1673.4	1678.95
350.458008	1651.24	1651.53	1656.58	1682.73	1685.61	1684.79	1690.42	1673.27	1685.82	1677.29	1680.74	1677.25	1687.53	1653.72	1643.42	1647.98	1649.38	1676.75	1673.07	1677.51	1675.26	1680.71	1683.32	1686.98	1682.54	1686.9	1646.05	1670.74	1675.8	1682.95	1678.88	1681.59	1686.53	1687.88	1678.61	1693.94	1682.52	1650.64	1652.98	1668.92	1673.12	1681.65	1681.9	1682.99	1685.38	1684.87	1689.71	1677.22	1678.44
350.953003	1652.16	1652.76	1657.86	1684.75	1687.13	1684.63	1689.99	1674.64	1684.29	1675.2	1679.08	1679.78	1686.82	1654.26	1646.03	1647.99	1650.47	1676.71	1677.88	1675.49	1677.02	1681.8	1681.06	1686.95	1686.67	1684.73	1646.61	1670.48	1675.47	1682.56	1680.19	1680.05	1685.74	1686.44	1677.91	1691.02	1682.1	1647.6	1654.25	1670.55	1671.85	1681.39	1680.32	1681.9	1684.98	1684.15	1688.11	1675.28	1676.75
351.449005	1652.16	1653.61	1660.95	1685.46	1686.91	1686.79	1692.25	1676.08	1687.07	1678.38	1680.26	1677.65	1688.08	1653.69	1644.4	1650.06	1651.47	1678.37	1675.36	1677.37	1676.25	1682.06	1681.76	1685.24	1683.13	1687.29	1647.25	1669.89	1676.87	1684.59	1678.02	1680	1684.07	1686.38	1677.22	1693.06	1682.93	1648.43	1655.07	1672.49	1671.12	1683.23	1681.91	1683	1687.66	1683.13	1688.7	1673.93	1679.4
351.944000	1651.3	1653.34	1659.12	1683.48	1685.45	1684.75	1688.16	1675.44	1687.34	1678.76	1680	1680	1686.37	1652.78	1642.69	1647.63	1650.1	1674.99	1674.06	1675.23	1677.17	1681.31	1683.13	1687.77	1682.29	1684.59	1648.31	1671.8	1675.72	1681.58	1679	1680.17	1682.61	1684.57	1672.32	1692.21	1681.23	1649.02	1655.56	1670.87	1673.53	1679.77	1680.47	1682.15	1684.47	1684.33	1688.22	1674.19	1679.06
352.438995	1650.2	1650.34	1659.25	1680.06	1683.47	1684.5	1687.9	1673.69	1687.49	1676.68	1678.53	1678.66	1685.24	1651.98	1644.35	1649.04	1649.7	1675.3	1674.68	1676.53	1675.85	1678.67	1681.81	1686.09	1682.08	1683.56	1647.42	1668.29	1674.52	1682.85	1676.47	1680.19	1684.28	1686.08	1675.33	1689.5	1681.24	1648.59	1653.8	1667.99	1674.78	1682.18	1679.36	1679.22	1687.09	1682.33	1687.01	1672.04	1676.25
352.933990	1651.81	1651.24	1659.5	1683.65	1684.29	1684.08	1688.3	1674.34	1683.18	1675.61	1680.08	1677.87	1686.14	1654.55	1645.1	1650.54	1649.2	1675.38	1674.41	1675.87	1673.96	1680.8	1681.68	1685.49	1682.44	1684.4	1646.87	1668.96	1675.89	1680.54	1677.7	1677.32	1684.36	1683.32	1671.31	1691.59	1681.82	1647.3	1653.31	1669	1671.79	1679.11	1680.06	1680.91	1685.9	1682.74	1687.81	1673.07	1677.49
353.428986	1653	1650.78	1658.14	1681.38	1683.24	1683.09	1686.6	1673.79	1685.71	1675.06	1678.55	1678.15	1686.56	1652.82	1645.97	1647.86	1648.75	1675.19	1672.91	1674.27	1674.11	1678.89	1681.81	1684.1	1682.66	1684.3	1643.95	1666.84	1675.6	1679.71	1678.42	1680.82	1684.89	1683.12	1674.99	1689.4	1681.98	1650.17	1654.25	1668.67	1671.97	1681.37	1680.52	1680.8	1683.35	1682.39	1687.4	1670.39	1677.96
353.924988	1651.3	1653.15	1657.55	1683.32	1683.96	1681.41	1687.21	1672.81	1685.9	1676	1678.21	1677.78	1684.64	1651.34	1645.1	1649.06	1651.46	1674.22	1672.75	1674.95	1674.74	1676.37	1683.5	1684.55	1681.42	1684.37	1646.18	1666.29	1673.76	1681.58	1679.69	1677.81	1682.54	1684.1	1674.15	1689.39	1681.77	1649.47	1652.87	1666.77	1671.58	1679.48	1679.19	1681.34	1683.21	1682.67	1686.82	1672.57	1675.09
354.420013	1653.14	1651.46	1656.42	1679.41	1683.4	1679.32	1688.25	1673.33	1683.72	1674.22	1678.56	1676.27	1684.62	1650.97	1645.09	1649.5	1651.16	1673.33	1674.09	1674.75	1674.8	1681.36	1680.67	1686.21	1680.85	1683.54	1646.25	1667.98	1674.12	1679.76	1676.78	1677.39	1681.93	1682.87	1672.2	1691.93	1679.14	1645.99	1652.69	1667.97	1670.59	1679.13	1680.25	1678.2	1684.51	1683.71	1686.51	1671.12	1675.94
354.915009	1651.25	1652.3	1657.77	1678.68	1683.17	1682.55	1686.56	1670.63	1684.64	1674.11	1676.6	1676.71	1683.22	1651.59	1643.23	1649.65	1650.36	1673.55	1674.46	1673.17	1677.23	1676.28	1681.45	1684.3	1681.48	1682.51	1646.69	1667.02	1672.3	1679.66	1677.38	1678.51	1678.26	1682.73	1672.74	1688.33	1678.92	1646.98	1651.6	1667.08	1668.68	1678.16	1677.51	1677.03	1680.9	1680.51	1685.2	1670.95	1673.41
355.410004	1652.32	1650.25	1657.39	1680.54	1681.86	1680.15	1684.1	1671.95	1683.63	1676.01	1678.94	1674.63	1682.37	1653.49	1642.69	1648.33	1650.27	1673.95	1672.63	1671.58	1674.81	1678.02	1680.38	1685.77	1679.56	1681.95	1647.02	1668.17	1671.28	1679.89	1675.84	1677.72	1681.05	1683.15	1673.12	1688.09	1678.65	1646.75	1652.61	1666.73	1670.18	1677.69	1678.75	1677.94	1683.3	1681.33	1685.83	1671.05	1673.32
355.906006	1649.8	1651.95	1656.1	1680.2	1682.59	1679.23	1684.32	1671.9	1681.54	1676.41	1676.86	1675.33	1685.7	1651.33	1645.58	1646.1	1651.25	1672.07	1673.51	1672.56	1674.28	1678.68	1681.35	1681.03	1681.08	1681.55	1646.87	1668.64	1671.29	1678.76	1676.2	1677.54	1680.03	1684.39	1672.54	1690.58	1678.18	1648.85	1653.22	1667.37	1670.46	1677.09	1677.84	1679.17	1682.76	1679.27	1686.87	1672.82	1674.3
356.401001	1653.16	1650.94	1657.69	1678.75	1683.47	1680.73	1683.9	1673.81	1685.11	1673.54	1676.57	1675.66	1683.4	1652.63	1642.85	1646.53	1649.82	1674.49	1671.76	1674.45	1673.37	1677.01	1678.62	1682.56	1681.42	1681.59	1647.08	1668.55	1672.93	1681.09	1677.11	1677.69	1680.36	1683.34	1672.06	1689.28	1676.69	1647.03	1651.22	1668.72	1668.42	1678.03	1677.67	1678.6	1682.88	1679.2	1684.66	1668.3	1673.14
356.895996	1650.12	1653.19	1657.52	1679.27	1682.25	1679.53	1686.77	1671.16	1682.21	1676.22	1675.4	1675.47	1684.73	1652.64	1644.09	1647.7	1649.55	1671.03	1668.34	1673.8	1673.12	1676.48	1678.37	1683.16	1679.43	1680.12	1645.38	1665.42	1673.88	1678.55	1676.3	1676.94	1680.16	1680.29	1670.64	1685.26	1679.31	1647.24	1652.99	1666.52	1669.33	1677.82	1679.62	1677.18	1679.74	1680.96	1681.63	1668.98	1674.7
357.390991	1652.84	1650.4	1657.72	1678.12	1680.12	1680.58	1686.02	1669.67	1683.22	1675.67	1676.52	1676.01	1683.58	1651.68	1643.5	1649.09	1649.75	1673.29	1673.45	1673.48	1672.86	1675.56	1680.24	1682.87	1679.37	1679.03	1645.65	1665.78	1672.39	1677.75	1673.4	1677.59	1682.5	1681.3	1669.88	1690.13	1677.43	1646.95	1649.24	1664.12	1668.94	1677	1675.54	1674.81	1682.77	1680.01	1683.73	1670.83	1674
357.885986	1649.53	1651.72	1655.65	1676.3	1680.39	1680.46	1684.22	1671.17	1683.54	1672.78	1675.07	1673.65	1682.16	1650.01	1640.2	1648	1646.12	1671.26	1668.15	1673.06	1670.09	1675.79	1678.61	1680.31	1679.03	1678.57	1644.89	1667.25	1670.57	1676.57	1674.56	1674.5	1679.61	1679.36	1670.8	1685.02	1675.83	1645.46	1650.18	1665.66	1668.91	1676.54	1677.44	1676.53	1683.47	1679.77	1682.52	1670.54	1673.81
358.381989	1651.12	1651.46	1658.5	1677.6	1680.05	1678.47	1684.52	1670.86	1679.73	1672.85	1676.18	1675.64	1683.43	1652	1643.88	1645.67	1648.6	1671.29	1673.27	1671.32	1673.89	1675.95	1680.96	1681.35	1681.34	1680.16	1644.65	1666.09	1670.35	1678.6	1674.55	1677.24	1680.53	1682.37	1672.05	1686.36	1677.37	1644.24	1650.1	1665.09	1668.85	1676.55	1678.21	1674.88	1680.55	1678.51	1683.14	1669.75	1672.02
358.877014	1651.48	1648.19	1657.52	1677.07	1681.86	1679.75	1683.71	1670.98	1678.97	1673.49	1674.32	1673.11	1680.17	1653.27	1642.27	1647.97	1648.18	1671.17	1670.44	1671.5	1673.68	1674.83	1678.84	1682.87	1679.5	1679.28	1645.41	1667.16	1672.74	1677.56	1675.62	1675.77	1681.32	1681.34	1670.69	1688.55	1677.39	1646.65	1651.51	1666.95	1666.99	1675.77	1678.21	1675.93	1679.76	1678.62	1686.28	1669.92	1672.09
359.372009	1651.54	1650.6	1657.78	1677.16	1680.53	1678.77	1681.78	1672.29	1680.5	1672.37	1675.37	1675.98	1681.33	1651.95	1645.19	1646.98	1647.24	1672.57	1671.3	1671.5	1671.61	1673.97	1677.45	1680.07	1679.33	1680.72	1645.5	1665.4	1670.04	1677.89	1674.33	1673.76	1678.36	1679.18	1670.79	1684.87	1676.89	1647.52	1650.95	1663.65	1667.15	1677.58	1676.34	1674.37	1679.45	1678.04	1683.71	1668.17	1671.04
359.867004	1651.28	1647.46	1657	1678.39	1682.7	1678.67	1682.85	1670.62	1680.1	1673.51	1676.27	1672.69	1680.99	1652.46	1643.38	1645.81	1648.84	1670.62	1668.96	1669.52	1671.41	1676.05	1677.03	1682.59	1676.04	1679.86	1644.71	1664.99	1670.45	1673.86	1673.86	1674.75	1678.86	1677.63	1672.73	1685.29	1678.96	1646.22	1649.85	1665	1666.43	1677.02	1679.11	1675.63	1679.68	1676.86	1682.68	1666.28	1671.96
360.362000	1649.92	1651.14	1654.69	1676.68	1679.66	1678.02	1684.75	1670.19	1681.24	1672.18	1674.12	1672.37	1680.49	1651.76	1642.87	1646.85	1648.93	1671.71	1669.96	1672.26	1671.6	1676.29	1675.98	1679.55	1677.31	1680.16	1645.22	1666.74	1671.64	1676.51	1673.7	1675.43	1680.62	1677.41	1670.65	1684.78	1676.41	1643.15	1648.51	1662.87	1665.16	1675.48	1676	1673.32	1677.81	1680.77	1683.09	1667.8	1672.39
360.858002	1650.25	1648.78	1657.15	1678.12	1679.64	1679.17	1684.61	1669.18	1680.11	1672.32	1676.16	1675.61	1681.57	1654.44	1644.49	1647.39	1648.28	1670.64	1668.37	1671.71	1670.14	1675.23	1678.86	1679.14	1677.96	1677.76	1646.06	1665.96	1669.84	1676.76	1675.18	1673.11	1679.52	1680.72	1668.18	1685.46	1678.1	1645.45	1650.04	1663.38	1666.76	1676.42	1678.63	1674.85	1679.32	1679.08	1679.92	1665.97	1670.81
362.147003	1646.71	1646.93	1645.37	1674.07	1674.51	1676.61	1678.66	1669.1	1679.95	1669.84	1673.4	1672.37	1678.2	1651.15	1644.61	1647.02	1646.04	1673.29	1668.08	1671.73	1668.75	1674.31	1678.25	1678.62	1676.58	1677.96	1644.94	1665.16	1671.99	1674.88	1672.79	1674.71	1674.93	1678.53	1671.19	1682.69	1673.57	1645.3	1651.13	1663.75	1666.55	1676.76	1676.17	1675.13	1679.26	1677.06	1683.03	1668.33	1671.64
362.643005	1651.98	1649.71	1655.65	1677.48	1679.42	1676.52	1682.26	1669.67	1678.17	1670.37	1674.53	1676.15	1682.47	1651.95	1643.69	1647.06	1648.64	1670.09	1666.54	1672.45	1668.29	1675.01	1677.86	1681.37	1677.32	1678.12	1643.45	1664.82	1668.71	1675.5	1671.3	1673.36	1676.92	1677.47	1670.2	1685.79	1674.17	1646.31	1650.31	1664.16	1665.79	1672.56	1676.11	1674.92	1679.79	1679.03	1680.57	1664.76	1672.31
363.138000	1650.81	1648.83	1655.7	1675.96	1678.4	1677.9	1683.18	1669.04	1680.88	1671.29	1674.78	1672.81	1679.99	1651.75	1644.07	1645.77	1646.51	1669.61	1667.48	1670.46	1670.15	1673.63	1675.65	1678.68	1679.25	1676.83	1644.1	1665.43	1667.55	1674.39	1674.61	1672.68	1680.14	1680.81	1667.35	1682.12	1675.64	1644.82	1649.2	1661.85	1664.3	1673.19	1675.36	1671.39	1677.43	1677.82	1679.99	1667.91	1671.63
363.632996	1648.8	1649.96	1653.26	1675.04	1677.58	1674.71	1681.29	1668.85	1678.58	1672.02	1674.32	1673.47	1679.81	1650.73	1644.28	1647.22	1647.81	1667.51	1669.95	1671.51	1669.56	1672.44	1675.69	1678.02	1677	1677.14	1643.95	1662.02	1670.69	1676.12	1675.28	1675.33	1677.01	1677.63	1667.73	1685.33	1675.1	1646.46	1649.17	1663.67	1666.7	1676.06	1677.54	1672.79	1678.27	1677.89	1680.84	1666.51	1670.09
364.127991	1649.2	1650.43	1656.81	1673.69	1676.09	1674.51	1679.46	1669.22	1677.78	1670.42	1673.55	1671.66	1678.76	1650.6	1641.46	1644.61	1648.93	1669.07	1671.34	1670.41	1670.13	1674.33	1676.81	1677.27	1676.84	1678.14	1642.94	1664.31	1669.76	1674.24	1671.71	1673.62	1677.39	1679.22	1666.92	1683.22	1675.78	1644.39	1649.96	1663.04	1666.28	1674.19	1675.15	1673.36	1676.6	1676.59	1681.42	1666.23	1668.94
364.622986	1648.92	1647.37	1654.25	1678.68	1675.98	1675.87	1680.31	1667.35	1678.42	1669.68	1674.47	1673.82	1677.9	1650.95	1642.54	1644.4	1645.47	1670.24	1668.94	1668.33	1670.63	1672.7	1677.93	1677.04	1677.87	1675.68	1644.66	1663.81	1669.9	1674.34	1671.91	1673.56	1676.2	1677.5	1668.56	1681.01	1674.55	1644.34	1649.86	1661.84	1665.15	1672.96	1678.09	1673.01	1678.84	1675.89	1679.76	1666.49	1669.57
365.118988	1648.76	1649.02	1653.47	1674.41	1677.9	1674.49	1681.93	1668.91	1677.59	1669.71	1671.8	1671.04	1679.47	1650.25	1640.19	1644.01	1645.56	1668.21	1666.16	1669.72	1669.9	1675.23	1675.16	1678.98	1674.58	1676.04	1644.79	1660.37	1667.31	1675.79	1673.48	1671.02	1675.21	1678.09	1667.82	1683.26	1670.68	1646.26	1647.57	1661.2	1665.25	1673.15	1673.61	1671.8	1678.01	1675.52	1677.54	1665.19	1669.45
365.614014	1649.59	1648.69	1655.18	1674.79	1676.8	1676.92	1679.52	1669.72	1678.89	1671.5	1673.77	1673.31	1678.56	1651.49	1642.35	1644.64	1645.44	1668.06	1668.46	1669.94	1670.19	1672.2	1675.55	1679.28	1675.52	1674.46	1643.78	1663.66	1668.28	1673.26	1672.46	1673.01	1676.13	1678.65	1666.67	1681.66	1673.99	1643.15	1647.63	1662.7	1664.1	1674.56	1675.68	1673.42	1676.1	1676.07	1679.3	1662.81	1671.02
366.109009	1649.3	1646.97	1655.26	1673.04	1675.57	1675.83	1679.65	1669.42	1677.68	1668.73	1672.56	1671.56	1678.93	1651.96	1644.03	1643.98	1646.75	1668.29	1666.69	1667.82	1668.95	1672.67	1675.44	1676.4	1675.53	1675.3	1645.23	1663.2	1668.23	1673.47	1671.11	1672.13	1675.86	1674.2	1667.71	1681.67	1673.14	1643.6	1648.43	1661.33	1664.64	1672.5	1673.78	1671.34	1676.63	1674.24	1678.84	1662.81	1669.41
366.604004	1647.8	1649.51	1653.07	1673.32	1676.29	1671.24	1679.67	1667.05	1677.57	1669.46	1670.66	1668.11	1678.74	1650.66	1641.55	1642.17	1647.26	1667.9	1665.64	1669.98	1666.37	1673.22	1673.73	1676.26	1673.55	1676.3	1643.57	1662.92	1667.53	1671.5	1669.26	1669.43	1675.07	1675.95	1667.92	1680.52	1673.48	1643.85	1648.35	1660.94	1664.48	1675.85	1676.94	1669.98	1674.23	1675.33	1677.67	1665.79	1669.04
367.098999	1649.26	1648.51	1651.29	1674.51	1676.89	1674.7	1678.27	1669.1	1676.55	1668.69	1671.77	1668.34	1678.83	1651.05	1642.1	1643.66	1646.61	1670.81	1665.34	1668.51	1666.12	1672.27	1673.04	1675.69	1673.67	1677.93	1643.1	1660.97	1668.91	1670.9	1671.36	1672.42	1673.79	1676.19	1667.29	1681.02	1671.19	1642.19	1648.38	1660.22	1663.68	1672.45	1674.9	1671.1	1675.19	1676.49	1680.18	1663.9	1669.23
367.595001	1649.81	1646.95	1656.68	1674.57	1679.24	1674.17	1678.89	1669.16	1677.01	1669.22	1671.3	1671.1	1679.84	1651.26	1641.66	1643.91	1645.03	1666.76	1666.74	1667.46	1669.34	1672.27	1673.93	1673.4	1676.41	1674.72	1643.8	1660.67	1667.84	1673.09	1671.01	1670.79	1673.25	1673.97	1666.94	1681.5	1673.28	1644.47	1649.77	1662.63	1664.47	1673.57	1673.09	1670.84	1676.55	1675.02	1679.88	1662.11	1667.75
368.089996	1649.03	1646.86	1653.31	1673.1	1679.87	1673.65	1679.73	1665.97	1677.74	1668.29	1671.14	1671.01	1677.67	1650.39	1640.73	1645.18	1644.83	1667.76	1664.34	1666.98	1667.58	1672.07	1673.59	1674.13	1673.75	1675.48	1644.41	1660.38	1668.76	1672.25	1670.14	1672.31	1673.57	1674.18	1664.82	1682.58	1672.03	1643.27	1645.95	1661.55	1662.11	1674.89	1674.43	1670.71	1674.57	1674.7	1681.04	1663.17	1667.86
368.584991	1648.19	1647.45	1653.71	1672.98	1675.31	1675.64	1679.38	1667.98	1678.02	1670.83	1668.75	1669.39	1675.03	1653.19	1642.16	1643.78	1645.76	1667.34	1663.68	1668.8	1666.57	1670.6	1674.3	1675.04	1673.03	1675.29	1642.24	1661.13	1664.87	1672.73	1672.57	1672.21	1673.26	1675.32	1665.73	1681.64	1672.65	1644.04	1646.09	1659.91	1661.69	1671.55	1674.76	1670.63	1675.07	1673.44	1676.63	1663.79	1668.71
369.079987	1650.68	1649.02	1651.89	1673.68	1676.15	1673.27	1679.87	1669.1	1675.83	1668.06	1670.05	1670.66	1676.14	1651.58	1642.15	1645.35	1645.86	1666.45	1666.2	1667.9	1667.53	1673.36	1672.56	1676.23	1675.11	1674.93	1644.23	1663.1	1665.64	1672.01	1670.48	1671.39	1675.47	1676.86	1665.55	1680.63	1673.69	1642.21	1647.13	1661.23	1665.14	1674.17	1673.76	1670.73	1675.36	1674.44	1678.98	1662.64	1667.51
369.575012	1650.96	1648.55	1652.87	1673.49	1675.44	1673.77	1680.22	1667.83	1676.52	1668.2	1672.32	1672.29	1676.15	1652.15	1642.46	1646.58	1643.94	1665.04	1663.45	1667.44	1668.61	1670.65	1671.96	1674.08	1674.8	1676.13	1643.28	1661.17	1665.66	1670.29	1670.8	1669.21	1673.74	1675.37	1666.52	1678.21	1672.17	1643.82	1646.95	1659.16	1663.83	1672.25	1672.88	1670.56	1674.5	1673.91	1676.74	1664.6	1665.59
370.071014	1648.21	1647.56	1651.54	1672.34	1676.8	1671.5	1677.77	1665.95	1674.83	1668.33	1670.95	1669.73	1676.37	1650.03	1641.29	1644.26	1646.24	1667.09	1664.92	1663.94	1666.4	1670.9	1671	1672.77	1672.1	1673.7	1644.07	1660.97	1664.91	1672.15	1669.8	1669.75	1672	1674.43	1663.34	1681.39	1670.45	1641.97	1645.09	1661.12	1662.56	1670.47	1672.58	1667.93	1673.05	1673.64	1679.09	1662.13	1667.23
370.566010	1647.03	1647.39	1651.55	1671.77	1674.01	1671.01	1676.11	1668.25	1674.16	1667.96	1671.24	1670.66	1674.91	1649.65	1640.04	1644.79	1644.53	1666.06	1664.75	1666.51	1667.18	1672.47	1672	1673.93	1675.31	1672.78	1642.62	1659.33	1664.16	1670.23	1670.44	1667.61	1673.65	1673.79	1663.96	1674.5	1671.42	1645.38	1648.13	1660.61	1662.45	1671.41	1672.91	1668.44	1673.1	1673.03	1676.95	1662.83	1666.71
371.061005	1648.1	1646.61	1653.5	1673.93	1674.83	1672.42	1677.37	1666.36	1674.63	1666.48	1670.3	1668.87	1675.65	1650	1641.23	1643.03	1643.9	1668.59	1664.04	1665.41	1663.1	1669.37	1672.95	1671.85	1672.98	1674.58	1643.08	1657.73	1663.63	1670.39	1670.86	1670.72	1675.01	1677	1665.97	1678.03	1668.76	1640.89	1646.46	1660.35	1662.37	1671.5	1672.98	1667.61	1673.4	1673.34	1675.32	1660.54	1664.83
371.556000	1648.44	1646.79	1650.75	1672.64	1674.29	1672.92	1678.02	1666.02	1671.68	1666.94	1670.07	1669.13	1676.11	1651.05	1639.97	1643	1643.46	1664.76	1661.34	1665.59	1663.63	1671.27	1669.95	1670.7	1672.6	1670.84	1641.66	1660.72	1664.49	1670.76	1669.07	1668.03	1671.55	1674.62	1663.32	1677.86	1670.69	1642.58	1646.64	1659.55	1660	1670.26	1673.12	1667.17	1673.19	1672.4	1674.44	1663.65	1666.34
372.050995	1648.2	1647.55	1653.99	1673.04	1672.55	1671.18	1677.72	1665.67	1675.96	1666.23	1669.11	1669.98	1674.65	1650.81	1641.14	1643.18	1643.25	1664.43	1665.3	1666.04	1666.75	1668.66	1671.4	1671.58	1669.65	1672.05	1641.77	1659.29	1666.29	1670.46	1667.77	1668.03	1673.88	1672.59	1664.03	1679.07	1671.94	1642.8	1647.97	1660.2	1660.99	1671.12	1673.08	1667.45	1673.31	1672.12	1675.32	1663.26	1668.07
372.546997	1648.1	1647.15	1650.47	1672.59	1674.6	1672.65	1676.22	1665.02	1673.29	1666.54	1671.27	1669.24	1674.66	1650.66	1639.36	1642.53	1644.81	1664.5	1665.05	1666.1	1666.26	1668.91	1671.96	1675.02	1672.15	1673.14	1642.07	1660.96	1663.91	1668.44	1669.82	1670.24	1672.03	1673.07	1663.84	1678.47	1669.86	1643.14	1646.43	1658.91	1661.78	1670.91	1673.05	1668.22	1672.16	1674.94	1678.39	1662.5	1666.51
373.041992	1644.83	1646.7	1650.55	1669.55	1674.61	1673.55	1677.99	1666.67	1672.34	1665.32	1668.83	1668.84	1674.42	1648.85	1641.31	1644.15	1644	1665.01	1661.7	1665.63	1666.1	1669.77	1670.74	1670.93	1671.9	1672.27	1643.27	1658.42	1663.92	1670.54	1667.71	1668.68	1671.57	1675.13	1663.78	1677.6	1667.22	1642.01	1645.98	1659.88	1659.19	1669	1671.36	1668.6	1672.91	1672.26	1676.04	1660.18	1664.34
373.536987	1647.92	1645.29	1650.13	1672.18	1673.21	1670.75	1677.04	1666.53	1674.65	1664.56	1669.86	1667.86	1670.62	1650.95	1640.46	1642.55	1643.57	1665.81	1661.54	1664.18	1664.12	1669.53	1669.67	1671.71	1670.65	1671.45	1644.09	1660.05	1663.37	1668.31	1669.76	1667.69	1673.46	1672.67	1664.05	1676.04	1670	1643.35	1646.21	1657.58	1660.83	1670.32	1671.63	1666.24	1673.83	1670.39	1674.06	1660.69	1664.9
374.032013	1647.35	1649.44	1652.09	1670.55	1672.87	1669.82	1675.97	1667.84	1672.66	1666.08	1670.32	1670.2	1675.78	1650.46	1640.74	1643.1	1644.03	1664.6	1662.68	1664.9	1666.46	1666.56	1671.33	1671.83	1672.12	1670.37	1642.1	1657.81	1664.38	1669.52	1667.54	1667.06	1669.93	1672.01	1661.8	1677.14	1669.98	1642.75	1647.62	1658.97	1662.57	1669.66	1670.15	1669.21	1673.64	1670.41	1674.02	1662.65	1665.02
374.527008	1647.53	1647.41	1652.12	1671.52	1673.1	1670.86	1675.43	1667.32	1671.59	1666.16	1669.42	1668.26	1675.32	1649.53	1641.13	1640.71	1645.3	1663.14	1664.14	1666.21	1665.32	1670.87	1670.57	1672.88	1672.78	1672.75	1642.2	1657.91	1661.7	1668.35	1665.28	1668.19	1670.46	1674.97	1662.8	1677.26	1669.46	1641.72	1643.62	1659.05	1660.64	1671.64	1670.07	1669.27	1671.85	1671.44	1674.36	1663.65	1665.1
375.023010	1648.9	1647.43	1650.85	1672.27	1672.69	1671.23	1676.85	1663.35	1673.21	1667.02	1668.57	1666.79	1674.41	1649.44	1639.98	1642.37	1642.53	1661.73	1662.81	1665.76	1663.97	1668.48	1672.3	1672.44	1670.79	1671.37	1642.23	1658.89	1663.64	1670.11	1668.87	1666.88	1670.97	1672.27	1661.97	1676.35	1669.29	1640.41	1645.88	1657.33	1662.44	1669.94	1670.09	1665.54	1671.73	1671.2	1675.5	1660.29	1665.55
375.518005	1646.25	1645.59	1652.38	1671.02	1672.29	1668.89	1677.27	1664.55	1672.81	1668.25	1667.65	1667.4	1673.57	1646.64	1639.94	1644.26	1644.86	1661.98	1663.17	1664.75	1663.59	1669.63	1671.69	1667.92	1672.8	1673.12	1643.91	1657.97	1664.55	1667.56	1668.85	1667.42	1670.99	1672.01	1665.36	1677.74	1670.23	1641.13	1647.21	1657.68	1661.94	1669.25	1672.09	1666.99	1671.95	1670.16	1675.22	1662.12	1663.15
376.013000	1647	1645.34	1651.24	1670.06	1675.57	1670.29	1676.65	1664.79	1672.44	1664.96	1668.25	1666.92	1673.45	1650.89	1639.01	1642.76	1643.49	1662.24	1663.8	1664.12	1665.26	1667.14	1670.38	1673.52	1670.36	1670.4	1642	1659.42	1662.37	1667.45	1666.86	1668.71	1669.66	1671.46	1662.32	1677.17	1666.83	1639.86	1644.42	1657.76	1659.15	1669.28	1670.55	1667.21	1671.32	1668.72	1674	1662	1662.19
376.507996	1648.56	1645.22	1651.35	1669.52	1674.72	1670.72	1674.44	1663.69	1671.15	1665.38	1667.95	1667.97	1671.71	1650.72	1640.41	1644.05	1643.94	1661.15	1660.93	1663.83	1663.06	1668.31	1671.5	1669.83	1672.02	1670.41	1641.87	1658.41	1662.5	1666.04	1669.13	1668.66	1669.03	1672.2	1661.08	1677.69	1669.45	1643.33	1643.6	1657.45	1659.61	1669.16	1672.3	1664.59	1669.8	1670.91	1675.5	1658.89	1666.58
377.003998	1646.7	1646.5	1650.24	1669.5	1673.38	1670.28	1676.77	1665.77	1671.57	1667.24	1669.38	1666.32	1672.59	1649.03	1641.01	1643.76	1642.12	1661.45	1662.09	1665.04	1663.99	1668.28	1671.17	1670.26	1671.25	1670.17	1641.13	1658.93	1661.92	1668.69	1665.06	1664.78	1669.89	1670.13	1660.41	1675.44	1666.62	1642.35	1645.64	1656.63	1659.88	1669.41	1668.71	1666.54	1670.23	1667.63	1672.47	1658.88	1662.01
377.498993	1647.01	1645.34	1651	1669.26	1672.01	1668.68	1674.9	1663.76	1670.39	1664.67	1667.72	1666.76	1672.69	1647.39	1639.83	1643.22	1644.22	1664.17	1661.5	1664.09	1662.99	1664.74	1669.33	1669.48	1670.03	1669.91	1642.6	1658.59	1661.68	1669.54	1669.13	1665.67	1669.04	1670.99	1662.27	1674.99	1666.42	1641.45	1646.17	1658.44	1658.02	1668.33	1670.16	1666.23	1671.23	1670.01	1676.15	1658.62	1663.89
377.993988	1646.41	1648.13	1650.08	1669.86	1673.96	1668.31	1675.55	1666.79	1671.39	1665.78	1668.25	1667.91	1673.14	1650.85	1640.09	1643.06	1644	1662.79	1661.95	1664.7	1664.57	1668.1	1669.23	1670.75	1669.52	1671.91	1641.23	1657.87	1662.22	1668.1	1667.42	1665.47	1670.66	1672	1665.02	1677.16	1666.31	1641.72	1647.1	1658.36	1658.66	1668.18	1670.45	1668.61	1670.58	1671.73	1672.04	1660.04	1662.16
378.489014	1645.86	1646.57	1651.9	1670.36	1672.32	1666.75	1675.4	1664.93	1671.56	1665.98	1668.55	1667.16	1671.8	1648.01	1640.28	1643.46	1642.75	1663.95	1662.39	1662.02	1664.03	1667.18	1668.62	1668.62	1671.18	1670.95	1641.3	1655.52	1662.2	1666.27	1664.4	1666.01	1669.98	1670.75	1660.97	1676.6	1667.55	1643.21	1645.65	1657.66	1657.42	1669.36	1670.13	1666.66	1671.23	1668.85	1674.63	1659.24	1662.97
378.984009	1645.5	1646.35	1650.81	1670.36	1671.22	1668.55	1675.1	1663.64	1672.53	1665.02	1667.31	1668.15	1673.12	1649	1638.86	1640.84	1644.99	1663.42	1661	1663.67	1664.23	1666.08	1669.21	1671.77	1670.52	1668.86	1640.3	1656.31	1660.68	1667.1	1667.25	1665.48	1668.41	1671.85	1661.4	1673.7	1666.92	1641.96	1645.56	1657.02	1658.43	1669.55	1670.71	1666.59	1670.03	1669.56	1671.98	1660.54	1663.02
379.480011	1648.6	1644.62	1648.38	1667.32	1670.5	1668.51	1673.88	1665.7	1672.39	1665.15	1668.66	1665.91	1673.04	1648.82	1638.56	1643.15	1642.49	1662.34	1660.7	1662.4	1663.47	1667.38	1668.97	1671.7	1670.12	1670.49	1640.56	1657.56	1661.52	1666.75	1666.31	1665.42	1668.98	1671.67	1662.92	1674.84	1667.69	1641.36	1644.85	1656.25	1657.27	1668.18	1669.94	1667.44	1668.77	1667.37	1669.85	1658.96	1661.66
379.975006	1647.98	1645.68	1649.85	1670.97	1672.3	1665.33	1673.46	1664.88	1672.64	1663.89	1666.86	1666.4	1671.37	1649.92	1640.53	1641.55	1642.03	1663.84	1660.28	1663	1664.44	1666.71	1670.72	1669.47	1671.7	1669.69	1641.68	1657.64	1662.34	1669.1	1668.6	1667.29	1668.77	1672.29	1663.01	1673.79	1667.14	1638.55	1643.44	1656.17	1657.41	1666.27	1669.05	1664.46	1668.45	1667.9	1672.64	1656.71	1660.79
380.470001	1647.5	1646.73	1650.45	1668.97	1671.91	1667.48	1675.97	1665.37	1670.57	1664.55	1665.93	1665.96	1673.16	1647.43	1640.06	1644.91	1641.62	1662.69	1660.33	1663.12	1660.05	1667.05	1667.74	1667.93	1669.84	1669.17	1641.57	1653.89	1662.56	1667.18	1666.59	1667.35	1667.8	1669.54	1662.25	1675.03	1667.21	1640.45	1643.92	1655.65	1658.67	1669.23	1669.7	1664.93	1671.04	1670.18	1672.75	1656.31	1662.76
380.964996	1647.84	1645.97	1651	1669.25	1672.12	1666.28	1674.41	1664.7	1670.36	1663.28	1668.18	1666.42	1670.89	1649.76	1639.22	1641.72	1644.12	1662.01	1659.47	1663.16	1662.28	1667.16	1669.44	1669.78	1670.08	1668.7	1643.22	1654.05	1662	1667.22	1664.68	1665.01	1669.26	1671.6	1663.44	1674.27	1667.29	1639.54	1642.89	1655.37	1654.94	1667.09	1670.5	1661.81	1669.63	1667.64	1672.9	1656.9	1661.84
381.459991	1646.7	1648.71	1647.83	1669.52	1671.91	1668.22	1672.86	1664.95	1669.66	1663.49	1665.78	1665.74	1672.75	1651.4	1640.34	1641.74	1644.15	1660.34	1661.91	1661.69	1661.28	1668.77	1669.77	1668.81	1668.81	1669.43	1643.06	1655.04	1661.81	1666.53	1667.09	1666.81	1669.61	1669.1	1662.12	1675.83	1666.96	1638.74	1644.07	1656.35	1658.62	1668.57	1669.55	1665.28	1668.84	1667.26	1673	1657.32	1661.85
381.955994	1646.88	1647.23	1649.38	1669.59	1674.58	1667.87	1674.2	1664.42	1667.72	1665.07	1665.56	1666.32	1671.51	1650.32	1641.23	1640.87	1642	1661.48	1661.59	1662.62	1662.36	1665.35	1667.67	1667.82	1670.52	1668.75	1640.89	1654.02	1661.49	1666.02	1666.85	1665.87	1667.42	1670	1662.87	1673.32	1665.93	1638.98	1644.15	1655	1658.53	1667.96	1669.47	1664.83	1668.23	1666.94	1672.87	1657.84	1663.24
382.450989	1646.6	1644.91	1649.67	1667.3	1669.87	1667.33	1672.2	1664.25	1670.7	1664.53	1665.5	1664.89	1671.27	1648.32	1639.35	1641.87	1642.14	1659.98	1658.71	1661.21	1661.34	1664.57	1666.56	1667.67	1666.21	1668.09	1641.63	1654.76	1658.73	1665.03	1667.11	1663.26	1668.01	1668.22	1658.67	1674.72	1666.41	1640.98	1643.68	1654.26	1656.75	1666.5	1668.87	1666.01	1666.42	1668.34	1673.18	1655.84	1660.84
382.946014	1646.19	1646.53	1649.8	1670.63	1671.69	1666.13	1672.93	1663.78	1670.89	1664.22	1665.08	1664.53	1670.68	1649.39	1637.28	1641.01	1641.52	1662.71	1660.93	1662.24	1661.2	1664.23	1666.94	1667.85	1666.6	1668.32	1641	1654.28	1662.05	1666.14	1666.04	1663.69	1668.54	1668.99	1661.57	1674.27	1668.12	1641.26	1643.45	1656.61	1656.69	1669.39	1670.49	1664.15	1667.48	1668.45	1673.61	1656.99	1660.53
383.441010	1647.8	1645.27	1648.35	1668.4	1670.28	1665.6	1671.39	1662.33	1667.64	1662.64	1666.4	1664.26	1671.25	1648.93	1637.84	1642.82	1644.32	1661.2	1657.18	1660.9	1661.68	1665.75	1665.5	1668.65	1668.36	1667.98	1642.69	1652.62	1661.09	1667.17	1665.94	1664.89	1667.01	1669.6	1659.6	1673.76	1666.42	1640.68	1643.49	1653.32	1657.55	1667.73	1669.58	1661.29	1667.69	1666.89	1670.7	1657.15	1661.43
383.936005	1645.98	1644.82	1648.32	1667.36	1671.09	1668	1674.96	1662.23	1668.44	1663.7	1667.46	1666.33	1670.15	1650.58	1641.42	1643.14	1641.11	1661.45	1658.2	1662.24	1660.16	1664.73	1667.32	1667.54	1668.32	1667.81	1640.79	1655.34	1661.96	1665.51	1665.68	1663.46	1667.63	1668.07	1660.34	1672.17	1665.28	1640.94	1645.08	1654.59	1658.07	1666.85	1669.58	1663.65	1667.85	1666.99	1673.57	1657.79	1662.34
384.432007	1646.94	1646.44	1649.18	1666.18	1671.27	1667.48	1672.9	1661.83	1669.33	1662.85	1665.35	1663.18	1671.07	1650.5	1639.11	1642.57	1641.71	1663.3	1656.53	1662.19	1659.82	1665.23	1666.17	1665.67	1666.94	1668.98	1642.65	1652.8	1661.61	1662.54	1664.87	1664.65	1668.2	1668.47	1660.94	1671.69	1664.66	1642.84	1644.15	1652.92	1655.44	1667.46	1669.84	1662.32	1668.22	1665.28	1671.7	1656.58	1660.97
384.927002	1646.29	1647.35	1648.86	1666.24	1668.01	1668.5	1672.01	1664.28	1669.05	1663.45	1665.36	1664.03	1673.62	1648.63	1638.49	1641.75	1641.61	1660.14	1656.27	1662.47	1661.71	1664.66	1666.06	1667.02	1668.35	1667.24	1641.33	1655.44	1661.24	1664.53	1667.24	1662.68	1665.85	1667.6	1660.53	1672.62	1665.33	1642.18	1642.51	1653.76	1657.73	1667.53	1670.07	1661.12	1667.68	1667.36	1670.75	1656.4	1661.51
385.421997	1647.19	1646.93	1649.49	1665.96	1670.67	1664.58	1671.92	1662.45	1667.89	1664.37	1664.32	1665.25	1670.1	1647.79	1639.71	1642.18	1643.53	1661.07	1659.12	1661.51	1660.96	1665.82	1668.98	1664.35	1668.43	1667.7	1640.82	1654.97	1660.43	1665.17	1664.41	1662.48	1667.23	1669.08	1661.35	1672.65	1662.56	1637.81	1643.9	1654.19	1656.12	1665.43	1669.73	1662.46	1666.29	1665.34	1671.96	1656.91	1658.84
385.916992	1647.53	1644.87	1649.86	1667.04	1670.95	1666.7	1672.39	1663.89	1669.82	1661.37	1666.58	1664.58	1671.55	1648.64	1642.17	1640.74	1644.16	1661.79	1656.24	1660.71	1659.8	1662.88	1666.97	1667.3	1668.44	1670.16	1639.16	1657.46	1662.47	1664.61	1664.11	1663.65	1666.32	1668.36	1661.06	1674.14	1667.28	1639	1643.61	1653.11	1659.02	1665.23	1669.02	1660.61	1667.8	1665.95	1672	1657.03	1663.55
386.411987	1644.95	1646.96	1648.81	1666.27	1669.02	1667.2	1672.39	1663.46	1669.16	1662.9	1664.75	1666.53	1671.2	1649.26	1640.6	1642.57	1641.84	1659.38	1659	1661.95	1660.04	1662.34	1667.74	1665.14	1666.96	1666.17	1640.85	1654.13	1658.24	1664.58	1664.28	1665.22	1669	1667.95	1661.95	1671.12	1663.26	1641.4	1642.46	1653.02	1657.45	1665.89	1670.51	1664.36	1668.38	1667.44	1668.11	1655.98	1660.66
386.907990	1647.93	1647.54	1647.36	1667.26	1670.63	1668.2	1671.6	1665.35	1670.76	1662.98	1663.52	1666.89	1670.71	1647.9	1639.34	1641.45	1642.32	1658.75	1657.41	1661.28	1657.24	1663.15	1666.37	1664.2	1667.38	1664.81	1641.1	1652.84	1660.1	1662.86	1663.24	1663.37	1665.84	1667.65	1659.18	1673.31	1665.09	1641.33	1642.72	1654.14	1656.62	1664.26	1667.45	1661.09	1666.84	1667.46	1671.12	1658	1660.84
387.403015	1647.9	1642.54	1647.42	1666.55	1668.98	1664.2	1671.57	1663.63	1669.82	1660.32	1665.55	1664.49	1669.53	1646.47	1638.46	1640.09	1642.74	1660.2	1655.41	1660.56	1659.3	1663.8	1668	1663.93	1668.02	1666.44	1639.04	1652.83	1659.1	1663.74	1664.26	1662.6	1664.93	1667.26	1658.28	1670.25	1664.37	1640.33	1640.3	1651.55	1656.44	1666.7	1667.3	1661.79	1664.82	1665.23	1670.04	1654.94	1658.96
387.898010	1646.48	1644.92	1648.8	1664.96	1669.53	1665.82	1670.19	1660.91	1667.71	1663.34	1664.59	1664.9	1668.02	1647.95	1637.8	1639.66	1640.75	1662.41	1657.21	1661.1	1660.14	1663.97	1666.35	1664.48	1666.9	1665.43	1641.51	1653.37	1658.38	1663.69	1664.25	1661.87	1665.04	1667.64	1660.36	1671.88	1662.6	1638.94	1641.9	1652.2	1655.99	1664.89	1667.64	1663.06	1668.46	1665	1671.18	1656.52	1659.77
388.393005	1644.27	1646.82	1649.07	1666.91	1668.73	1665.66	1672.1	1662.75	1667.63	1661.93	1663.42	1663.58	1671.99	1648.36	1639.27	1640.47	1643.26	1660.38	1655.31	1659.83	1659.94	1665.05	1667.4	1664.97	1665.87	1665.36	1637.33	1651.46	1658.99	1664.44	1663.81	1663.65	1665.34	1666.82	1659.49	1670.85	1662.8	1638.63	1641.52	1653.61	1656.04	1665.57	1669.11	1661.82	1665.91	1663.95	1670.54	1655.27	1657.66
388.889008	1646.82	1644.38	1647.19	1666.47	1670.82	1662.56	1671.87	1664.7	1665.08	1661.18	1664.36	1662.34	1670.53	1645.09	1637.83	1640.48	1641.26	1659.15	1656.39	1660.08	1659.21	1661.2	1665.71	1663.11	1665.25	1665.45	1640.45	1653.3	1656.79	1663.74	1662.61	1662.1	1666.46	1668.52	1658.4	1671.2	1664.94	1639.68	1644.08	1651.35	1654.43	1668.11	1666.73	1663.2	1664.26	1665.01	1672.08	1654.16	1658.68
389.384003	1644.89	1643.39	1647.93	1665.75	1665.5	1663.44	1671.46	1664.13	1666.23	1662.12	1665.2	1663.34	1669.38	1648.16	1637.07	1641.31	1641.71	1659.26	1656.49	1661.49	1655.78	1661.78	1665.88	1665.45	1666.16	1668.05	1641.21	1654.07	1659.92	1663.76	1664.45	1660.99	1665.14	1665.89	1656.92	1672.24	1663.58	1639.54	1641.34	1650.38	1655.58	1664.19	1669.01	1660.27	1665.77	1664.45	1672.91	1656.04	1659.77
389.878998	1645.81	1645.64	1647.16	1665.79	1670	1664.11	1672.37	1661.97	1666.53	1659.64	1664.54	1662.55	1668.84	1649.04	1639.64	1641.19	1640.72	1658.77	1658.28	1660.92	1658.45	1662.84	1665.12	1665.04	1665.36	1665.52	1641.39	1654.16	1659.2	1662.05	1661.03	1662.9	1666.14	1664.62	1658.03	1671.74	1662.04	1640.13	1644.57	1654.41	1655.67	1666.39	1670.35	1663.71	1665.95	1664.08	1669.16	1653.67	1657.6
390.373993	1646.96	1643.65	1647.8	1664.17	1666.19	1665.15	1668.96	1663.06	1667	1661.93	1662.22	1664.34	1668.76	1648.24	1640.98	1639.87	1639.84	1660.49	1656.9	1660.29	1657.46	1665.46	1665.86	1663.36	1665.21	1664.07	1641.63	1653.91	1658.17	1666.2	1663.58	1661.75	1660.9	1667.75	1658.05	1669.74	1664.52	1639.89	1641.5	1652	1655.12	1664.78	1666.67	1662.03	1665	1665.63	1666.74	1653.21	1657.24
390.868988	1647.02	1644.56	1648.87	1664.73	1670.17	1663.61	1669.89	1662.72	1669	1661.45	1664.74	1662.61	1668.78	1648.83	1638.84	1638.85	1640.69	1658.15	1657.73	1659.95	1659.05	1664.54	1665.4	1665.67	1664.67	1666.27	1638.81	1651.73	1657.39	1663.37	1662.68	1664.21	1665.9	1666.66	1657.79	1668.8	1662.48	1636.25	1643.87	1653.51	1655.09	1665.44	1667.36	1660.97	1665.04	1664.28	1670.35	1655.07	1659.18
391.364990	1644.73	1647.17	1647.7	1665.64	1670.9	1664.04	1668.26	1662.05	1666.6	1661.17	1662.58	1662.89	1667.66	1648.17	1638.02	1640.5	1640.51	1657.93	1655.55	1661.23	1659.14	1662.08	1667.8	1665.83	1666.02	1664.6	1639.3	1651.31	1656.76	1662.49	1664.53	1662.7	1663.95	1666.8	1657.18	1669.56	1663.8	1639.05	1642.82	1652.67	1655.39	1665.21	1666.86	1660.28	1666.78	1663.57	1668.16	1652.54	1659.45
391.859985	1645.08	1644.71	1647.95	1664.18	1667.66	1663.34	1669.31	1662.09	1667.43	1660.24	1662.53	1662.94	1667.15	1648.32	1636.66	1639.39	1639.7	1657.97	1658	1661.13	1659.08	1662.6	1664.8	1664.96	1665.77	1664.99	1640.13	1652.62	1655.66	1662.89	1663.74	1660.28	1662.98	1666.48	1657.44	1669.62	1664.4	1640.24	1640.65	1650.98	1656.48	1664.15	1667.7	1662.37	1665.23	1665.33	1667.29	1654	1656.83
392.355011	1645.27	1643.39	1648.06	1667.02	1667.87	1665.08	1673.14	1662.64	1668.22	1662.24	1661.82	1664.51	1669.73	1648.69	1637.73	1639.5	1640.14	1659.05	1655.04	1660.46	1659.3	1663.24	1667.11	1663.1	1666.54	1666.02	1639.82	1650.72	1657.74	1662.05	1662.55	1659.63	1664.15	1666.7	1659.31	1671.44	1662.98	1638.39	1641.39	1651.65	1654.03	1664.95	1668.14	1662.15	1666.11	1665.54	1670.5	1654.52	1659.12
392.850006	1644.35	1644.5	1648.95	1666.21	1668.92	1664.52	1673.06	1660.94	1666.95	1660.27	1664.04	1662.54	1666.93	1648.4	1638.87	1640.34	1640.88	1658.99	1655.59	1660.93	1655.14	1662.98	1666.12	1664.25	1663.41	1663.98	1640.13	1653.63	1657.02	1662.67	1663.56	1661.28	1664.79	1666.68	1657.83	1671.46	1661.61	1639.04	1640.27	1651.73	1654.63	1664.61	1668.57	1662.57	1668.2	1664.13	1669.45	1653.19	1659.26
393.345001	1643.68	1643.3	1647.99	1664.42	1666.9	1661.84	1667.77	1662.15	1666.74	1662.26	1664.7	1665.14	1669.16	1651.51	1640.51	1640.24	1640.35	1660.14	1656.69	1660.17	1658.61	1662.1	1667.93	1664.1	1667.38	1666.48	1639.16	1652.63	1657.35	1663.9	1662.95	1662.25	1665.35	1667.1	1656.27	1670.47	1662.3	1638.04	1642.07	1653.29	1653.43	1665.01	1666.97	1661.46	1664.64	1661.47	1668.79	1651.57	1657.28
393.841003	1645.55	1644.54	1647.93	1664.69	1668.57	1662.62	1669.19	1661.02	1667.67	1660.24	1662.79	1664.37	1669.05	1648.8	1637.73	1639.99	1640.03	1657.68	1655.66	1656.99	1657.86	1661.61	1663.65	1663.76	1665.33	1664.45	1640.29	1652.46	1658.55	1660.4	1664.21	1658.81	1663.09	1665.18	1654.99	1666.79	1662.59	1637.06	1639.91	1648.92	1654.57	1664.55	1666.62	1659.58	1663.97	1664.32	1668.07	1655.22	1658.44
394.335999	1645.08	1644.45	1646.12	1664.18	1667.5	1663.44	1669.88	1663	1666.9	1659.9	1661.28	1660.89	1668.88	1646.05	1638.78	1641.48	1640.46	1656.96	1656.95	1658.1	1656.63	1661.65	1661.72	1663.94	1663.15	1664.16	1640.54	1650.61	1658.35	1661.72	1661.94	1662.03	1663.79	1665.4	1657.82	1669.47	1659.59	1638.17	1643.06	1653.77	1655.39	1664.02	1667.91	1660.35	1664.8	1664.65	1669.11	1653.54	1659.12
394.830994	1645.4	1643.12	1646.16	1663.35	1667.94	1661.21	1667.59	1660.32	1665.57	1658.19	1661.69	1661.64	1668.18	1646.29	1636.81	1638.08	1641.11	1656.96	1656.93	1657.47	1656.4	1662.54	1660.57	1664.54	1663.74	1666.03	1639.37	1652.38	1656.55	1662.07	1661.79	1660.62	1663.32	1664.09	1656.61	1670.87	1663.12	1638.43	1641.69	1652.22	1655.4	1665.05	1665.45	1660.57	1663.74	1663.51	1667.5	1654.33	1657.95
395.325989	1644.18	1644.27	1646.55	1664.54	1667.09	1662.99	1671.13	1663.72	1668.62	1662.02	1662.05	1660.23	1666.08	1647.15	1637.84	1641.67	1641.81	1660.45	1654.34	1658.42	1655.28	1661.19	1664.63	1663.32	1664.3	1664.79	1639.13	1653.58	1658.8	1661.92	1661.88	1660.37	1664.06	1666.71	1658.15	1667.22	1661.18	1637.35	1640.81	1652.65	1653	1664.14	1665.54	1659.99	1665.5	1663.12	1666.1	1652.65	1657.49
395.821014	1644.66	1643.89	1647.69	1663.7	1668.54	1660.39	1670.07	1660.96	1667.99	1659.55	1664.09	1660.69	1669.4	1645.12	1635.81	1639.17	1638.45	1659.52	1654.96	1658.29	1659.51	1661.92	1664.03	1664.26	1664.27	1662.83	1640.12	1651.23	1656.7	1660.42	1661.91	1659.18	1664.14	1666.03	1656.38	1671.73	1662.75	1636.85	1639.6	1650.97	1655.24	1664.01	1664.65	1657.9	1662.79	1663.32	1669.67	1652.93	1657.89
396.316986	1645.23	1645.49	1647.82	1664.5	1666.44	1663.06	1670.26	1660.22	1667.88	1660.3	1662.05	1660.29	1667.96	1646.88	1637.95	1638.68	1639.53	1658.12	1655.34	1658.52	1657.96	1661.99	1664.94	1662.95	1663.25	1664.96	1639.9	1652.42	1656.97	1660.79	1661.23	1661.16	1663.29	1664.08	1658.23	1670.42	1662.97	1638.22	1643.74	1653.16	1655.44	1662.8	1664.89	1662.51	1662.03	1661.41	1668.91	1652.79	1655.32
396.812012	1645.49	1646.64	1646.84	1663.51	1667.89	1664.34	1667.61	1660.79	1666.28	1658.66	1661.46	1661.92	1666.98	1649.54	1639.02	1639.67	1640.93	1659.73	1655.49	1656.71	1657.74	1662.7	1663.79	1663.62	1664.1	1664.15	1640.48	1651.5	1654.88	1660.29	1663.18	1659.67	1662.18	1665.18	1657.45	1667.9	1661	1638.62	1640.49	1652.35	1653.6	1662.42	1667.38	1659.57	1663.91	1663.39	1669.31	1651.15	1656.01
397.307007	1643.47	1642.2	1646.85	1663.12	1667.93	1663.83	1668.4	1658.93	1666.27	1660.25	1660.38	1660.54	1667.37	1648.48	1637.59	1639.18	1640.32	1656.45	1653.3	1658.02	1656.91	1661.68	1664.73	1662.4	1664.44	1662.09	1639.11	1650.55	1656.42	1662.02	1659.14	1660.26	1663.07	1665.75	1654.88	1668.99	1660.33	1636.84	1642.94	1651.6	1653.06	1662.15	1665.43	1660.17	1663.85	1661.53	1667.79	1652.37	1655.27
397.802002	1646.03	1645.33	1645.53	1662.96	1666.06	1662.42	1669.5	1659.03	1663.78	1659.02	1661.42	1659.76	1665.43	1647.33	1639.14	1639.84	1640.02	1658.79	1654.66	1658.98	1655.86	1662.09	1663.7	1663.49	1664.57	1663.84	1638.81	1650.24	1658.42	1660.92	1659.92	1661.7	1660.2	1665.23	1655.32	1669.38	1663.18	1636.94	1641.73	1650.91	1651.89	1664.13	1665.68	1660.15	1662.24	1662.45	1667	1654.58	1655.58
398.296997	1645.17	1642.64	1646.63	1663.61	1664.93	1660.43	1668.42	1660.65	1664.05	1659.86	1661.62	1661.71	1667.04	1647.74	1637.13	1640.05	1642.17	1657	1653.44	1658.31	1660.18	1660.96	1662.92	1663.15	1663.12	1666.79	1639.05	1650.76	1655.48	1660.49	1663.16	1659.61	1663.77	1666.7	1655.85	1668.01	1662.41	1638.03	1639.87	1647.86	1653.25	1663.64	1664.62	1657.88	1663.95	1661.78	1666.66	1653.47	1655.71
398.792999	1644.19	1643.39	1646.06	1664.3	1668.09	1662.72	1668.87	1661.38	1664.21	1659.84	1662.56	1661.82	1668.75	1646.47	1639.02	1640.8	1639.98	1656.23	1654.32	1658.31	1655.04	1661.8	1664.3	1660.82	1662.1	1662.97	1641.7	1649.82	1656.34	1662.13	1661.25	1659.26	1660.08	1662.41	1655.85	1668.4	1660.38	1637.64	1640.19	1652.13	1652.87	1661.8	1664.31	1656.91	1664.92	1664.91	1668.95	1652.35	1657.54
399.287994	1643.6	1643.05	1647.69	1663.34	1665.46	1661.96	1668.46	1660.43	1665.37	1661.22	1661.47	1660.75	1667	1646.8	1636.57	1637.6	1640.13	1656.85	1652.33	1657.17	1656.34	1661.02	1664.01	1659.76	1664.89	1662.95	1639.94	1650.66	1656.34	1660.4	1661.61	1660.06	1662.19	1663.1	1655.7	1667.5	1660.75	1635.81	1640.05	1650.09	1653.5	1663.7	1665.01	1657.79	1663.18	1663.03	1667.02	1651.29	1654.35
399.782990	1645.25	1642.17	1643.23	1665.6	1664.16	1661.79	1666.29	1660.49	1666.46	1659.49	1662.52	1661.96	1667.45	1648.81	1634.83	1639.99	1639.16	1656.48	1655.22	1657.9	1654.82	1658.5	1662.44	1661.28	1662.76	1662.31	1638.82	1648.85	1653.57	1660.91	1661.96	1657.99	1660.98	1665.99	1656.07	1667.48	1660.79	1639.81	1639.99	1650.51	1654.03	1662.06	1665.48	1660.6	1663.02	1661.87	1667.42	1651.88	1656.69
400.278015	1644.24	1642.7	1647.21	1664.61	1666.97	1661.55	1667.06	1658.31	1665.49	1657.49	1658.66	1660.1	1663.09	1647.29	1636.03	1639.58	1638.38	1657.43	1652.23	1656.42	1656.76	1662.11	1663.23	1661.51	1664.87	1663.52	1638.37	1652.06	1654.07	1659.26	1660.37	1658.63	1662.14	1663.47	1654.94	1668.6	1658.76	1638.89	1641.47	1651.41	1650.9	1662.85	1667.88	1657.78	1663.22	1663.23	1667.47	1655.31	1656.22
400.773010	1644.81	1642.15	1644.23	1663.75	1666.7	1661.33	1666.73	1660.28	1664.71	1661.08	1661.78	1660.83	1665.43	1646.85	1638.95	1638.22	1638.86	1656.67	1653.75	1657.71	1656.4	1660.66	1664.17	1662.76	1664.04	1663.73	1637.84	1648.8	1653.73	1657.72	1661.26	1656.98	1659.62	1663.22	1652.45	1666.05	1660.35	1638.14	1637.55	1649.7	1652.87	1661.56	1663	1658.64	1662.8	1662.05	1665.64	1650.9	1656.71
401.269012	1645.01	1642.53	1648.29	1663.8	1664.81	1659.4	1668.14	1660.55	1665.17	1658.78	1660.15	1662.81	1666.38	1646.97	1637.91	1637.08	1640.01	1656.53	1654.95	1657.3	1656.4	1661.05	1662.89	1660.79	1663.92	1663.25	1639.13	1649.03	1657.03	1659.75	1658.86	1658.67	1661.62	1663.5	1654.29	1668.86	1660.92	1635.77	1640.32	1651.55	1651.65	1662.62	1666.37	1659.85	1663.91	1662	1667.56	1651.34	1656.44
401.764008	1644.78	1641.45	1644.96	1664.54	1665.67	1663.68	1668.7	1660.91	1666.2	1658.36	1659.02	1661.21	1664.93	1647.76	1637.47	1637.82	1640.62	1656.47	1654.68	1656.66	1658.49	1662.14	1663.75	1660.3	1663.1	1662.58	1638.3	1649.5	1656.31	1659.36	1660.64	1659.12	1660	1663.88	1654.65	1666.22	1660.88	1637.88	1640.62	1648.53	1653.03	1662.13	1665.71	1657.75	1662.71	1664.71	1668.06	1650.59	1657.21
402.259003	1643.3	1644.08	1644.69	1661.58	1666.29	1660.56	1666.23	1660.5	1664.58	1656.38	1660.36	1659.04	1664.26	1647.9	1635.18	1638.36	1638.29	1656.36	1654.14	1655.68	1656.07	1660.49	1662.39	1660.41	1662.11	1662.26	1636.96	1649.06	1654.07	1658.67	1658.02	1659.31	1661.72	1664.48	1654.03	1666.39	1660.03	1635.89	1640.7	1651.48	1652.41	1662.08	1665.91	1658.72	1662.55	1661.15	1667.21	1652.1	1654.86
402.753998	1642.76	1643.51	1646.31	1661.6	1667.65	1661.18	1667.55	1660.72	1661.56	1658.5	1660.05	1660.33	1665.93	1648.23	1638.65	1637.97	1640.68	1656.13	1654.54	1659.32	1656.41	1659.69	1664.13	1661.08	1662.48	1662	1637.31	1648.51	1653.3	1658.27	1658.89	1657.02	1661.04	1663.11	1655.16	1666.25	1659.71	1635.46	1639.95	1648.63	1653.13	1663.41	1663.22	1659.3	1663.36	1660.82	1666.39	1651.08	1653.51
403.248993	1644.49	1644.14	1646.29	1663.22	1666.72	1659.47	1666.54	1660.64	1664.75	1657.78	1661.5	1662.05	1668	1645.61	1638.09	1639.11	1638.12	1654.45	1654.46	1656.8	1656.8	1659.93	1663.37	1659.72	1662.48	1662.26	1637.05	1648.81	1655.95	1658.07	1658.87	1661.04	1661.93	1664.56	1654.54	1667.07	1657.66	1635.19	1637.53	1650.05	1651.18	1662.61	1663.79	1656.07	1662.95	1660.99	1666.46	1650.95	1654.31
403.744995	1644.93	1644.46	1646.14	1663.16	1665.99	1663.17	1668.06	1659.02	1664.99	1658.17	1661.1	1661.61	1667.37	1646.93	1636.77	1637.53	1640.62	1653.57	1655.1	1657.83	1657.79	1658.89	1662.74	1661.5	1662.97	1662.5	1639.63	1649.33	1655.22	1661.1	1662.01	1658.64	1662.61	1665.08	1654.56	1668.36	1660.54	1635.83	1638.76	1649.76	1653.58	1661.16	1664.52	1657.4	1663.48	1663.02	1664.91	1651.29	1655.43
404.239990	1643.7	1642.1	1645.38	1662.42	1663.87	1658.42	1667.37	1660.33	1663.54	1659.16	1658.95	1659.87	1665.9	1648.61	1636.61	1638.51	1639.35	1656.88	1653.45	1656.96	1656.39	1658.18	1661.89	1660.73	1663.57	1662.59	1639	1649.77	1654.37	1660.24	1660.72	1658.8	1661.43	1663.83	1654.19	1668.33	1659.05	1635.85	1637.92	1650.06	1650.63	1662.33	1664.26	1656.32	1662.82	1663.02	1666.7	1650.58	1654.86
404.734985	1645.39	1640.66	1645.33	1661.94	1664.19	1660.64	1665.68	1660.08	1664.05	1658.05	1661.12	1660.92	1665.97	1646.72	1636.89	1638.6	1638.64	1656.36	1652.6	1657.91	1655.83	1660.15	1663.16	1662.85	1662.34	1661.26	1639.21	1648.53	1654.7	1657.65	1660.3	1659.97	1661.6	1662.62	1656.12	1665.89	1659.56	1636.37	1640.81	1648.48	1651.28	1661.68	1665.74	1658.99	1662.73	1661.12	1664.39	1650.84	1655.08
405.230011	1642.54	1642.34	1646.32	1662.39	1666.32	1660.34	1665.8	1659.65	1662.68	1659.46	1660.12	1659.26	1666.27	1647.13	1637.23	1639.23	1640.09	1652.72	1654.14	1658.1	1654.03	1660.53	1661.56	1659.98	1660.63	1661.62	1638.78	1648.4	1655.78	1660.14	1661.21	1655.88	1659.14	1663.55	1654.33	1666.63	1660.28	1637.3	1640.32	1650.19	1651.08	1662.88	1665.32	1657.37	1662.27	1660.05	1666.89	1653.1	1655.76
405.726013	1644.83	1642.7	1644.24	1661.93	1665.9	1659.52	1667.94	1659.13	1662.54	1655.91	1660.23	1658.45	1664.33	1646.09	1635.72	1639.13	1638.35	1655.92	1652.35	1656.34	1656.22	1658.53	1662.37	1661.42	1662.37	1662.12	1638.12	1649.34	1654.02	1658.63	1659.45	1659.37	1659.32	1663.34	1652.61	1666.67	1662.45	1637.17	1640.77	1649.72	1649.78	1662.34	1666.97	1658.7	1663.34	1660.78	1668.3	1651.17	1654.76
406.221008	1644.71	1642.37	1645.12	1662.44	1666.49	1659.95	1667.15	1659.62	1665.57	1656.98	1660.77	1660.73	1665.57	1647.18	1636.26	1636.92	1641.33	1656.48	1650.84	1656	1653.58	1660.92	1661.28	1659.5	1662.36	1660.75	1638.81	1650.38	1654.34	1658.62	1659.41	1660.89	1662.52	1664.28	1652.75	1668.13	1658.02	1637.1	1639.3	1649.74	1652.78	1662.9	1663.96	1656.45	1661.68	1661.87	1666.5	1650	1653.76
406.716003	1645.3	1644.26	1644.58	1662.36	1665.74	1662.12	1667.41	1659.55	1663.55	1659.64	1660.24	1660.71	1667.76	1645.19	1636.59	1638.54	1638.05	1656.94	1654.7	1657.28	1653.89	1660.78	1661.87	1660.6	1662.45	1662.99	1635.86	1649.88	1654.53	1659	1658.04	1657.97	1662.17	1662.62	1654.7	1667.73	1660.27	1636.04	1640.52	1648.29	1650.98	1661.28	1665.43	1656.38	1661.68	1661.14	1666.26	1650.35	1652.49
407.210999	1644	1643.43	1643.75	1662.5	1666.82	1659.53	1666.34	1659.88	1663.87	1656.07	1660.54	1658.56	1665.94	1646.32	1636.65	1637.8	1637.61	1657	1651.95	1657.25	1654.86	1656.71	1661.38	1658.08	1662.86	1660.6	1638.96	1648.29	1654.71	1659.07	1660.51	1657.48	1657.95	1662.08	1653.25	1664.91	1662.17	1637.17	1639.54	1649.04	1650.67	1661.95	1664.29	1657.93	1662.17	1660.4	1662.57	1649.52	1655.85
407.705994	1644.93	1644.04	1644.85	1662.47	1664.31	1658.62	1668.15	1659.39	1662.53	1657.94	1659.19	1659.03	1666.28	1647.5	1634.87	1638.65	1639.2	1655.59	1652.05	1655.52	1655.13	1659.63	1661.22	1659.74	1662.17	1661.84	1636.68	1648.61	1655.11	1658.64	1660.05	1657.7	1663.19	1661.79	1652.73	1669.29	1658.71	1637.27	1639.75	1649.28	1650.46	1662.79	1664.36	1657.26	1662.33	1662.72	1667.37	1650.47	1656.06
408.201996	1646.58	1644.64	1645.04	1662.08	1667.06	1660.38	1668.08	1660.6	1662.09	1658.67	1660.32	1661.92	1665.28	1647.94	1636.77	1639.5	1638.95	1656.54	1653.74	1655.56	1656.72	1658.65	1663.33	1657.94	1661.25	1662.19	1637.52	1649.39	1655.37	1657.74	1660.55	1657.27	1659.38	1661.59	1655.05	1666.43	1658.16	1637.49	1638.67	1649.4	1649.43	1661.77	1664.15	1655.18	1661.84	1660.02	1665.29	1651.83	1655.74
408.696991	1645.38	1642.51	1644.36	1662.67	1665.58	1658.99	1666.42	1658.9	1661.99	1657.03	1659.53	1660.5	1664.93	1646.31	1637.14	1637.18	1637.22	1658.05	1653.89	1654.76	1654.55	1658.6	1661.77	1659.33	1663.64	1663.81	1638.35	1648.3	1652.81	1657.81	1661.16	1656.73	1659.03	1663.74	1653.89	1665.82	1658.99	1634.52	1638.46	1645.51	1650.33	1661.63	1664.77	1655.08	1662.63	1661.7	1665.63	1650.27	1653.52
409.191986	1644.67	1643.17	1644.92	1662.29	1664.31	1659.73	1664.71	1659.67	1661.67	1658.2	1659.11	1658.28	1663.77	1646.3	1635.61	1637.7	1637.7	1654.68	1650.89	1654.44	1655.63	1658.42	1661.33	1657.71	1659.97	1661.72	1637.08	1647.04	1655.07	1658.14	1659.36	1657.91	1661.93	1661.54	1655.03	1665.93	1661	1637.69	1638.69	1647.79	1649.09	1662.75	1664.46	1656.03	1661.39	1661.4	1665.28	1648.04	1657.13
409.687012	1643.88	1643.92	1645.06	1662.64	1662.35	1661.57	1666.89	1660.7	1663.34	1657.36	1658.94	1660.76	1664.39	1647.56	1635.88	1637.47	1639.19	1654.39	1654.05	1656.35	1655.14	1657.43	1662.7	1658.97	1664.55	1659.67	1639.21	1647.04	1654.42	1659	1660.3	1656.91	1659.88	1663.35	1652.48	1666.69	1660.08	1636.47	1641.05	1649.72	1650.1	1659.36	1665.59	1658.48	1661.45	1660.66	1664.76	1651.66	1653.4
410.182007	1643.8	1643.12	1645.79	1661.13	1662.81	1659.47	1665.8	1660.61	1663.55	1657.15	1659.15	1659.32	1666.54	1647.11	1637.09	1636.96	1639.79	1655.62	1652.97	1655.68	1656.09	1658.74	1660.2	1661.12	1662.46	1660.31	1640.19	1648.62	1653.71	1657.43	1658.96	1658.51	1659.8	1663	1653.06	1667.89	1661.02	1637.75	1639.85	1647.78	1651.88	1660.75	1667.02	1658.53	1660.57	1660.69	1665.58	1649.44	1655.46
410.678009	1643.64	1641.99	1644.82	1662.92	1663.77	1657.84	1666.87	1659.29	1661.72	1658.02	1659.23	1659.63	1666	1644.11	1636.35	1636.71	1636.75	1654.04	1651.99	1655.85	1656.41	1657.48	1660.44	1660.87	1659.48	1660.2	1637.6	1647.29	1652.72	1657.64	1659.25	1659.19	1659.19	1660.12	1652.91	1664.3	1659.65	1638.64	1638.66	1647.5	1651.25	1661.91	1663.92	1655.71	1661.53	1660.21	1665.06	1650.31	1652.56
411.173004	1644.66	1643.1	1644.85	1660.88	1663.08	1658.48	1665.54	1659.56	1663.49	1655.68	1658.87	1659.28	1664.95	1645.67	1635.63	1637.55	1638.29	1654.21	1651.84	1656.25	1654.17	1658.54	1659.71	1660.21	1657.38	1659.96	1638.14	1648.25	1652.43	1656.71	1658.78	1654.7	1656.7	1659.92	1650.87	1663.64	1658.6	1636.83	1637.17	1646.85	1650.71	1661.25	1663.71	1655	1660.38	1660.35	1664.27	1650.6	1652.53
411.667999	1642.34	1643.9	1643.29	1660.42	1662.88	1659.08	1665.25	1658.55	1659.15	1655.84	1658.81	1656.47	1664.02	1647.15	1633.98	1633.8	1636.18	1654.99	1652.05	1654.72	1653.32	1657.64	1658.8	1658.29	1660.65	1660.98	1634.85	1650.41	1650.86	1656.73	1657.75	1655.5	1658.97	1660.75	1652.27	1664.32	1659.98	1636.63	1639.04	1648.83	1650.89	1659.07	1663.14	1656.82	1659.79	1660.41	1665.09	1648.04	1654.46
412.162994	1642.9	1642.18	1643.22	1660.92	1662.21	1659.12	1664.46	1656.07	1662.27	1655.01	1658.04	1657.65	1663.31	1645.92	1636.24	1637.06	1636.72	1652.6	1652.01	1655.43	1652.16	1655.63	1659.62	1657.17	1660.22	1660.58	1636.55	1646.97	1653.68	1658.17	1658.18	1656.1	1658.81	1660.7	1652.45	1664.71	1657.81	1636.58	1637.47	1646.97	1650.53	1662.68	1664.54	1657.72	1659.33	1658.84	1665.15	1648.88	1652.94
412.657990	1643.26	1642.97	1643.62	1663.5	1663.73	1659.55	1663.66	1660.48	1660.42	1655.98	1659.81	1658.7	1663.27	1647.45	1636.56	1636.61	1638.31	1654.82	1651.55	1656	1654.61	1658.51	1660.32	1657.75	1660.81	1661.52	1636.46	1647.99	1651.92	1655.14	1658.01	1654.85	1660.21	1660.22	1653.3	1664.54	1657.58	1635.59	1639.89	1647.96	1649.45	1661.86	1663.95	1655.81	1658.47	1658.78	1661.42	1649.52	1651.71
413.153992	1645.14	1642.63	1642.89	1661.89	1664.17	1658.92	1663.43	1658.57	1660.39	1655.87	1658.77	1658.53	1664.8	1645.27	1636.96	1637.42	1639.59	1654.62	1651.89	1655.87	1653.79	1658.02	1661.05	1658.07	1661.52	1661.21	1637.3	1647.41	1653.52	1657.21	1658.04	1658.19	1659.48	1661.77	1652.45	1664.85	1658.01	1635.59	1636.63	1648.33	1649.7	1657.66	1665.38	1655.71	1658.72	1658.01	1664.49	1648.38	1652.48
413.648987	1643.95	1642.98	1643.62	1661.61	1664.61	1660.74	1664.54	1657.29	1661.29	1655.93	1657.85	1660.38	1663.45	1647.1	1634.66	1637.61	1637.69	1654.68	1649.96	1654.64	1653.44	1657.3	1661.12	1657.93	1659.22	1658.33	1637.71	1646.5	1654.17	1657.52	1657.76	1654.21	1657.22	1660.38	1651.1	1665.81	1657.85	1635.57	1639.52	1648.05	1649.73	1661.86	1664.64	1657.35	1660	1658.66	1663.19	1647.35	1651.93
414.144012	1644.4	1642.32	1643.26	1662.08	1663.56	1655.93	1663.66	1659.22	1661.28	1656.4	1658.38	1658.13	1662.96	1645.67	1637.01	1637.23	1638.09	1656.17	1652.2	1654.88	1655.93	1658.28	1661.83	1659.03	1659.69	1659.7	1638.49	1647.04	1652.67	1657.13	1659.89	1656.43	1656.07	1661.22	1650.71	1665.22	1656.94	1635.26	1635.18	1645.29	1648.26	1659.92	1663.87	1655.28	1659.95	1656.86	1664.94	1649.58	1652.31
414.639008	1643.84	1643.43	1642.92	1660.84	1663.76	1657.35	1664.32	1657.14	1662.95	1655.36	1658.5	1657.69	1663.76	1647.91	1634.18	1637.39	1636.54	1653.85	1654	1653.74	1653.13	1658.6	1658.13	1656.88	1659.6	1659.86	1636.8	1647.57	1650.02	1657.45	1658.09	1658.38	1658.29	1661.43	1652.56	1665.52	1657.83	1635.96	1639.67	1646.33	1650.08	1661.35	1666.75	1656.88	1659.94	1657.75	1663.08	1648.93	1653.18
415.134003	1643.94	1641.46	1644.53	1661.52	1665.09	1660.41	1664.92	1659.49	1661.07	1654.9	1658.15	1658.02	1661.36	1646.66	1635.72	1639.82	1635.87	1655.39	1652.25	1653.31	1654.32	1656.81	1660.79	1658.23	1660.46	1660.07	1637.73	1648.48	1652.78	1657.03	1658.95	1656.3	1659.31	1659.07	1652.94	1663.6	1658.46	1635.19	1638.96	1645.89	1650.61	1659.58	1662.58	1655.62	1661.7	1660.76	1663.34	1647.73	1653.02
415.630005	1643.67	1643.37	1642.36	1661.01	1662.72	1658.37	1666.54	1659.8	1662.07	1655.2	1658.17	1658.92	1664.39	1644.96	1635.04	1637.2	1635.6	1652.19	1652.24	1654.33	1653.8	1657.63	1660.8	1658.18	1661.77	1659.64	1638.77	1647.52	1653.1	1654.52	1659.25	1653.89	1655.91	1661.01	1652.47	1667.05	1657.48	1636.28	1639.09	1646.53	1649	1659.27	1662.31	1655.91	1660.14	1660.25	1662.62	1647.76	1651.6
416.125000	1642.55	1642.51	1641.8	1660.52	1664.83	1657.12	1664.15	1658.97	1660.14	1655.64	1658.76	1659.73	1662.5	1645.83	1635	1637.89	1639.13	1655.26	1651.25	1654.24	1653.15	1656.82	1661.79	1657.49	1660.24	1659.48	1635.65	1647.03	1653.17	1656.55	1658.1	1656.49	1658.66	1659.61	1650.04	1666.23	1656.6	1633.61	1638.31	1647.22	1649.09	1660.64	1662.21	1657.11	1659.38	1657.98	1663.2	1648.7	1650.99
416.619995	1644.07	1641.7	1643.4	1660.73	1663.72	1658.67	1664.7	1657.89	1661.29	1657.34	1656.67	1658.25	1663.76	1647.52	1635.2	1636.62	1637.29	1653.15	1652.18	1654.87	1654.8	1656.78	1661.09	1656.75	1659.12	1658.88	1639.65	1647.91	1650.47	1655.38	1658.49	1654.28	1659.73	1661.07	1651.6	1664.34	1656.58	1635.65	1637.96	1647.85	1648.12	1657.8	1662.33	1657.67	1658.68	1659.1	1661.48	1648.07	1652.45
417.114990	1643.8	1642.84	1642.45	1661.46	1665.38	1657.63	1664.38	1658.76	1661.41	1656.44	1658.27	1659.13	1662.6	1646.73	1636	1635.88	1636.32	1653.15	1648.83	1652.66	1653.44	1659.19	1659.96	1657.6	1661.81	1659.66	1638.85	1645.92	1652.82	1657.85	1660.6	1656.04	1658.84	1660.07	1651.37	1664.62	1657.67	1635.71	1639.92	1647.13	1650.7	1659.52	1662.45	1656.35	1659.02	1658.28	1663.86	1649.78	1652.27
417.609985	1644.07	1640.83	1642.86	1658.54	1662.99	1657.07	1663.24	1658.39	1660.93	1655.48	1658.28	1657.57	1663.06	1646.56	1635.43	1636.44	1636.9	1651.67	1652.66	1653.03	1651.04	1656.83	1660.4	1656.83	1660.92	1660.75	1637.97	1648.6	1651.99	1656.35	1658.43	1656.07	1658.42	1660.31	1649.06	1663.71	1657.53	1633.91	1637.46	1645.41	1648.5	1657.25	1661.27	1655.4	1658.25	1657.7	1662.47	1646.91	1652.29
418.105988	1642.87	1643.75	1643.34	1660.71	1665.84	1656.53	1665.4	1657.9	1659.23	1654.83	1655.66	1658.78	1663.56	1647.49	1636.05	1637.09	1638.75	1651.58	1652.19	1653.67	1654.09	1657.75	1658.91	1658.43	1660.73	1657.38	1638.13	1647.01	1653.13	1656.95	1657.72	1654.65	1657.57	1659.78	1650.81	1665.77	1656.15	1635.11	1636.63	1645.61	1649.91	1660.57	1661.94	1655.64	1658.12	1658.49	1664.51	1650.25	1652.02
418.601013	1642.68	1642.11	1641.33	1659.25	1663.63	1656.74	1666.53	1657.44	1660.27	1655.79	1658.26	1657.48	1662.57	1645.47	1635.73	1635.26	1637.82	1652.12	1650.75	1655.49	1650.9	1658.84	1659.66	1656.19	1661.19	1658.66	1636.46	1644.95	1652.59	1656.88	1657.45	1655.15	1657.78	1660.3	1650.67	1664.39	1657.95	1635.16	1637.67	1647.04	1650.18	1660.43	1665.61	1655.71	1660.69	1659.63	1662.39	1648.4	1653.99
419.096008	1643.77	1642.32	1642.7	1660.35	1665.21	1659.52	1664.81	1658.34	1659.71	1654.73	1657.61	1657.01	1662.36	1645.59	1634.87	1637	1638.5	1653.45	1649.52	1653.96	1653.8	1658.28	1657.54	1657.84	1657.57	1658.94	1637	1644.2	1651.22	1656.38	1657.64	1656.63	1656.36	1656.99	1648.69	1662.2	1658.27	1635.5	1638.19	1644.84	1649.21	1660.61	1663.64	1654.87	1659.09	1658.36	1661.44	1648.78	1651.11
419.591003	1644.75	1642.14	1644.19	1660.7	1661.86	1659.4	1663.49	1658.67	1662.25	1656.85	1659.64	1658.2	1664.37	1647.62	1636.21	1637.79	1636.12	1652.51	1650.05	1654.46	1654.41	1657.51	1660.09	1657.31	1661.13	1659.49	1638.13	1648.29	1652.34	1656.8	1657.37	1656.24	1659.58	1660.62	1652.35	1666.2	1658.17	1634.82	1636.68	1646.31	1649.79	1661.14	1663.13	1654.48	1661.08	1658.84	1663.5	1648.67	1653.16
420.085999	1643.8	1643.93	1643.83	1659.6	1663.08	1657.83	1663.73	1658.09	1659.69	1656.19	1657.9	1657.98	1662.35	1644.69	1636.04	1635.05	1637.51	1653.24	1652.11	1654.22	1654.23	1656.73	1660.97	1657.24	1661.46	1659.19	1637.22	1646.4	1654.62	1657.59	1660.16	1655.67	1657.47	1661.51	1651.22	1665.13	1658.34	1636.48	1637.43	1646.5	1648.59	1660.3	1663.14	1653.37	1659.52	1658.76	1663.27	1648.89	1650.64
420.582001	1642.76	1643.33	1641.71	1659.94	1664.67	1656.47	1663.23	1659.28	1659.67	1655.94	1657.58	1658.89	1661.67	1646.31	1635.74	1637.87	1637.18	1653.12	1651.09	1655.91	1652.5	1657.68	1659.82	1656.29	1660.33	1660.67	1638.17	1646.51	1651.83	1655.44	1659.29	1654.17	1657.63	1660.35	1652.87	1663.31	1656.5	1634.59	1638.16	1646.81	1648.92	1660.08	1663.24	1654.9	1659.13	1658.58	1663.76	1647.65	1652.37
421.076996	1642.9	1642.43	1643.23	1659.03	1663.67	1657.32	1661.66	1656.32	1660.56	1654.8	1656.78	1658.7	1661.8	1646.33	1636.44	1636.52	1638.22	1652.48	1651.45	1653.44	1652.26	1657.38	1659.98	1657.88	1659.43	1659.98	1637.74	1646.33	1653.11	1655.85	1658.05	1654.67	1656.86	1659.95	1651.57	1665.79	1656.38	1635.64	1635.11	1644.77	1651.48	1661.39	1661.08	1654.38	1659.3	1657.86	1661.97	1644.59	1651.17
421.571991	1642.11	1640.99	1643.38	1659.82	1663.18	1655.92	1661.82	1657.77	1660.07	1655.08	1658.15	1658.25	1662.75	1647.61	1633.96	1635.73	1637.09	1652.09	1650.04	1652.89	1653.07	1655.49	1657.34	1657.86	1660.41	1659.21	1636.52	1646.9	1650.57	1655.91	1658.39	1652.42	1656.65	1660.3	1649.93	1662.67	1656.78	1635.87	1637.69	1644.26	1648.57	1659.92	1661.48	1654.93	1658.4	1655.76	1661.19	1648.47	1651.15
422.066986	1643.11	1641.93	1643.41	1660.77	1660.83	1657.1	1663.18	1658.76	1661.21	1654.9	1656.12	1655.92	1661.68	1643.46	1634.9	1636.82	1638.11	1651.82	1648.37	1655.86	1652.71	1656.24	1659.69	1657.31	1657.49	1660.45	1637.96	1646.08	1652.12	1654.45	1657.13	1654.54	1657.14	1658.18	1648.27	1662.36	1656.2	1634.49	1638.22	1645.93	1648.47	1658.8	1660.29	1654.31	1660.8	1657.59	1661.61	1646.98	1650.37
422.562988	1642.94	1641.37	1642.57	1660.54	1663.28	1659.05	1665.12	1659.26	1659.8	1656.07	1657.77	1659.11	1662.14	1645.01	1634.76	1636.87	1638.37	1654.67	1652.24	1654.95	1652.85	1657.84	1658.04	1657.75	1659.45	1657.88	1637.43	1647.82	1651.88	1656.68	1658.14	1655.25	1656.97	1659.15	1649.76	1662.75	1657.24	1634.98	1637.37	1644.79	1650.97	1659.31	1661.7	1654.68	1658.05	1658.35	1663.48	1647.37	1651.97
423.058014	1644.33	1643.23	1642.02	1660.62	1663.13	1657.68	1664.01	1659.72	1659.98	1654.44	1658.25	1658.11	1663.35	1648.16	1636.47	1639.35	1638.81	1652.78	1649.79	1656.36	1653.65	1656.27	1661.59	1657.8	1658.43	1659.05	1636.65	1646.93	1650.67	1659.04	1656.77	1656.55	1658.07	1661.41	1651.04	1664.64	1656.83	1636.35	1636.53	1644.62	1650.55	1658.72	1662.89	1653.04	1658.86	1659.46	1664.39	1647.71	1650.46
423.553009	1644.43	1641.74	1641.92	1659.03	1662.28	1657.66	1663.74	1659.41	1660.09	1655.9	1655.68	1657.26	1659.95	1645.99	1635.9	1636.36	1639.81	1651.8	1651.66	1653.54	1654.04	1657.12	1658.86	1656.09	1658.9	1660.26	1636.78	1645.4	1652	1653.54	1657.61	1654.58	1656.66	1658.77	1651.57	1662.91	1657.24	1637.5	1637.9	1645.2	1649.67	1657.91	1660.61	1655.49	1658.81	1657.02	1661.02	1649.63	1651.52
424.048004	1643.36	1641.38	1643.4	1659.5	1664	1657.52	1662.59	1657.17	1661	1656.9	1658.44	1661.03	1662.37	1646.02	1636.99	1638.33	1637.09	1654.49	1649.71	1655.01	1655.9	1657.86	1658.97	1658.25	1659.39	1658.58	1636.9	1647.5	1651.43	1657.25	1659.43	1655.69	1657.72	1660.48	1650.03	1664.11	1657.98	1635.07	1635.84	1645.94	1648.85	1660.76	1659.22	1655.11	1659.22	1655	1661.22	1648.33	1650.95
424.542999	1642.34	1640.69	1642.91	1660.75	1662.79	1657.3	1664.01	1660.05	1660.18	1654.37	1660.02	1657.19	1662.9	1644.47	1634.01	1635.45	1637.56	1653.94	1649.73	1654.61	1651.87	1656.8	1658.56	1656.77	1660.19	1657.97	1634.84	1644.6	1649.8	1654.34	1656.09	1653.58	1657.37	1660.23	1650.58	1663.23	1655.67	1635.27	1638.34	1645.76	1648.33	1659.9	1661.23	1654.04	1656.99	1656.39	1661.92	1647.06	1652.15
425.039001	1643.05	1641.94	1641.44	1658.43	1660.87	1657.6	1660.56	1656.98	1658.95	1657.5	1658.35	1657.51	1660.86	1645.14	1634.44	1635.06	1636.43	1652.1	1651.85	1653.26	1653.94	1655.99	1660.01	1657.04	1657.89	1656.48	1635.7	1644.66	1653.02	1655.64	1658.1	1654.95	1657.52	1658.46	1649.71	1662.08	1657.12	1634.16	1638.61	1644.43	1649.24	1658.3	1661.03	1653.56	1657.69	1657.8	1659.84	1648.06	1650.51
425.533997	1642.34	1643.19	1642.62	1659.96	1664.77	1657.83	1662.44	1658.42	1659.59	1655	1656.93	1656.65	1662.36	1645.19	1634.72	1633.19	1636.91	1651.98	1648.45	1652.39	1651.44	1658.64	1658.56	1655.01	1658.79	1657.14	1636.74	1644.53	1651.24	1656.77	1657.42	1651.93	1657.53	1660.05	1649.93	1664.14	1656.81	1634.52	1636.58	1644.43	1648.84	1660.53	1662.32	1655.22	1659.04	1659.09	1662.53	1647.95	1653.78
426.028992	1644.69	1640.71	1642.67	1659.02	1662.13	1656.53	1660.82	1658.17	1659.38	1652.36	1656.06	1658.44	1661.15	1646.07	1634.12	1637.43	1636.12	1653.41	1650.07	1652.41	1653.27	1657.05	1659.57	1656.74	1659.6	1657.32	1637.15	1646.76	1652.37	1654.53	1657.18	1655.63	1657.37	1660.09	1650.71	1662.69	1656.88	1634.41	1636.1	1645.76	1648.27	1658.57	1661.85	1655.05	1657.14	1657.47	1662.86	1645.46	1650.27
426.523987	1643.66	1642.12	1642.69	1658.27	1663.54	1655.37	1662.69	1658.58	1658.95	1654.51	1658.32	1656.14	1660.02	1644.98	1635.38	1635.2	1636.63	1653.55	1649.59	1653.63	1653.37	1656.3	1660.18	1655.07	1659.23	1658.21	1637.09	1645.95	1651.49	1656	1658.28	1655.99	1657.16	1660.2	1651.86	1663.05	1655.09	1634.24	1637.21	1644.55	1648.3	1658.29	1660.96	1654.12	1658.14	1659.34	1661.4	1648.14	1651.24
427.019012	1644.26	1641.22	1643.38	1660.26	1661.18	1658.28	1662.94	1657.08	1657.63	1654.82	1658.31	1658.47	1662.35	1646.12	1636.74	1636.23	1633.96	1651.89	1647.65	1654.89	1651.93	1655.7	1660.18	1655.12	1659.2	1656.8	1637.26	1644.63	1649.27	1656.69	1658.53	1654.95	1656.07	1660.8	1651.07	1663.29	1654.62	1635.19	1636.52	1645.82	1647.57	1659.18	1662.82	1651.97	1658.44	1658.6	1662.4	1647.03	1650.71
427.515015	1643.36	1642.49	1639.89	1660.31	1661.24	1656.18	1663.2	1655.53	1659.2	1656.08	1655	1657.98	1661.67	1644.03	1635.69	1634.55	1636.17	1651.69	1649.41	1653.98	1654.47	1655.57	1658.23	1659.26	1657.42	1657.51	1636.97	1646	1653.96	1655.45	1656.1	1654.31	1657.06	1660.59	1648.62	1661.9	1656.88	1635.75	1635.62	1647.1	1646.93	1658.81	1659.95	1655.28	1657.45	1656.52	1662.17	1648.8	1648.91
428.010010	1643.98	1641.12	1643.3	1659.82	1662.06	1655.2	1661.86	1657.4	1659.49	1652.26	1655.36	1656.92	1662	1646.09	1634.59	1635.08	1634.93	1650.26	1647.92	1650.33	1650.31	1654.38	1659.38	1654.35	1658.07	1656.98	1635.95	1644.55	1651.88	1655.86	1658.27	1653.75	1656.78	1659.25	1649.74	1661.41	1656.69	1633.96	1636.18	1643.61	1650.33	1657.86	1660.96	1653.38	1658.65	1656.05	1662.68	1646.51	1650.71
428.505005	1644.56	1640.55	1641.55	1657.32	1661.97	1657.04	1663.12	1657.76	1660.56	1654.93	1656.7	1655.71	1662.32	1646.03	1632.76	1636.32	1636.18	1651.5	1649.93	1655.18	1651.29	1655.4	1659.97	1655.61	1657.78	1656.29	1638.72	1646.66	1651.11	1653.2	1657.34	1653.34	1656.79	1659.66	1650.53	1662.72	1656.64	1633.65	1636.67	1645.23	1649.66	1657.01	1662.36	1653.17	1657.82	1656.35	1662.91	1645.86	1651.39
429.000000	1641.42	1639.48	1640.9	1659.52	1661.28	1656.25	1663.92	1656.14	1659.57	1654.39	1656.16	1657.03	1661.53	1646.32	1635.54	1637.63	1637.4	1650.83	1651.04	1654.91	1653.02	1655.92	1659.7	1656.1	1659.39	1658.29	1637.91	1645.34	1651.63	1656.61	1658.34	1654.49	1655.57	1657.64	1650.29	1663.35	1654.16	1633.68	1636.64	1645.58	1646.3	1659.08	1659.86	1652.27	1659	1658.46	1660.96	1648.1	1649.51
429.494995	1643.39	1641.28	1642.37	1659.14	1662.06	1655.85	1665.6	1655.85	1658.41	1654.45	1656.32	1657.84	1660.44	1645.02	1635.59	1635.76	1635.68	1649.26	1651.41	1652.05	1652.1	1655.63	1656.65	1654.21	1659.82	1655.76	1635.71	1646.07	1650.66	1656.79	1655.61	1653.46	1655.41	1659.96	1649.08	1662.44	1656.32	1633.34	1636.14	1641.53	1647.55	1659.19	1661.73	1652.27	1656.71	1655.17	1662.09	1646.86	1648.92
429.990997	1643.47	1642.19	1642.4	1656.96	1663.16	1657.17	1662.99	1656.77	1657.68	1654.49	1656.84	1653.6	1661.75	1644.81	1634.57	1635.13	1637.16	1651.17	1648.75	1651	1651.41	1656.83	1655.91	1656.57	1657.28	1658.09	1637.57	1643.04	1652.98	1654.95	1655.72	1652.73	1655.92	1658.37	1649.04	1662.54	1656.41	1633.43	1635.43	1643.94	1646.96	1657.95	1659.39	1652.22	1658.05	1657.6	1661.11	1643.69	1648.96
430.485992	1641.77	1641.33	1640.48	1658.52	1661.56	1656.18	1660.33	1658.06	1659.21	1654.74	1655.91	1656.55	1661.82	1646.79	1635.52	1637.45	1635.85	1650.9	1649.43	1653.41	1651.14	1654.38	1658.99	1657.24	1658.85	1656.98	1638.25	1644.27	1649.52	1654.65	1656.3	1654.83	1656.42	1657.53	1650.63	1661.44	1656.49	1634.5	1634.42	1644.21	1646.49	1657.45	1663.41	1652.3	1657.99	1657.03	1661.54	1646.39	1650.27
430.980988	1641.24	1639.83	1642.63	1659.52	1664.43	1654.65	1660.9	1658	1658.44	1654.86	1656.08	1655.63	1659.82	1644.84	1634.71	1636.24	1636.74	1651.22	1647.71	1653.55	1651.65	1655.03	1658.31	1655.54	1659.55	1660.36	1637.13	1644.42	1649.22	1654.53	1657.49	1654.04	1657.52	1657.21	1649.84	1661.88	1655.83	1633.38	1637.67	1645.86	1647.21	1659.34	1661.25	1655.3	1657.62	1655.1	1662.56	1645.54	1650.2
431.476013	1641.62	1640.27	1641.94	1655.62	1662.9	1655.01	1660.1	1655.19	1661.25	1652.75	1655.43	1655.98	1661.6	1645.56	1633.39	1633.98	1635.5	1651.35	1649.18	1650.97	1651.57	1655.58	1656.81	1656.71	1657.43	1657.54	1637.26	1645.07	1648.8	1655.61	1656.76	1652.98	1656.28	1657.41	1648.54	1660.18	1655.4	1633.35	1634.41	1645.73	1645.89	1655.96	1661.86	1653.44	1657.06	1654.93	1660.16	1644.49	1649.4
431.971008	1643.29	1639.52	1641.94	1659.84	1660.57	1654.44	1663.9	1655.92	1659.61	1654.61	1655.75	1654.56	1660.57	1647.6	1635.8	1634.71	1634.86	1651.89	1648.73	1652.93	1651.33	1653.53	1656.37	1655.67	1658.69	1655.05	1636.92	1645.5	1650.91	1655.24	1657.38	1653.26	1656.72	1656.87	1650.63	1661.88	1655.38	1635.23	1637.1	1643.2	1647.33	1658.25	1663.1	1651.66	1658.11	1655.72	1662.42	1647.22	1647.91
432.467010	1644.73	1641.63	1641.75	1658.21	1662.14	1656.39	1661.88	1658.13	1660.2	1653.58	1656.51	1655.24	1660.49	1644.67	1634.16	1636.77	1636.3	1652.59	1646.98	1651.16	1651.5	1656.09	1655.99	1654.36	1657.87	1658.59	1636.14	1644.17	1650.89	1655.28	1655.91	1651.67	1657.31	1657.82	1649.12	1662.81	1654.74	1636.66	1636.88	1644.84	1650.18	1659.17	1661.77	1655.21	1659.9	1657.1	1660.24	1643.95	1649.1
432.962006	1643.52	1641.32	1642.18	1659.7	1660.79	1655.42	1663.15	1655.52	1657.86	1653.72	1657.75	1654.26	1661.18	1644.98	1636.79	1635.92	1636.67	1654.7	1649.07	1651.45	1652.86	1654.86	1656.91	1656.78	1657.44	1658.64	1636.1	1644.88	1649.63	1656.57	1653.92	1653.36	1656.94	1659	1650.12	1664.02	1655.88	1633.49	1635.08	1643.66	1647.9	1658.3	1661.32	1654.13	1658.96	1655.1	1663.64	1645.19	1650.39
433.457001	1642.71	1640.89	1640.62	1658.04	1661.74	1656.2	1659.82	1656.36	1658.87	1652.41	1656.46	1655.82	1660.44	1645.89	1634.21	1635.32	1636.43	1650.39	1646	1652.77	1651.76	1655.25	1656.58	1656.45	1656.26	1656.06	1638.66	1646.79	1649.9	1655.15	1657.09	1653.83	1655.72	1658.37	1648.59	1662.04	1653.77	1633.47	1634.89	1643.03	1646.22	1659.03	1662.19	1652.15	1655.62	1655.29	1662.05	1645.08	1649.9
433.951996	1643.11	1641.12	1638.36	1656.84	1659.35	1656.01	1662.61	1657.17	1656.83	1654.4	1656.21	1655.17	1659.86	1645.51	1637.03	1634.82	1635.83	1649.2	1649.26	1653.32	1652.47	1653.97	1657.63	1654.64	1656.71	1654.99	1637.38	1643.09	1650.97	1655.32	1655.93	1652.77	1654.76	1658.38	1648.53	1661.62	1654.6	1631.54	1635.5	1645.12	1645.49	1658.37	1658.95	1651.87	1657.83	1656.85	1661.16	1645.02	1651.39
434.447998	1643.59	1641.13	1640.86	1658.9	1660.67	1654.01	1661.32	1656.35	1658.5	1653.43	1655.25	1655.04	1659.5	1644.68	1633.32	1633.1	1636.05	1651.8	1649.02	1653	1650.47	1652.49	1655.5	1655.73	1657.06	1655.02	1635.67	1642.75	1650.87	1655.83	1657.07	1651.92	1654.39	1656.26	1651.37	1662.52	1654.83	1632.39	1634.51	1643.86	1647.43	1658.37	1661.49	1651.98	1656.14	1654.69	1660.64	1645.42	1650.02
434.942993	1645.18	1642.34	1641.1	1658.97	1662.44	1653.95	1661.34	1656.61	1656.05	1654.69	1654.53	1655.7	1661.16	1645.64	1633.9	1633.31	1636.89	1651.23	1647.62	1651.84	1650.56	1653.71	1656.04	1656.13	1657.65	1655.13	1635.71	1642.45	1650.18	1653.03	1652.86	1653.19	1654.5	1656.18	1648.85	1663.02	1653.5	1633.83	1635.96	1644.16	1646.85	1656.86	1659.91	1653.87	1658.85	1655.39	1660.91	1645.6	1648.95
435.437988	1642.7	1642.03	1640.98	1658.54	1660.91	1653.68	1660.63	1657.21	1657.43	1652.4	1654.59	1656.26	1658.73	1642.67	1634.11	1634.53	1635.18	1650.84	1646.53	1652.88	1650.46	1655.8	1656.54	1655.62	1656.79	1657.93	1636.76	1642.93	1648.99	1653.81	1655.43	1651.4	1653.28	1657.35	1648	1662.01	1655.08	1633.44	1635.78	1643.2	1649.44	1657.79	1662.29	1652.08	1658.07	1655.74	1659.74	1645.28	1649.64
435.933014	1643.57	1641.23	1642.87	1658.58	1661.04	1655.48	1663.24	1658.21	1658.22	1652.13	1654.62	1653.73	1658.98	1645.76	1634.09	1634.16	1634.41	1650.69	1648.8	1651.11	1652.25	1653.23	1659.16	1655.24	1657.95	1657.99	1636.72	1644.64	1651.28	1652.56	1653.8	1650.14	1654.64	1658.45	1648.47	1662.05	1655.05	1633.32	1636.34	1642.48	1646.61	1657.34	1661.18	1650.68	1657.14	1656.47	1660.3	1643.94	1651.07
436.428009	1641.9	1642.14	1640.38	1657.18	1660.03	1656.2	1661.73	1659	1657.34	1653.52	1654.31	1656.37	1659.86	1647.09	1639.18	1637.58	1634.72	1652.2	1648.69	1653.97	1651.6	1654.05	1659.39	1654.41	1658.74	1658.12	1637.11	1643.39	1650.04	1654.1	1658.75	1650.12	1655.52	1657.22	1649.12	1660.13	1655.02	1634.94	1633.85	1642.57	1647.17	1657.83	1661.27	1652.39	1655.99	1655.37	1659.55	1646.63	1651.38
436.924011	1643.06	1639.22	1638.75	1657.52	1661.87	1653.65	1661.02	1657.01	1659.51	1653.27	1654.33	1656	1659.12	1645.46	1634.34	1633.24	1634.63	1649.46	1646.65	1652.57	1650.34	1653.25	1656.18	1655	1658.05	1653.66	1634.98	1644.77	1650.18	1653.48	1654	1653.11	1654.43	1655.85	1647.44	1660.98	1652.52	1632.33	1633.45	1642.33	1646.99	1657.87	1659.42	1649.15	1657.45	1652.27	1659.84	1646.23	1648.63
437.419006	1644.26	1640.37	1641.13	1659.88	1660.32	1654.78	1661.76	1656.14	1658.5	1653.78	1657.45	1654.77	1658.23	1645.41	1634.86	1637.86	1636.21	1651.93	1648.09	1652.09	1650.74	1656.41	1657.01	1654.33	1654.6	1656.9	1636.66	1642.59	1649.96	1652.28	1655.07	1655.27	1656.36	1657.37	1648.17	1660.67	1652.7	1633.39	1635.66	1642.08	1647.3	1659.94	1659.33	1651.38	1654.93	1653.53	1660.26	1645.57	1649.15
437.914001	1641.88	1643.92	1641.2	1656.1	1662.5	1655.09	1662.83	1657.24	1658.03	1655.99	1656.12	1656.41	1661.2	1645.27	1634.87	1636.5	1635.62	1651.58	1650.05	1651.68	1650.97	1653.42	1657.24	1654.7	1656.72	1656.05	1636.36	1644.33	1649.46	1652.95	1655.43	1652.58	1653.9	1656.94	1647.41	1659.21	1654.16	1632.32	1634.9	1641.34	1646.61	1659.01	1660.32	1649.23	1655.18	1656.17	1660.15	1643.71	1646.04
438.408997	1642.64	1640.13	1638.74	1657.38	1660.22	1655.87	1661.18	1656.83	1658.21	1653.81	1655.99	1656	1658.03	1644.89	1634.28	1633.77	1636.15	1652.5	1649.37	1652.1	1651.41	1652.69	1655.35	1653.49	1657.78	1655.22	1636.53	1643.16	1649.91	1653.81	1657.34	1653.76	1654.76	1658.53	1648.58	1662.67	1654	1632.53	1635	1642.9	1644.88	1656.84	1660.89	1652.44	1655.64	1655.66	1658.64	1642.65	1648.06
438.903992	1642.26	1640.83	1640.14	1658.8	1660.42	1653.9	1660.88	1657.29	1656.05	1653.35	1653.17	1656.31	1658.94	1645.59	1634.05	1636.08	1634.94	1650.45	1648.63	1652.9	1650.57	1654.99	1658.01	1652.21	1656.79	1656.66	1636.19	1642.42	1650.98	1655.37	1653.65	1653.21	1655.49	1657.65	1648.67	1660.13	1654.8	1633.04	1634.03	1644.27	1645.13	1657.2	1660.22	1650.82	1655.48	1654.93	1659.01	1643.86	1649.1
439.399994	1644.09	1640.69	1639.95	1656.68	1660.11	1655.87	1659.87	1658.65	1658.37	1655.28	1655.42	1656.61	1661.61	1644.94	1636.99	1634.03	1636.8	1651.57	1648.25	1654.55	1650.98	1656.03	1659.45	1653.88	1656.49	1657.93	1634.43	1644.04	1651.67	1654.32	1655.98	1654.41	1654.71	1657.72	1647.46	1660.1	1655.94	1634.06	1636.41	1642.81	1647.09	1656.29	1661.21	1653.54	1656.48	1657.12	1660.85	1646.66	1650.2
439.894989	1641.94	1641.88	1639.45	1659.21	1662.24	1653.98	1662.88	1655.07	1658.15	1653.46	1652.84	1654.13	1660.55	1645.79	1633.17	1635.6	1639.09	1649.98	1648	1651	1651.6	1655.43	1655.87	1655.03	1654.95	1654.98	1636.88	1646.73	1650.28	1653.41	1655.48	1653.71	1654.98	1656.95	1648.32	1660.12	1654.17	1633.92	1636.58	1642.11	1647.12	1658.32	1659.71	1652.6	1657.49	1655.84	1660.6	1645.47	1650.46
440.390015	1642.24	1641.85	1639.05	1658	1661.64	1653.16	1660.79	1654.85	1658.65	1654.6	1655.33	1657.17	1658.71	1646.08	1636.3	1635.33	1638.17	1652.9	1648.61	1653.67	1651.12	1655.71	1659.23	1654.26	1658.17	1657.56	1636.27	1643.47	1649.92	1653.46	1656.59	1652.21	1654.89	1658.02	1649.94	1660.98	1654.93	1633	1637.55	1642.91	1646.07	1656.74	1660.08	1653.77	1658.12	1658.69	1663.6	1645.56	1649.17
440.885010	1641.72	1641.79	1640.36	1657.17	1660.42	1653.9	1658.63	1656.4	1658.32	1652.97	1655.42	1656.21	1659.57	1647.44	1634.8	1635.05	1635.51	1649.42	1647.5	1651.04	1651.2	1653.95	1656.41	1655.21	1656.3	1655.07	1636.56	1643.93	1650.32	1653.12	1657.87	1653.46	1653.16	1657.23	1648.52	1660.39	1655.77	1632.59	1634.31	1641.59	1646.39	1657.9	1659.58	1652.13	1656.11	1655.23	1660.87	1645.34	1648.11
441.380005	1643.23	1641.62	1639.86	1658.16	1660.74	1655.68	1659.77	1657.61	1655.78	1653.63	1653.01	1656.11	1659.7	1646.56	1635.57	1635.07	1635.54	1650.17	1647.9	1651.47	1651.41	1652.24	1656.33	1654.32	1658.3	1658.36	1638.22	1644.96	1649.02	1654.17	1655.87	1653.02	1653.79	1657.37	1649.67	1660.95	1654.82	1633.53	1634.94	1642.21	1646.15	1658.33	1660.01	1651.95	1658.13	1654.51	1660.55	1644.91	1647.1
441.876007	1643.44	1639.8	1641.46	1657.46	1660.97	1654.77	1660.97	1658.17	1656.72	1654.1	1655.62	1657.16	1658.61	1644.38	1636.32	1634.59	1635.19	1650.1	1647.35	1650.38	1650.55	1653.84	1657.3	1653.3	1660.01	1656.83	1635.72	1643.95	1649.53	1654.55	1656.83	1652.8	1654	1659.22	1648.86	1662.26	1656.51	1634.02	1634.71	1642.75	1644.61	1656.32	1659.96	1652	1656.96	1654.2	1660.78	1644.5	1647.12
442.371002	1639.63	1641.73	1638.56	1657.84	1661.44	1653.43	1662.2	1656.76	1657.61	1654.46	1654.53	1654.97	1659.46	1645.19	1634.75	1635.31	1635.59	1650.07	1648.72	1652.18	1650.56	1655.17	1657.52	1654.91	1657.02	1656.08	1636.07	1642.11	1650.88	1652.12	1655.4	1650.42	1653.75	1657.22	1647.29	1660.54	1654.37	1633.35	1634.22	1641.06	1645.84	1656.44	1661.13	1651.84	1655.23	1652.11	1660.99	1642.77	1649.61
442.865997	1639.9	1642.08	1641.05	1658.23	1658.69	1653.27	1658.29	1658.58	1657.55	1651.39	1656.16	1654.09	1656.89	1643.17	1633.09	1635.44	1635.74	1650.75	1648.02	1650.17	1650.54	1655.74	1654.39	1653.2	1656.67	1656.93	1635.85	1645.24	1650.65	1653.16	1654.84	1654.24	1655.21	1655.17	1649.65	1661.29	1655.88	1632.06	1633.59	1640.18	1646.3	1658.5	1659.16	1651.2	1657.06	1654.59	1660.1	1645.97	1649.49
443.360992	1641.36	1641.91	1638.53	1657.37	1659.78	1654.49	1661.29	1656.22	1657.99	1654.16	1654.78	1654.68	1661.13	1644.32	1634.56	1634.34	1637.19	1649.64	1647.5	1650.09	1653.19	1655.2	1656.8	1654.36	1656.53	1656.38	1636.54	1643.16	1648.78	1653.65	1655.12	1651.33	1656.5	1657.74	1648.21	1660.24	1654.83	1633.22	1632.28	1643.08	1645	1658.02	1658.38	1651.12	1656.28	1656.5	1659.98	1645.63	1649.59
443.855988	1641.19	1640.16	1640.11	1658.62	1661.83	1654.9	1662.61	1655.93	1657.42	1652.91	1656.1	1655.26	1659.52	1647.59	1635.03	1635.73	1636.99	1650.01	1648.84	1652.02	1650.43	1653.66	1656.3	1653.3	1655.97	1655.84	1636.4	1643.45	1648.74	1653.56	1656.24	1654.19	1654.23	1659.12	1648.94	1660.09	1652.29	1632.7	1635.02	1641.22	1645.08	1658.99	1660.26	1652.28	1657.3	1656.22	1661.52	1644.07	1647.74
444.351990	1641.48	1640.29	1637.85	1658.3	1660.61	1654.92	1662	1656.19	1655.76	1652.38	1656.72	1653.47	1659.04	1645.7	1633.49	1633.93	1634.5	1650.4	1648.29	1650.16	1648.51	1653.19	1656.44	1653	1654.74	1656.43	1636.99	1643.49	1649.92	1650.72	1653.87	1651.69	1652.64	1656.78	1647.13	1659.55	1652.89	1631.61	1634	1642.76	1644.19	1655.4	1663.2	1653.02	1655.59	1654.83	1660.78	1644.31	1649.98
444.846985	1643.61	1641.02	1640.6	1658.53	1659.67	1654.81	1660.95	1657.86	1655.79	1652.7	1657.8	1655.34	1659.4	1644.76	1634.61	1636.15	1635.99	1650.32	1647.6	1651.12	1651.14	1653.57	1656.2	1653.48	1656.24	1655.19	1636.66	1642.72	1649.25	1650.86	1655.03	1650.55	1656.64	1656.62	1648.27	1659.7	1653.66	1632.37	1634.63	1641.85	1645.4	1656.68	1660.41	1652.13	1655.81	1653.67	1659.23	1643.95	1648.4
445.342010	1642.73	1640.92	1639.38	1658.25	1662.11	1653.89	1660.43	1655.34	1657.28	1651.25	1656.72	1655.55	1660.34	1647.35	1635.27	1633.52	1634.75	1648.63	1646.6	1651.05	1648.43	1652.72	1657.3	1652.12	1656.52	1655.26	1636.07	1644.1	1649.67	1651.8	1655.55	1652.89	1654.52	1656.7	1647.61	1660.5	1654.26	1634.56	1634.66	1641.98	1644.48	1656.48	1661.15	1651.51	1656.02	1654.15	1659.07	1645.32	1648.19
445.837006	1642.37	1642.91	1638.42	1658.91	1660.25	1654.13	1662.46	1657.58	1657.9	1653.49	1654.63	1654.42	1661.13	1646.34	1634.59	1635.69	1634.88	1649.61	1645.86	1651.14	1649.23	1653.71	1655.97	1655.38	1656.95	1658.15	1635.02	1644.15	1647.81	1652.22	1653.89	1650.19	1654.75	1655.97	1648.07	1660.9	1653.46	1633.72	1635.52	1642.71	1645.83	1658.93	1659.91	1650.73	1655.87	1654.37	1659.87	1644.04	1649.19
446.332001	1645.29	1641.15	1641.71	1658.93	1661.22	1654.9	1660.58	1655.74	1657.81	1652.81	1654.91	1655.53	1660.71	1646.61	1635.2	1637.24	1637.67	1651.56	1648.28	1652.45	1650.8	1655.31	1656.19	1654.36	1657.38	1657.45	1635.98	1645.47	1647.89	1652.84	1656.16	1652.07	1655.94	1658.57	1651.02	1660.21	1654.23	1633.56	1632.85	1641.83	1644.79	1658.27	1659.47	1652.12	1657.34	1652.7	1658.42	1645.94	1647.9
446.828003	1643.6	1643.33	1639.9	1658.6	1659.33	1653.02	1661.88	1656.96	1657.64	1653.57	1653.8	1656.4	1658.83	1646.31	1635.99	1635.13	1636.03	1651.12	1646.92	1651.83	1649.37	1653.3	1657.31	1654.27	1657.83	1656.26	1635.95	1643.98	1648.47	1653.23	1655.93	1651.73	1655.06	1657.75	1650.45	1661.21	1654.13	1634.63	1634.42	1641.06	1646.43	1657.29	1660.41	1652.05	1656.23	1654.15	1658.28	1645.7	1648.83
447.322998	1641.03	1642.32	1640.23	1658.3	1659.06	1654.71	1663.02	1656.58	1658.35	1654.41	1655.87	1655.03	1660.32	1645.88	1634.09	1634.43	1635.41	1649.51	1646.87	1651.76	1647.54	1652.05	1655.32	1652.24	1657.38	1655.01	1635.7	1642.69	1647.97	1652.14	1655.77	1651.96	1655.17	1658.12	1649.41	1659.2	1656.77	1632.07	1633.55	1643.1	1645.2	1657.55	1659.27	1651.1	1655.42	1654.05	1659.66	1644.86	1648.13
447.817993	1643.67	1640.61	1642.09	1658.11	1659.81	1653.5	1660.82	1655.35	1657.14	1651.52	1654.78	1655.54	1659.43	1646.96	1635.06	1635.55	1635.93	1646.69	1648.4	1652.55	1651.02	1653.91	1654.76	1652.95	1657.34	1656.43	1638.32	1643.71	1648.54	1653.62	1655.45	1653.23	1654.23	1657.45	1648.22	1662.49	1653.12	1632.26	1636.03	1640.73	1646.19	1656.35	1658.11	1650.97	1653.44	1653.05	1660.6	1643.09	1648.88
448.312988	1641.08	1640.78	1639.12	1656.93	1661.02	1651.81	1661.71	1655.4	1656.87	1651.47	1655.5	1655.42	1659.58	1644.82	1633.91	1635.64	1636.4	1648.99	1647.49	1651.84	1648.07	1651.43	1658.99	1652.37	1658.04	1654.36	1635.3	1642.85	1651.22	1653.31	1655.91	1653.75	1654.93	1654.9	1649.27	1661.33	1652.86	1632.33	1632.81	1641.6	1645.47	1655.91	1660.19	1650.85	1654.05	1654.15	1660.12	1645.84	1648.44
448.808990	1641.1	1638.16	1641.02	1658.38	1660.36	1653.02	1659.97	1654.83	1657.76	1653.9	1654.79	1653.74	1659.25	1644.83	1634.75	1636.24	1636.3	1651.08	1648.66	1652.09	1649.13	1653.28	1655.82	1652.81	1657.36	1656.78	1634.7	1642.37	1649.19	1652.26	1654.91	1650.56	1654.14	1655.68	1648.42	1658.45	1655.95	1631.19	1635.47	1640.6	1646.16	1659.06	1661.12	1651.65	1655.78	1654.31	1659.89	1645.45	1648.61
449.303986	1641.58	1640.71	1640.57	1657.55	1661.09	1651.71	1660.16	1656.6	1657.35	1652.4	1653.07	1656.05	1659.9	1644.31	1634.06	1632.74	1635.07	1648.31	1646.38	1648.88	1649.29	1653.7	1655.73	1652.26	1657.07	1655.48	1635.23	1643.55	1649.84	1654.38	1653.17	1651.55	1653.21	1656.58	1648.41	1659.24	1654.07	1630.09	1632.99	1640.63	1645.83	1654.68	1657.46	1649.29	1655.94	1655.66	1661.66	1642.44	1648.17
449.799011	1640.36	1639.37	1638.56	1657.41	1660.42	1652.22	1660.71	1656.69	1656.79	1651.56	1655.2	1654.71	1658.39	1645.89	1636.06	1636.21	1636.55	1649.38	1647.8	1650.61	1647.36	1654.07	1656.27	1653.95	1654.93	1654.37	1633.73	1642.47	1650.25	1652.21	1654.07	1653.01	1653.14	1656.19	1648.34	1658.97	1655.54	1633.07	1634.73	1641.61	1648.62	1656.25	1660.48	1651.06	1654.41	1653.94	1659.54	1640.95	1648.17
450.294006	1641.51	1640.17	1639.04	1655.98	1659.57	1652.85	1661.42	1656.25	1654.68	1653.21	1655.31	1654.53	1660.96	1646.49	1634.07	1632.59	1635.03	1649.04	1647.17	1649.48	1650.56	1654.63	1655.93	1654.98	1653.79	1655.57	1636.25	1642.78	1648.85	1653.23	1655.59	1650.35	1654.06	1654.55	1647.36	1658.81	1653.02	1631.81	1633.91	1638.85	1645.18	1656.02	1657.52	1649.4	1655.68	1654.95	1659.12	1644.73	1647.3
450.789001	1641.68	1641.58	1641.09	1656.93	1660.16	1652.76	1660.71	1655.56	1658.13	1651.77	1651.55	1654.58	1659.36	1644.95	1635.09	1636.22	1634.72	1649.05	1646.77	1650	1648.89	1653.77	1655.7	1653.64	1656.59	1655.74	1636.4	1642.2	1650.28	1653.84	1654.8	1650.8	1653.37	1657.7	1647.5	1661.76	1652.16	1633.34	1634.25	1641.38	1645.01	1656.98	1657.52	1650.51	1655.59	1654.02	1659.2	1644.97	1648.15
451.285004	1644.06	1640.49	1641.57	1657.11	1660.39	1654.05	1660.86	1655.87	1656.48	1653.57	1655.14	1655.5	1659.41	1645.73	1634.87	1636.47	1634.35	1648.67	1646.34	1651.08	1650.76	1653.24	1657.13	1652.76	1657.22	1655.66	1637.88	1643.11	1649.87	1654.12	1654.98	1649.86	1653.66	1656.91	1647.11	1660.08	1654.14	1632.45	1632.51	1639.79	1645.89	1655.75	1656.57	1648.69	1656.36	1654.31	1658.69	1643.28	1649.76
451.779999	1642.82	1639.9	1640.27	1656.83	1658.72	1651.55	1657.66	1654.88	1655.6	1651.11	1653.56	1654.35	1659.49	1645.06	1634.71	1635.41	1635.24	1649.03	1648.2	1651.05	1649.79	1654.29	1656.33	1654.1	1655.21	1653.84	1635.95	1643.8	1647.35	1652.34	1655.82	1651.78	1652.88	1653.9	1647.89	1660.81	1653.42	1631.61	1632.98	1640.14	1643.8	1655.23	1659.39	1651.14	1656.24	1651.95	1658.23	1643.42	1647.7
452.274994	1641.6	1639.02	1640.26	1658.86	1659.27	1652.91	1658.88	1653.91	1655.7	1651.71	1653.1	1656.43	1657.5	1643.9	1634.19	1636.41	1634.69	1648.63	1646.57	1651.02	1648.79	1653.6	1655.39	1654.76	1656.52	1653.15	1632.78	1641.27	1650.27	1652.25	1654.21	1652.08	1652.07	1656.33	1647.86	1659.17	1655.21	1632.7	1631.09	1639.98	1645.49	1654.52	1659.25	1649.03	1656.99	1653.36	1656.53	1642.68	1646.53
452.769989	1643.21	1640.38	1640.87	1657.19	1658.72	1653.36	1660.01	1655.63	1657.2	1653.15	1654.04	1653.85	1660.27	1645.29	1635.38	1634.98	1634.8	1650.64	1647.79	1650.53	1648.99	1651.68	1656.98	1652.43	1655.71	1654.83	1637.19	1642.78	1650.61	1652.22	1655.08	1651.46	1653.85	1657	1647.91	1660.57	1654.31	1633.3	1635.43	1640.85	1644.68	1655.78	1660.91	1650.32	1657.09	1654.91	1657.76	1644.05	1647.8
453.265015	1642.23	1637.66	1640.73	1655.16	1656.5	1652.35	1660.26	1653.67	1656.95	1653.72	1654.21	1654.96	1656.59	1644.1	1635.46	1635.79	1636.47	1649.24	1648.87	1651.68	1650.45	1653.34	1658.54	1653.17	1656.89	1654.67	1636.88	1641.36	1649.15	1652.11	1654.44	1652.15	1652.57	1656.19	1650.2	1659.47	1654.89	1631.45	1633.22	1640.22	1646.42	1655.96	1658.19	1649.12	1656.14	1652.9	1660	1644.89	1649.25
453.760986	1640.96	1639.37	1638.5	1656.51	1660.9	1653.21	1659.02	1653.62	1656.8	1653.24	1652.57	1654.82	1658.47	1643.51	1635.95	1634.82	1634.66	1650.84	1647.79	1651.06	1648.97	1652.78	1656.38	1651.64	1656.57	1654.48	1634.63	1642.24	1647.64	1653.2	1653.02	1651.54	1655.1	1655.54	1649.15	1658.59	1651.56	1628.91	1631.46	1642.58	1643.91	1657.85	1658.3	1651.6	1654.46	1653.89	1658.84	1644.37	1647.31
454.256012	1640.56	1640.61	1638.78	1656.09	1658.83	1652.69	1659.32	1654.62	1658.21	1653.33	1654.92	1652.75	1658.59	1643.98	1635.37	1634.87	1635.86	1650.9	1646.59	1651.46	1651.04	1652.49	1656.38	1653.22	1655.67	1654.32	1634.36	1643.8	1648.12	1652.28	1652.53	1651.91	1652.05	1655.33	1648.21	1659.22	1654.04	1632.53	1633.69	1640.97	1644.87	1656.37	1655.79	1651.67	1656.57	1655.48	1659.93	1644.2	1648.57
454.751007	1639.18	1640.49	1637.65	1654.31	1657.4	1651.45	1660.3	1655.68	1655.02	1652.51	1654.26	1653.72	1656.61	1643.78	1632.03	1633.64	1633.54	1647.17	1646.46	1651.78	1647.97	1653	1653.92	1651.1	1655.33	1653.98	1635.25	1642.16	1650.41	1651.98	1655.44	1651.16	1652.45	1656.76	1649.02	1658.82	1653.75	1632.37	1634.16	1641.07	1646.1	1655.2	1658.13	1648.5	1653.25	1654.88	1658.36	1643.31	1647.29
455.246002	1640.97	1641.03	1640.59	1657.05	1659.81	1653	1660.03	1653.84	1655.9	1653.13	1653.65	1655.14	1656.46	1645.8	1634.47	1633.48	1632.47	1650.19	1645.53	1650.31	1647.49	1651.63	1654.41	1652.64	1655.58	1653.81	1633.93	1642.17	1649.1	1651.81	1654.14	1651.45	1652.44	1656.65	1647.66	1661.34	1653.93	1632.57	1634.42	1642	1645.76	1658.23	1659.32	1651.6	1654.37	1653.13	1658.42	1642.76	1647.29
455.740997	1642.58	1639.19	1639.71	1654.75	1661.24	1650.27	1659.36	1654.4	1656.26	1651.37	1652.95	1653.21	1659.33	1644.3	1631.81	1633.41	1634.37	1649.4	1645.76	1649.98	1648.97	1654.2	1655.7	1653.45	1656.63	1656.36	1636.31	1643.09	1647.78	1652.61	1654.98	1652.6	1652.64	1655.45	1648.24	1657.96	1652.03	1631.43	1633.31	1642.92	1643.34	1654.85	1659.6	1651.19	1653.54	1653.83	1657.26	1644.9	1647.37
456.237000	1642.31	1638.6	1639.6	1655.91	1659.96	1653.33	1659.95	1657.6	1654.4	1650.72	1654.72	1654.18	1657.46	1643.63	1633.15	1633.71	1635.43	1648.45	1645.57	1648.83	1648.18	1650.77	1653.64	1652	1653.47	1653.99	1635.73	1642.98	1647.85	1651.28	1655.02	1650.14	1653.01	1654.53	1646.24	1659.85	1652.6	1629.96	1633.51	1639.22	1644.35	1655.44	1658.49	1649.59	1655.79	1653.02	1657.94	1644.39	1646.57
456.731995	1642.53	1639.08	1637.75	1654.11	1658.61	1652.25	1657.88	1655.8	1655.08	1652.47	1653.63	1653.31	1656.32	1644.87	1633.56	1634.24	1635.52	1648.93	1646.75	1654.27	1650.98	1653.38	1655.56	1652.91	1655.65	1654.99	1634.88	1641.84	1650.86	1653.28	1652.18	1653.17	1654.38	1656.93	1648.98	1657.2	1651.25	1632.81	1633.41	1640.12	1644.76	1655.97	1657.02	1649.22	1655.08	1654.81	1657.86	1644.5	1648.08
457.226990	1642.32	1639.51	1638.71	1653.4	1661.92	1654.5	1659.49	1655.66	1657.14	1651.49	1653.9	1655.1	1658.59	1644.19	1634.98	1633.63	1634.79	1647.42	1647.71	1650.43	1650.24	1654.28	1655.55	1654.6	1656.42	1655.21	1635.45	1642.22	1647.41	1650.63	1654.46	1651.02	1653.34	1655.69	1646.49	1659.01	1653.52	1633.35	1634.51	1640.26	1644.78	1655.18	1659.02	1649.83	1655.84	1653.01	1656.94	1641.36	1648.76
457.721985	1640.12	1640.93	1639.11	1657.17	1660.61	1651.8	1659.76	1654.67	1656.51	1651.46	1655.26	1653.5	1658.25	1647.69	1634.16	1632.97	1635.61	1650.1	1646.66	1650.58	1649.03	1652.6	1654.87	1651.61	1657.36	1654.5	1636.93	1643.13	1649.93	1653.42	1657.82	1649.8	1653.84	1656.96	1647.88	1659.4	1653.03	1632.62	1633.36	1641.61	1645.42	1657.88	1658.43	1650.03	1654.56	1652.77	1656.34	1642.77	1648.51
458.217987	1643.68	1638.59	1639.12	1656.54	1659.94	1654.29	1660.58	1655.63	1655.69	1652.87	1655.85	1655	1658.09	1642.92	1632.83	1634.4	1635.86	1651.4	1648.79	1652.94	1650.89	1653.97	1656.02	1654.39	1654.64	1655.95	1637.19	1643.97	1647.8	1652.91	1653.82	1649.5	1653.2	1654.78	1649.21	1657.92	1653.75	1632.63	1632.43	1640.39	1645.29	1656.03	1658.29	1650.88	1655.19	1654.58	1656.38	1642.76	1647.91
458.713013	1639.58	1641.61	1638.99	1656.64	1660.69	1652.82	1659.64	1658.14	1655.59	1653.37	1651.52	1654.13	1657.83	1644.63	1633.56	1633.64	1635.97	1650.19	1647.3	1650.83	1648.28	1652.3	1656.55	1652.4	1655.46	1656.88	1636.22	1642.38	1648.19	1653.82	1655.17	1652.71	1653.66	1654.31	1648.01	1660.56	1654.73	1631.31	1633.68	1638.46	1644.74	1657.23	1659.36	1650.37	1654.92	1653.83	1659.72	1643.2	1646.01
459.208008	1641.61	1641.59	1641.14	1656.74	1659.68	1652.23	1658.11	1656.24	1657.22	1650.34	1654.22	1652.51	1658.73	1645.73	1632.76	1635.07	1633.76	1650.26	1648.22	1652.59	1650.45	1652.51	1656.92	1654.42	1658.09	1653.67	1636.78	1644.8	1651.89	1651.66	1655.78	1652.65	1655.71	1656.33	1650	1657.45	1654.02	1632.24	1634.04	1641.53	1645.32	1656	1660.62	1651.07	1655.68	1653.85	1657.92	1645.06	1649.07
459.703003	1641.63	1638.37	1640.27	1654.96	1659.36	1653.61	1658.93	1656.83	1654.96	1652.42	1654.95	1655.37	1656.17	1644.61	1633.7	1633.61	1636.49	1650.32	1646.58	1650.68	1647.3	1654.91	1655.77	1651.54	1655.38	1654.88	1637.92	1643.7	1647.71	1651.92	1654.66	1651.11	1654.32	1656.41	1648.82	1662.1	1655.17	1632.13	1631.02	1639.48	1644.11	1656.84	1659.96	1649.96	1654.73	1654.27	1659.03	1643.95	1647.12
460.197998	1643.22	1640.78	1640.34	1654.77	1660.81	1653.71	1660.59	1656.31	1655.82	1651.81	1656.9	1655.74	1659.91	1645.77	1635.46	1637.62	1634.54	1650.79	1646.99	1651.65	1648.59	1652.04	1656.91	1653.64	1656	1654.71	1636.58	1642.67	1649.77	1653.67	1654.73	1653.93	1654.99	1656.85	1648.5	1659.91	1652.69	1632.47	1632.06	1639.82	1645.3	1656.65	1658.99	1650.34	1654.68	1652.92	1656.93	1642.71	1646.41
460.694000	1640.32	1639.99	1639.75	1656.27	1659.9	1651.11	1659.12	1655.28	1657.07	1651.54	1654.72	1653.64	1657.91	1644.38	1633.64	1634.77	1633.53	1648.85	1645.9	1649.62	1649.36	1651.88	1655	1653.46	1654.95	1654.27	1636.02	1641.9	1648.47	1651.83	1653.02	1651.1	1654.34	1656.66	1646.53	1659.67	1652.1	1632.62	1633.37	1642.26	1644.84	1655.09	1657.59	1651.66	1656.27	1654.06	1657.69	1643.09	1647.9
461.188995	1641.34	1640.38	1638.79	1656.83	1658.25	1654.05	1660.17	1654.48	1657.66	1650.95	1656.29	1651.84	1659.85	1645.49	1633.29	1635.55	1634.55	1650.9	1645.66	1650.18	1650.03	1652.54	1656.26	1652.77	1655.19	1655.14	1635.49	1642.71	1649.07	1651.37	1654.77	1650.69	1651.9	1654.13	1648.44	1661.16	1652.32	1632.41	1631.04	1640.16	1646.39	1655.78	1658.16	1649.22	1654.23	1653.32	1657.62	1643.77	1646.46
461.683990	1643.03	1639.15	1638.22	1656.65	1657.09	1651.88	1658.49	1655.26	1655.49	1651.37	1653.27	1653	1656.91	1646.54	1633.9	1634.46	1635.22	1648.17	1647.29	1651.52	1647.35	1651.53	1654.55	1650.87	1654.33	1653.18	1636.02	1642.41	1647.46	1651.78	1655.01	1651.72	1654.5	1653.8	1648.53	1658.67	1651.33	1632.95	1633.71	1639.93	1644.84	1657.94	1656.91	1649.75	1653.89	1652.42	1658.81	1646.23	1648.62
462.178986	1643.19	1640.24	1639.07	1656.27	1660.17	1650.82	1658.81	1654.19	1655.26	1652.31	1654.23	1653.61	1659.05	1643.55	1634.29	1635.45	1635.8	1648.76	1646.82	1650.54	1649.06	1653.63	1654.02	1651.06	1654.02	1656.42	1635.31	1643.31	1647.71	1652.17	1654.73	1649.95	1654.55	1654.69	1648.03	1660.2	1652.43	1632.86	1631.34	1638.88	1645.31	1655.87	1658.03	1650.38	1655.88	1653.28	1659.9	1643.51	1647.51
462.674011	1641.36	1640.23	1640.76	1658.43	1658.98	1654.09	1659.65	1655.56	1656.35	1652.67	1654.43	1654.22	1657.96	1644.67	1634.02	1635.73	1635.77	1649.29	1647.09	1650.34	1650.52	1653.3	1656.66	1653.19	1655.52	1653.68	1636.47	1643.96	1649.67	1651.68	1655.65	1651.6	1653.41	1656.45	1646.36	1660.4	1654.23	1633.03	1634.22	1641.55	1645.33	1655.43	1659.42	1649.46	1653.47	1654.11	1657.46	1646.23	1647.39
463.170013	1642.21	1642.02	1640.03	1656.39	1662.45	1653.68	1660.5	1655.09	1655.56	1652.1	1655.34	1655	1657.94	1646.39	1633.94	1635.08	1636.82	1651.67	1647.48	1649.13	1650.95	1653.58	1656.19	1651.59	1655.72	1655.75	1635.75	1642.31	1649.3	1653.05	1654.49	1651.81	1653.63	1656.29	1647.04	1658.72	1652.48	1632.13	1634.69	1638.83	1643.28	1655.48	1659.12	1648.44	1655.42	1653.05	1658.28	1644.51	1647.17
463.665009	1642.23	1640.09	1641.93	1655.73	1659.08	1651.34	1659.41	1657.54	1658.12	1652.78	1653.17	1654.82	1657.66	1643.95	1634.49	1634.37	1636.93	1650.34	1648.37	1649.84	1648.85	1652.2	1656.51	1653.68	1658.24	1654.18	1637.2	1644.04	1649.03	1651.72	1656.4	1649.88	1651.14	1656.94	1647.33	1658.65	1652.78	1632.59	1634.05	1640.11	1644.73	1655.62	1659.1	1648.29	1655.84	1652.81	1658.66	1643.1	1648.15
464.160004	1643.46	1641.24	1640.12	1657.68	1659.13	1653.69	1659.28	1655.7	1657.49	1654.12	1653.57	1653.72	1656.5	1645.54	1634.82	1633.67	1635.78	1647.73	1647.08	1650.38	1651.52	1653.23	1657.95	1651.38	1656.29	1654.08	1637.37	1642.42	1649.54	1652.87	1655.23	1652.44	1654.08	1655.75	1646.74	1659.31	1654.49	1631.94	1634.79	1640.2	1645.6	1657.02	1658.93	1650.7	1653.64	1654.41	1658.59	1643.11	1646.67
464.654999	1644.32	1640.64	1640.01	1656.73	1659.44	1652.08	1659.86	1655.91	1654.77	1653	1654.12	1654.92	1658.86	1644.79	1633.36	1633.34	1635.26	1650.35	1646.7	1650.85	1649.33	1653.11	1656.55	1653.33	1655.4	1655.08	1635.76	1641.19	1647.59	1651.98	1654.24	1651.14	1654.71	1655.17	1647.27	1658.94	1655.15	1633.42	1632.34	1641.33	1644.66	1655.21	1659.7	1651.8	1655.81	1653.31	1659.17	1643.65	1648.52
465.149994	1643.23	1641.44	1638.36	1657.6	1659.02	1652.89	1660.72	1657.14	1655.14	1651.42	1653.37	1656.55	1658.48	1644.4	1634.97	1633.3	1635.27	1649.13	1644.04	1649.49	1648.95	1652.44	1654.36	1651.64	1656.53	1654.26	1636.03	1642.31	1650.48	1650.99	1653.02	1650.81	1652.48	1657.06	1646.95	1658.08	1652.43	1631.72	1631.3	1638.82	1645.83	1655.12	1658.14	1649.4	1655.52	1652.44	1656.06	1644.74	1647.43
465.645996	1641.75	1639.41	1639.38	1654.8	1658	1649.47	1658.72	1655.26	1658.09	1650.49	1653.4	1654.18	1657.44	1644.81	1634.82	1633.88	1635.79	1647.9	1647.63	1649.12	1649	1653.97	1655.56	1652.76	1655.08	1656.02	1635.65	1643.69	1647.32	1650.85	1653.17	1651.21	1650.79	1654.67	1648.26	1659.18	1652.72	1632.58	1633.3	1639.24	1643.83	1654.29	1657.41	1650.39	1653.63	1651.08	1658.36	1644.02	1645.09
466.140991	1641.9	1639.8	1640.37	1656.31	1660.31	1652.46	1659.71	1656	1656.56	1652.98	1652.47	1654.32	1657.43	1643.6	1632.83	1632.04	1635.65	1648.12	1646.37	1649.05	1649.94	1651.97	1656.54	1650.72	1655.51	1654.29	1633.83	1640.44	1649.26	1653.04	1655.19	1651.05	1652.62	1655.2	1647.92	1659.34	1654.22	1634	1633.1	1641.95	1644.79	1655.22	1657.58	1651.88	1655.01	1653.32	1657.39	1642.88	1646.26
466.635986	1641.7	1641.88	1637.01	1655.86	1658.54	1652.45	1658.65	1655.62	1657.05	1653.12	1653.48	1654.91	1658.79	1644.29	1633.91	1631.66	1636.14	1650.47	1648.2	1650.13	1648.17	1653.77	1654.4	1651.38	1654.81	1654.69	1637.72	1643.57	1647.31	1652.17	1653.36	1653.59	1655.41	1653.37	1648.44	1656.71	1654.68	1633.29	1635.57	1641	1645.39	1656.7	1657.29	1651.17	1654.59	1653.39	1658.89	1643.6	1647.86
467.131012	1644.01	1641.53	1638.77	1656.51	1658.58	1652.7	1658.99	1655.55	1656.29	1651.91	1654.61	1654.86	1658.27	1645.02	1632.61	1633.53	1634.66	1647.88	1644.39	1648.62	1646.91	1653.3	1655.47	1651.57	1654.66	1654.53	1634.87	1641.75	1647.75	1650.59	1653.75	1652.02	1653.36	1655.98	1645.2	1658.9	1653.45	1631.66	1634.26	1643.16	1645.3	1654.46	1658.43	1651.39	1653.49	1652.72	1658.5	1642.44	1646.61
467.626007	1640.5	1639.73	1638.21	1655.35	1659.36	1653.4	1659.59	1653.71	1657.49	1652.63	1653.98	1653.48	1657.22	1645.02	1632.5	1633.68	1634.24	1649.14	1645.39	1648.63	1648.61	1653.49	1654.67	1651.54	1653.95	1656.12	1636.65	1642.06	1647.25	1650.65	1653.88	1650.37	1652.44	1655.66	1646.83	1660.41	1651.49	1631.06	1633.77	1640.11	1644.42	1654.86	1658.91	1649.29	1654.56	1653.43	1656.69	1643.54	1646.41
468.122009	1641.62	1639.71	1637.67	1656.26	1659.24	1649.71	1659.29	1652.18	1653.32	1651.98	1654.88	1652.83	1657.86	1643.95	1632.83	1633.32	1634.14	1647	1646.76	1649.97	1647.77	1652.25	1656.05	1649.98	1654.62	1655.05	1634.99	1642.52	1647.88	1651.36	1652.01	1650.37	1651.3	1656.29	1645.31	1658.95	1651.97	1631.02	1633.21	1639.44	1643.11	1653.41	1658.27	1648.86	1653.88	1652.99	1656.72	1640.82	1647.2
468.617004	1642.44	1641.66	1638.37	1654.76	1659.66	1650.72	1657.68	1654.35	1655.38	1652.07	1653.56	1653.42	1658.83	1642.66	1633.66	1634.24	1635.88	1651.54	1646.25	1648.95	1648.79	1651.28	1653.79	1651.53	1656.25	1654.18	1634.96	1642.56	1648.22	1651.37	1653.47	1652.78	1652.54	1654.28	1648.41	1657.93	1652.86	1632.56	1632.98	1638.74	1646.08	1654.84	1657.93	1649.31	1654.37	1653.05	1657.9	1643.15	1646.55
469.112000	1643.84	1639.37	1639.41	1655.46	1658.2	1650.72	1659.78	1655.03	1659.11	1648.73	1653.89	1651.95	1659.75	1646.61	1633.77	1633.26	1635.17	1647.55	1644.16	1649.04	1648.68	1650.1	1655.49	1652.62	1655.57	1652.55	1635.94	1640.78	1646.13	1650.64	1655.36	1652.36	1653.07	1656.38	1646.62	1657.45	1652.65	1632.91	1633.83	1642.35	1643.58	1653.91	1657.06	1649.92	1654.73	1653.44	1658.85	1641.72	1646.52
469.606995	1642.55	1639.73	1638.38	1655.78	1657.97	1653.09	1658.19	1654.73	1654.78	1651.84	1652.73	1654.07	1656.1	1643.86	1632.33	1631.68	1633.69	1648.4	1645.94	1648.06	1648.92	1651.91	1653.5	1651.43	1652.92	1654.57	1636.27	1641.18	1647.42	1653.01	1655.34	1652.42	1651.63	1654.22	1646.37	1659.34	1651.07	1632	1631.76	1641.17	1645.18	1658.78	1657.39	1648.98	1654.18	1653.2	1657.03	1643.28	1645.5
470.101990	1641.07	1638.91	1638.4	1655.7	1658.66	1652.79	1657.7	1656.51	1655.39	1650.59	1652.45	1653.26	1657.24	1642.97	1634.48	1633.19	1632.49	1649.42	1647.33	1650.98	1647.87	1653.82	1654.75	1652.21	1655.74	1653.95	1634.13	1640.59	1648.39	1651.35	1653.02	1651.32	1652.38	1655.02	1645.14	1659.06	1652.2	1631.56	1633.11	1641.29	1643.2	1655.95	1656.65	1648.84	1653.77	1654.48	1658.06	1643.12	1646.76
470.597992	1641.42	1642.28	1640	1657.45	1659.08	1653.76	1660.75	1654.94	1655.01	1651.82	1652.82	1655.57	1658.3	1643.57	1633.44	1633.27	1635.04	1649.6	1645.79	1651.18	1649.35	1654.51	1655.5	1652.31	1655.33	1653.93	1635.06	1640.69	1647.73	1649.31	1652.7	1650.2	1651.55	1654.97	1646.54	1656.31	1650.85	1632.1	1634.82	1638.62	1643.09	1655.15	1657.8	1650.26	1654.68	1654.24	1658.39	1644.35	1649.23
471.092987	1642.07	1640.39	1638.44	1655.75	1657.75	1651.58	1659.26	1654.76	1654.01	1651.81	1652.32	1652.39	1657	1642.4	1632.48	1634.09	1634.06	1650.18	1646.14	1649.7	1648.15	1653.09	1653.65	1650.35	1655.04	1655.13	1635.88	1641.89	1648.76	1651.93	1653.89	1651.67	1652.52	1656.87	1648.34	1658.46	1653.04	1632.37	1632.83	1637.13	1645.54	1656.34	1658.3	1648.83	1653.91	1653.98	1655.77	1642.47	1648.93
471.588013	1641.46	1640.41	1638.73	1656.41	1659.66	1651.57	1660.08	1656.1	1656.85	1648.88	1652.6	1653.37	1658.2	1645.25	1631.83	1632.97	1635.45	1648.48	1646.82	1647.82	1649.87	1653.04	1654.74	1651.64	1655.81	1652.9	1636.36	1643.33	1647.15	1649.5	1653.21	1648.6	1651.59	1653.68	1647.77	1658.61	1651.87	1630.87	1632.15	1638.04	1641.65	1653.66	1657.14	1648.32	1653.93	1650.48	1656.82	1642.47	1646.48
472.083008	1642.25	1640.66	1639.66	1656.08	1658.15	1652.05	1659.03	1654.42	1655.93	1650.1	1653.3	1654.52	1656.06	1644.95	1634.87	1633.97	1634.25	1649.23	1647.04	1648.15	1649.02	1652.02	1654.74	1651.49	1655.76	1654.95	1637.05	1641.61	1648.34	1652.74	1655.4	1649.88	1652.06	1656.45	1646.93	1660.08	1653.44	1632.78	1631.36	1638.69	1642.75	1655.51	1657.3	1647.89	1653.64	1650.62	1657.64	1643.09	1644.83
472.578003	1642.14	1637.33	1639.53	1656.82	1658.65	1651.92	1657.94	1653.49	1654.66	1653.08	1654.19	1654.16	1655.09	1645.15	1634.43	1634.6	1635.64	1647.99	1646.38	1650	1649.03	1650.77	1654.84	1652.82	1654.69	1651.68	1634.44	1642.65	1649	1651.92	1654.48	1650.36	1651.42	1654.95	1647	1657.4	1654.04	1632.05	1633.22	1639.11	1643.7	1655.73	1655.77	1649.53	1653.24	1653.1	1657.39	1640.4	1646.18
473.074005	1641.22	1638.79	1637.49	1655.24	1659.15	1651.71	1659.74	1655.4	1655.56	1652.17	1653.53	1654.01	1657.39	1644.53	1634.83	1632.57	1633.51	1649	1645.05	1649.52	1647.72	1653.47	1653.91	1651.9	1655.46	1656.69	1635.33	1641.19	1648.81	1651.63	1652.57	1650.98	1653.18	1655.85	1646.19	1657.82	1651.55	1632.72	1632.67	1639.24	1643.03	1655	1655	1647.89	1655.01	1654.21	1658.04	1642.88	1647.82
473.569000	1641.17	1640.63	1638.67	1655.39	1658.34	1649.68	1659.27	1655.63	1654.34	1651.9	1653.64	1652.2	1656.59	1645.02	1635.4	1632.99	1634.66	1649.25	1644.86	1650.42	1648.88	1652.97	1655.91	1650.13	1654.91	1653.37	1636	1641.95	1647.3	1651.17	1655.18	1650.54	1652.61	1654.5	1645.47	1657.83	1652.06	1631.04	1632.79	1638.5	1644.17	1655.32	1656.46	1651.03	1652.72	1651.61	1657.03	1642.84	1645.92
474.063995	1641.4	1638.88	1639.2	1654.91	1658.48	1650.15	1658.63	1654.36	1654.8	1650.8	1651.82	1653.87	1657.67	1646.2	1633.91	1633.57	1635.09	1648.6	1643.75	1651.01	1649.53	1652.38	1655.88	1650.67	1654.88	1653	1633.25	1640.74	1648.3	1651.61	1652.22	1650.74	1654.61	1654.88	1646.6	1657.69	1652.69	1631.15	1634.35	1640	1643.67	1655.2	1657.02	1648.25	1652.65	1652.17	1657.12	1642.53	1646.7
474.558990	1641.81	1639.32	1637.12	1655.66	1657.25	1650.01	1658.96	1653.35	1656.01	1651.22	1652.36	1652.59	1656.84	1642.79	1633.73	1631.27	1633.67	1647.27	1646.24	1648.73	1646.42	1650.17	1655.04	1650.21	1654.69	1653.21	1635.13	1641.63	1647.95	1650.59	1652.16	1650.81	1653.8	1654.95	1648.07	1660.1	1653.78	1632.06	1631.75	1637.96	1643.3	1654.98	1656.66	1648.66	1654.86	1651.93	1657.92	1640.81	1647.59
475.054993	1640.19	1640.03	1638.88	1654.5	1657.14	1649.63	1656.8	1653.84	1656.81	1650.86	1651.9	1654.51	1656.33	1643.72	1633.29	1633.36	1633.35	1650.06	1644.66	1647.72	1649.62	1652.68	1656.54	1653	1654.7	1652.83	1635.87	1641.05	1647.48	1650.55	1652.96	1649.73	1651.64	1654.92	1647.75	1658.37	1652.25	1631.87	1631.6	1637.25	1644.16	1657.06	1658.38	1646.88	1653.78	1652.02	1655.78	1641.85	1645.81
475.549988	1640.9	1639.84	1638.15	1654.52	1660.18	1652.06	1657.84	1656.41	1657.24	1651.59	1652.8	1654.42	1659.56	1644.59	1634.02	1633.98	1633.14	1648.18	1646.23	1650.12	1647.62	1651.89	1654.88	1649.82	1653.45	1654.4	1637.31	1639.98	1648.27	1652.3	1655.48	1651.94	1652.83	1654.32	1648.17	1659.12	1651.62	1633.44	1633.78	1638.43	1645.79	1654.86	1658.64	1650.93	1654.14	1651.66	1657.34	1643.19	1647.04
476.045013	1641.13	1639.91	1640.24	1654.97	1658.77	1649.75	1658.04	1654.26	1653.44	1651.16	1652.92	1653.47	1657.62	1644.1	1634.96	1633.58	1635.34	1646.69	1643.98	1649.68	1648.11	1651.72	1655.23	1651.73	1654.18	1653.76	1634.76	1641.88	1648.81	1650.73	1653.3	1649.82	1650.35	1654.66	1646.52	1657.5	1651.96	1632.22	1632.74	1638.66	1642.65	1653.32	1657.5	1648.84	1654.7	1653.11	1657.16	1641.37	1645.63
476.540009	1640.94	1639.39	1639.5	1654.58	1656	1651.79	1658.77	1654.73	1654.88	1650.88	1652.42	1654.11	1657.89	1645.5	1633.32	1634.46	1634.56	1648.08	1644.82	1648.28	1647.84	1650.72	1653.51	1652.69	1654.93	1654.71	1633.73	1640.57	1647.47	1651.12	1654.12	1650	1651.47	1654.52	1644.88	1657.33	1652.25	1631.74	1632.06	1637.32	1644.1	1654.2	1656.42	1648.85	1655.02	1651.3	1656.16	1641.69	1645.2
477.035004	1639.89	1638.31	1636.57	1655.3	1656.98	1653.42	1659.13	1652.32	1653.51	1651.74	1651.41	1652.84	1657.12	1644.48	1632.24	1634.07	1633.68	1648.52	1646.36	1649.92	1649.96	1649.41	1656.37	1650.9	1653.34	1652.85	1635.75	1642.12	1647.29	1649.98	1653.76	1649.53	1653.41	1653.59	1645.27	1659.21	1652.75	1630.8	1633.22	1637.64	1644.3	1654.27	1658.64	1647.67	1653.47	1652.93	1655.74	1643.98	1646.02
477.531006	1640.08	1638.71	1638.81	1654.42	1659.38	1650.77	1660.12	1653.73	1656.49	1650.42	1654.37	1652.73	1658.74	1644.05	1632.65	1635.4	1633.6	1647.49	1643.26	1649.2	1647.43	1651.23	1655.65	1648.22	1654.17	1654.17	1634.59	1641.68	1647.38	1651.27	1652.78	1649.76	1651.82	1654.23	1644.28	1656.57	1649.88	1628.21	1631.28	1637.48	1643	1654.82	1656.8	1646.2	1655.45	1649.95	1654.79	1641.27	1644.54
478.026001	1641.76	1639.4	1639.76	1655.02	1657.72	1651.44	1659.2	1654.63	1654.13	1649.93	1654.28	1652.45	1655.3	1646.13	1633.65	1633.21	1633.77	1649.1	1646.01	1647.55	1648.18	1651.32	1654.1	1653.17	1653.39	1654.38	1635.76	1642.63	1647.37	1651.61	1653.92	1649.48	1651.29	1655.62	1645.33	1657.9	1651.56	1630.74	1631.92	1638.02	1642.73	1654.36	1656.44	1649.51	1652.71	1652.17	1655.97	1641.24	1647.01
478.520996	1639.13	1638.52	1637.44	1653.66	1658.45	1652.98	1657.97	1655.19	1651.66	1650.13	1653.28	1652.03	1655.41	1644.53	1632.38	1633.87	1632.92	1648.26	1645.32	1648.49	1647.01	1650.37	1655.98	1650.6	1655.35	1653.4	1634.32	1637.86	1646.65	1648.38	1653.65	1648.77	1651.11	1653.42	1645.87	1657.88	1649.55	1629.84	1630.18	1636.7	1643.92	1653.28	1658.2	1646.99	1651.51	1649.26	1656.16	1640.8	1644.95
479.015991	1642.22	1640.01	1638.64	1652.85	1659.01	1649.59	1658.75	1654.57	1653.94	1650.79	1649.65	1653.09	1656.27	1643.42	1633.55	1631.89	1633.02	1647.59	1645.46	1650.5	1647.67	1650.03	1656.29	1650.54	1654.12	1652.55	1634.9	1640.58	1646.24	1651.1	1653.23	1649.59	1649.47	1654.93	1645.94	1655.52	1651.85	1630.5	1630.33	1637.79	1642.96	1653.56	1657.3	1648.86	1654.12	1651.37	1657.3	1642.21	1644.5
479.510986	1639.34	1637.98	1636.26	1654.58	1658.22	1650.1	1656.88	1653.4	1654.01	1649.07	1651.75	1651.54	1656.52	1643.22	1631.64	1632.65	1633.5	1649.52	1645.27	1648.58	1646.95	1653.22	1651.88	1650.17	1651.83	1653.45	1634.41	1640.11	1647.8	1649.54	1652.62	1649.72	1653.45	1652.8	1645.77	1657.11	1650.85	1631.5	1634.4	1637.82	1642.09	1655.91	1657.48	1648.44	1651.7	1650.95	1656.31	1641.06	1647.09
480.006989	1640.51	1639.21	1635.98	1654.61	1657.61	1648.95	1657.89	1654.64	1654.25	1650.36	1654.53	1653.13	1657.7	1644.04	1632.31	1636.3	1633.22	1646.88	1645.34	1650.38	1646.4	1651.81	1656.49	1651.21	1653.16	1654.71	1635.25	1641.33	1646.08	1650.29	1652.98	1651.08	1652.66	1653.94	1645.72	1659.8	1651.75	1630.81	1632.69	1639.02	1644.39	1653.01	1658.65	1647.76	1653.19	1654.85	1655.94	1641.52	1646.75
480.502014	1640.87	1639.93	1637.41	1654.96	1657.73	1651.86	1658.13	1655.79	1655.04	1652.63	1653.03	1653.34	1655.43	1642.85	1632.17	1632.36	1633.99	1650.05	1644.46	1649.83	1648.71	1652.01	1656	1651.26	1653.31	1652.65	1635.78	1640.98	1649.13	1651.11	1653.48	1647.41	1652.24	1654.83	1645.84	1658.56	1651.55	1630.25	1630.9	1638.61	1645.38	1652.86	1657.51	1648.51	1652.68	1651.76	1656.96	1640.76	1645.34
480.997009	1641.02	1638.99	1639.14	1653.77	1656.33	1648.81	1657.87	1654.65	1654.54	1651.94	1651.86	1651.55	1656.75	1644.98	1631.83	1631.25	1633.26	1648.61	1643.03	1648.1	1644.36	1650.96	1653.73	1649.4	1653.18	1652.04	1635.78	1639.47	1648.07	1652.13	1652.19	1649.61	1653.41	1653.78	1646.73	1658.86	1650.43	1631.79	1631.08	1636.86	1642.66	1653.05	1657.4	1648.84	1653.77	1651.49	1655.27	1642.17	1646.13
481.492004	1641.11	1639.76	1635.57	1653.94	1657.2	1650.71	1656.52	1652.34	1654.39	1651.9	1651.27	1654.95	1659.19	1643.4	1632.22	1633.3	1633.42	1646.69	1643.31	1648.61	1648.58	1649.6	1654.42	1652.26	1653.88	1652.82	1633.27	1643.47	1647.07	1650.24	1651.15	1650.79	1653.67	1653.15	1647.64	1657.43	1652.14	1632.61	1631.31	1636.67	1643.67	1655.74	1655.98	1647.41	1654.85	1652.64	1657.77	1642.28	1646.52
481.987000	1642.48	1639	1639.98	1655.96	1658.11	1649.95	1657.45	1654.76	1654.94	1652.15	1652.57	1650.74	1657.36	1641.97	1633.97	1631.61	1634.14	1647.58	1644.65	1648.94	1646.15	1651.2	1656.03	1649.31	1655.15	1653.05	1633.5	1640.58	1645.49	1651.02	1652.02	1649.76	1651.91	1654.88	1644.59	1658.88	1651.12	1631.6	1632.08	1639.32	1642.85	1653.05	1655.06	1651.38	1652.32	1654.55	1659.18	1641.93	1646.41
482.483002	1641.47	1640.32	1636.79	1656.26	1656.09	1650.61	1657.63	1656.37	1655.33	1650.7	1652.15	1655.19	1655.98	1642.59	1632.73	1633.67	1634.69	1647.24	1645.79	1648.69	1648.07	1651.08	1653	1652.28	1654.62	1653.12	1634.2	1641.46	1646.51	1650.83	1653.02	1650.43	1652.98	1655.36	1645.98	1659.01	1652.42	1632	1630.76	1637.04	1642.28	1654.64	1657.79	1648.49	1653.26	1651.2	1658.37	1641.4	1644.83
482.977997	1640.73	1640.5	1637.02	1654.08	1657.95	1651.92	1656.91	1655.24	1655.05	1652.23	1653.22	1652.21	1655.98	1645.63	1634.1	1631.68	1633.65	1646.71	1646.98	1649.92	1646.95	1652.17	1653.81	1650.97	1655.34	1653.62	1634.25	1640.13	1647.74	1650.22	1652.72	1650.58	1654.04	1654.51	1646.27	1657.76	1653.69	1629.96	1633.46	1638.01	1644.42	1654.13	1656.51	1647.02	1652.41	1650.61	1656.88	1643.42	1647.37
483.472992	1640.63	1638.63	1637.57	1655.06	1661.2	1652.44	1658.07	1653.28	1654.36	1649.48	1653.29	1652.88	1657.91	1643.23	1632.56	1633.81	1633.16	1648.9	1645.52	1649.86	1647.54	1651.03	1654.44	1651.76	1655.38	1655.49	1634.06	1640.53	1648.86	1650.28	1653.83	1650.33	1651.56	1654.06	1645.01	1658.31	1650.05	1631.51	1630.64	1638.22	1644.92	1656.91	1659.15	1647	1654.24	1653.68	1658.15	1641.36	1646.44
483.967987	1641.68	1639.25	1638.26	1655.79	1658.13	1651.12	1658.58	1655.35	1654.34	1650.45	1652.11	1651.24	1657.11	1645.22	1632.63	1632.02	1633.31	1647.89	1644.77	1649	1646.31	1649.55	1653.96	1649.29	1653.87	1652.43	1634.38	1640.19	1645.12	1652.05	1653.69	1650	1650.52	1654.86	1646.22	1659.06	1651.11	1629.06	1633.13	1639.64	1643.3	1653.73	1658.73	1650.4	1653.77	1652.96	1657.06	1641.55	1647.35
484.463013	1641.12	1639.32	1637.64	1655.94	1659.22	1649.78	1657.32	1654.62	1656.12	1651.63	1652.04	1652.48	1658.72	1641.54	1630.56	1635.51	1634.19	1648.91	1644.24	1647.88	1645.49	1652.27	1654.31	1651.7	1653.05	1654.25	1636.53	1639.68	1649.18	1650.53	1652.99	1648.92	1651.25	1654.58	1644.79	1660.63	1651.79	1630.81	1631.58	1639.34	1643.52	1656.45	1657.96	1646.61	1652.5	1651.21	1658.69	1642.19	1645.7
484.959015	1639.5	1639.93	1636.79	1654.18	1658.43	1650.82	1657.95	1655.05	1654.63	1649.68	1653.46	1652.76	1657	1642.68	1633.22	1633.17	1633.28	1649.85	1644.54	1650.29	1648.17	1650.49	1654.77	1650.02	1655.24	1652.56	1634.92	1639.55	1646.51	1648.66	1651.73	1646.62	1650.41	1653.4	1644.68	1658.01	1652.75	1631.44	1632.95	1636.87	1642.68	1654.32	1657.56	1646.97	1652.82	1651.69	1654.76	1641.46	1646.35
485.454010	1640.8	1638.64	1637.49	1656.32	1658.53	1649.12	1657.9	1655.07	1653.44	1651.44	1652.43	1651.47	1657.05	1644.3	1632.12	1632.88	1634.09	1646.83	1645.75	1650.48	1648.63	1651.77	1654.55	1649.47	1653.15	1653.3	1635.65	1640.16	1647.23	1648.44	1652.49	1648.16	1650.88	1653.1	1646.91	1656.36	1650.41	1631.42	1630.47	1635.03	1643.52	1656.38	1657.33	1648.3	1653.22	1651.97	1655.75	1641.51	1644.6
485.949005	1642.37	1639.02	1637.65	1653.8	1658.3	1651.48	1658.28	1654.1	1653.98	1651.82	1652.68	1654.15	1654.76	1645.01	1635.6	1635.09	1633.92	1647.83	1647.61	1647.96	1650.28	1651.41	1653.29	1653.23	1654.94	1652.94	1634.43	1642.44	1646.52	1650.27	1654.02	1648.58	1652.83	1655.23	1646.74	1656.86	1652.36	1631.63	1631.21	1639.26	1644.35	1654.52	1657.34	1648.61	1654.78	1652.59	1655.46	1641.37	1646.4
486.444000	1640.5	1640.51	1637.66	1654.18	1659.75	1651.04	1657.64	1654.5	1653.87	1651.13	1652.56	1652.07	1659.72	1643.92	1630.98	1632.05	1634.92	1646.23	1643.35	1646.99	1647.45	1651.5	1653.44	1651.33	1653.98	1650.81	1635.97	1639.92	1645.69	1650.14	1652.18	1645.84	1650.54	1653.37	1646.39	1659.09	1649.8	1632.1	1632.38	1637.87	1643.16	1652.75	1656.36	1649.51	1652.61	1650.45	1659.65	1640.33	1645.41
486.938995	1640.89	1639.49	1637.69	1654.92	1657.5	1649.85	1657.66	1656.12	1656.37	1650.1	1653.61	1652.41	1655.03	1642.25	1633.89	1631.1	1634.59	1645.7	1645.68	1647.95	1647.05	1650.86	1653.25	1650.28	1654.88	1653.48	1632.65	1640.21	1647.07	1648.63	1652.62	1650.88	1651.96	1652.86	1646.39	1656.98	1652.04	1632.15	1630.4	1639.06	1643.3	1655.33	1655.76	1648.97	1653.3	1653.51	1656.81	1641.61	1646.58
487.434998	1642.44	1640.92	1636.93	1656.32	1658.91	1651.92	1660.05	1654.75	1655.6	1651.8	1653.7	1652.71	1658.39	1644.29	1633.45	1633.14	1635.25	1646.14	1646.32	1650.78	1646.85	1651.97	1654.74	1651.43	1654.11	1653.37	1634.78	1641.11	1647.87	1650.42	1653.65	1650.63	1649.57	1653.09	1646.08	1658.62	1652.73	1631.93	1631.59	1638.21	1642.61	1654.14	1656.47	1648.78	1654	1651.91	1657.48	1641.67	1645.88
487.929993	1640.77	1639.35	1638.16	1654.54	1658.86	1651.26	1655.39	1653.1	1655.47	1651.64	1652.96	1650.84	1656.38	1644.36	1633.87	1632.73	1632.76	1648.39	1646.34	1651.29	1646.6	1651.54	1655.27	1650.74	1655.02	1653.39	1633.62	1640.54	1647.88	1649.66	1653.61	1650.82	1651.08	1654.92	1645.36	1656.8	1651.54	1630.28	1630.61	1638.9	1640.73	1654.52	1656.01	1648.84	1652.73	1650.6	1657.49	1640.96	1646.27
488.424988	1642.76	1639.15	1638.37	1653.62	1658.39	1650.6	1658.38	1654.73	1653.8	1651.93	1652.75	1652.74	1656.29	1644.87	1633.14	1632.24	1633.4	1646.9	1644.15	1647.78	1648.7	1650.69	1653.63	1648.21	1654.89	1653.79	1634.94	1641.29	1647.03	1650.35	1651.84	1649.15	1651.72	1654	1644.77	1659.4	1650.97	1631.59	1632.07	1636.48	1644.12	1654.89	1658.87	1647.54	1652.2	1650.83	1656.78	1641.41	1647.24
488.920013	1640.38	1638.21	1636.91	1654.9	1656.49	1652.34	1656.48	1654.23	1654.9	1649.4	1652.58	1653.66	1656.8	1643.48	1632.78	1633.85	1633.4	1646.56	1642.32	1648.1	1645.57	1649.24	1652.1	1649.2	1652.21	1652.02	1636.11	1638.15	1645.84	1650.02	1654.22	1649.54	1652.62	1653.93	1646.74	1657.6	1650.64	1631.43	1629.43	1637.65	1642.36	1654.8	1657.48	1645.78	1653.1	1651.97	1658.3	1642.01	1646.62
489.415985	1643.71	1641.22	1637.19	1654.82	1657.67	1651.32	1658.01	1654.05	1654.36	1650.18	1651.12	1653.47	1654.75	1641.95	1633.07	1632.01	1633.28	1647.76	1643.89	1649.65	1646.17	1649.15	1654.61	1649.29	1654.32	1652.22	1636.61	1639.63	1646.27	1651.78	1653.17	1648.93	1653.33	1654.86	1646.21	1657.79	1652.63	1630.19	1630.92	1637.77	1644.05	1654.57	1656.02	1648.61	1652.03	1650.64	1657.97	1642.21	1646.18
489.911011	1640.72	1639.95	1636.78	1655.32	1655.8	1651.5	1659.76	1653.77	1654.8	1652.33	1653.24	1652.78	1657.3	1642.56	1631.94	1633.02	1635.2	1647.34	1644.31	1648.5	1647.03	1650.94	1653.71	1650.53	1654.49	1652.34	1634.9	1641.47	1647.08	1650.05	1652.26	1648.12	1652	1652.81	1646.38	1656.09	1651.05	1630	1633.91	1637.61	1644.08	1655.21	1656.99	1647.12	1653.11	1652.99	1656.9	1641.88	1647.6
490.406006	1640.96	1640.17	1637.7	1656.21	1657.13	1651.38	1658.16	1653.72	1655.78	1649.49	1651.74	1654.06	1655.45	1643.06	1630.86	1633.23	1634.16	1646.14	1643.89	1647.89	1645.37	1651.63	1652.49	1649.57	1655.75	1652.98	1634.75	1642.01	1646.88	1651.61	1652.92	1651.17	1650.03	1653.75	1645.53	1658.43	1651.74	1630.89	1632.61	1638.39	1644.18	1656.04	1656.76	1648.87	1653.72	1652.77	1657.06	1640.44	1644.8
490.901001	1639.76	1639.67	1637.91	1655.46	1659	1651.81	1657.79	1654.57	1655.09	1648.89	1653.38	1652.7	1656.61	1644.34	1632.36	1633.3	1633.58	1647.68	1643.64	1648.4	1647.16	1652.96	1652.44	1650.4	1655.24	1653.23	1634.84	1639.27	1648.49	1649.79	1654.68	1649.9	1650.06	1653.36	1644.98	1657.38	1650.46	1630.16	1632.65	1637.84	1642.73	1654.04	1656.08	1645.94	1654.63	1652.71	1658.4	1643.04	1646.03
491.395996	1640.4	1639.88	1637.23	1654.56	1658.87	1650.82	1658.51	1654.62	1655.29	1650.41	1652.15	1652.77	1657.7	1643.61	1632.71	1632.78	1632.77	1647.72	1644.07	1650.49	1646.6	1651.4	1655.79	1649.97	1653.5	1653.66	1636.22	1639.44	1647.07	1649.33	1652.33	1650.16	1649.39	1653.87	1643.68	1659.42	1650.44	1631.24	1632.03	1637.98	1643.27	1652.16	1655.21	1648.08	1652.04	1650.74	1658.1	1643.03	1646.13
491.891998	1641.57	1639.26	1637.16	1654.27	1658.91	1649.84	1659.38	1652.02	1656.95	1649.89	1652.19	1651.68	1657.69	1643.83	1631.93	1632.79	1635.25	1645.93	1644.61	1648.61	1645.98	1649.98	1653.61	1651.26	1654.01	1652.45	1635.32	1641.72	1647.64	1649.99	1651.91	1649.85	1651.57	1653.82	1644.84	1657.62	1653.2	1631.45	1633.17	1639.34	1642.17	1653.11	1655.83	1648.8	1653.04	1651.21	1657.22	1641.46	1645.14
492.386993	1642.94	1638.06	1637	1654.37	1656.27	1649.59	1659.54	1656.02	1655.42	1651.09	1653.29	1653.23	1655.38	1643.03	1633.15	1633.62	1632.46	1647.83	1642.03	1648.91	1647.9	1648.74	1652.6	1648.9	1653.44	1652.65	1634.98	1640.7	1647.33	1650.29	1651.64	1649.06	1651.39	1654.42	1648.03	1658.17	1649.15	1629.4	1631.79	1637.7	1642.64	1655.79	1656.91	1648.08	1653.24	1650.14	1654.81	1641.35	1645.81
492.881989	1641.1	1640.44	1637.54	1655.07	1658.25	1648.83	1658.06	1655.12	1654.39	1651.54	1652.7	1653.46	1658.18	1645.28	1635.38	1632.99	1635.34	1644.95	1643.55	1649.4	1645.23	1651.41	1654.77	1649.15	1655.43	1652.02	1634.48	1639.77	1647.46	1650.76	1652.1	1650.64	1651.17	1655.68	1645.55	1656.58	1650.76	1631.99	1632.33	1640.71	1641.48	1654.4	1657.4	1647.33	1653.99	1652.01	1655.44	1641.62	1645.34
493.377014	1641.97	1639.39	1637.4	1653.05	1658.45	1650.32	1658.01	1654.56	1654.26	1649.33	1652.04	1652.07	1658.96	1643.12	1632.69	1634.18	1633.15	1646.49	1644.42	1647.97	1644.77	1649.8	1653.71	1648.24	1654.48	1651.25	1634.34	1639.7	1645.82	1650.77	1652.57	1648.84	1653.21	1653.85	1645.47	1658.09	1651.84	1630.52	1633.15	1640.01	1642.81	1653.78	1656.91	1649.77	1651.42	1650.32	1656.42	1643.11	1645.46
[truncated: 6,286 more rows]
[truncated: 899 more columns]
