# Supplementary material for: Glucokinase activity controls peripherally located subpopulations of β-cells that lead islet Ca2+ oscillations
Source: eLife. 2025 Feb 12;13:RP103068. doi: 10.7554/eLife.103068 (PMC11820133; doi:10.7554/eLife.103068)
Supplement: Source data 8. [file elife-103068-data8.zip › EJ155 10GPKa F13-1_Statistics/EJ155 10GPKa F13-1_Detailed.csv]

Detailed
====================
Position X	Position Y	Position Z	Unit	Category	Collection	Time	ID
150.634	77.5973	-64	µm	Spot	Position	1	122
121.024	4.76155	-59.4548	µm	Spot	Position	1	125
134.121	4.63987	-59.083	µm	Spot	Position	1	126
156.161	5.15059	-59.9297	µm	Spot	Position	1	127
154.083	33.6605	-61.0241	µm	Spot	Position	1	133
162.738	46.4905	-59.4325	µm	Spot	Position	1	140
161.374	57.5863	-60.7457	µm	Spot	Position	1	148
141.511	61.9236	-60.4693	µm	Spot	Position	1	151
141.855	5.37798	-51.5013	µm	Spot	Position	1	160
158.457	29.1021	-52.0774	µm	Spot	Position	1	165
148.352	31.321	-52.1288	µm	Spot	Position	1	167
135.012	41.8714	-51.1111	µm	Spot	Position	1	170
152.29	74.3982	-50.9426	µm	Spot	Position	1	172
161.965	4.42212	-48.5342	µm	Spot	Position	1	174
158.486	13.0343	-48.068	µm	Spot	Position	1	175
160.905	40.7648	-46.4235	µm	Spot	Position	1	176
154.165	41.08	-47.8378	µm	Spot	Position	1	177
146.907	47.2195	-47.1421	µm	Spot	Position	1	178
134.104	59.716	-47.5184	µm	Spot	Position	1	179
151.703	61.4676	-47.0477	µm	Spot	Position	1	180
116.397	62.9921	-47.7272	µm	Spot	Position	1	181
133.249	66.0095	-47.0615	µm	Spot	Position	1	182
138.536	74.8945	-48.4742	µm	Spot	Position	1	183
158.307	18.8916	-42.7004	µm	Spot	Position	1	188
160.703	27.8604	-45.179	µm	Spot	Position	1	189
124.59	30.2513	-43.9038	µm	Spot	Position	1	190
130.052	47.4944	-43.7141	µm	Spot	Position	1	195
139.079	52.0368	-43.7003	µm	Spot	Position	1	196
161.722	66.6383	-45.7151	µm	Spot	Position	1	197
137.088	4.75678	-39.433	µm	Spot	Position	1	199
159.998	9.94246	-39.9871	µm	Spot	Position	1	200
138.114	12.7996	-40.1651	µm	Spot	Position	1	201
134.302	20.4845	-41.518	µm	Spot	Position	1	202
156.184	30.1166	-39.8404	µm	Spot	Position	1	203
133.441	41.7243	-39.8015	µm	Spot	Position	1	204
147.173	44.4085	-40.5939	µm	Spot	Position	1	205
116.679	55.4359	-41.0061	µm	Spot	Position	1	209
136.523	62.1775	-40.3977	µm	Spot	Position	1	210
131.541	76.389	-38.9842	µm	Spot	Position	1	212
154.701	3.59922	-36.6409	µm	Spot	Position	1	213
155.93	14.4409	-34.2855	µm	Spot	Position	1	215
125.34	37.4897	-34.4564	µm	Spot	Position	1	217
159.088	38.7786	-36.4394	µm	Spot	Position	1	218
126.033	46.9147	-35.9265	µm	Spot	Position	1	220
126.118	62.9866	-34.809	µm	Spot	Position	1	222
104.095	69.1857	-35.2881	µm	Spot	Position	1	223
160.183	81.3098	-35.7272	µm	Spot	Position	1	224
165.74	14.9862	-31.6604	µm	Spot	Position	1	227
131.952	20.0271	-31.2447	µm	Spot	Position	1	229
121.823	23.6574	-32.0262	µm	Spot	Position	1	230
152.792	26.3544	-31.0909	µm	Spot	Position	1	231
132.014	28.5056	-32.7428	µm	Spot	Position	1	232
157.223	32.9405	-33.7587	µm	Spot	Position	1	233
114.328	43.89	-32.2274	µm	Spot	Position	1	234
123.405	44.7254	-30.7129	µm	Spot	Position	1	235
127.623	55.5907	-30.8417	µm	Spot	Position	1	237
141.592	62.8991	-33.0549	µm	Spot	Position	1	240
157.828	64.4253	-33.4636	µm	Spot	Position	1	241
137.088	73.132	-30.5945	µm	Spot	Position	1	242
96.8257	76.1185	-31.5852	µm	Spot	Position	1	243
129.864	76.8063	-31.861	µm	Spot	Position	1	244
125.656	8.23136	-26.3251	µm	Spot	Position	1	246
134.989	22.617	-28.2473	µm	Spot	Position	1	247
147.207	24.4566	-28.9583	µm	Spot	Position	1	248
113.095	30.1504	-27.1694	µm	Spot	Position	1	249
164.932	32.6914	-28.1123	µm	Spot	Position	1	250
140.974	38.5452	-27.8156	µm	Spot	Position	1	251
105.073	71.5053	-28.6792	µm	Spot	Position	1	252
154.161	3.9398	-24.8974	µm	Spot	Position	1	253
159.332	14.8869	-24.7889	µm	Spot	Position	1	255
151.351	18.36	-24.5146	µm	Spot	Position	1	256
125.849	32.4227	-24.0617	µm	Spot	Position	1	258
115.78	44.3784	-23.7269	µm	Spot	Position	1	259
137.329	45.6003	-24.2068	µm	Spot	Position	1	260
127.207	51.0105	-24.9154	µm	Spot	Position	1	261
146.775	65.0216	-24.8939	µm	Spot	Position	1	263
164.277	5.39502	-18.9387	µm	Spot	Position	1	265
140.139	10.1627	-19.7619	µm	Spot	Position	1	266
163.926	30.6328	-20.2379	µm	Spot	Position	1	267
144.935	35.3207	-18.7217	µm	Spot	Position	1	268
98.0205	61.9134	-18.9329	µm	Spot	Position	1	270
155.637	63.5009	-19.7635	µm	Spot	Position	1	271
138.874	71.9798	-18.8684	µm	Spot	Position	1	273
128.873	3.56355	-16.579	µm	Spot	Position	1	274
142.347	5.30611	-15.5992	µm	Spot	Position	1	275
155.708	6.04045	-15.9787	µm	Spot	Position	1	276
122.847	14.6537	-16.8102	µm	Spot	Position	1	277
131.641	18.5344	-15.468	µm	Spot	Position	1	278
151.621	23.4532	-15.7016	µm	Spot	Position	1	279
111.093	27.6847	-16.6848	µm	Spot	Position	1	280
133.755	34.5215	-15.6747	µm	Spot	Position	1	281
164.985	47.7691	-15.7203	µm	Spot	Position	1	282
139.428	62.3656	-15.196	µm	Spot	Position	1	283
116.277	63.4138	-15.4633	µm	Spot	Position	1	284
165.318	72.8835	-15.3362	µm	Spot	Position	1	286
142.994	80.7015	-15.7354	µm	Spot	Position	1	290
132.884	81.5667	-17.7554	µm	Spot	Position	1	292
159.54	23.6525	-11.6803	µm	Spot	Position	1	293
134.577	24.4746	-12.582	µm	Spot	Position	1	294
120.632	33.5519	-11.9186	µm	Spot	Position	1	295
145.429	34.6463	-12.865	µm	Spot	Position	1	296
137.84	42.9741	-12.4881	µm	Spot	Position	1	297
155.147	42.3871	-11.4354	µm	Spot	Position	1	298
118.156	45.5692	-12.4946	µm	Spot	Position	1	299
105.027	51.8404	-11.3361	µm	Spot	Position	1	300
147.706	52.9874	-13.4192	µm	Spot	Position	1	301
115.257	55.0246	-10.2375	µm	Spot	Position	1	303
129.806	54.8251	-12.1313	µm	Spot	Position	1	304
124.804	60.2538	-13.1261	µm	Spot	Position	1	305
113.889	71.2153	-12.249	µm	Spot	Position	1	307
102.453	75.1084	-11.1819	µm	Spot	Position	1	308
121.685	4.45421	-7.43254	µm	Spot	Position	1	309
134.434	4.69973	-6.74997	µm	Spot	Position	1	312
152.47	4.78203	-6.22763	µm	Spot	Position	1	313
145.313	28.9539	-7.42271	µm	Spot	Position	1	315
143.038	78.8389	-6.75886	µm	Spot	Position	1	316
125.505	10.3081	-4.63332	µm	Spot	Position	1	317
141.155	14.51	-4.48575	µm	Spot	Position	1	318
154.705	14.4785	-4.29409	µm	Spot	Position	1	319
127.626	24.5831	-5.25301	µm	Spot	Position	1	321
134.679	37.7094	-4.06918	µm	Spot	Position	1	323
113.23	40.6056	-4.20811	µm	Spot	Position	1	324
123.075	40.409	-2.71647	µm	Spot	Position	1	325
156.671	41.6606	-5.30332	µm	Spot	Position	1	326
107.043	51.9562	-5.31361	µm	Spot	Position	1	327
116.101	55.7788	-3.84615	µm	Spot	Position	1	329
128.482	56.5264	-4.91071	µm	Spot	Position	1	330
154.229	60.9745	-3.93002	µm	Spot	Position	1	331
137.948	61.8309	-4.2505	µm	Spot	Position	1	332
111.281	64.2564	-3.24626	µm	Spot	Position	1	333
148.708	64.1713	-3.56185	µm	Spot	Position	1	334
124.812	68.2861	-3.66689	µm	Spot	Position	1	335
152.449	73.0103	-3.60437	µm	Spot	Position	1	336
97.1457	74.1955	-3.50246	µm	Spot	Position	1	337
104.347	76.458	-3.60757	µm	Spot	Position	1	338
117.687	76.4859	-3.02861	µm	Spot	Position	1	339
125.878	78.6847	-3.24156	µm	Spot	Position	1	340
161.144	78.7547	-2.71479	µm	Spot	Position	1	341
194.132	4.94569	-59.9608	µm	Spot	Position	1	342
178.849	25.2081	-59.6816	µm	Spot	Position	1	348
189.672	46.6076	-55.8911	µm	Spot	Position	1	379
183.116	69.5051	-55.497	µm	Spot	Position	1	381
181.556	4.54213	-50.5975	µm	Spot	Position	1	382
177.051	21.7482	-52.1105	µm	Spot	Position	1	388
167.252	56.9226	-52.8091	µm	Spot	Position	1	397
194.152	59.5864	-50.9411	µm	Spot	Position	1	398
180.946	34.7546	-48.1549	µm	Spot	Position	1	404
195.618	38.2933	-47.6232	µm	Spot	Position	1	405
172.84	51.6627	-47.2555	µm	Spot	Position	1	409
176.133	77.2497	-48.7196	µm	Spot	Position	1	410
196.698	19.6869	-45.5173	µm	Spot	Position	1	414
188.553	31.3858	-43.1035	µm	Spot	Position	1	416
196.383	49.2138	-42.0264	µm	Spot	Position	1	418
186.588	52.367	-44.4035	µm	Spot	Position	1	420
207.88	4.83384	-38.3627	µm	Spot	Position	1	424
175.007	43.3782	-40.462	µm	Spot	Position	1	427
183.936	51.0082	-40.4958	µm	Spot	Position	1	428
175.972	60.3066	-39.0624	µm	Spot	Position	1	430
170.456	4.49094	-37.0297	µm	Spot	Position	1	432
199.528	27.3285	-35.9638	µm	Spot	Position	1	437
181.961	49.4273	-36.2719	µm	Spot	Position	1	443
218.632	58.3572	-34.3795	µm	Spot	Position	1	447
201.626	4.83034	-31.9129	µm	Spot	Position	1	455
195.798	40.9245	-31.2005	µm	Spot	Position	1	461
180.289	44.627	-31.8156	µm	Spot	Position	1	462
205.658	56.8042	-31.7797	µm	Spot	Position	1	463
179.209	60.1351	-32.0511	µm	Spot	Position	1	464
218.106	73.1987	-32.9522	µm	Spot	Position	1	467
207.052	34.6602	-28.3104	µm	Spot	Position	1	470
173.365	51.8452	-29.0152	µm	Spot	Position	1	473
181.783	65.9346	-28.4142	µm	Spot	Position	1	475
211.291	75.8586	-28.1305	µm	Spot	Position	1	476
197.297	82.7192	-29.1759	µm	Spot	Position	1	479
228.851	16.821	-23.9326	µm	Spot	Position	1	480
203.353	17.1157	-25.2695	µm	Spot	Position	1	481
167.992	17.8436	-24.681	µm	Spot	Position	1	482
189.852	6.3667	-19.9621	µm	Spot	Position	1	485
168.928	6.90662	-21.2671	µm	Spot	Position	1	486
206.619	22.5294	-18.9895	µm	Spot	Position	1	487
200.431	27.2776	-18.5278	µm	Spot	Position	1	489
202.413	49.0883	-20.8996	µm	Spot	Position	1	494
220.697	66.7971	-19.832	µm	Spot	Position	1	499
180.475	3.88437	-16.3352	µm	Spot	Position	1	502
210.235	12.1201	-14.8227	µm	Spot	Position	1	503
193.23	18.9646	-16.3609	µm	Spot	Position	1	504
196.211	38.1947	-16.9665	µm	Spot	Position	1	505
184.194	52.0252	-15.752	µm	Spot	Position	1	508
212.909	52.2916	-15.6994	µm	Spot	Position	1	509
192.671	60.5699	-16.4642	µm	Spot	Position	1	511
196.029	67.7115	-16.2005	µm	Spot	Position	1	513
199.186	80.0826	-16.747	µm	Spot	Position	1	516
185.349	14.5736	-10.9535	µm	Spot	Position	1	518
168.613	17.9547	-12.3448	µm	Spot	Position	1	519
167.659	24.2025	-11.7373	µm	Spot	Position	1	520
177.784	32.6457	-11.8756	µm	Spot	Position	1	521
177.973	53.6967	-12.257	µm	Spot	Position	1	523
172.513	5.1878	-6.61121	µm	Spot	Position	1	524
223.92	19.7123	-7.17745	µm	Spot	Position	1	525
183.883	26.3909	-9.57682	µm	Spot	Position	1	526
197.145	28.9748	-8.92659	µm	Spot	Position	1	527
222.316	36.664	-9.39247	µm	Spot	Position	1	529
192.425	58.9166	-7.07936	µm	Spot	Position	1	532
245.369	75.1107	-7.28519	µm	Spot	Position	1	533
200.872	4.17986	-4.27908	µm	Spot	Position	1	534
235.97	5.30586	-3.92568	µm	Spot	Position	1	535
190.416	8.21413	-4.29533	µm	Spot	Position	1	536
212.883	15.266	-3.758	µm	Spot	Position	1	537
183.398	15.7496	-4.77368	µm	Spot	Position	1	538
205.471	17.7949	-3.62798	µm	Spot	Position	1	540
173.745	48.5745	-2.98546	µm	Spot	Position	1	544
237.974	62.1619	-4.0052	µm	Spot	Position	1	545
213.082	68.5655	-2.32398	µm	Spot	Position	1	546
184.311	80.6148	-3.6608	µm	Spot	Position	1	548
137.199	116.551	-59.2248	µm	Spot	Position	1	820
121.441	106.299	-54.5158	µm	Spot	Position	1	837
145.186	127.844	-55.4163	µm	Spot	Position	1	839
154.748	84.0277	-52.7615	µm	Spot	Position	1	847
127.56	93.1674	-53.6498	µm	Spot	Position	1	849
157.396	110.42	-51.8352	µm	Spot	Position	1	852
123.791	114.785	-50.3915	µm	Spot	Position	1	853
150.024	126.09	-51.9266	µm	Spot	Position	1	857
162.335	93.8006	-47.5886	µm	Spot	Position	1	865
118.178	116.405	-47.0147	µm	Spot	Position	1	867
159.763	99.7599	-43.044	µm	Spot	Position	1	871
129.659	103.313	-45.1735	µm	Spot	Position	1	872
161.769	115.388	-44.0354	µm	Spot	Position	1	873
120.396	128.223	-43.8591	µm	Spot	Position	1	874
142.519	130.853	-43.4642	µm	Spot	Position	1	875
160.847	90.8286	-38.748	µm	Spot	Position	1	879
116.086	98.7479	-40.0354	µm	Spot	Position	1	880
152.488	111.825	-39.8684	µm	Spot	Position	1	882
131.753	117.675	-39.2471	µm	Spot	Position	1	883
124.414	125.109	-40.3821	µm	Spot	Position	1	884
101.153	128.363	-40.2574	µm	Spot	Position	1	885
129.642	93.0131	-35.855	µm	Spot	Position	1	898
133.25	101.968	-36.309	µm	Spot	Position	1	899
157.245	104.923	-36.3222	µm	Spot	Position	1	900
114.85	111.696	-35.2207	µm	Spot	Position	1	901
161.632	114.428	-34.504	µm	Spot	Position	1	902
152.72	132.634	-34.6614	µm	Spot	Position	1	903
117.076	145.407	-37.3486	µm	Spot	Position	1	904
110.076	85.8313	-31.5801	µm	Spot	Position	1	906
132.261	116.899	-33.7476	µm	Spot	Position	1	907
108.014	123.686	-31.9088	µm	Spot	Position	1	908
101.08	129.135	-32.6952	µm	Spot	Position	1	909
116.612	130.386	-32.234	µm	Spot	Position	1	910
137.383	135.763	-31.8067	µm	Spot	Position	1	911
160.179	89.1294	-29.4653	µm	Spot	Position	1	913
130.499	100.986	-28.5476	µm	Spot	Position	1	914
116.937	108.938	-29.5179	µm	Spot	Position	1	916
162.08	115.593	-29.5109	µm	Spot	Position	1	917
129.017	116.455	-27.4243	µm	Spot	Position	1	918
138.95	116.22	-27.2158	µm	Spot	Position	1	919
111.773	117.694	-27.8182	µm	Spot	Position	1	920
150.066	124.068	-28.9551	µm	Spot	Position	1	921
159.138	125.694	-28.019	µm	Spot	Position	1	922
123.888	137.806	-25.3259	µm	Spot	Position	1	924
149.714	145.121	-23.3676	µm	Spot	Position	1	925
130.914	160.685	-24.6697	µm	Spot	Position	1	926
126.505	92.677	-19.2272	µm	Spot	Position	1	928
113.577	95.3093	-18.8203	µm	Spot	Position	1	929
141.815	108.693	-19.0122	µm	Spot	Position	1	930
99.3675	109.451	-19.3827	µm	Spot	Position	1	931
113.476	110.467	-18.5822	µm	Spot	Position	1	932
133.336	116.587	-18.6636	µm	Spot	Position	1	933
158.433	118.457	-19.6857	µm	Spot	Position	1	934
95.6149	120.518	-19.0963	µm	Spot	Position	1	935
104.253	126.188	-19.0118	µm	Spot	Position	1	936
110.688	127.499	-19.5677	µm	Spot	Position	1	937
134.015	129.261	-20.3731	µm	Spot	Position	1	938
147.178	133.056	-19.0829	µm	Spot	Position	1	939
161.144	133.683	-20.5245	µm	Spot	Position	1	940
106.287	149.955	-21.389	µm	Spot	Position	1	941
107.879	86.9057	-15.8945	µm	Spot	Position	1	942
114.974	89.8401	-17.0416	µm	Spot	Position	1	943
110.745	97.6526	-15.1272	µm	Spot	Position	1	944
145.657	97.2356	-17.1397	µm	Spot	Position	1	945
118.471	99.7208	-16.5208	µm	Spot	Position	1	946
160.547	102.186	-15.9147	µm	Spot	Position	1	947
130.263	103.72	-16.4206	µm	Spot	Position	1	948
125.04	115.154	-15.5119	µm	Spot	Position	1	949
119.051	117.298	-15.5189	µm	Spot	Position	1	950
121.05	124.533	-14.3102	µm	Spot	Position	1	951
156.661	126.048	-15.9326	µm	Spot	Position	1	952
126.857	129.884	-16.7361	µm	Spot	Position	1	953
98.2513	138.989	-16.2046	µm	Spot	Position	1	954
136.647	147.044	-14.7984	µm	Spot	Position	1	955
137.954	99.0941	-13.0651	µm	Spot	Position	1	956
92.0205	120.565	-11.5708	µm	Spot	Position	1	957
103.069	121.561	-11.8849	µm	Spot	Position	1	958
147.805	132.217	-11.0433	µm	Spot	Position	1	959
124.137	138.802	-11.785	µm	Spot	Position	1	960
107.333	144.008	-11.2199	µm	Spot	Position	1	961
118.48	146.972	-10.5148	µm	Spot	Position	1	962
151.293	150.21	-13.3781	µm	Spot	Position	1	963
149.682	86.3536	-6.97168	µm	Spot	Position	1	964
109.917	87.4671	-8.455	µm	Spot	Position	1	965
118.16	92.8266	-7.51603	µm	Spot	Position	1	966
110.545	97.0835	-8.88749	µm	Spot	Position	1	967
109.399	126.543	-6.85587	µm	Spot	Position	1	968
119.91	133.604	-6.42756	µm	Spot	Position	1	969
104.491	136.326	-8.25193	µm	Spot	Position	1	970
88.7626	91.9639	-3.38871	µm	Spot	Position	1	975
132.028	93.937	-4.81706	µm	Spot	Position	1	976
148.091	95.1118	-5.32903	µm	Spot	Position	1	977
161.907	95.6863	-4.72555	µm	Spot	Position	1	978
121.558	100.897	-3.34081	µm	Spot	Position	1	979
141.732	100.699	-4.61071	µm	Spot	Position	1	980
153.84	103.572	-3.95528	µm	Spot	Position	1	981
105.914	106.844	-4.92372	µm	Spot	Position	1	982
164.579	107.539	-4.6375	µm	Spot	Position	1	983
89.6591	109.052	-4.4189	µm	Spot	Position	1	984
123.385	109.183	-5.02848	µm	Spot	Position	1	985
132.818	114.958	-4.7433	µm	Spot	Position	1	986
155.255	116.334	-3.52879	µm	Spot	Position	1	987
127.383	117.891	-5.07075	µm	Spot	Position	1	988
143.042	123.09	-4.01066	µm	Spot	Position	1	989
149.873	133.645	-4.17656	µm	Spot	Position	1	990
154.316	135.688	-4.41238	µm	Spot	Position	1	991
130.468	137.564	-5.27317	µm	Spot	Position	1	992
162.96	149.005	-4.08181	µm	Spot	Position	1	993
193.767	89.6507	-40.3956	µm	Spot	Position	1	1095
201.467	112.917	-38.3509	µm	Spot	Position	1	1096
178.28	95.2759	-36.9962	µm	Spot	Position	1	1108
198.289	97.9404	-35.4118	µm	Spot	Position	1	1109
210.342	101.054	-34.8779	µm	Spot	Position	1	1110
170.306	107.967	-37.1472	µm	Spot	Position	1	1111
184.106	88.0282	-32.1484	µm	Spot	Position	1	1121
222.431	90.7493	-30.8835	µm	Spot	Position	1	1123
172.552	100.797	-31.9103	µm	Spot	Position	1	1125
189.098	131.824	-33.6806	µm	Spot	Position	1	1130
186.006	111.654	-27.6258	µm	Spot	Position	1	1137
204.249	121.016	-28.2334	µm	Spot	Position	1	1140
194.165	102.549	-24.2624	µm	Spot	Position	1	1150
175.092	154.087	-23.5081	µm	Spot	Position	1	1152
214.307	84.8843	-18.5633	µm	Spot	Position	1	1154
183.482	93.9281	-19.8776	µm	Spot	Position	1	1157
208.7	95.462	-18.8219	µm	Spot	Position	1	1158
170.265	118.805	-19.4999	µm	Spot	Position	1	1161
187.307	118.6	-19.0918	µm	Spot	Position	1	1162
178.285	129.579	-21.009	µm	Spot	Position	1	1165
201.044	92.1696	-15.1037	µm	Spot	Position	1	1175
173.903	96.4641	-15.8744	µm	Spot	Position	1	1176
196.509	99.7789	-16.029	µm	Spot	Position	1	1177
216.917	107.418	-15.8056	µm	Spot	Position	1	1179
215.21	90.6557	-11.5417	µm	Spot	Position	1	1181
181.515	101.762	-12.1678	µm	Spot	Position	1	1182
224.693	105.843	-11.951	µm	Spot	Position	1	1183
205.984	116.984	-11.6014	µm	Spot	Position	1	1184
178.271	125.114	-10.8673	µm	Spot	Position	1	1185
180.927	132.934	-12.8596	µm	Spot	Position	1	1186
225.957	85.7953	-6.63711	µm	Spot	Position	1	1187
172.946	93.1836	-8.20335	µm	Spot	Position	1	1188
234.355	92.8125	-9.41736	µm	Spot	Position	1	1189
209.56	97.8342	-8.60796	µm	Spot	Position	1	1190
191.719	102.396	-9.27965	µm	Spot	Position	1	1191
193.771	113.757	-6.54467	µm	Spot	Position	1	1192
170.474	131.347	-8.77248	µm	Spot	Position	1	1195
196.106	141.59	-6.46217	µm	Spot	Position	1	1198
180.335	154.25	-6.49677	µm	Spot	Position	1	1200
208.472	87.3682	-4.91754	µm	Spot	Position	1	1201
180.276	91.1729	-5.39409	µm	Spot	Position	1	1202
198.406	90.7763	-5.2616	µm	Spot	Position	1	1203
221.405	98.4856	-3.27546	µm	Spot	Position	1	1204
182.591	99.6942	-3.09468	µm	Spot	Position	1	1205
205.153	101.616	-3.85038	µm	Spot	Position	1	1206
221.622	112.478	-4.2911	µm	Spot	Position	1	1209
166.879	118.394	-4.62623	µm	Spot	Position	1	1210
127.973	49.0899	-0.826546	µm	Spot	Position	1	1363
159.348	68.9451	-0.914032	µm	Spot	Position	1	1365
111.561	77.1866	0.104515	µm	Spot	Position	1	1366
156.043	5.08119	5.11624	µm	Spot	Position	1	1367
142.889	15.3922	5.1777	µm	Spot	Position	1	1368
115.258	16.1199	4.0826	µm	Spot	Position	1	1369
157.522	18.839	3.41531	µm	Spot	Position	1	1370
124.409	21.8651	4.68365	µm	Spot	Position	1	1371
152.55	22.085	4.97685	µm	Spot	Position	1	1372
131.405	30.1122	5.17466	µm	Spot	Position	1	1375
121.983	34.8576	2.97856	µm	Spot	Position	1	1376
108.581	35.6554	2.71507	µm	Spot	Position	1	1377
135.103	40.3161	4.94664	µm	Spot	Position	1	1378
101.548	78.9014	3.3959	µm	Spot	Position	1	1379
166.571	4.43533	7.34959	µm	Spot	Position	1	1380
115.4	49.4961	7.85818	µm	Spot	Position	1	1382
166.571	51.9636	7.82221	µm	Spot	Position	1	1384
107.16	57.012	7.95289	µm	Spot	Position	1	1385
111.823	62.5727	8.46059	µm	Spot	Position	1	1387
138.557	63.9559	8.77596	µm	Spot	Position	1	1388
92.3975	66.1321	7.96797	µm	Spot	Position	1	1389
121.244	67.5806	8.79575	µm	Spot	Position	1	1390
160.585	67.924	8.11147	µm	Spot	Position	1	1391
113.777	69.8183	8.70577	µm	Spot	Position	1	1392
105.468	79.0011	8.70274	µm	Spot	Position	1	1394
141.972	82.3214	8.47655	µm	Spot	Position	1	1395
121.992	5.42616	11.8248	µm	Spot	Position	1	1396
104.302	27.4797	12.4344	µm	Spot	Position	1	1397
159.588	74.1057	10.9703	µm	Spot	Position	1	1402
125.301	77.2629	11.6952	µm	Spot	Position	1	1403
165.141	5.41865	16.6605	µm	Spot	Position	1	1405
156.447	26.0562	16.4378	µm	Spot	Position	1	1406
105.934	37.7087	16.5992	µm	Spot	Position	1	1407
123.437	4.55995	21.7846	µm	Spot	Position	1	1408
153.807	4.84618	19.5777	µm	Spot	Position	1	1409
137.975	6.53275	19.9904	µm	Spot	Position	1	1410
162.348	12.0039	20.7571	µm	Spot	Position	1	1411
132.584	17.8686	21.0649	µm	Spot	Position	1	1412
121.14	18.6698	19.8765	µm	Spot	Position	1	1413
146.036	19.3141	20.9744	µm	Spot	Position	1	1414
106.592	26.9086	20.4028	µm	Spot	Position	1	1415
143.446	28.5843	21.1326	µm	Spot	Position	1	1416
146.152	40.8329	20	µm	Spot	Position	1	1417
122.966	46.4748	19.4858	µm	Spot	Position	1	1418
142.71	49.2177	19.9713	µm	Spot	Position	1	1419
132.245	58.6677	20.1189	µm	Spot	Position	1	1420
108.024	59.7702	19.6781	µm	Spot	Position	1	1421
119.097	59.5429	19.7836	µm	Spot	Position	1	1422
141.261	64.15	18.6249	µm	Spot	Position	1	1423
156.475	64.8788	20.5249	µm	Spot	Position	1	1424
94.9195	70.7767	19.7538	µm	Spot	Position	1	1425
163.283	73.9687	20.8055	µm	Spot	Position	1	1426
128.131	77.6829	20.0423	µm	Spot	Position	1	1427
105.783	78.4362	20.659	µm	Spot	Position	1	1428
146.948	81.4384	20.0052	µm	Spot	Position	1	1429
122.084	27.6028	23.6598	µm	Spot	Position	1	1432
135.443	35.8613	24.5489	µm	Spot	Position	1	1433
164.011	40.6111	22.4374	µm	Spot	Position	1	1434
156.031	48.5948	22.7114	µm	Spot	Position	1	1435
115.652	65.1058	25.0353	µm	Spot	Position	1	1436
119.908	20.8917	26.6284	µm	Spot	Position	1	1437
159.994	26.616	27.8718	µm	Spot	Position	1	1438
98.8336	58.1828	28.0416	µm	Spot	Position	1	1439
98.0159	76.9906	27.485	µm	Spot	Position	1	1440
110.743	78.6698	27.7455	µm	Spot	Position	1	1441
152.735	4.52581	32.2349	µm	Spot	Position	1	1442
141.688	4.96363	33.3234	µm	Spot	Position	1	1443
131.244	5.59943	30.367	µm	Spot	Position	1	1444
140.819	11.7559	30.868	µm	Spot	Position	1	1445
162.984	13.8191	30.2806	µm	Spot	Position	1	1446
112.393	27.8613	30.2918	µm	Spot	Position	1	1447
122.08	38.8334	32.2417	µm	Spot	Position	1	1448
159.539	39.9903	32.8641	µm	Spot	Position	1	1449
134.978	44.0713	32.346	µm	Spot	Position	1	1450
144.391	46.4989	32.3686	µm	Spot	Position	1	1451
115.935	50.3742	31.801	µm	Spot	Position	1	1452
137.019	53.0747	31.7814	µm	Spot	Position	1	1453
132.425	59.8873	31.6057	µm	Spot	Position	1	1454
113.983	60.3262	31.6483	µm	Spot	Position	1	1455
157.868	61.0498	32.0415	µm	Spot	Position	1	1456
166.581	71.4927	33.5069	µm	Spot	Position	1	1457
135.873	76.8809	31.4177	µm	Spot	Position	1	1458
123.849	83.3652	31.395	µm	Spot	Position	1	1459
159.544	82.7795	31.4244	µm	Spot	Position	1	1460
161.622	4.74295	35.5679	µm	Spot	Position	1	1462
126.383	27.079	35.1156	µm	Spot	Position	1	1464
146.941	29.4561	34.3723	µm	Spot	Position	1	1465
136.797	35.4522	35.4638	µm	Spot	Position	1	1466
159.234	49.0453	35.0563	µm	Spot	Position	1	1468
108.636	70.2027	36.0645	µm	Spot	Position	1	1469
118.692	82.2328	35.3272	µm	Spot	Position	1	1470
158.531	24.6406	38.7919	µm	Spot	Position	1	1472
129.331	81.8784	40.4902	µm	Spot	Position	1	1473
109.073	45.1297	45.2106	µm	Spot	Position	1	1474
125.577	49.7411	44.63	µm	Spot	Position	1	1475
146.809	51.5173	44.4798	µm	Spot	Position	1	1476
121.286	59.0505	43.1216	µm	Spot	Position	1	1477
135.683	59.6373	43.2484	µm	Spot	Position	1	1478
117.24	68.3268	44.1534	µm	Spot	Position	1	1479
162.355	72.0735	44.2999	µm	Spot	Position	1	1480
136.42	73.1577	44.3252	µm	Spot	Position	1	1481
108.512	79.1451	44.2683	µm	Spot	Position	1	1482
143.783	4.96559	46.4216	µm	Spot	Position	1	1485
154.217	4.73166	46.7355	µm	Spot	Position	1	1486
138.229	14.4328	46.6095	µm	Spot	Position	1	1488
124.366	26.5032	49.6021	µm	Spot	Position	1	1492
125.942	38.606	47.756	µm	Spot	Position	1	1495
149.296	39.9464	47.0782	µm	Spot	Position	1	1496
147.9	30.3678	50.2245	µm	Spot	Position	1	1500
131.32	17.9836	57.1024	µm	Spot	Position	1	1502
138.154	74.5838	56.9921	µm	Spot	Position	1	1505
113.251	77.2659	54.4531	µm	Spot	Position	1	1506
103.438	5.13613	60.4527	µm	Spot	Position	1	1508
115.663	4.90519	60.2599	µm	Spot	Position	1	1509
120.854	4.96799	59.9526	µm	Spot	Position	1	1510
133.085	4.87111	58.892	µm	Spot	Position	1	1511
145.202	5.70748	58.9526	µm	Spot	Position	1	1512
151.745	16.4203	60.5922	µm	Spot	Position	1	1513
134.623	20.5657	59.7971	µm	Spot	Position	1	1514
138.511	39.0865	59.9932	µm	Spot	Position	1	1524
117.911	66.4396	58.4246	µm	Spot	Position	1	1533
222.435	34.9812	0.640114	µm	Spot	Position	1	1540
220.888	42.1063	1.26049	µm	Spot	Position	1	1541
187.26	62.9666	-1.17515	µm	Spot	Position	1	1546
212.382	63.7293	-0.502052	µm	Spot	Position	1	1547
218.48	68.9303	-1.13474	µm	Spot	Position	1	1549
237.957	71.6251	0.116959	µm	Spot	Position	1	1550
180.008	5.24379	5.16845	µm	Spot	Position	1	1551
203.727	18.8304	3.44537	µm	Spot	Position	1	1553
234.626	33.6366	4.62623	µm	Spot	Position	1	1555
210.577	43.6962	3.02307	µm	Spot	Position	1	1557
202.416	4.30566	9.18094	µm	Spot	Position	1	1558
188.782	4.94044	6.68317	µm	Spot	Position	1	1559
225.143	6.17073	8.1566	µm	Spot	Position	1	1560
219.842	10.0597	8.52361	µm	Spot	Position	1	1561
226.678	17.3936	8.10152	µm	Spot	Position	1	1562
184.466	40.4691	7.26149	µm	Spot	Position	1	1564
187.675	58.184	7.69067	µm	Spot	Position	1	1566
219.921	65.5716	8.43119	µm	Spot	Position	1	1570
202.128	77.4933	8.95465	µm	Spot	Position	1	1573
173.706	80.0791	8.10293	µm	Spot	Position	1	1574
188.093	81.7836	8.75179	µm	Spot	Position	1	1575
245.279	17.4386	12.8595	µm	Spot	Position	1	1576
191.749	21.2838	11.1263	µm	Spot	Position	1	1577
216.619	26.9988	12.927	µm	Spot	Position	1	1578
239.414	55.5527	12.7825	µm	Spot	Position	1	1580
191.733	71.8145	12.2527	µm	Spot	Position	1	1581
215.031	72.1899	11.3954	µm	Spot	Position	1	1582
238.591	22.0987	15.771	µm	Spot	Position	1	1583
181.956	38.7725	17.3303	µm	Spot	Position	1	1584
242.513	69.586	17.016	µm	Spot	Position	1	1585
210.816	4.49225	19.9757	µm	Spot	Position	1	1586
177.633	5.03173	19.55	µm	Spot	Position	1	1587
228.969	4.84357	20.4663	µm	Spot	Position	1	1588
188.46	6.34437	20.4096	µm	Spot	Position	1	1589
200.708	7.75681	20.7	µm	Spot	Position	1	1590
191.55	29.4429	19.2239	µm	Spot	Position	1	1592
169.727	31.6069	19.8797	µm	Spot	Position	1	1593
218.684	31.3694	19.5001	µm	Spot	Position	1	1594
221.415	39.326	20.7428	µm	Spot	Position	1	1595
228.459	40.4032	19.9881	µm	Spot	Position	1	1596
200.588	41.3535	21.1249	µm	Spot	Position	1	1597
204.682	55.5465	20.8888	µm	Spot	Position	1	1599
201.485	61.3676	20.6991	µm	Spot	Position	1	1600
218.059	63.7888	20.5623	µm	Spot	Position	1	1601
178.37	65.7299	20.8188	µm	Spot	Position	1	1602
208.747	70.0142	20.6407	µm	Spot	Position	1	1603
172.531	71.7245	21.1541	µm	Spot	Position	1	1604
188.801	76.4723	20.1251	µm	Spot	Position	1	1605
221.217	77.2932	19.6362	µm	Spot	Position	1	1607
235.062	13.6826	24.4787	µm	Spot	Position	1	1608
215.638	15.1987	22.6994	µm	Spot	Position	1	1609
235.745	27.8637	23.9552	µm	Spot	Position	1	1610
180.495	30.1148	25.2242	µm	Spot	Position	1	1611
210.063	30.7838	23.6668	µm	Spot	Position	1	1612
180.516	40.3502	22.1968	µm	Spot	Position	1	1613
228.65	59.1841	23.1299	µm	Spot	Position	1	1615
233.632	62.1889	23.6685	µm	Spot	Position	1	1616
240.629	81.0253	23.3413	µm	Spot	Position	1	1617
176.629	4.40029	28.6211	µm	Spot	Position	1	1618
238.35	71.9768	28.0158	µm	Spot	Position	1	1619
196.559	4.73424	32.3906	µm	Spot	Position	1	1621
219.072	5.56074	32.4713	µm	Spot	Position	1	1622
212.388	11.2346	31.3115	µm	Spot	Position	1	1623
199.241	11.8269	31.9782	µm	Spot	Position	1	1624
226.231	12.2814	30.586	µm	Spot	Position	1	1625
179.834	17.0588	31.8713	µm	Spot	Position	1	1626
242.866	18.6776	32.0644	µm	Spot	Position	1	1627
208.873	19.7461	31.8516	µm	Spot	Position	1	1628
169.166	24.062	31.7926	µm	Spot	Position	1	1629
227.429	27.672	31.2452	µm	Spot	Position	1	1630
205.265	30.5652	33.4222	µm	Spot	Position	1	1631
180.938	31.3344	31.3145	µm	Spot	Position	1	1632
233.576	33.4465	31.4484	µm	Spot	Position	1	1633
197.284	37.1734	32.6157	µm	Spot	Position	1	1634
219.117	48.3818	32.9244	µm	Spot	Position	1	1637
200.683	51.1288	33.6618	µm	Spot	Position	1	1638
212.726	58.4354	32.6768	µm	Spot	Position	1	1639
192.309	59.4696	33.0653	µm	Spot	Position	1	1640
204.61	66.4063	32.8061	µm	Spot	Position	1	1641
222.815	68.1133	31.915	µm	Spot	Position	1	1642
221.607	79.5918	32.4796	µm	Spot	Position	1	1643
190.181	4.87549	36.4557	µm	Spot	Position	1	1645
215.88	30.9808	34.6675	µm	Spot	Position	1	1646
230.833	38.3643	35.0116	µm	Spot	Position	1	1647
238.966	43.2381	34.7573	µm	Spot	Position	1	1648
196.095	68.1156	35.499	µm	Spot	Position	1	1651
230.559	18.7309	40.5699	µm	Spot	Position	1	1652
242.018	23.9644	39.7477	µm	Spot	Position	1	1653
249.04	49.4759	40.0775	µm	Spot	Position	1	1654
244.632	73.7129	39.1967	µm	Spot	Position	1	1656
225.744	75.3401	39.551	µm	Spot	Position	1	1657
173.641	5.16959	44.1186	µm	Spot	Position	1	1658
186.899	27.0983	45.0995	µm	Spot	Position	1	1659
179.754	27.6817	44.709	µm	Spot	Position	1	1660
187.327	5.0401	47.498	µm	Spot	Position	1	1665
232.492	8.2852	48.4149	µm	Spot	Position	1	1666
198.734	17.0289	47.4177	µm	Spot	Position	1	1667
215.045	17.095	48.44	µm	Spot	Position	1	1668
240.944	23.3097	47.3059	µm	Spot	Position	1	1669
217.656	27.6065	48.0466	µm	Spot	Position	1	1671
231.475	46.1919	48.0676	µm	Spot	Position	1	1676
229.447	5.83707	52.0673	µm	Spot	Position	1	1687
235.824	71.9	52.8513	µm	Spot	Position	1	1688
202.238	4.94175	56.6576	µm	Spot	Position	1	1689
167.363	5.36247	54.4779	µm	Spot	Position	1	1690
225.716	5.68742	57.0555	µm	Spot	Position	1	1691
215.442	5.14156	59.0246	µm	Spot	Position	1	1702
179.966	5.29898	58.4508	µm	Spot	Position	1	1703
227.326	16.4529	61.0971	µm	Spot	Position	1	1704
170.97	23.7626	59.1291	µm	Spot	Position	1	1707
250.695	62.2766	28.2267	µm	Spot	Position	1	1734
94.6191	89.3036	0.588768	µm	Spot	Position	1	1759
103.646	91.43	3.37541	µm	Spot	Position	1	1766
122.57	96.4968	5.38339	µm	Spot	Position	1	1767
116.552	105.164	4.85464	µm	Spot	Position	1	1768
101.075	111.468	4.54679	µm	Spot	Position	1	1769
93.5091	114.941	4.01055	µm	Spot	Position	1	1770
112.597	116.326	4.70164	µm	Spot	Position	1	1771
130.196	118.156	4.06627	µm	Spot	Position	1	1772
97.8053	123.661	4.66225	µm	Spot	Position	1	1773
118.976	123.616	3.98959	µm	Spot	Position	1	1774
109.73	131.042	4.90491	µm	Spot	Position	1	1775
123.429	137.551	4.47221	µm	Spot	Position	1	1776
142.768	138.813	2.02202	µm	Spot	Position	1	1777
166.655	140.354	4.47492	µm	Spot	Position	1	1778
115.246	140.923	4.10441	µm	Spot	Position	1	1779
155.264	143.129	4.93803	µm	Spot	Position	1	1780
135.544	143.488	4.2829	µm	Spot	Position	1	1781
150.742	156.851	4.475	µm	Spot	Position	1	1783
129.051	95.0127	8.41779	µm	Spot	Position	1	1784
160.613	94.8657	8.38506	µm	Spot	Position	1	1785
142.302	95.1879	7.78734	µm	Spot	Position	1	1786
162.442	102.091	9.00034	µm	Spot	Position	1	1787
133.762	103.877	9.36772	µm	Spot	Position	1	1788
149.998	107.005	8.41302	µm	Spot	Position	1	1789
157.345	118.385	9.37657	µm	Spot	Position	1	1790
140.947	119.695	8.34169	µm	Spot	Position	1	1791
144.571	127.929	8.95504	µm	Spot	Position	1	1792
117.849	132.063	7.13747	µm	Spot	Position	1	1793
101.388	145.826	8.47639	µm	Spot	Position	1	1794
162.029	160.378	7.70755	µm	Spot	Position	1	1795
90.0677	85.8844	12.3194	µm	Spot	Position	1	1796
91.8028	102.154	12.9305	µm	Spot	Position	1	1797
102.417	103.135	12.6138	µm	Spot	Position	1	1798
116.87	105.335	10.9068	µm	Spot	Position	1	1799
92.9001	113.788	12.3832	µm	Spot	Position	1	1800
114.046	115.136	12.0306	µm	Spot	Position	1	1801
119.381	122.974	11.2724	µm	Spot	Position	1	1802
126.828	124.586	11.1271	µm	Spot	Position	1	1803
95.8277	125.738	11.4507	µm	Spot	Position	1	1804
155.654	132.416	11.2555	µm	Spot	Position	1	1805
139.604	135.666	11.6572	µm	Spot	Position	1	1806
135.55	142.501	10.5025	µm	Spot	Position	1	1807
137.077	152.15	11.8312	µm	Spot	Position	1	1808
132.47	160.29	11.9538	µm	Spot	Position	1	1809
98.388	89.0163	16.6066	µm	Spot	Position	1	1810
96.8601	113.268	16.4203	µm	Spot	Position	1	1811
109.719	125.955	16.2829	µm	Spot	Position	1	1812
120.456	88.6718	19.1781	µm	Spot	Position	1	1814
146.607	90.2758	19.7343	µm	Spot	Position	1	1815
127.399	92.9989	19.6564	µm	Spot	Position	1	1816
158.789	93.4023	19.8792	µm	Spot	Position	1	1817
111.223	96.4419	19.7278	µm	Spot	Position	1	1818
96.6547	99.778	20.3111	µm	Spot	Position	1	1819
105.628	99.9301	19.8992	µm	Spot	Position	1	1820
144.308	102.18	20.2811	µm	Spot	Position	1	1821
163.558	101.934	20.7062	µm	Spot	Position	1	1822
120.262	105.841	20.6707	µm	Spot	Position	1	1823
158.029	106.113	20.8871	µm	Spot	Position	1	1824
121.926	117.27	19.4155	µm	Spot	Position	1	1826
133.782	122.337	21.1501	µm	Spot	Position	1	1827
101.424	129.794	20.5541	µm	Spot	Position	1	1828
111.307	143.29	20.3082	µm	Spot	Position	1	1830
138.718	145.701	21.5539	µm	Spot	Position	1	1831
133.827	157.456	19.288	µm	Spot	Position	1	1832
157.297	158.38	19.1501	µm	Spot	Position	1	1833
128.803	115.884	24.0481	µm	Spot	Position	1	1835
150.241	120.275	23.6587	µm	Spot	Position	1	1836
101.512	123.609	24.5952	µm	Spot	Position	1	1837
140.545	135.537	23.6794	µm	Spot	Position	1	1838
148.995	139.287	25.3774	µm	Spot	Position	1	1839
129.793	140.843	24.209	µm	Spot	Position	1	1840
101.144	85.2482	28.6324	µm	Spot	Position	1	1841
134.999	103.579	28.9414	µm	Spot	Position	1	1842
154.379	135.78	28.9274	µm	Spot	Position	1	1843
144.945	140.575	29.1294	µm	Spot	Position	1	1844
121.541	148.126	27.0776	µm	Spot	Position	1	1845
114.705	89.424	31.9665	µm	Spot	Position	1	1846
148.048	89.8023	32.1158	µm	Spot	Position	1	1847
129.229	90.8498	32.042	µm	Spot	Position	1	1848
101.356	98.4831	30.4195	µm	Spot	Position	1	1849
111.223	100.729	31.0714	µm	Spot	Position	1	1850
160.773	100.538	32.0444	µm	Spot	Position	1	1851
121.073	102.733	31.1876	µm	Spot	Position	1	1852
152.044	113.921	30.9826	µm	Spot	Position	1	1853
120.268	120.356	31.5635	µm	Spot	Position	1	1854
105.759	123.132	32.0043	µm	Spot	Position	1	1855
162.247	123.69	31.9315	µm	Spot	Position	1	1856
130.851	125.171	32.2433	µm	Spot	Position	1	1857
108.487	128.906	31.8643	µm	Spot	Position	1	1858
155.98	129.348	30.7156	µm	Spot	Position	1	1859
155.216	112.631	35.8247	µm	Spot	Position	1	1860
141.319	123.245	34.9775	µm	Spot	Position	1	1861
131.607	138.775	35.6516	µm	Spot	Position	1	1863
160.729	145.571	34.9687	µm	Spot	Position	1	1866
142.251	92.5502	41.0505	µm	Spot	Position	1	1868
131.727	101.417	40.5755	µm	Spot	Position	1	1869
114.419	91.912	44.4135	µm	Spot	Position	1	1871
118.204	108.376	44.5773	µm	Spot	Position	1	1874
130.806	116.412	44.65	µm	Spot	Position	1	1875
150.21	121.956	43.6238	µm	Spot	Position	1	1876
157.724	139.106	44.6908	µm	Spot	Position	1	1877
165.087	100.702	47.1694	µm	Spot	Position	1	1879
129.841	109.057	48.0985	µm	Spot	Position	1	1881
152.374	111.302	47.5457	µm	Spot	Position	1	1882
139.935	119.453	46.4789	µm	Spot	Position	1	1884
139.639	131.704	48.3055	µm	Spot	Position	1	1888
161.002	134.113	48.6473	µm	Spot	Position	1	1889
122.239	110.377	50.9302	µm	Spot	Position	1	1897
117.072	90.8858	56.7728	µm	Spot	Position	1	1898
129.163	108.003	55.6955	µm	Spot	Position	1	1901
184.265	150.308	0.768997	µm	Spot	Position	1	1927
207.154	101.619	3.2953	µm	Spot	Position	1	1929
214.409	112.36	4.06673	µm	Spot	Position	1	1930
192.569	118.741	4.41869	µm	Spot	Position	1	1932
214.552	121.37	4.14848	µm	Spot	Position	1	1933
191.026	142.435	4.66336	µm	Spot	Position	1	1934
216.22	85.5796	7.33158	µm	Spot	Position	1	1936
244.14	85.6324	8.35661	µm	Spot	Position	1	1937
190.995	90.4546	7.85062	µm	Spot	Position	1	1938
182.836	98.4097	8.11452	µm	Spot	Position	1	1940
218.564	101.719	8.47676	µm	Spot	Position	1	1942
206.703	98.8588	11.7598	µm	Spot	Position	1	1943
172.2	107.694	10.3256	µm	Spot	Position	1	1944
179.564	125.659	11.1054	µm	Spot	Position	1	1945
168.934	129.452	11.9357	µm	Spot	Position	1	1946
192.498	136.97	12.3655	µm	Spot	Position	1	1947
187.412	140.767	11.4778	µm	Spot	Position	1	1948
198.062	111.46	15.4606	µm	Spot	Position	1	1950
212.927	84.4577	20.333	µm	Spot	Position	1	1951
240.324	90.2349	20.6078	µm	Spot	Position	1	1952
191.112	91.4459	20.1897	µm	Spot	Position	1	1953
221.615	93.3103	19.4065	µm	Spot	Position	1	1954
181.259	94.3359	19.81	µm	Spot	Position	1	1955
206.802	97.7959	20.0088	µm	Spot	Position	1	1956
199.136	99.8775	20.1279	µm	Spot	Position	1	1957
233.267	99.9869	19.4991	µm	Spot	Position	1	1958
172.54	101.058	20.3816	µm	Spot	Position	1	1959
215.452	104.417	20.7699	µm	Spot	Position	1	1960
185.179	106.453	21.4951	µm	Spot	Position	1	1961
201.082	108.16	20.8285	µm	Spot	Position	1	1962
219.238	116.323	19.4707	µm	Spot	Position	1	1963
190.094	118.974	19.4219	µm	Spot	Position	1	1964
207.828	119.033	20.2709	µm	Spot	Position	1	1965
171.51	124.011	20.2758	µm	Spot	Position	1	1966
172.629	149.294	20.5584	µm	Spot	Position	1	1968
214.915	114.785	24.0907	µm	Spot	Position	1	1969
167.641	119.107	24.7335	µm	Spot	Position	1	1970
217.487	120.29	22.7563	µm	Spot	Position	1	1971
206.049	123.987	23.7304	µm	Spot	Position	1	1972
186.795	134.85	23.606	µm	Spot	Position	1	1973
170.624	134.976	25.2316	µm	Spot	Position	1	1974
197.465	135.833	25.4407	µm	Spot	Position	1	1975
219.178	101.209	29.0715	µm	Spot	Position	1	1976
184.168	107.161	29.1461	µm	Spot	Position	1	1977
224.964	109.78	27.4874	µm	Spot	Position	1	1978
184.559	124.501	26.9978	µm	Spot	Position	1	1979
170.81	139.255	27.8434	µm	Spot	Position	1	1980
233.649	86.1945	30.5624	µm	Spot	Position	1	1981
179.71	90.8496	31.9833	µm	Spot	Position	1	1982
217.732	93.0798	31.2266	µm	Spot	Position	1	1983
192.965	97.4254	32.6778	µm	Spot	Position	1	1984
203.816	100.269	33.0294	µm	Spot	Position	1	1985
171.537	101.545	31.0932	µm	Spot	Position	1	1986
210.34	111.674	31.6488	µm	Spot	Position	1	1987
192.821	115.368	36.8497	µm	Spot	Position	1	1989
183.486	118.183	37.2022	µm	Spot	Position	1	1990
194.936	129.815	35.3946	µm	Spot	Position	1	1991
190.986	135.093	35.2598	µm	Spot	Position	1	1992
207.113	97.379	40.4068	µm	Spot	Position	1	1993
210.1	87.3429	44.3513	µm	Spot	Position	1	1994
176.93	95.8672	44.12	µm	Spot	Position	1	1995
219.008	113.886	43.4237	µm	Spot	Position	1	1996
220.8	93.3061	48.4352	µm	Spot	Position	1	1999
183.933	109.979	47.2439	µm	Spot	Position	1	2001
194.435	114.538	48.6219	µm	Spot	Position	1	2002
177.656	117.298	49.1761	µm	Spot	Position	1	2003
184.609	130.143	48.4409	µm	Spot	Position	1	2004
174.24	130.803	50.8317	µm	Spot	Position	1	2005
193.558	4.60343	64	µm	Spot	Position	1	2065
