# Supplementary material for: Glucokinase activity controls peripherally located subpopulations of β-cells that lead islet Ca2+ oscillations
Source: eLife. 2025 Feb 12;13:RP103068. doi: 10.7554/eLife.103068 (PMC11820133; doi:10.7554/eLife.103068)
Supplement: Source data 8. [file elife-103068-data8.zip › EJ155 10GPKa F13-1_Statistics/EJ155 10GPKa F13-1_Plot.csv]

Intensity Mean Ch=2 Img=1
====================
Time [s]	Intensity Mean::1000000000::0	Intensity Mean::1000000001::0	Intensity Mean::1000000002::0	Intensity Mean::1000000003::0	Intensity Mean::1000000004::0	Intensity Mean::1000000005::0	Intensity Mean::1000000006::0	Intensity Mean::1000000007::0	Intensity Mean::1000000008::0	Intensity Mean::1000000009::0	Intensity Mean::1000000010::0	Intensity Mean::1000000011::0	Intensity Mean::1000000012::0	Intensity Mean::1000000013::0	Intensity Mean::1000000014::0	Intensity Mean::1000000015::0	Intensity Mean::1000000016::0	Intensity Mean::1000000017::0	Intensity Mean::1000000018::0	Intensity Mean::1000000019::0	Intensity Mean::1000000020::0	Intensity Mean::1000000021::0	Intensity Mean::1000000022::0	Intensity Mean::1000000023::0	Intensity Mean::1000000024::0	Intensity Mean::1000000025::0	Intensity Mean::1000000026::0	Intensity Mean::1000000027::0	Intensity Mean::1000000028::0	Intensity Mean::1000000029::0	Intensity Mean::1000000030::0	Intensity Mean::1000000031::0	Intensity Mean::1000000032::0	Intensity Mean::1000000033::0	Intensity Mean::1000000034::0	Intensity Mean::1000000035::0	Intensity Mean::1000000036::0	Intensity Mean::1000000037::0	Intensity Mean::1000000038::0	Intensity Mean::1000000039::0	Intensity Mean::1000000040::0	Intensity Mean::1000000041::0	Intensity Mean::1000000042::0	Intensity Mean::1000000043::0	Intensity Mean::1000000044::0	Intensity Mean::1000000045::0	Intensity Mean::1000000046::0	Intensity Mean::1000000047::0	Intensity Mean::1000000048::0
0.000000	1670.22	1654.19	1649.26	1649.03	1673.18	1680.38	1675.06	1679.07	1650.69	1672.53	1677.02	1671.28	1674.65	1650.78	1658.15	1682.97	1676.27	1679.77	1685.02	1676.43	1684.3	1686.67	1680.59	1661.98	1671.4	1666.37	1675.71	1682.37	1675.11	1649.86	1655.52	1657.85	1663.79	1672.39	1675.37	1685.92	1682.81	1690.69	1701.73	1647.74	1663.89	1669.05	1684.28	1674.38	1694.49	1691.56	1672.27	1670.93	1664.09
0.495000	1688.38	1654.24	1652.65	1652.6	1677.46	1682.45	1681.69	1683.39	1650.56	1671.83	1676.09	1670.01	1676.35	1648.82	1657.39	1678.31	1674.78	1679.57	1686.06	1678.15	1681.63	1688.57	1680.77	1660.97	1670.46	1659.53	1673.95	1685.12	1672.37	1649.51	1654.54	1654.58	1661.8	1670.67	1675.81	1685.24	1679.43	1691.07	1702.83	1647.5	1660.36	1666.32	1683.34	1674.53	1695.01	1689.17	1673.05	1667.16	1660.55
0.990000	1684.56	1654.36	1651.07	1651.13	1678.43	1681.62	1680.93	1683.5	1650.96	1671.05	1676.57	1667.6	1674.41	1649.71	1656.19	1679.62	1673.08	1679.29	1684.36	1678.47	1683.09	1685.06	1678.03	1658.7	1669.38	1664.8	1672.77	1681.17	1673.03	1649.51	1652.89	1655.65	1662.5	1669.88	1673.85	1682.61	1679.58	1690.41	1698.78	1646.33	1661.77	1666.24	1682.98	1672	1696.07	1690.38	1671.43	1668.39	1663.46
1.486000	1686.05	1653.36	1652.1	1652.17	1677.64	1680.96	1678.99	1685.13	1650.38	1671.81	1675.48	1669.69	1675.36	1649.42	1656.43	1677.02	1676.98	1678.13	1685.32	1677.94	1683.31	1689.61	1679.87	1658.51	1667.29	1661.96	1673	1679.48	1672.89	1648.31	1653.05	1655.59	1662.23	1668.28	1673.17	1682.95	1678.4	1691.14	1701.01	1645.15	1659.84	1663.62	1680.38	1670.44	1693.03	1690.68	1671.5	1668.53	1659.28
1.981000	1684.43	1656.67	1651.9	1651.04	1676.89	1682.97	1677.94	1681.97	1650.2	1668.66	1674.48	1670.29	1674.42	1649.45	1654.56	1679.84	1676.31	1678.41	1682.5	1677.67	1683.15	1687.06	1677.77	1656.88	1668.18	1661.66	1673.95	1679.36	1672.55	1647.14	1652.37	1656.76	1662.45	1668.47	1674.39	1682.88	1678.92	1686	1697.11	1645.31	1661.8	1664.63	1679.83	1672.58	1690.92	1690.87	1669.56	1664.95	1661.15
2.476000	1684.96	1654.88	1651.43	1651.23	1676.42	1681.11	1679.45	1682.44	1650.71	1669.93	1675.01	1670.2	1672.52	1649.04	1655.99	1679.59	1673.07	1677.69	1687.37	1675.53	1684.23	1685.56	1681.21	1659.19	1667.45	1663.2	1674.88	1682.82	1671.95	1647.69	1651.51	1653.93	1663.2	1669.48	1672.02	1682.8	1679.91	1688.68	1699.25	1643.92	1659.56	1665.82	1680.06	1669.06	1692.41	1688.85	1670.38	1669.33	1661.64
2.971000	1684.02	1656.94	1651.14	1648.96	1674.9	1680.94	1678.37	1681.77	1650.55	1667.53	1674.35	1668.27	1671.39	1649.38	1653.22	1678.62	1674.19	1675.94	1678.88	1676.79	1682.87	1683.63	1675.46	1660.05	1668.29	1662.97	1672.07	1679.18	1671.66	1647.08	1650.62	1653.37	1660.4	1666.71	1671.83	1681.19	1676.82	1686.94	1696.78	1643.7	1658.73	1664.56	1679.71	1669.7	1687.47	1688.13	1670.35	1668.05	1660.89
3.466000	1685.17	1654.72	1651.16	1651.43	1675.16	1680.21	1679.16	1682.29	1648.88	1669.51	1675.29	1667.71	1673.63	1648.51	1655.83	1675.45	1676.9	1676.89	1681.65	1678.69	1681.97	1685.05	1677.4	1657.67	1667.07	1661.32	1672.35	1678.91	1672.64	1647.88	1650.7	1653.22	1658.99	1667.8	1669.34	1681.92	1678.91	1685.69	1695.47	1645.28	1659.6	1664.85	1681.59	1668.27	1687.81	1689.68	1670.74	1664.85	1659.37
3.962000	1680.15	1656.5	1652.3	1651.98	1674.61	1681.11	1678.52	1681.5	1648.77	1670.71	1675.55	1667.93	1673.19	1649.8	1653.05	1676.73	1672.19	1677.3	1679.99	1675.77	1681.48	1685.32	1677.58	1658.21	1665.91	1659.71	1672.74	1679.07	1669.66	1646.2	1650.7	1654.16	1661.32	1667.12	1670.98	1681.26	1678.12	1685.98	1697.19	1643.53	1660.02	1663.89	1679.75	1669.61	1691.98	1689.71	1669.89	1664.26	1659.68
4.457000	1683.32	1655.62	1650.41	1651.34	1673.23	1681.49	1680.36	1683.04	1649.42	1666.46	1674.56	1667.03	1673.15	1647.54	1654.7	1676.04	1670.33	1676.93	1681.38	1674.64	1680.03	1684.64	1677.82	1660.93	1668.91	1660.28	1672.48	1678.48	1670.77	1646.53	1651.89	1654.21	1660.43	1667.88	1670.9	1680.08	1678.29	1685.18	1696.54	1642.63	1657.54	1665.25	1676.27	1669.45	1690.32	1688.67	1668.81	1667.16	1662.11
4.952000	1683.81	1654.26	1651.3	1651.27	1672.28	1680.76	1678.88	1681.63	1650.13	1669.47	1673.17	1665.69	1672.26	1648.91	1657.71	1679	1670.8	1675.16	1679.71	1672.33	1680.68	1683	1675.03	1656.77	1666.98	1661.36	1673.16	1677.04	1673.36	1647.38	1649.59	1654.37	1660.33	1666.05	1669.79	1681.2	1678.02	1685.34	1697.57	1642.31	1658.6	1663.88	1679.42	1670.86	1691.22	1688.95	1669.86	1663.17	1661.34
5.447000	1684.04	1653	1650.19	1652.43	1675.81	1679.47	1677.37	1680.13	1648.96	1668.28	1673.69	1665.46	1670.7	1646.82	1654.78	1675.04	1670.48	1674.83	1683.99	1673.65	1681.99	1684.93	1677.15	1657.57	1665.6	1660.31	1672.27	1679.35	1670.41	1644.32	1649.85	1650.73	1660.58	1665.63	1670.53	1678.24	1678.52	1688.01	1696.82	1644.2	1659.2	1661.59	1677.87	1668.5	1689.02	1687.62	1670.83	1664.56	1660.34
5.942000	1685.44	1655.94	1650.58	1650.6	1672.78	1678.55	1676.03	1680.76	1647.81	1666.12	1671.75	1665.66	1672.15	1646.92	1653.87	1674.86	1671.98	1675.66	1680.07	1674.48	1680.15	1681.44	1676.22	1655.24	1662.77	1659.6	1670.88	1680.28	1670.14	1649.49	1649.51	1653.5	1660.51	1666.41	1669.97	1679.84	1678.81	1685.81	1695.57	1644.84	1659.16	1663.3	1676.32	1667.01	1687.93	1687.44	1669.28	1665.15	1659.42
6.438000	1682.32	1654.15	1650.55	1651.85	1673.97	1679.65	1675.89	1681.23	1649	1667.6	1673.84	1669.39	1672.49	1647.94	1655.98	1675.9	1671.61	1676.26	1679.92	1674.77	1680.4	1684.23	1677.08	1656.05	1666.55	1660.11	1671.42	1678.32	1671.44	1646.56	1650.34	1652.42	1660.73	1664.63	1671.01	1679.74	1677.8	1687.38	1695.77	1643.48	1658.12	1661.48	1676.12	1667.42	1686.73	1689.24	1669.86	1666.01	1660.08
6.933000	1681.55	1653.84	1650.35	1646.91	1674.09	1678.3	1676.85	1681.27	1650.31	1669.24	1672.41	1666.69	1671.06	1647.16	1654.62	1676.47	1670.75	1674.66	1681.58	1672.12	1679.55	1683.85	1675.63	1657.06	1665.18	1660.97	1669.68	1677.55	1672.33	1645.58	1650.06	1650.73	1658.27	1665.7	1671.17	1678.22	1677.74	1684.98	1695.14	1643.56	1657.46	1663.03	1674.46	1669.66	1690	1688.93	1670.25	1664.29	1658.69
7.428000	1681.69	1652.56	1651.04	1650.23	1674.14	1679.45	1675.06	1679.93	1649.15	1666.53	1672.15	1666.65	1671.12	1647.08	1654.08	1673.91	1669.07	1673.87	1681.14	1672.89	1680.43	1683.8	1675.48	1657.83	1666.23	1660.73	1671.01	1676.69	1670.14	1645.5	1648.2	1651.77	1658.29	1667.9	1670.83	1679.92	1677.29	1685.64	1695.58	1644.49	1658.47	1661.3	1676.96	1665.27	1690.27	1690.15	1671.12	1667.05	1657.77
7.923000	1681.75	1652.02	1651.55	1650.33	1672.98	1676.06	1676.77	1679.97	1648.74	1666.63	1674.01	1666.82	1671.1	1646.28	1653.62	1675.05	1672.52	1675.26	1679.22	1674.42	1680.42	1682	1676.63	1657.64	1665.14	1660.38	1669.75	1675.3	1668.97	1645.05	1651.12	1653.28	1658.48	1666.33	1669.27	1675.89	1677.52	1683.67	1693.84	1642.1	1657.26	1661.61	1673.04	1666.65	1688.67	1689.34	1668.13	1663.38	1657.38
8.418000	1678.17	1651.76	1648.36	1648.92	1670.27	1678.83	1672.45	1680.22	1651.26	1666.76	1670.83	1666.98	1670.58	1647.65	1654.49	1675.21	1671.54	1678.36	1682.06	1673.79	1679.89	1683.07	1676.96	1655.32	1666.92	1659.16	1669.23	1675.45	1672.84	1646.42	1651.06	1653.55	1658.16	1667.41	1670.03	1679.62	1679.98	1686.95	1694.78	1643.86	1657.13	1662.7	1675.62	1668.5	1687.12	1688.16	1668.21	1663.53	1657.6
8.914000	1680.72	1651.62	1649.79	1649.49	1672.43	1677.8	1675.47	1679.38	1648.13	1666.8	1669.37	1668.6	1669.53	1648.25	1654.69	1673.39	1669.62	1672.89	1679.59	1673.69	1679.54	1680.35	1676.43	1655.47	1665.84	1660.52	1668.92	1674.91	1670.73	1644.47	1651.21	1650.6	1655.54	1665.33	1666.19	1676.38	1675.56	1682.52	1693.63	1640.58	1656.49	1661.26	1675.15	1668.64	1686.92	1686.83	1667.87	1662.24	1659.68
9.409000	1680.36	1652.99	1650.79	1648.72	1671.81	1678.01	1675.01	1679.25	1647.63	1667.63	1670.48	1667.89	1672.42	1646.63	1652.56	1674.59	1670.04	1676.06	1679.82	1674.66	1680.37	1682.71	1675.04	1654.98	1662.87	1660.05	1670.01	1676.65	1666.6	1644.77	1648.26	1652.03	1659.36	1664.67	1670.73	1679.27	1677.23	1683.79	1692.76	1641.64	1655.31	1660.74	1674.11	1666.63	1686.96	1684.63	1668.13	1662.39	1659.14
9.904000	1679.35	1652.28	1648.6	1646.66	1671.27	1676.73	1673.26	1678.53	1648.27	1665.89	1670.25	1664.63	1670.44	1645.76	1655.23	1673.11	1669.48	1675.12	1681.14	1672.6	1677.86	1681.02	1676.36	1656.03	1666.84	1659.89	1671.09	1675.97	1666.32	1644.32	1650.46	1650.72	1657.54	1663.32	1666.85	1677.14	1675.11	1684.02	1693.38	1641.24	1653.72	1662.67	1674.05	1665.02	1686.44	1686.65	1665.95	1661.84	1657.03
10.399000	1680.29	1653.39	1648.94	1649.38	1672.32	1675.94	1672.63	1676.39	1649.95	1666.6	1669.76	1665.44	1669.75	1648.27	1654.74	1676.42	1667.11	1672.46	1679.22	1669.61	1679.59	1679.98	1676	1655.14	1663.5	1660.62	1669.8	1676.11	1669.4	1642.9	1649.14	1653.24	1657.96	1665.44	1667.25	1677.52	1676.88	1684.28	1693.41	1642.83	1654.93	1662.88	1675.63	1666.48	1686.35	1685.65	1668.83	1661.63	1655.5
10.895000	1678.62	1652.18	1650.05	1649.84	1669.18	1674.36	1673.81	1678.63	1649.07	1666.63	1671.33	1665.46	1669.09	1644.76	1651.78	1674.83	1671.13	1672.8	1678.93	1673.47	1678.93	1680.19	1675.2	1654.54	1664.03	1657.96	1668.21	1676.13	1668.95	1644.1	1647.81	1652.7	1656.05	1664.16	1666.63	1675.01	1675.38	1683.07	1689.99	1640.43	1654.72	1660.45	1672.5	1666.91	1682.96	1688.31	1666.93	1661.77	1656.97
11.390000	1677.81	1653.7	1648.62	1645.95	1670.57	1676.79	1672.57	1678.61	1648.08	1664.85	1669.5	1663.43	1670.94	1646.89	1650.68	1672.98	1667.94	1673.21	1677.82	1670.88	1681.85	1679.57	1675.11	1655.23	1663.43	1658.88	1669.36	1675.09	1667.96	1644.59	1647.44	1649.48	1657.42	1664.48	1666.12	1674.52	1673.69	1680.68	1690.67	1644.19	1655.24	1660.64	1672.25	1664.4	1683.37	1686.5	1667.02	1661.22	1655.04
11.885000	1678.43	1652.64	1648.27	1647.74	1670.09	1676.14	1672.8	1677.93	1645.72	1665.43	1670.16	1663.06	1668.62	1646.32	1651.02	1671.21	1668.02	1672.47	1676.11	1672.37	1679.32	1676.91	1676.15	1651.74	1662.42	1659.55	1666.37	1675.16	1669.33	1643.26	1646.29	1650.44	1657.88	1662.59	1665.97	1675.49	1675.45	1680.4	1694.25	1640.75	1656.76	1661.72	1672.63	1664.59	1684.24	1685.98	1666.55	1662.82	1654.94
12.380000	1677.96	1651.58	1649.93	1650.17	1671.84	1676.6	1673.94	1677.33	1648.09	1664.45	1670.46	1666.52	1669.44	1647.49	1651.14	1672.5	1666.58	1673.5	1677.83	1669.07	1679.55	1679.98	1674.21	1653.72	1664.44	1659.65	1667.33	1674.59	1667.64	1644.82	1646.93	1649.44	1657.1	1662.15	1667.05	1677.15	1674.01	1682.23	1689.89	1642.43	1654.29	1659.68	1671.2	1665.93	1683.53	1686.37	1664.86	1660.98	1655.62
12.875000	1678.94	1653.9	1649.9	1647.61	1669.54	1676.49	1674.64	1676.83	1647.31	1665.15	1668.78	1666.85	1666.38	1647.04	1651.29	1676.19	1666.85	1672.05	1677.93	1668.48	1677.76	1680.93	1675.85	1655.47	1661.39	1659.14	1668.97	1673.06	1668.26	1646.48	1648.67	1650.7	1656.38	1664.27	1668.02	1673.93	1677.38	1682.22	1691.01	1641.47	1654.7	1661.18	1673.38	1665.54	1682.68	1684.8	1666.79	1659.97	1656.36
13.371000	1678.2	1653.23	1650.06	1649.09	1669.54	1678.61	1673.83	1677.23	1646.67	1663.19	1668.82	1665	1671.16	1646.36	1653.53	1674.21	1666.99	1674.69	1676.29	1669.74	1677.11	1679.68	1674.34	1654.2	1663.68	1658.84	1670.37	1672.08	1669.47	1645.18	1647.72	1647.98	1657.07	1661.13	1667.68	1677.08	1675.42	1679.3	1690.76	1640.11	1655.45	1661.27	1672.98	1666.07	1684.13	1685.76	1664.92	1658.92	1656.16
13.866000	1677.71	1653.45	1650.4	1648.28	1667.87	1676.94	1672.09	1677.67	1647.16	1664.51	1670.54	1663.69	1668.54	1644.61	1651.8	1670.6	1669.79	1674.95	1680.19	1670.3	1677.44	1679.45	1672.15	1655.89	1661.71	1659.62	1670.53	1674.77	1669.41	1644.5	1646.79	1649.36	1655.13	1663.44	1665.92	1676.92	1677.42	1682.01	1691.32	1641.48	1655.09	1661.72	1671.6	1664.18	1682.54	1685.48	1666.19	1661.31	1655.46
14.361000	1676.95	1654.48	1649.71	1647.83	1669.18	1676.29	1670.59	1676.61	1648.6	1665.25	1670.39	1665.41	1669.44	1647.26	1653.21	1672.63	1668.73	1671.87	1676.92	1670.79	1676.82	1680.03	1675.43	1655.02	1663.34	1659.11	1666.59	1671.97	1667.8	1644.71	1649.71	1653.12	1655.89	1665.07	1666.78	1675.22	1675.97	1682.37	1691.08	1641.77	1656.62	1660.71	1672.82	1667.84	1683.51	1684.74	1665.82	1661.7	1656.36
14.856000	1679.12	1652.39	1649.25	1648.64	1668.02	1674.06	1671.2	1676.88	1646.97	1661.71	1668.68	1663.89	1669.89	1646.08	1654.12	1671.7	1669.22	1672.81	1678.4	1670.08	1678.18	1678.17	1674.19	1652.94	1663.47	1657.65	1667.97	1673.82	1667.52	1643.77	1647.4	1651.1	1654.03	1662.67	1666.02	1674.36	1673.5	1681.44	1688.95	1640.35	1653.47	1659.96	1671.68	1664.04	1682.22	1685.59	1665.77	1659.18	1653.73
15.351000	1678.34	1653.08	1646.97	1646.55	1667.55	1672.44	1672.87	1677.76	1648.47	1664.5	1669.26	1664.32	1668.17	1644.71	1652.62	1671.77	1666.95	1671.14	1677.93	1669.91	1677.73	1679.3	1676.22	1654.13	1663.54	1658.6	1666.89	1675.18	1668.54	1644.88	1647.14	1652.09	1656.04	1663	1664.96	1674.83	1676.35	1681.77	1687.92	1642.36	1654.92	1660.49	1672.22	1662.43	1681.68	1686.47	1667	1662.44	1656.03
15.847000	1677.81	1655.07	1650.51	1649.46	1669.95	1675.94	1673.51	1676.3	1646.76	1663.96	1668.95	1664.68	1669.98	1643.01	1651.36	1671.32	1668.17	1671.68	1678.02	1670.7	1675.99	1678.98	1672.75	1651.48	1661.81	1659.41	1666.03	1674.87	1667.23	1645.32	1648.12	1648.96	1653.09	1661.77	1663.99	1675.97	1675.25	1679.38	1688.41	1638.99	1654.36	1660.47	1672.77	1666.79	1683.02	1684.25	1665.01	1660.86	1656.61
16.341999	1676.6	1650.69	1649.04	1646.82	1669.34	1673.82	1673.57	1677.84	1647.62	1664.4	1667.64	1664.06	1669.8	1647.76	1651.38	1669.37	1666.41	1671.62	1675.91	1672.94	1677.13	1677.8	1674.62	1652.94	1661.69	1660.39	1666.3	1674.36	1667.27	1644.24	1647.5	1649.56	1656.14	1659.9	1664.29	1673.53	1675.44	1680.04	1689.35	1640.55	1652.67	1660.06	1672.35	1666.34	1682.63	1685.72	1668.5	1660.58	1654.04
16.837000	1677.88	1650.66	1648.67	1647.76	1668.2	1676.26	1673.25	1674.61	1648.32	1663.39	1669.71	1662.77	1669.57	1647.24	1653.31	1672.86	1668.97	1671.21	1675.4	1668.98	1678.81	1678.77	1674.58	1652.2	1663.36	1656.88	1665.3	1673.83	1667.06	1643.79	1647.52	1652.15	1655.32	1660.7	1665.99	1673.02	1673.9	1679.29	1690.08	1641.37	1653.94	1658.5	1669.98	1665.63	1684.94	1686.44	1665.12	1660.58	1656
17.332001	1676.35	1652.01	1649.93	1647.86	1664.84	1674.69	1672.08	1675.81	1648.69	1661.51	1667.58	1661.76	1668.49	1644.95	1652.3	1671.44	1667.54	1673.63	1676.68	1671.09	1676.84	1677.61	1674.14	1653.75	1663.53	1657.23	1665.5	1672.05	1667.31	1644.95	1646.42	1651.68	1654.2	1660.95	1663.7	1673.39	1676.12	1680.53	1689.59	1639.53	1652.54	1660.43	1672.57	1666.29	1684.39	1683.13	1666.16	1661.66	1653.59
17.827000	1676.31	1653.52	1648.82	1649.13	1667.92	1674.54	1670.87	1676.46	1648.45	1663.63	1669.29	1661.82	1668.15	1644.12	1650.03	1671	1666.24	1670.12	1677.25	1668.99	1678.71	1678.09	1673.23	1653.58	1663.99	1657.87	1667.82	1672.5	1668.7	1644.61	1647.4	1648.8	1656.66	1662.39	1667.55	1672.9	1674.48	1680.18	1691.14	1640.44	1652.13	1659.18	1669.26	1664.52	1681.86	1685.21	1664.64	1659.33	1655.73
18.323000	1673.69	1653.8	1647.81	1646.85	1668.8	1674.52	1672.26	1675.81	1646.57	1663.99	1666.47	1665.49	1668.78	1645.47	1649.73	1667.21	1666.89	1670.5	1677.07	1670.12	1676.47	1679.47	1671.59	1653.87	1659.17	1659.18	1665.64	1673.34	1664.88	1644.42	1647.85	1650.2	1656.11	1662.54	1665.6	1672.52	1674.1	1678.77	1686.25	1640.61	1651.86	1657.52	1671.59	1661.36	1681.85	1683.8	1664.54	1659.55	1655.3
18.818001	1676.73	1652.48	1649.66	1648.23	1667.87	1672.19	1672.81	1675.66	1647.72	1666.25	1665.5	1664.61	1667	1645.31	1651.47	1670.73	1666.57	1670.8	1677.53	1668.32	1676.82	1678.38	1675.32	1652.52	1662.03	1657.54	1667.54	1674	1665.53	1643.54	1647.14	1650.18	1653.9	1660.22	1663.67	1673.07	1674.02	1680.61	1688.65	1639.86	1653.47	1659.77	1671.76	1664.85	1682.34	1683.11	1667.25	1661.74	1653.43
19.313000	1674.77	1654.19	1647.71	1649.01	1667.43	1675.36	1670.8	1674.18	1647.31	1665.6	1667.15	1665.05	1670.12	1643.45	1650.17	1669.32	1665.76	1670.55	1677.33	1671.47	1678.95	1676.43	1673.18	1652.86	1660.82	1655.61	1667.15	1673.94	1664.5	1643.58	1645.42	1649.65	1655.64	1661.37	1665.11	1672.87	1674.37	1678.99	1688.25	1640.76	1653.43	1660.63	1668.88	1664.9	1684.5	1684.82	1664.61	1658.85	1653.69
19.808001	1676.74	1652.69	1646.61	1647.02	1669.84	1676.05	1672.27	1676.34	1648.12	1663.46	1668.86	1662.02	1667.57	1645.27	1651.5	1671.18	1665.02	1672.37	1676.31	1669.63	1676.48	1677.42	1674.97	1652.16	1661.31	1655.84	1664.22	1672.82	1666.28	1642.37	1645.04	1650.18	1655.74	1660.17	1664.13	1673.65	1675.34	1680.01	1689.9	1640.44	1654.19	1658.02	1668.74	1664.57	1681.24	1684.73	1666.48	1663.44	1655.93
20.302999	1673.51	1651.85	1649.16	1647.84	1665.99	1673.09	1671.42	1676.78	1646.95	1661.68	1665.92	1660.76	1668.27	1646.31	1652.05	1668.98	1667.19	1670.46	1674.57	1669.23	1678.39	1677.63	1672.26	1653.15	1662.94	1658.1	1666.65	1673.17	1666.74	1642.88	1646.94	1647.78	1655.16	1659.49	1664.9	1671.4	1676.34	1679.47	1688.67	1638.74	1653.65	1659.74	1670.26	1663.85	1683.61	1683.92	1665.41	1658.4	1652.72
20.799000	1674.94	1653.44	1649.4	1647.33	1668.3	1672.93	1673.13	1676.69	1648.15	1663.85	1667.69	1664.33	1670.38	1644.29	1649.52	1670	1666.59	1670.79	1674.84	1670.98	1678.84	1676.03	1672.45	1653.28	1660.86	1656.87	1666.09	1673.23	1667.02	1643.94	1647.21	1648.25	1654.62	1660.07	1664.63	1672.15	1674.95	1678.57	1687.28	1641.3	1651.98	1659.18	1670.33	1663.72	1683.15	1683.71	1664.69	1659.33	1655.09
21.294001	1674.07	1651.98	1650.27	1646.64	1668.5	1673.28	1674.17	1675.98	1645.43	1661.71	1668.03	1663	1669.53	1644.5	1651.29	1669.82	1664.38	1673.19	1676.82	1670.46	1676.05	1678.62	1674.03	1652.58	1661.18	1657.93	1666.86	1671.33	1666.86	1643.28	1645.03	1649	1654.61	1661.13	1665	1673.09	1673.45	1678.52	1689.51	1639.5	1653	1661.08	1669.27	1666.25	1682.22	1683.94	1663.55	1659.96	1653.86
21.789000	1677.78	1652	1649.53	1646.8	1668.55	1674.75	1672.97	1676.74	1648.11	1664.09	1665.37	1662.2	1669.63	1645.06	1652.3	1670.84	1667.97	1670.82	1678.44	1667.87	1677.13	1676.43	1673.12	1651.27	1660.74	1657.96	1666.09	1672.41	1665.1	1643.57	1647.28	1647.9	1653.29	1661.75	1663.51	1674.23	1675.66	1679.47	1687.1	1643.14	1652.79	1659.69	1667.94	1662.66	1681.23	1682.4	1665.62	1660.47	1656.16
22.284000	1675.71	1651.19	1648.98	1648.61	1668.67	1672.9	1673.49	1675.24	1648.06	1663.76	1666.86	1664.5	1667.7	1642.69	1652.12	1672.05	1663.8	1669.86	1675.81	1669.81	1676.64	1677.86	1672.23	1652.48	1661.51	1658.39	1667.76	1672.7	1668.19	1646.21	1647.89	1650.47	1655.65	1661.66	1665.32	1673.92	1674.37	1679.35	1687	1640.73	1651.06	1658.96	1671.06	1665.46	1682.74	1684.4	1665.64	1660.52	1652.89
22.778999	1674.43	1651.6	1649.79	1646.43	1665.58	1674.52	1672.69	1676.14	1647.8	1663.82	1666.73	1661.31	1668.94	1644.45	1652.73	1670.88	1666.26	1669.31	1675.47	1669.94	1677.35	1676.09	1674.54	1650.5	1660.51	1656.74	1665.31	1671.46	1667.63	1643.46	1644.71	1649.59	1654.64	1658.25	1664.22	1669.89	1673.94	1679.39	1686.29	1641.09	1654.29	1659.98	1669.86	1663.27	1683.02	1683.79	1665.95	1658.35	1652.93
23.275000	1675.35	1654.02	1649.92	1648.62	1670.03	1673.51	1670.24	1674.23	1647.07	1664.49	1666.42	1662.8	1667.57	1644.62	1652.08	1670.33	1666.7	1671.66	1675.84	1670.91	1677.39	1678.45	1672.76	1652.42	1662.92	1657.92	1667.49	1672.13	1666.67	1643.88	1643.83	1646.6	1652.96	1658.01	1662.04	1671.51	1672.93	1679	1687.34	1638.51	1653.88	1659.45	1667.51	1664.41	1682.87	1681.88	1664.48	1659.18	1652.71
23.770000	1673.35	1651.4	1648.73	1646.82	1665.6	1674.39	1670.37	1673.18	1646.15	1663.95	1667.25	1663.74	1667.28	1645.89	1651.11	1670.18	1665.82	1670.18	1676.79	1668.13	1678.65	1677.15	1672.37	1651.85	1661.74	1657.33	1666	1673.16	1664.98	1645.15	1645.48	1648.53	1653.09	1659.31	1664.68	1672.69	1674.32	1679.05	1685.82	1641.47	1653.4	1658.79	1669.65	1665.02	1681.88	1682.98	1665	1658.47	1654.29
24.264999	1673.93	1653.2	1649.58	1645.86	1664.78	1672.58	1671.22	1674.79	1647.23	1663.72	1669.3	1662.27	1666.34	1645.59	1650.2	1670.6	1667.05	1669.62	1674.63	1668.12	1677.65	1676.81	1671.59	1652.2	1661.44	1656.16	1665.29	1672.11	1666.77	1642.23	1646.31	1649.1	1653.74	1660.11	1663.88	1671.91	1673.55	1677.62	1685.78	1640.65	1652.79	1660.89	1670.75	1662.27	1678.84	1683.44	1665.07	1658.69	1652.73
24.760000	1675.83	1651.83	1647.5	1647.18	1667.49	1674.71	1670.24	1676.57	1646.53	1662.19	1667.49	1663.21	1668.24	1644.79	1650.79	1669.51	1664.96	1671.03	1676.01	1668.37	1679.68	1677.42	1672.08	1653.71	1660.23	1659.58	1668.15	1672.09	1667.03	1646.59	1647.03	1648.11	1655.11	1662.68	1662.62	1672.34	1675.69	1677.59	1688.91	1640.08	1654.25	1657.95	1670.27	1662.43	1679.35	1682.84	1665.64	1658.57	1655.03
25.254999	1676.24	1652.47	1647.86	1648.06	1666.41	1675.22	1670.77	1673.32	1647.16	1665.88	1667.86	1664.99	1666.85	1647.14	1651.59	1673.4	1668.11	1670.66	1676.82	1669.07	1678.71	1679.03	1671.08	1652.92	1660.41	1658.34	1668.32	1671.39	1665.87	1643.76	1644.91	1649.25	1653.64	1658.92	1663.28	1672.11	1673.7	1680.2	1687.9	1640.37	1656.04	1659.29	1669.68	1665.17	1680.57	1685.16	1664.46	1661.17	1652.63
25.750999	1674.39	1651.54	1648.77	1647.68	1667.79	1672.26	1668.77	1675.21	1646.97	1661.24	1665.77	1662.09	1667.77	1644.97	1650.81	1669.47	1664.75	1672.15	1673.21	1667.4	1677.31	1674.77	1673.33	1649.76	1660.07	1654.84	1664.8	1670.27	1665.51	1640.85	1644.54	1647.88	1652.02	1659.84	1662.51	1672.18	1673.54	1675.76	1686.24	1640.94	1650.22	1657.9	1669.42	1662.24	1681.41	1684.05	1663.87	1659	1652.63
26.246000	1677.48	1652.18	1646.31	1646.2	1667.83	1675.8	1671.98	1675.16	1645.22	1663.47	1665.29	1660.9	1667.59	1642.16	1650.33	1669.1	1666.05	1668.81	1675.64	1669.15	1677.18	1677.19	1670.66	1653.63	1663.83	1657.24	1667.11	1670.63	1666.33	1642.83	1646.84	1647.48	1653.89	1661.97	1663.12	1669.63	1673.2	1676.67	1686.44	1639.17	1653.55	1658.35	1667.73	1662.43	1681.03	1684.49	1665.54	1658.13	1654.49
26.740999	1674.92	1650.83	1646.86	1647.1	1666.28	1671.77	1673.75	1676.71	1644.55	1662.21	1668.53	1660.67	1668.28	1644.92	1649.1	1672.5	1665.53	1668.74	1674.62	1669.7	1677.21	1674.83	1670.71	1651.02	1661.12	1657.53	1666.91	1671.24	1666.69	1640.47	1645.84	1647.29	1654.38	1660	1664.96	1669.17	1674.85	1677.65	1686.81	1638.16	1651.3	1659	1669.02	1665.76	1681.01	1683.13	1663.33	1660.92	1653.91
27.236000	1673.97	1650.93	1647.62	1648	1667.77	1673.16	1668.74	1673.89	1646.43	1663.02	1665.78	1661.22	1666.59	1645.04	1650.99	1668.45	1665.54	1668.23	1672.77	1668.45	1677.58	1677.07	1671.51	1653.68	1662.57	1658.47	1664.6	1673.18	1666.6	1641.69	1645.93	1646.65	1655.75	1658.56	1664.71	1669.92	1674.72	1679.21	1687.94	1641.07	1652.29	1659.37	1668.85	1663.2	1680.67	1682.98	1662.83	1659.69	1655.16
27.732000	1673.94	1652.73	1645.26	1647.07	1665.5	1672.68	1672.55	1677.08	1645	1660.46	1665.74	1660.9	1665.7	1642.53	1650.21	1668.74	1665.23	1669.37	1674.83	1666.64	1676.75	1677.01	1671.31	1649.87	1657.91	1658.25	1664.52	1672.08	1663.35	1643.33	1642.55	1647.5	1653.7	1659.7	1662.68	1671.3	1673.61	1677.34	1683.68	1638.36	1649.73	1658.07	1668.22	1661.02	1680.04	1683.73	1660.95	1654.35	1653.71
28.226999	1673.78	1652.22	1645.76	1646.13	1664.64	1675.21	1672.29	1674.08	1646.98	1661.72	1665.38	1663.48	1666.82	1642.76	1648.36	1671.26	1664.8	1668.13	1674.3	1669	1676.3	1675.87	1672.14	1651.01	1659.55	1657.07	1666.52	1673.3	1666.81	1642.71	1643.97	1648.32	1652.91	1660.43	1663.62	1669.56	1673.19	1677.09	1685.74	1639.34	1651.34	1657.54	1670.49	1662.62	1679.89	1683.76	1664.11	1659.02	1651.96
28.722000	1674.42	1650.76	1649.1	1645.51	1663.95	1673.15	1671.83	1673.51	1644.22	1662.71	1665.42	1663.72	1666.7	1643.19	1649.58	1669.31	1663.57	1666.79	1675.2	1667.02	1676.84	1676.39	1670.42	1652.2	1661.17	1657.69	1665.92	1671.37	1664.71	1644.64	1645.33	1646.94	1652.34	1661.39	1665.52	1668.37	1674.91	1678.57	1686.4	1639.54	1651.63	1657.88	1668.29	1663.88	1680.37	1682.49	1663.76	1657.58	1650.39
29.216999	1675.81	1651.67	1647.1	1646.12	1665.14	1670.26	1671.32	1674.73	1643.26	1662.82	1666.54	1661.08	1668.08	1642.38	1648.29	1668.42	1663.51	1668.31	1672.97	1668.27	1677.79	1673.9	1670.86	1651.03	1660.64	1656.98	1665.68	1669.49	1665.74	1640.31	1646.07	1645.56	1653.63	1659.38	1661.26	1667.69	1673.21	1676.29	1685.22	1639.86	1651.81	1657.79	1668.51	1663.07	1679.04	1684.48	1663.23	1658.67	1650.04
29.712000	1676.31	1652.94	1646.17	1646.21	1667.58	1672.74	1669.02	1671.76	1645.21	1659.62	1665.37	1660.68	1666.48	1641.84	1647.62	1667.43	1663.91	1668.44	1674.67	1666.86	1677.5	1674.38	1669.9	1650.88	1657.85	1656.54	1664.93	1671.06	1663.68	1641.56	1644.49	1648.94	1652.93	1659.07	1661	1670.27	1672.77	1675.7	1683.4	1640.96	1649.91	1658	1666.37	1662.55	1678.89	1682.72	1664.95	1658.59	1652.59
30.208000	1670.97	1652.56	1647.78	1647.17	1664.61	1669.77	1668.74	1673.4	1644.75	1661.38	1666.54	1661.44	1665.97	1642.94	1648.82	1666.79	1665.39	1667.11	1673.13	1669.97	1677.53	1675.61	1671.42	1652.3	1661.41	1654.65	1666.36	1671.53	1665.23	1643.54	1644.25	1649.2	1655.46	1657.94	1663.11	1667.5	1672.7	1675.49	1685.9	1637.32	1648.82	1657.01	1666.15	1662.07	1678.17	1681.32	1661.02	1657.97	1651.38
30.702999	1674.46	1651.77	1646.21	1644.95	1666.18	1672.07	1669.71	1673.64	1646.36	1662.5	1664.81	1661.59	1667.61	1642.76	1649.06	1666.08	1665.61	1667	1672.74	1668.22	1676.96	1675.81	1670.8	1652.43	1658.66	1656.53	1664.8	1670.04	1664.35	1641.98	1644.83	1648.29	1651.67	1658.67	1660.36	1668.15	1672.9	1676.59	1684.04	1640.23	1650.11	1658.29	1669.23	1661.16	1679.61	1682.15	1664.85	1658.85	1653.01
31.198000	1674.07	1651.07	1647.38	1645.98	1666	1672.42	1668.74	1672.46	1644.45	1661.05	1663.35	1661.24	1662.84	1643.89	1650.1	1668.42	1664.73	1669.42	1672.52	1667.22	1675.84	1676.84	1670.36	1650.28	1659.74	1656.38	1663.92	1671.26	1664.79	1643.18	1645.38	1648.18	1652.45	1661.02	1661.99	1671.51	1670.79	1676.5	1683.37	1638.25	1649.73	1656.23	1668.08	1662.64	1678.13	1682.64	1663.68	1657.27	1652.35
31.693001	1672.1	1651.47	1648.88	1644.57	1667.04	1673.26	1668	1673.95	1646.13	1663.02	1664.58	1661.38	1664.7	1644.15	1651.28	1667.74	1664.87	1667.61	1673.14	1667	1674.93	1675.91	1670.33	1650.48	1658.42	1656.27	1664.42	1670.41	1665.25	1640.75	1643.33	1645.72	1653.52	1657.38	1659.99	1668.4	1672.54	1675.16	1683.43	1637.27	1650.85	1659.57	1666.74	1661.7	1680.02	1681.89	1661.77	1656.51	1651.86
32.188000	1674.6	1649.61	1645.52	1647.08	1665.95	1672.91	1670.85	1673.6	1645.83	1660.88	1665.46	1661.57	1668.64	1644.38	1648.35	1669.79	1666.39	1667.6	1673.6	1667.63	1677	1674.01	1670.64	1649.61	1657.39	1655.51	1662.22	1670.8	1663.6	1641.14	1642.58	1647.39	1651.66	1658.5	1660.8	1669.71	1673.81	1676.81	1684.53	1637.52	1649.22	1655.33	1668.56	1661.35	1678.7	1681.04	1664.72	1656.77	1651.67
32.683998	1671.11	1650.11	1648.69	1645.68	1665.15	1672.5	1668.64	1672.19	1645.02	1660.31	1665.83	1662.32	1667.68	1642.65	1648.5	1666.75	1666.2	1666.87	1670.89	1666.69	1674.76	1673.91	1671.44	1650.17	1660.91	1654.68	1667.04	1671.99	1663.64	1640.84	1644.51	1646.88	1652.38	1657.12	1661.24	1670.29	1672.95	1676.23	1685.69	1636.87	1653.21	1657.67	1667.72	1662.32	1679.18	1679.39	1664.24	1655.71	1652.96
33.179001	1674.41	1650.92	1648.86	1646.21	1665.68	1671.03	1671.05	1672.86	1645.78	1660.13	1663.61	1661.43	1663.94	1643.37	1645.89	1666.23	1664.05	1668.82	1673.99	1667.29	1673.74	1673.66	1672.51	1649.2	1659.43	1657.56	1663.73	1670.75	1662.65	1641.9	1645.19	1649.6	1652.63	1658.28	1662.7	1668.45	1670.74	1675.65	1684.92	1639.94	1650.27	1657.96	1667.46	1662.2	1679.06	1681.74	1663.85	1656.18	1651.23
33.674000	1671.06	1649.01	1648.27	1648.06	1662.45	1671.12	1667.61	1673.66	1645.4	1659.37	1665.72	1661.36	1664.25	1645.11	1648.02	1667.59	1663.07	1667.29	1672.72	1665.9	1675.42	1674.54	1668.9	1651.32	1658.42	1655.75	1666.29	1669.47	1666.72	1642.06	1644	1645.87	1650.67	1658.53	1662.66	1668.23	1672.97	1675.87	1682.51	1640.1	1650.25	1659.8	1665.66	1663.54	1679.99	1681.84	1659.76	1659.21	1652.23
34.168999	1673.76	1652.09	1649.64	1645.81	1664.29	1670.84	1670.57	1670.89	1644.11	1661.51	1667.22	1662.9	1664.69	1642.99	1649.9	1667.51	1662.46	1665.19	1673.04	1666.73	1673.62	1673.55	1670.09	1651.72	1660.05	1656.24	1664.23	1668.39	1664.68	1641.09	1642.55	1645.85	1651.85	1659.66	1658.97	1667.78	1671.99	1671.65	1684.74	1639.1	1650.03	1657.15	1666.89	1662.37	1676.97	1681.55	1662.19	1655.9	1653.39
34.664001	1672.63	1652.04	1646.26	1645.63	1664.5	1670.03	1668.85	1671.68	1646.61	1662.41	1664.49	1660.74	1665.06	1645.54	1648.86	1668.98	1665.56	1668.39	1672.72	1666.69	1676.89	1673.75	1668.38	1650.59	1660.37	1656.92	1664.49	1668.39	1664.61	1642.32	1645.63	1647.38	1654.18	1659.61	1664.22	1668.1	1671.57	1675.71	1685.48	1640.43	1652.67	1659.87	1665.2	1661.87	1677.71	1681.03	1661.67	1656.95	1652.26
35.160000	1671.11	1652.31	1648.1	1644.17	1664.68	1670.03	1671.17	1673.74	1644.52	1659.94	1664.91	1660.53	1665.47	1642.89	1646.83	1665.71	1663.01	1667.18	1674.46	1666.62	1676.9	1674.02	1672.81	1650.3	1658.1	1657.89	1663.99	1670.02	1664.05	1640.97	1643.51	1645.86	1651.5	1659.11	1661.5	1669.21	1672.94	1675.68	1684.39	1637.76	1649.93	1654.5	1664.72	1661.77	1679.01	1681.05	1661.19	1655.15	1652
35.654999	1670.21	1651.59	1648.15	1645.29	1663.74	1668.93	1670.65	1673.67	1645.71	1660.27	1663	1660.69	1666.17	1641.97	1648.74	1664.36	1663.25	1664.93	1671.53	1665.9	1676.68	1672.06	1670.14	1649.97	1656.52	1655.94	1661.65	1668.72	1664.61	1640.53	1643.08	1646.9	1652.66	1654.98	1661.94	1668.55	1672.38	1675.09	1683.67	1638.23	1649.9	1656.03	1665.09	1661.15	1677.04	1681.97	1663.12	1656.15	1650.7
36.150002	1672.52	1652.66	1645.05	1645.12	1663.09	1670.32	1668.86	1671.97	1642.12	1661.55	1664.52	1661.39	1665.45	1643.73	1649.02	1665.28	1663.43	1666.66	1672.58	1665.05	1675.12	1673.71	1670.51	1648.75	1657.46	1655.9	1663.34	1671.84	1662.29	1642.79	1646.21	1645.42	1652.5	1658.71	1660.93	1667.84	1673.87	1675.52	1682.26	1637.2	1650.15	1657.38	1665.34	1660.2	1677.57	1680.78	1662.91	1656.27	1650.37
36.645000	1669.89	1650.76	1647.61	1645.05	1664.66	1669.7	1669.12	1673.15	1645.34	1661	1663.44	1660.73	1665.5	1643.96	1650.06	1666.85	1664.3	1666.33	1670.94	1666.9	1674.81	1673.27	1667.89	1650.47	1657.8	1655.87	1665.37	1670.06	1663.16	1640.36	1642.61	1646.27	1652.07	1658.57	1660.53	1668.07	1671.64	1676.95	1682.1	1637	1649.71	1658.7	1665.04	1663.43	1678.25	1683.42	1660.32	1654.81	1651.08
37.139999	1670.57	1650.88	1648.32	1644.07	1664.55	1671.34	1668.98	1671.92	1646.63	1657.12	1665.65	1660.54	1666.18	1644.8	1646.75	1667.08	1662.47	1665.55	1671.17	1667.35	1676.72	1672.87	1668.72	1647.39	1659.72	1655.94	1665.15	1671.25	1663.82	1642	1643.9	1647.23	1649.41	1658.83	1662.2	1667.89	1671.48	1674.12	1683.77	1637.55	1646.74	1658.23	1663.95	1661.12	1677.76	1683	1659.41	1655.86	1651.39
37.636002	1673.91	1652.25	1647.88	1647.4	1664.88	1672.19	1669.31	1672.18	1646.24	1660.14	1662.79	1661.89	1665.01	1643.81	1648.79	1667.39	1664.2	1667.04	1673.57	1664.96	1674.44	1674.78	1668.6	1648.73	1658.02	1655.7	1664.39	1672	1664.18	1640.92	1644.87	1650.26	1653.75	1657.72	1662.44	1669.78	1670.99	1675.41	1682.41	1639.1	1651.49	1656.62	1667.85	1661.23	1676.97	1682.25	1661.92	1659.36	1649.91
38.131001	1670.93	1653.86	1648.16	1645.42	1663.67	1671.71	1668.26	1672.82	1644.49	1658.57	1663.07	1661.18	1664.38	1643.46	1649.19	1667.34	1663.99	1666.98	1671.7	1665.44	1676.53	1673.21	1668.26	1650.03	1659.33	1655.04	1663.63	1666.75	1664.44	1640.97	1642.5	1648.49	1650.63	1655.59	1661.19	1669.37	1669.72	1673.95	1682.1	1635.34	1649.25	1656.25	1665.56	1662.87	1676.75	1681.79	1660.4	1657.26	1653.04
38.625999	1669.94	1651.47	1648.73	1646.26	1661.64	1674.16	1667.73	1669.34	1648.02	1659.05	1664.77	1659.57	1666.63	1642.39	1649.84	1666.46	1661.03	1666.11	1671.83	1665.66	1676.74	1674.74	1668.92	1650.17	1657.33	1655.52	1663.97	1670.19	1664.05	1642.85	1644.84	1646.79	1652.9	1658.07	1662.23	1667.21	1672.7	1674.14	1680.35	1637.98	1650.8	1656.32	1666.24	1659.36	1679.2	1683.17	1662.8	1656.35	1651.55
39.120998	1670.84	1650.31	1647.52	1644.25	1662.59	1671.37	1666.71	1669.22	1644.71	1662.34	1666.52	1659.57	1666.46	1642.89	1649.17	1669.28	1664.67	1667.37	1670.87	1667.51	1674.51	1674.16	1668.93	1648.71	1658.92	1656.01	1664.76	1670.54	1664.09	1640.65	1643.41	1646.21	1652.75	1658.48	1661.3	1667.71	1673.57	1673.63	1680.79	1638.13	1651.54	1657.03	1666.87	1659.11	1676.02	1679.76	1661.62	1654.86	1652.09
39.616001	1671.38	1651.43	1648.34	1645.15	1664.88	1671.4	1667.29	1673.28	1644.08	1660.01	1663.78	1658.43	1667.25	1642.24	1648.24	1667.02	1663.34	1667.56	1670.78	1667.2	1678.24	1673.5	1669.83	1648.31	1657.02	1655.96	1663.73	1666.99	1662.52	1639.83	1643.18	1647.53	1651.49	1657.06	1659.73	1668.13	1670.98	1673.62	1682.08	1636.5	1649.35	1657.7	1665.93	1662.59	1675.3	1677.36	1660.5	1657.25	1647.43
40.112000	1670.62	1652.72	1646.89	1645	1663.58	1669.6	1668.81	1672.6	1645.53	1662.66	1664.51	1660.86	1663.68	1643.41	1650.88	1667.12	1663.55	1665.84	1671.72	1664.49	1673.27	1674.68	1668.04	1650.6	1657	1655.33	1664.33	1669.73	1663.13	1641.08	1644.29	1646.61	1650.37	1657.66	1660.22	1668.96	1670.1	1673.24	1683.06	1637.81	1648.96	1655.81	1666.97	1660.16	1676.32	1683.11	1662.58	1654.75	1651.52
40.606998	1669.1	1649.72	1645.19	1646.1	1662	1669.08	1667.94	1671.6	1645.68	1659.33	1664.09	1661.45	1665.49	1643.29	1647.74	1664.67	1661.64	1666.09	1668.85	1665.93	1673.08	1673.25	1667.36	1648.52	1657.93	1653.21	1663.23	1668.14	1662.28	1641.82	1642.55	1647.49	1651.24	1656.16	1659.75	1667.35	1669.07	1674.14	1681.92	1636.37	1648.05	1654.42	1662.76	1661.35	1674.5	1680.25	1660	1655.48	1650.54
41.102001	1668.32	1651.98	1648.11	1645.35	1661.72	1669.14	1667.48	1671.95	1644.37	1660.78	1664.77	1661.6	1666.98	1642.13	1648.83	1667.9	1664.41	1666.67	1670.72	1664.57	1674.5	1674.4	1668.44	1649.62	1658.71	1656.44	1661.62	1669.37	1662.85	1640.98	1643.17	1646.93	1651.27	1658.76	1662.03	1667.86	1672.95	1673.26	1681.33	1636.69	1650.75	1655.15	1667.05	1660.3	1676.93	1680.17	1660.8	1655.44	1650.76
41.597000	1668.59	1650.67	1645.41	1644.38	1660.79	1670.27	1668.78	1671.66	1644.83	1659.54	1663.08	1661.28	1664.81	1641.51	1649.32	1667.1	1665.19	1667.29	1672.52	1667.96	1676.65	1672.2	1668.33	1648.6	1657.69	1655.89	1661.01	1669.64	1662.96	1641.16	1643.66	1646.86	1650.35	1656.07	1658.31	1666.62	1671.87	1672.34	1680.8	1638.73	1648.37	1655.04	1664.77	1660.15	1674.75	1681.71	1660.12	1654.98	1651.17
42.091999	1670.3	1653	1648.9	1645.92	1661.85	1669.41	1667.31	1671.45	1643.56	1658.63	1662.18	1660.83	1665.52	1641.2	1648.93	1665.29	1661.18	1665.39	1668.72	1665.87	1674.55	1669.65	1667.65	1650.26	1658.56	1653.73	1661.31	1667.77	1660.85	1640.07	1642.16	1643.17	1649.42	1657.24	1661.4	1667.66	1672.28	1673.98	1682.66	1637.72	1649.55	1657.34	1666.15	1660.09	1675.06	1680.74	1660.84	1653.56	1649.89
42.588001	1667.35	1651.44	1646.69	1644.7	1661.68	1670.72	1665.95	1672.29	1642.26	1658.35	1662.3	1659.18	1665.24	1642.3	1647.33	1663.81	1659.64	1663.46	1670.28	1664.13	1675.83	1671.77	1667.45	1648.88	1656.1	1653.93	1661.61	1667.27	1660.55	1639.06	1642.96	1645.3	1651.42	1657.8	1658.39	1667.79	1671.17	1672.59	1681.06	1634.97	1647.05	1657.14	1663.41	1660.62	1675	1682.19	1660.22	1655.35	1651.27
43.083000	1669.55	1651.32	1648.15	1644.42	1661.59	1671.63	1667.28	1672.25	1645.12	1660.69	1663.74	1660.65	1663.12	1642.74	1647.19	1665.93	1661.79	1664.53	1671.83	1666.76	1675.8	1674.02	1668.16	1650.42	1659.11	1655.17	1662.96	1666.59	1664.46	1642.7	1643.93	1646.1	1649.79	1657.84	1659.98	1667.86	1669.9	1673.71	1678.15	1636.6	1648.86	1653.42	1663.86	1658.34	1673.49	1679.99	1660.46	1655.04	1650.78
43.577999	1666.71	1652.39	1645.88	1645.26	1662.41	1668.8	1666.09	1672.26	1645.09	1660.52	1663.21	1659.39	1667.51	1643.01	1647.86	1664.74	1662.08	1665.45	1670.95	1665.56	1675.92	1671.61	1667.44	1648.21	1658.7	1654.86	1662.6	1667.48	1661.08	1638.9	1641.67	1647.08	1652.77	1656.61	1658.28	1666.7	1670.25	1674.65	1677.77	1635.11	1648.71	1653.93	1663.09	1658.51	1673.69	1678.46	1657.57	1652.99	1648.99
44.073002	1670.26	1650.31	1646.92	1644.38	1662.75	1669.27	1664.94	1671.57	1644.2	1660.17	1664.09	1659.5	1663.76	1642.59	1645.54	1663.63	1663.18	1664.34	1672.06	1666.15	1673.99	1673.06	1669.31	1648.48	1656.79	1653.91	1661.05	1668.44	1662.67	1641.28	1642.91	1645.53	1649.58	1656.87	1660.25	1664.55	1670.2	1673.62	1678.67	1636.67	1648.38	1657.6	1664.21	1661.44	1675	1682.35	1661.65	1651.95	1650.12
44.569000	1668.58	1652.73	1644.9	1647.16	1664.09	1669.45	1667.19	1669.04	1643.66	1659.51	1662.65	1661.32	1664.69	1641.66	1646.93	1664.53	1662.53	1664.11	1671.21	1665.86	1673.3	1673.69	1668.93	1647.69	1655.23	1652.82	1662.25	1667.34	1663.2	1641.04	1643.53	1644.79	1650.03	1655.49	1660.85	1665.69	1670.77	1672.49	1678.81	1637.42	1649.42	1654.96	1664.88	1659.54	1675.35	1678.66	1659.24	1655.18	1648.99
45.063999	1669.44	1650.28	1645.93	1644.93	1664.62	1667.83	1667.45	1669.11	1643.89	1658	1663.35	1659.87	1664.54	1641.85	1648.05	1663.04	1664.12	1665.11	1670.84	1664.38	1673.37	1671.18	1669.17	1648.42	1656.69	1655.61	1662.18	1668.02	1664.21	1641.18	1644.21	1645.38	1651.57	1658.52	1659.76	1664.32	1669.45	1670.43	1678.35	1635.9	1647.75	1657.32	1665.54	1659.48	1673.5	1679.28	1662.04	1654.45	1650.27
45.558998	1669.95	1649.23	1646.28	1643.63	1662.14	1669.82	1666.37	1670.71	1646.6	1657.91	1662.47	1659.89	1664.16	1640.64	1647.08	1664.33	1660.98	1666.62	1669.63	1663.88	1672.26	1671.43	1667.94	1648.15	1656.84	1655.71	1659.85	1665.26	1661.74	1639.84	1641.51	1644.95	1648.86	1658.78	1660.4	1666.83	1668.41	1672.93	1679.05	1637.54	1650.75	1655.89	1664.66	1658.79	1674.08	1677.71	1661.05	1651.01	1647.63
46.054001	1669.15	1650.24	1647	1645.08	1661.43	1668.97	1668.2	1669.23	1645.26	1659.33	1663.54	1659.23	1665.19	1641.89	1648.12	1666.38	1662.11	1665.92	1669.64	1663.86	1674.53	1671.65	1669.93	1646.23	1656.73	1655	1662.14	1666.95	1661.79	1640.87	1643.15	1645.13	1649.89	1656.61	1660.1	1666.3	1671.93	1672.79	1678.23	1635.91	1648.33	1657.85	1664.09	1659.88	1674.72	1682.14	1659.24	1653.45	1650.78
46.549000	1667.12	1650.56	1648.53	1643.65	1661.25	1671.19	1667.66	1668.34	1643.92	1658.39	1662.95	1658.98	1663.26	1640.4	1648.92	1664.79	1660.02	1666.3	1670.58	1664.15	1675.24	1671.98	1666.96	1648.83	1655.42	1653.95	1662.61	1666.89	1663.27	1640.26	1643.29	1644.67	1650.64	1657.1	1659.63	1664.63	1668.79	1673.43	1678.93	1637.8	1648.41	1653.18	1662.47	1659.25	1674.79	1681.96	1661.03	1656.46	1649.13
47.044998	1669.67	1650.86	1646.32	1644.38	1662	1668.09	1666.85	1669.61	1642.64	1658.44	1663.34	1656.79	1664.82	1641.38	1647.12	1664.74	1660.39	1666.83	1670.46	1665.45	1674.08	1671.43	1665.71	1648.63	1655.95	1654.53	1662.27	1666.99	1664.14	1639.74	1642.62	1642.5	1650.98	1656.49	1658.24	1664.57	1670.08	1671.83	1679.14	1637.57	1647.53	1655.29	1662.73	1658.53	1674.82	1680.58	1659.99	1654.44	1646.66
47.540001	1666.97	1652.13	1645.51	1643.07	1660.26	1667.08	1665.6	1668.81	1644.69	1659.15	1663.68	1655.5	1664.18	1642.27	1648.99	1662.09	1660.86	1665.1	1668.9	1664.6	1673.77	1669.61	1665.15	1648.44	1655.88	1655.18	1663.02	1666.64	1661.28	1638.63	1643.47	1644.7	1650.05	1655.49	1658.1	1665.46	1670.5	1670.77	1676.83	1635.31	1645.81	1653.76	1663.35	1658.96	1673.08	1677.48	1660.1	1653.83	1649.83
48.035000	1669.21	1650.82	1644.9	1645.47	1660.91	1666.96	1666	1668.61	1644.15	1658.34	1662.16	1660.91	1663.08	1641.41	1648.05	1664.68	1660.96	1663.64	1669.53	1664.54	1673.44	1668.12	1667.29	1648.02	1655.46	1654.6	1660.69	1665.11	1659.6	1639.68	1642.01	1647.11	1647.89	1656.26	1658.39	1667.46	1669.95	1670.5	1679.63	1636.09	1648.83	1654.84	1660.8	1659.36	1674.95	1679.94	1660.38	1654.33	1651.75
48.529999	1670.81	1650.64	1646.78	1642.49	1662.08	1667.04	1666.7	1671.17	1643.06	1657.9	1662.71	1657.24	1664.47	1641.33	1647.12	1664.12	1661.35	1663.04	1668.54	1664.28	1672.76	1670.98	1667.41	1648.59	1657.03	1653.55	1661.98	1667.18	1661.95	1640.11	1641.29	1645.77	1648.28	1655.85	1657.56	1663.04	1670.98	1673.94	1679.1	1635.21	1646.3	1655.29	1662.9	1656.43	1673.16	1680.4	1660.4	1654.73	1648.71
49.025002	1667.52	1650.51	1646.5	1643.62	1662.86	1666.07	1666.84	1673.23	1645.66	1658.28	1662.31	1660.91	1664.01	1641.74	1645.63	1665.6	1662.27	1663.82	1668.37	1663.3	1674.13	1671.92	1667.95	1646.13	1653.55	1654.19	1664.01	1668.6	1660.8	1639.99	1642.3	1647.49	1650.48	1653.6	1657.85	1664.63	1669.48	1671.59	1678.78	1637.53	1648.22	1655.65	1661.73	1661.11	1674.56	1679.78	1660.72	1654.94	1649.46
49.521000	1668.89	1650.82	1645.71	1643.16	1660.51	1668.66	1666.61	1669.66	1641.71	1659.34	1662.49	1658.07	1664.73	1642.01	1645.06	1664.58	1659.82	1663.89	1671.11	1663.3	1673.68	1672.07	1669.33	1647.7	1657.27	1655.6	1661.61	1668.71	1662.05	1641.44	1643.35	1646.07	1649.57	1655.24	1658.86	1666.21	1668.85	1674.76	1678.63	1636.12	1647.59	1654.1	1662.09	1658.75	1673.1	1681.37	1658.8	1652.71	1648.4
50.015999	1669.4	1649.36	1647.44	1644.53	1659.92	1668.05	1664.42	1669.58	1642.78	1659.51	1662.34	1659.08	1663.98	1641.5	1647.03	1661.88	1658.59	1662.75	1672.29	1664.86	1673.45	1672	1667.57	1648.15	1655.32	1654.08	1661.93	1667.44	1661.45	1642.29	1639.68	1645.25	1649.57	1654.3	1657.61	1662.66	1670.44	1671.52	1678.78	1636.95	1647.77	1654.63	1662.85	1655.98	1672.86	1679.61	1658.36	1652.93	1648.87
50.511002	1669.52	1651.05	1647.25	1645.81	1663.65	1668.9	1667.18	1669.62	1643.54	1658.99	1661.21	1657.87	1664.21	1640.52	1648	1664.37	1663.47	1666.82	1670.1	1666.11	1673.73	1670.69	1666.86	1647.87	1654.14	1656.18	1661.81	1669.72	1659.33	1640.35	1641.3	1646.42	1650.95	1655.63	1657.74	1666.05	1671.81	1671.84	1677.26	1637.31	1647.51	1653.92	1663.11	1660.51	1675.06	1678.94	1662.91	1654.65	1649.3
51.006001	1668.64	1650.49	1647.61	1645.72	1661.43	1669.41	1666.71	1672.66	1645.54	1657.33	1659.95	1658.83	1664.8	1641.82	1646.93	1666.14	1661.1	1664.29	1668.23	1663.54	1672.97	1671.27	1668.01	1648.17	1657.71	1654.04	1660.66	1668.02	1664.23	1640.78	1643.59	1644.68	1651.6	1654.07	1659.03	1663.97	1670.78	1671.61	1680.7	1635.73	1648.56	1655.85	1661.63	1661.73	1675.63	1679.89	1660.12	1654.49	1647.89
51.500999	1668.45	1650.84	1647.23	1645.21	1661.91	1670.02	1667.45	1668.44	1644.94	1658.49	1661.51	1656.62	1665.55	1639.86	1648.23	1663.62	1661.59	1663.26	1666.89	1664.08	1673.84	1669.09	1667.55	1646.03	1656.38	1653.38	1660.91	1666.56	1662.48	1637.26	1642.47	1643.27	1648.83	1652.66	1658.13	1662.98	1669.48	1670.75	1676.85	1635	1647.31	1654.66	1661.65	1658.95	1674.32	1680.37	1658.02	1652.32	1647.71
51.997002	1666.42	1651.42	1645.89	1644.09	1661.18	1667.06	1665.66	1670.81	1643.45	1658.39	1661.4	1657.15	1664.18	1641.79	1645.94	1662.11	1658.52	1660.18	1669.51	1663.97	1676.18	1671.58	1665.71	1649.15	1656.88	1654.32	1662.41	1663.96	1662.39	1641.21	1642.76	1645.77	1651.65	1655.43	1659.17	1662.46	1671.68	1673.66	1678.97	1636.53	1644.03	1655.43	1661.73	1659.77	1673.02	1679.49	1660.01	1653.16	1647.6
52.492001	1666.63	1650.84	1647.88	1645.44	1660.96	1667.68	1665.38	1672.46	1642.81	1656.95	1664.46	1658.08	1661.16	1639.42	1645.43	1662.44	1657.75	1662.39	1670.94	1664.13	1670.63	1669.97	1665.3	1647.46	1655.17	1653.96	1663.51	1667.52	1661.84	1639.79	1641.66	1643.54	1650.77	1653.37	1656.79	1664.63	1670.17	1670.95	1679.61	1635.77	1646.69	1653.66	1661.27	1656.69	1671.04	1679.42	1658.5	1652.99	1649.87
52.987000	1668.35	1652.69	1644.61	1644.15	1660.34	1666.25	1666.46	1669.81	1642.92	1658.44	1661.26	1657.38	1663.88	1639.24	1647.06	1662.86	1661.78	1664.86	1670.77	1664.59	1674.95	1671.87	1667.23	1648.63	1655.8	1651.24	1660.18	1665.61	1660.36	1635.92	1641.34	1645.53	1648.97	1653.63	1657.38	1666.17	1671.55	1672.89	1676.17	1634.26	1645.89	1655.2	1661.86	1659.16	1672.2	1678.57	1659.21	1652.08	1649.01
53.481998	1667.42	1649.3	1646.44	1642.81	1661.63	1667.86	1664.41	1671.49	1642.89	1657.84	1661.89	1659.3	1664.5	1639.98	1646.46	1662.98	1660.05	1664.05	1669.8	1663.24	1671.03	1671.41	1664.34	1646.22	1653.78	1655.14	1661.27	1664.4	1661.29	1638.44	1641.83	1643.58	1648.78	1653.39	1657.9	1664.34	1671.27	1670.41	1677.23	1635.2	1647.18	1653.63	1659.75	1659.21	1671.77	1681.12	1658.1	1653.1	1649.11
53.977001	1668.34	1650.48	1646.18	1644.11	1661.5	1669.93	1664.57	1669.21	1644.94	1657.04	1661.05	1656.95	1661.63	1639.27	1646.56	1663.33	1659.02	1661.96	1669.8	1664.09	1673.45	1671.63	1666.79	1647.25	1654.98	1656.23	1662.05	1667.89	1661.83	1640.48	1640.58	1644.59	1649.54	1655.71	1658.34	1663.31	1670.44	1671.25	1676.72	1635.14	1647.36	1653.01	1660.31	1659.35	1673.73	1680.45	1660.07	1653.35	1646.49
54.473000	1665.18	1650.2	1645.88	1642.97	1659.96	1668.17	1663.78	1666.37	1644.53	1659.9	1661.47	1657.82	1661.71	1640.55	1645	1661.97	1659.65	1663.32	1669.39	1662.93	1671.84	1671.99	1667.37	1646.64	1656.31	1654.67	1661.94	1665.53	1658.27	1638.65	1638.6	1643.34	1648.15	1654.33	1655.06	1663.95	1668.64	1668.32	1674.57	1636.44	1646.73	1653.35	1660.24	1657.15	1671.6	1678.42	1660.24	1653.87	1648.13
54.967999	1667.97	1649.22	1644.06	1643.78	1658.51	1666.46	1664.88	1666.68	1644.01	1658.61	1662.25	1659.05	1663.95	1641.59	1645.49	1662.23	1660.52	1663.77	1668.33	1663.71	1672.56	1671.25	1665.11	1645.98	1655.65	1652.93	1660.78	1665.48	1663.32	1640.9	1644.6	1646.44	1651.07	1655.15	1655.83	1663.53	1669.57	1672.32	1676.45	1634.88	1647.11	1652.41	1660.45	1658.91	1672.65	1679.42	1659.52	1650.79	1648.35
55.463001	1667.23	1652.12	1645.94	1643.66	1658.48	1668.63	1665.1	1668.56	1644.64	1656.79	1661.73	1658.45	1662.25	1639.8	1646.91	1662.64	1659.02	1665.84	1668.12	1662.91	1671.88	1670.93	1666.19	1648.33	1657.05	1656.32	1660.66	1667.46	1658.68	1638.44	1641.99	1644.61	1649.2	1655.1	1657.09	1662.94	1669.61	1671.55	1675.41	1633.89	1647.49	1655.49	1664.02	1659.03	1671.75	1680.66	1660.61	1651.12	1649.74
55.958000	1667.95	1651.4	1646.34	1645.42	1660.91	1669.23	1664.7	1668.71	1643.65	1656.84	1662.6	1660.65	1660.98	1639.29	1643.67	1660.54	1658.19	1663.05	1669.9	1664.56	1671.21	1670.11	1664.73	1646.31	1654.07	1653.4	1659.63	1666.82	1660.51	1639.43	1641.24	1644.18	1648.98	1654.77	1655.74	1663.4	1669.5	1671.57	1676.32	1633.04	1646.27	1655.12	1660.5	1659	1674.95	1676.97	1660.75	1652.1	1649.2
56.453999	1665.39	1650.79	1646.41	1642.42	1659.94	1670.43	1666.52	1671.18	1643.08	1657.27	1662.75	1658.95	1663.1	1640.08	1646.75	1661.44	1658.43	1661.79	1668.28	1663.45	1672.64	1671.7	1665.5	1645.48	1655.47	1652.92	1660.47	1664.48	1662.79	1639.29	1640.28	1644.28	1648.72	1653.46	1656.64	1661.16	1670.3	1669.42	1674.57	1636.2	1645.89	1654.96	1660.22	1658.31	1672.79	1676.8	1659.12	1652.08	1649.66
56.949001	1666.68	1650.29	1646.15	1642.67	1662.04	1666.87	1664.34	1668.84	1645.57	1657.49	1660.63	1657.53	1660.43	1640.73	1647.52	1663.5	1658.86	1662.55	1670.74	1664.14	1673.33	1670.53	1666.25	1646.33	1653.98	1654.71	1661.62	1667.01	1660.56	1638.04	1641.63	1643.56	1647.26	1654.67	1656.71	1664.42	1669.41	1671.54	1674.24	1634.99	1647.08	1654.04	1661.54	1659.26	1670.94	1678.26	1660.39	1652.99	1648.32
57.444000	1665.35	1649.54	1646.21	1643.19	1662.02	1667.31	1663.82	1669.22	1643.85	1659.44	1660.54	1658.76	1661.82	1640.54	1647.97	1661.59	1659.3	1661.86	1669.68	1664.91	1672.69	1672.29	1666.85	1646.88	1655.4	1654.5	1663.17	1666.76	1660.65	1641	1642.48	1645.91	1651.61	1656.64	1658.55	1663.14	1669.71	1672.89	1675.35	1634.31	1646.02	1654.11	1661.06	1658.94	1671.85	1678.8	1657.46	1651.16	1648.48
57.938999	1668.62	1650.7	1644.87	1644.17	1660.56	1668.6	1664.97	1669.39	1642.91	1657.1	1660.99	1656.02	1662.67	1642.2	1645.13	1662.7	1658.48	1660.75	1671.7	1661.52	1671.18	1669.97	1664.23	1645.24	1655.29	1655.27	1660.61	1665.8	1661.32	1639.52	1639.06	1645.88	1649.05	1655.41	1657.22	1664.24	1670.29	1672.2	1675.09	1634.74	1644.98	1653.56	1658.95	1657.42	1672.05	1679.47	1658.28	1654.01	1647.17
58.433998	1665.51	1650.1	1646.15	1641.49	1657.47	1669.03	1662.88	1667.83	1641.51	1657.49	1658.94	1658.76	1663.02	1641.98	1646.02	1662.38	1658.56	1663.05	1668.23	1665.48	1672.03	1668.75	1667.7	1645.6	1654.82	1654.47	1661.07	1665.82	1660.57	1639.33	1642.55	1643.38	1647.52	1652.72	1657	1664.56	1667.95	1669.74	1673.57	1633.2	1645.78	1653.08	1660.42	1656.86	1672.3	1679.49	1657.3	1650.39	1647.17
58.930000	1665.06	1649.34	1645.58	1642.12	1660.96	1667.54	1664.49	1669.91	1644.61	1656.68	1658.3	1657.43	1662.36	1638.38	1646.33	1662.01	1658.25	1663.12	1668.86	1661.85	1673.08	1670.44	1665.96	1645.38	1654.96	1654.66	1659.4	1665.93	1658.7	1639.61	1640.74	1644.27	1649.51	1654.95	1657.61	1664.34	1670.15	1670.64	1676.98	1634.92	1648.16	1653.54	1660.48	1657.54	1671.53	1680.61	1658.57	1650.74	1648.51
59.424999	1667.32	1649.36	1644.55	1641.94	1660.42	1666.25	1662.51	1669.54	1641.57	1657.91	1659.62	1658.69	1664.39	1640.89	1644.78	1660.75	1658.87	1662.88	1666.92	1662.11	1671.01	1670.61	1667.73	1648.69	1656.04	1654.76	1660.11	1665.77	1660.95	1639.98	1641.88	1645.41	1648.9	1652.68	1657.3	1662.77	1669.36	1671.48	1675.33	1634.86	1646.14	1653.28	1661.35	1658.79	1672.85	1677.76	1657.87	1651.76	1648.02
59.919998	1668.29	1649.12	1643.92	1642.86	1660.85	1667.57	1666.31	1669.31	1642.73	1657.99	1661.57	1657.93	1662.12	1638.74	1646.42	1662.36	1660.82	1663.51	1669.53	1663.65	1672.15	1670.64	1664.52	1649.1	1654.6	1653.09	1661.85	1665.81	1662.15	1637.9	1640.99	1643.28	1649.2	1653.94	1658.11	1663.51	1667.95	1668.92	1675.41	1635.93	1646.11	1653.52	1659.32	1657.55	1670.92	1678.82	1658.4	1653.03	1647.38
60.415001	1667.46	1648.58	1644.06	1643.13	1661.19	1667.32	1663.88	1668.85	1642.6	1656.41	1661.63	1658.39	1661.76	1639.52	1645.04	1664.16	1658.54	1660.45	1669.41	1662.34	1672.1	1669.04	1665.85	1647.02	1654.74	1652.94	1660.62	1666.56	1660.32	1639.61	1641.48	1643.84	1651.58	1654	1657.76	1662.55	1668.45	1672.03	1675.62	1633.14	1646.07	1653.09	1663.28	1658.97	1671.12	1678.52	1657.86	1653.32	1648.22
60.910000	1667.6	1650.1	1644.66	1642.07	1659.36	1667.88	1665.81	1666.51	1642.96	1656.94	1661.38	1658.48	1659.79	1638.83	1645.45	1663.04	1659.04	1660.53	1667.84	1661.84	1674.82	1669.25	1665.87	1647.67	1654.35	1653.28	1659.34	1662.63	1659.85	1639.97	1638.45	1645.15	1648.05	1652.25	1656.79	1662.6	1669.52	1671.89	1671.84	1635.87	1644.75	1654	1660.11	1658.03	1670.33	1678.55	1659.36	1650.18	1648.33
61.405998	1666.07	1650.74	1645.11	1642.33	1659.66	1668.22	1662.37	1666.99	1641.95	1659.41	1661.31	1658.48	1661.79	1640.53	1643.9	1660.48	1658.69	1663.01	1667.28	1663.4	1673.63	1669.69	1664.79	1646.37	1653.53	1654.29	1661.35	1663.16	1660.37	1636.04	1639.2	1642.63	1649.07	1653.78	1657.59	1663	1667.08	1669.35	1673.82	1635.7	1644.51	1653.98	1661.6	1659.6	1669.98	1678.27	1656.74	1653.83	1646.22
61.901001	1665.31	1650.63	1646.33	1643.43	1658.48	1666.45	1662.23	1667.09	1643	1655.66	1662.23	1655.71	1663.01	1641.86	1645.29	1661.4	1657.68	1660.45	1667.6	1663.2	1673.43	1668.42	1665.4	1646.44	1653.06	1654.02	1658.98	1665.86	1659.12	1638.03	1641.82	1645.82	1647	1654.2	1659.36	1664.4	1669.76	1670.75	1672.7	1635.28	1647.15	1653.13	1657.81	1658.6	1671.89	1678.92	1656.79	1650.26	1647.06
62.396000	1666.26	1648.81	1645.88	1643.01	1658.52	1665.18	1663.99	1668.06	1642.47	1656.37	1660.97	1656.08	1661.97	1640.74	1646.56	1662.51	1657.21	1660.84	1668.83	1662.46	1672.79	1668.93	1664.66	1646.07	1653.51	1653.55	1660.41	1665.05	1660.53	1638.21	1641.24	1642.89	1647.41	1651.29	1656.94	1661.86	1669.33	1671.06	1675.91	1633.32	1645.87	1652.55	1658.84	1658.65	1670.37	1678.79	1659.77	1650.15	1646.04
62.890999	1666.12	1649.45	1645.04	1641.8	1659.05	1666.83	1664	1669.61	1643	1657.46	1658.46	1658.41	1661.02	1638.5	1645.4	1661.46	1659.89	1663.56	1669.89	1662.53	1673.77	1669.35	1667.51	1646.59	1654.54	1653.22	1660.87	1666.41	1660	1639.86	1638.33	1644.45	1647.5	1652.78	1656.61	1664.33	1669.44	1670.07	1673.63	1633.83	1644.38	1654.67	1657.53	1659.51	1670.99	1678.45	1656.91	1652.88	1647.67
63.386002	1666.06	1648.07	1647.02	1641.98	1658.84	1667.26	1663.75	1666.42	1641.64	1655.99	1661.31	1658.44	1661.51	1640.08	1645.54	1660.62	1658.69	1663.45	1666.28	1662.75	1671.36	1667.98	1667.33	1646.71	1653.94	1652.67	1661.49	1664.89	1658.17	1638.73	1640.15	1645.26	1648.15	1652	1656.81	1661.68	1669.97	1672.3	1673.35	1634.97	1646.93	1652.82	1658.12	1657.94	1670.5	1678.52	1658.14	1649.89	1648.33
63.882000	1663.82	1647.3	1647.09	1642.16	1658.7	1664.99	1661.44	1668.19	1642.49	1657.19	1661.29	1657.3	1660.79	1640.95	1645.96	1660.51	1658.14	1661.26	1668.8	1664.57	1673.03	1669.04	1663	1646.72	1653.77	1654.16	1659.58	1664.33	1660.78	1639.68	1640.84	1642	1649	1654.4	1656.49	1662.71	1669.07	1668.34	1676.07	1634.77	1646.56	1653.22	1658.41	1658.16	1669.65	1679.76	1658.04	1651.7	1646.09
64.376999	1665.96	1649.89	1647.22	1641.53	1658.94	1666.49	1663.86	1668.77	1641.94	1658.48	1660.02	1655.31	1662.54	1638.97	1645.86	1659.64	1657.9	1663.79	1667.56	1661.3	1671.46	1669.39	1664.69	1647.11	1655.35	1652.27	1660.48	1666.14	1660.09	1637.77	1639.14	1642.35	1646.45	1651.95	1656.06	1663.34	1670.01	1668.43	1675.6	1633.54	1644.29	1654.24	1660.77	1658.48	1669.99	1678.92	1657.2	1650.76	1647.93
64.872002	1664.9	1651.72	1646.32	1644.19	1660.85	1666.2	1664.52	1668.08	1642.15	1656.05	1658.59	1655.34	1662.2	1639.81	1645.28	1661.88	1655.95	1661.62	1668.11	1662.44	1673.13	1668.57	1664.02	1644.56	1652.59	1653.51	1661.02	1665.69	1659.82	1637.8	1641.62	1641.6	1646.66	1652.85	1655.26	1658.7	1669.71	1670.87	1674.35	1634.57	1644.64	1652.78	1660.12	1658.15	1668.91	1679.67	1658.6	1651.52	1645.28
65.366997	1664.76	1649.45	1645.56	1640.81	1659.63	1665.92	1659.83	1666.47	1643.06	1655.25	1659.42	1656.46	1661.58	1640.13	1645.06	1660.18	1658.7	1661.08	1668.36	1662.93	1670.87	1669.54	1666.42	1647.15	1653.61	1653.93	1660.77	1665.04	1659.94	1638.91	1640.21	1643.29	1650.6	1651.87	1656.29	1661.83	1668.99	1671.21	1672.9	1635.37	1646.42	1651.16	1657.75	1655.58	1667.2	1677.5	1656.58	1648.09	1647.09
65.862000	1665.07	1649.8	1643.39	1641.1	1657.73	1665.04	1660.53	1668.47	1642.43	1657.85	1660.88	1657.59	1661.37	1639.58	1645.44	1661.31	1657.58	1662.14	1669.27	1664.58	1671.11	1667.92	1664.08	1645.69	1653.62	1653.33	1657.94	1665.03	1661.52	1637.68	1642.32	1644.02	1648.04	1652.05	1655.01	1663.63	1668.81	1668.69	1672.63	1632.4	1643.76	1653.86	1657.81	1658.19	1669.31	1675.86	1656.46	1652.08	1646.21
66.358002	1664.22	1648.4	1643.23	1642.92	1658.35	1667.46	1663.77	1667.48	1642.68	1656.51	1660	1656.06	1660.6	1639.26	1646.33	1659.76	1657.73	1662.61	1668.75	1660.98	1671.82	1667.41	1664.67	1646.03	1653.3	1654.82	1659.87	1662.71	1658.46	1639.73	1641.08	1641.98	1646.84	1653.44	1656.19	1662.21	1669.69	1670.03	1673.56	1636.2	1646.55	1651.78	1658.7	1656.43	1669.42	1680.25	1658.76	1649.46	1647.46
66.852997	1667.31	1649.89	1645.04	1643.58	1657.92	1665.8	1662.89	1665.77	1642.05	1656.18	1659.51	1658.36	1662.5	1639.35	1646.83	1662.47	1660.2	1661.4	1666.19	1663.7	1670.1	1669.05	1663.22	1646.77	1655.5	1653.27	1659.69	1665.02	1660.77	1638.91	1640.88	1644.38	1647.26	1650.8	1653.02	1660.01	1667.32	1670.48	1672.1	1633.83	1645.94	1652.55	1660.72	1658.89	1670.22	1676.46	1654.98	1649.68	1645.66
67.348000	1664.15	1651.11	1645.11	1642.7	1657.17	1665.53	1663.2	1668.88	1642.57	1656.71	1659.23	1655.93	1660.32	1638.5	1645.35	1659.28	1658.77	1661.84	1668.89	1658.81	1671.09	1669.49	1665	1646.24	1650.12	1652.65	1659.68	1665.96	1659.69	1640.95	1639.13	1643.4	1649.74	1654.68	1656.28	1664.22	1668.65	1671.46	1671.51	1635.14	1646.22	1652.96	1657.06	1657.27	1669.2	1679.08	1658.15	1651.64	1646.43
67.843002	1664.31	1649.72	1646.55	1641.18	1657.11	1666.9	1661.24	1667.55	1642.42	1655.71	1660.59	1655.78	1661.8	1639.08	1645.98	1661.19	1656.66	1663.14	1667.17	1661.1	1670.63	1667.39	1662.02	1646.64	1654.61	1653.45	1661.19	1662.25	1660.19	1635.03	1641.19	1643.46	1648.57	1652.98	1655.86	1663.22	1669.47	1668.84	1672.29	1634.19	1645.84	1653.01	1659.87	1656.76	1669.63	1679.61	1658.16	1651.75	1646.31
68.338997	1663.98	1649.82	1646.08	1642.55	1659.66	1665.85	1662.1	1667.14	1644.26	1654.68	1659.03	1656.4	1662.45	1640.1	1644.76	1660.37	1659.48	1663.71	1665.31	1662.61	1672.41	1667.39	1662.21	1644.1	1653.55	1652.13	1661.68	1663.77	1659.18	1639.01	1637.57	1643.57	1647.89	1651.25	1654.28	1662.37	1668.84	1669.72	1673.89	1634.53	1644.11	1651.77	1656.95	1658.99	1668.45	1679.23	1656.82	1649.41	1646.26
68.834000	1665.41	1648.83	1646.32	1641.99	1659.5	1666.46	1662.9	1668.16	1644.11	1655.8	1659.72	1656.24	1661.68	1641.18	1643.63	1662.49	1657.23	1661.46	1664.28	1661.84	1671.87	1666.24	1662.55	1646.57	1651.83	1652.55	1660.52	1663.5	1659.93	1639.38	1639.86	1644.47	1646.95	1651.95	1657.36	1660.99	1669	1666.97	1674.77	1634.05	1646.25	1652.91	1658.51	1658.73	1670.67	1676.98	1658.91	1649.43	1645.37
69.329002	1665.7	1649	1644.5	1642.35	1658.07	1665.31	1662.01	1668.87	1643.15	1657.62	1660.05	1655.05	1660.8	1641.36	1647	1662.56	1658.11	1660.53	1669.29	1662.98	1673.05	1669.63	1663.55	1645.84	1654.97	1653.53	1659.19	1663.54	1661.54	1639.85	1642.52	1643.69	1648.81	1653.67	1657.49	1662.46	1670.17	1671.49	1673.57	1633.32	1645.09	1651.29	1660.12	1658.14	1669.84	1676.93	1658.01	1650.09	1646.71
69.823997	1663.34	1649.22	1645.8	1642.05	1657.37	1662.6	1661.43	1665.07	1641.65	1655.65	1658.23	1656.52	1660.83	1639.7	1646.17	1658.79	1659.34	1660.08	1668.54	1663.13	1670.51	1670.97	1662.05	1645.85	1653.49	1652.73	1660.45	1662.31	1659.07	1637.31	1643.12	1642	1648.54	1652.84	1656.34	1662.26	1669.84	1670.67	1674.11	1633.56	1645.15	1653.48	1658.13	1658.34	1671.13	1676.07	1657.96	1650.29	1647.06
70.319000	1664.31	1650.31	1645.3	1641.87	1654.9	1665.67	1663.51	1667.57	1643.87	1657.07	1658.28	1657.61	1660.2	1639.09	1645.25	1660.31	1657.39	1662.26	1669.05	1661.14	1671.48	1668.94	1663.08	1644.86	1654.09	1654.53	1661.43	1663.98	1658.52	1638.52	1640.2	1644.05	1648.97	1653.02	1656.48	1662.88	1668.36	1672.41	1673.02	1634.5	1645.67	1653.85	1659.31	1656.78	1671	1676.4	1657.48	1648.7	1644.74
70.815002	1662.8	1650.74	1644.07	1641.12	1657.58	1664.91	1664.46	1666.2	1638.49	1654.2	1655.52	1653.82	1659.68	1640.47	1643.69	1658.41	1656.93	1659.03	1665.56	1661.79	1670.74	1667.61	1664.59	1645.61	1654.44	1653.96	1658.64	1664.16	1659.13	1636.92	1639.7	1643.82	1646.04	1651.51	1654.19	1661.97	1666.95	1667.93	1669.24	1632.56	1644.53	1652.1	1657.34	1655.98	1668.11	1676.08	1657.86	1651.29	1645.52
71.309998	1664.1	1649.29	1647.02	1640.23	1656.67	1664.75	1665.54	1668.47	1643.53	1655.46	1660.2	1654.24	1660.11	1641.96	1644.89	1659.68	1656.2	1661.56	1664.43	1662.54	1670.78	1666.16	1662.74	1644.37	1653.51	1650.55	1658.19	1661.53	1658.17	1638.5	1638.14	1643.71	1647.79	1651.62	1655.36	1659.19	1667.82	1669.56	1672.5	1633.22	1644.97	1650.3	1656.9	1657.72	1669.48	1677.73	1656.93	1646.76	1648.6
71.805000	1663.76	1652.22	1646.56	1643.47	1659.7	1668.61	1661.69	1668.16	1642.97	1655.06	1661.55	1655.21	1661.2	1640.78	1643.78	1658.38	1657.31	1661.7	1665.96	1660.3	1672.1	1668.58	1665	1644.56	1651.29	1652.85	1660.04	1664.04	1658.25	1638.04	1640.49	1644.53	1648.96	1651.9	1655.31	1661.36	1669	1668.65	1673.58	1634.13	1645.17	1653.98	1656.26	1656.8	1670.1	1678.28	1656.29	1647.27	1647.11
72.300003	1665.34	1649.93	1643.74	1640.88	1657.32	1666.32	1663.08	1666.96	1641.6	1657.24	1658.54	1656.98	1662.43	1641.45	1643.44	1659.28	1657.91	1661.56	1666.28	1662.99	1673.5	1669.43	1662.57	1644.51	1652.79	1652.75	1660.91	1664.48	1660.67	1637.44	1639.04	1641.37	1646.7	1652.89	1655.4	1662.03	1668.19	1669.82	1672.41	1634.47	1643.56	1652.1	1658.76	1657.52	1670.73	1678.22	1656.42	1651.11	1645.9
72.794998	1663.36	1648.63	1645.1	1641.13	1658.7	1666	1663.17	1667.55	1641.23	1657.09	1660.29	1656.86	1660.94	1639.28	1645.9	1657.99	1656.96	1661.29	1667.15	1662.89	1670.74	1667.71	1663.09	1644.95	1651.41	1653.06	1659.86	1664.07	1660.04	1638.41	1639.5	1645.19	1647.84	1652.15	1654.31	1661.51	1667.44	1670.43	1672.37	1631.72	1643.52	1652.62	1658.79	1656.75	1671.51	1678.52	1657.07	1649.27	1645.81
73.291000	1664.03	1649.21	1644.02	1643.37	1658.37	1664.45	1663.74	1664.07	1642.91	1654.87	1657.87	1656.86	1662.68	1638.97	1645.24	1657.8	1656.6	1661.31	1666.18	1660.25	1670.95	1668.83	1663.1	1644.69	1653.73	1652.32	1660.2	1664.16	1658.95	1636.03	1638.93	1641.7	1649.15	1651.22	1655.01	1660.29	1668.13	1668.38	1670.69	1632.6	1643.9	1652.83	1657.95	1657.02	1671.6	1676.83	1656.66	1650.35	1642.34
73.786003	1664.28	1648.77	1642.46	1642.02	1658.7	1666.14	1662.47	1665.36	1642.28	1655.57	1658.43	1655.23	1661.14	1636.72	1643.1	1658.78	1658.43	1660.22	1665.9	1661.36	1672.07	1668.3	1661.69	1644.9	1651.71	1650.94	1660.52	1661.3	1657.17	1639.61	1641.44	1642.41	1647.12	1652.15	1653.74	1661.95	1666.89	1668.45	1671.31	1632.42	1643.67	1650.57	1655.61	1656.02	1668.36	1679.03	1655.08	1648.58	1642.6
74.280998	1661.43	1648.35	1642.12	1642.05	1655.33	1665.28	1661.74	1666.33	1640.08	1657.13	1658.37	1656.42	1660.8	1639.31	1645.81	1657.22	1655.39	1661.26	1667.88	1661.07	1671.01	1667.02	1663.36	1644.47	1652.16	1649.84	1656.57	1662.62	1659.17	1638.63	1639.21	1641.5	1647.01	1650.66	1655.35	1660.16	1667.47	1670.39	1674.45	1634.3	1642.7	1653.25	1657.29	1656.99	1668.07	1675.46	1655.07	1651.37	1644.56
74.776001	1663.56	1649.37	1646.14	1641.52	1657.36	1666.9	1661.57	1665.99	1643.02	1653.83	1660.14	1657.29	1660.9	1639.99	1646.12	1660.19	1659.29	1661.6	1668.38	1662.41	1671.13	1668.77	1664.87	1644.47	1654.2	1654.31	1659.24	1664.14	1661.37	1635.99	1638.09	1642.4	1645.59	1651.24	1656.21	1661.88	1666.95	1668.84	1672.19	1632.74	1642.87	1651.57	1657.35	1657.44	1668.76	1676.57	1655.77	1648.39	1646.31
75.271004	1664.45	1648.76	1645.36	1641.47	1658.67	1665.88	1661.56	1666.24	1641.23	1653.94	1659.37	1656.98	1660.13	1639.74	1642.45	1658.33	1656.93	1660.18	1667.98	1659.59	1669.77	1667.39	1662.67	1644.82	1651.65	1653.23	1657.83	1661.8	1659.46	1639.15	1640.73	1641.3	1646.38	1652.49	1653.03	1660.53	1666.36	1668.18	1670.54	1634.35	1646.85	1653.18	1658.06	1656.31	1667.44	1678.08	1657.02	1648.08	1646.26
75.766998	1662.56	1648.54	1642.71	1642.59	1656.97	1666.2	1660.49	1664.85	1641.32	1652.15	1656.9	1655.77	1658.34	1637.62	1642.75	1655.63	1655.52	1657.6	1664.37	1662.07	1667.99	1668.38	1662.45	1644.27	1649.07	1651.27	1660.14	1662.08	1657.47	1636.47	1637.69	1643.31	1646.45	1649.94	1653.2	1659.38	1665.33	1667.1	1668.86	1632.2	1645.6	1651.25	1655.54	1656.33	1666.76	1675.81	1654.9	1649.13	1647.03
76.262001	1661.06	1650.13	1642.36	1641.6	1655.93	1663.02	1661.48	1666.7	1642.7	1653.35	1657.75	1654.07	1660.32	1639.34	1643.97	1659.73	1656.37	1660.34	1664.33	1660.81	1670.1	1666.05	1660.6	1644.06	1651.11	1651.63	1658.73	1664.75	1658.97	1638.08	1638.1	1644.6	1647.89	1648.69	1654.31	1659.34	1667.2	1669.26	1671.78	1633.35	1644.73	1651.19	1655.91	1654.98	1668.97	1675.64	1656.24	1647.45	1644.99
76.757004	1663.61	1650.19	1646.25	1642.21	1656.88	1664.2	1662.58	1666.41	1644.07	1654.99	1656.29	1655.33	1660.2	1639.21	1644.93	1658.81	1655.55	1660.19	1665.04	1659.46	1670.68	1665.78	1662.87	1644.57	1649.6	1651.35	1657.04	1663.59	1656.04	1636.82	1638.43	1641.63	1646.43	1648.46	1654.23	1661.19	1667.99	1668.3	1671.19	1632.52	1644.01	1651.3	1656.86	1657.11	1667.01	1675.9	1656.12	1648.2	1644.74
77.251999	1662.35	1647.84	1643.6	1640.93	1656.41	1665.53	1659.12	1663.97	1640.44	1654.63	1659.43	1656.14	1658.67	1638.05	1642.99	1657.45	1655.18	1658.95	1665.31	1660.07	1667.26	1667.04	1663.07	1644.48	1651.86	1651.2	1657.66	1662.8	1657.26	1637.85	1637.95	1642.02	1644.8	1650.37	1652.12	1660.19	1664.82	1666.1	1667.28	1632.78	1644.2	1651.59	1655.36	1653.93	1666.97	1676.76	1654.74	1646.42	1644.55
77.747002	1662.84	1646.41	1644.4	1640.22	1658.1	1664	1663.69	1666.37	1641.87	1655.09	1657.29	1653.85	1659.83	1637.51	1644.33	1657.36	1655.27	1659.09	1666.56	1659.59	1667.85	1666.93	1662.55	1643.13	1651.14	1650.47	1660.21	1660.98	1657.52	1635.12	1638.98	1641.6	1645.79	1650.61	1656.04	1659.02	1667.17	1666.54	1670.65	1634.24	1644.05	1652.03	1659.41	1655.18	1668.01	1677.7	1658.24	1650.14	1645.92
78.242996	1662.98	1646.89	1644.51	1639.91	1655.8	1666.75	1662.71	1665.34	1642.74	1656.33	1657.98	1654.65	1659.33	1637.76	1644.76	1658.12	1657.43	1659.1	1664.91	1661.08	1670.64	1667.33	1664.79	1643.34	1649.99	1650.76	1659.62	1662.43	1657.84	1635.65	1637.87	1641.25	1645	1651.66	1652.24	1660.52	1666.86	1666.46	1670.74	1633.4	1643.94	1654.28	1655.88	1656.87	1670.52	1676.66	1655.62	1649.11	1646.32
78.737999	1661.31	1648.59	1644.9	1641.84	1655.78	1664.49	1663.14	1666.84	1639	1655.06	1657.79	1657.61	1660.02	1638.26	1643.73	1657.8	1656.68	1660.77	1665.01	1659.54	1671.07	1667.83	1663.59	1644.68	1653.45	1653.53	1658.81	1661.89	1657.57	1637.67	1640.22	1643.74	1646.81	1649.28	1652.95	1660.46	1667.71	1666.5	1668.5	1634.62	1645.72	1651.64	1657.63	1656.73	1668.74	1676.65	1656.33	1648.02	1645.44
79.233002	1661.76	1648.06	1643.94	1641.59	1656.91	1663.97	1663.07	1663.59	1641.84	1654.04	1660.09	1654.24	1660.5	1638.28	1643.86	1656.8	1656.65	1658.98	1664.83	1660.57	1670.86	1665.24	1660.66	1644.6	1652.55	1652.95	1657.33	1660.7	1657.55	1635.65	1640.76	1643.05	1646.33	1653.29	1655.89	1658.74	1665.15	1667.2	1672.04	1633.85	1644.28	1651.37	1656.01	1653.62	1667.86	1675.53	1654.2	1648.46	1645.12
79.727997	1662.22	1649.04	1645.72	1642.05	1657.41	1664.33	1661.1	1663.65	1640.95	1655.99	1658.62	1654.12	1658.67	1639.17	1642.85	1656.23	1655.19	1660.55	1663.21	1660.09	1669.24	1664.55	1660.52	1644.05	1651.39	1649.88	1657.53	1660.82	1659.53	1635.89	1639.4	1641.71	1645.51	1650.74	1651.87	1660.21	1665.43	1665.22	1669.69	1635.14	1643.16	1652.54	1657.52	1657.39	1668.61	1675.89	1654.35	1649.15	1642.3
80.223000	1660.53	1650.05	1644.83	1641.92	1656.43	1665.45	1662.52	1665.22	1642.43	1654.67	1656.82	1653.78	1659.64	1638.14	1642.82	1659.06	1655.7	1659.27	1664.09	1659.01	1669.38	1666.3	1662.4	1644.7	1650.89	1652.03	1659.1	1663.11	1657.36	1637.79	1638.1	1643.11	1645.64	1649.74	1654.76	1661.46	1668.95	1668.02	1669.26	1632.24	1644.7	1650.52	1656.96	1654.24	1665.61	1677.09	1656.02	1648.7	1643.94
80.719002	1659.44	1649.03	1645.23	1642.65	1654.84	1666.59	1661.55	1664.92	1641.54	1653.93	1656.98	1655.97	1657.9	1640.23	1641.88	1658.69	1654.48	1658.55	1665.38	1659.33	1670.06	1665.73	1664.18	1643.96	1652.41	1651.23	1658.93	1665.89	1658.01	1636.55	1639.24	1643.35	1646.71	1650.29	1653.69	1660.91	1667.47	1666.16	1670.72	1636.35	1644.99	1652.32	1654.65	1656.82	1669.43	1677.49	1654.92	1647.74	1646.49
81.213997	1662.06	1648.58	1645.49	1642.84	1657.56	1664.02	1661.71	1665.14	1643.24	1654.74	1658.67	1654.64	1661.09	1639.84	1645.52	1657.07	1657.26	1659.88	1665.29	1661.63	1670	1666.49	1662.37	1642.8	1650.18	1651.4	1657.5	1662.5	1657.54	1635.79	1636.63	1643.4	1645.36	1650.58	1652.11	1657.22	1665.69	1665.92	1670.51	1634.38	1644.38	1649.05	1656.36	1655.22	1667	1675.1	1656.29	1648.22	1646.05
81.709000	1662.44	1650.69	1642.24	1640.86	1656.63	1662.81	1660.65	1663.98	1641.17	1652.63	1657.5	1656.26	1660.08	1639.63	1644.25	1657.84	1655.73	1658.27	1666.65	1661.24	1669.54	1666.6	1661.62	1644.12	1650.49	1650.77	1657.51	1662.56	1658.36	1636.01	1638.18	1642.9	1645.94	1649.69	1652.68	1659.17	1667.31	1666.61	1668.43	1634.67	1643.82	1651.05	1657.65	1655.7	1665.33	1676.57	1653.96	1648.63	1644.16
82.204002	1660.8	1649.53	1643.1	1640.81	1658.7	1662.57	1661.93	1665.12	1642.86	1653.77	1657.1	1656.98	1660.61	1636.24	1645.05	1655.38	1653.85	1658.98	1666.12	1660.6	1670.71	1664.56	1660.29	1642.23	1649.98	1651.23	1657.23	1662.55	1658	1635.82	1638.18	1640.78	1646.37	1648.35	1654.11	1658.97	1666.52	1667.49	1669.26	1632.88	1642.17	1652.16	1655.73	1654.99	1666.38	1676.56	1656.55	1646.71	1644.4
82.698997	1661.37	1648.21	1643.58	1643.79	1656.7	1663.46	1662.28	1667.79	1640.29	1654.19	1656.52	1655.15	1657.73	1638.76	1644.6	1658.68	1654.41	1660.19	1662.33	1661.41	1670.57	1665.14	1661.63	1646.51	1651.7	1650.73	1658.4	1662.86	1656.89	1635.21	1638.22	1641.12	1645.6	1651.87	1652.38	1660.29	1669.17	1666.37	1670.92	1634.17	1642.97	1651.42	1657.9	1654.84	1666.85	1675.62	1655.64	1650.16	1642.89
83.195000	1662.85	1648.45	1644.03	1639.56	1656.45	1665.3	1661.39	1664.94	1640.47	1654.98	1659.85	1655.43	1659.87	1637.33	1643.93	1655.51	1656.93	1659.66	1667.74	1661.24	1670.05	1666.57	1661.63	1643.24	1649.51	1652.54	1658.5	1660.96	1657.59	1635.08	1638.42	1644.01	1645.63	1652.07	1652.91	1659.81	1667.78	1667.74	1669.75	1633.47	1644.26	1650.93	1656.28	1656.26	1667.48	1677.59	1657.72	1649.06	1645.51
83.690002	1660.54	1650.93	1645.84	1642.08	1655.09	1664.89	1663.06	1666.19	1639.74	1653.05	1657.34	1654.85	1660.62	1639.55	1642.18	1657.58	1655.52	1658.79	1664.86	1660.37	1669.25	1666.47	1662.58	1644.33	1652.34	1652.55	1657.07	1661.24	1658.36	1636.14	1639.12	1640.82	1645.49	1650.77	1651.32	1659.85	1665.11	1665.44	1668.71	1634.85	1643.3	1650.11	1655.78	1653.63	1666.43	1675.49	1653.85	1649.94	1644.66
84.184998	1660.16	1647.47	1644.32	1640.56	1656.45	1663.41	1659.95	1664.41	1642.59	1653.29	1658.03	1655.79	1658.5	1638.05	1643.99	1655.5	1654.95	1658.05	1665.77	1661.74	1671.53	1664.5	1660.22	1641.83	1650.86	1652.35	1658.42	1661.87	1657.48	1636.14	1637.31	1641.62	1645.4	1649.21	1655.88	1659.12	1666.62	1665.89	1670.35	1632.32	1642.26	1652.77	1653.88	1655.62	1668.34	1677.02	1652.98	1648.16	1644.19
84.680000	1661.43	1648.28	1644.4	1642.23	1655.92	1663.23	1661.43	1664.28	1641.62	1653.9	1658.05	1655.08	1656.56	1639.92	1642.18	1658.46	1655.04	1658.4	1664.55	1657.02	1669.95	1665.54	1660.42	1645.2	1653.49	1650.86	1657.09	1660.26	1657.51	1636.94	1638.52	1640.8	1644.43	1649.75	1654.08	1658.58	1664.47	1668.17	1668.2	1632.69	1644.27	1651.42	1657.63	1654.76	1665.52	1674.18	1656.32	1647.16	1646.89
85.176003	1659.91	1650.03	1644.82	1641.38	1656.43	1660.72	1661.91	1665.28	1641.71	1653.46	1656.82	1655.03	1660.09	1637.74	1642.5	1655.98	1654.43	1661.27	1666.5	1661.34	1671.39	1667.24	1661.52	1642.21	1649.59	1653.04	1657.64	1662.84	1657.08	1635.87	1638.8	1641.72	1646.52	1648.98	1654.45	1660.05	1667.57	1667.84	1666.51	1635.32	1643.54	1651.6	1654.6	1655.39	1668.59	1674.13	1656.31	1646.39	1643.31
85.670998	1662.58	1648.42	1644.56	1640.43	1656.92	1663.82	1660	1666.22	1640.71	1653.93	1659.09	1652.39	1657.36	1638.81	1644.73	1656.81	1656.04	1658.88	1664.66	1659.72	1669.69	1665.43	1660.85	1641.08	1651.67	1650.52	1657.07	1661.69	1656.82	1636.3	1638.21	1642.28	1645.98	1648.09	1651.99	1657.91	1664.98	1669.56	1667	1632.59	1642.64	1651.27	1654.77	1656.45	1667.33	1677.27	1652.39	1646.74	1644.04
86.166000	1660.48	1647.26	1644.14	1640.94	1655.81	1663.26	1658.78	1663.91	1640.1	1653.12	1656.58	1655.23	1658.83	1638.62	1644.37	1656.22	1653.84	1658.61	1665.12	1660.9	1668.7	1663	1661.1	1644.31	1650.84	1651.68	1657.41	1660.39	1659.29	1634.77	1638.17	1638.02	1645	1649.62	1650.1	1658.34	1664.75	1666.39	1669.63	1632.37	1642.12	1651.43	1655.25	1653.78	1664.56	1675.46	1653.55	1648.65	1645.39
86.661003	1660.11	1647.79	1644.02	1639.77	1656.11	1663.28	1660.87	1663.45	1639.77	1653.15	1657.72	1653.57	1659.33	1637.67	1643.25	1657.88	1655.65	1657.52	1662.67	1659.55	1668.21	1665.64	1661.83	1642.62	1651.52	1650.41	1656.2	1660.36	1659.15	1634.85	1636.97	1641.83	1643.75	1650.1	1650.89	1658.92	1666.76	1664.43	1667.72	1633.58	1642.45	1648.98	1653.25	1655.23	1664.23	1675.59	1653.48	1650.13	1642.33
87.155998	1662.28	1648.94	1641.1	1640.08	1655.94	1662.01	1658.4	1666.41	1641.24	1654.54	1659.64	1656.2	1660.13	1639.01	1643.93	1657.83	1654.58	1657.62	1661.88	1659.3	1668.89	1665.55	1662.22	1642.81	1651.86	1650.56	1655.79	1660.64	1657.21	1636.07	1637.32	1642.07	1646.6	1650.78	1653.2	1659.16	1665.69	1665.35	1667.97	1633.43	1643.29	1651.11	1654.1	1655.04	1666.67	1675.53	1655.14	1647.42	1643.28
87.652000	1663.18	1648.47	1644.94	1638.12	1656.2	1664.87	1660.74	1665.33	1639.82	1651.97	1657.74	1654.21	1657.26	1638.7	1642.03	1657.33	1655.58	1657.22	1662.83	1660.36	1669.28	1664.5	1661.05	1642.03	1649.5	1653.23	1659.12	1661.48	1657.14	1634.59	1637.74	1642.85	1647.41	1649.2	1652.36	1656.88	1664.37	1665.76	1668.29	1634.33	1642.54	1649.87	1653.01	1653.41	1664.08	1674.52	1654.56	1647.37	1642.05
88.147003	1660.42	1647.38	1646.48	1640.06	1653	1663.44	1660	1664.92	1641.61	1654.23	1657.14	1654.1	1657.46	1639.85	1640.89	1657.03	1656.44	1657.15	1665.44	1659.5	1669.87	1665.58	1660.71	1643.33	1649.65	1652.38	1658.18	1660.93	1656.28	1636.41	1639	1641.3	1646.55	1648.6	1652.63	1658.05	1664.01	1665.64	1671.53	1631.43	1641.48	1650.52	1654.5	1656.44	1665.78	1675.26	1655.94	1645.34	1643.06
88.641998	1660.26	1647.82	1643.69	1642.82	1656.91	1665.34	1661.77	1665.43	1640.91	1654	1658.13	1653.55	1659.33	1637.98	1642.19	1657.44	1655.57	1660.96	1664.21	1659.37	1669	1664.23	1660.77	1643.35	1650.43	1651.3	1657.11	1663.16	1656.62	1637.12	1635.94	1641.49	1646.56	1649.47	1652.88	1658.43	1666.49	1667.03	1670.36	1629.69	1640.34	1650.42	1654.92	1655.42	1665.9	1677.57	1651.87	1649.24	1643.44
89.137001	1660.07	1645.81	1643.24	1640.23	1655.39	1665.94	1660.66	1662.35	1640.55	1656.13	1655.98	1652.83	1656.51	1639.39	1643.03	1656.39	1653.82	1660.39	1663.6	1659.22	1669.18	1666.27	1662.93	1642	1652.1	1651.63	1656.33	1662.93	1658.13	1635.5	1637.22	1641.66	1644.98	1649.3	1653.51	1658.02	1664.55	1669.05	1670.26	1631.74	1641.44	1650.01	1652.59	1654.22	1665.5	1674.39	1656.4	1646.43	1642.11
89.632004	1661.23	1650.45	1645.13	1640.72	1656.43	1664.25	1659.47	1663.51	1640.63	1652.27	1656.51	1655.95	1657.9	1639.21	1642.41	1656.39	1657.13	1658.75	1664.07	1659.46	1667.87	1665.05	1660.31	1643.5	1651.49	1649.97	1656.14	1660.82	1656.98	1635.11	1636.19	1641.1	1645.59	1649.95	1654.07	1659.16	1664.88	1665.27	1665.41	1631.19	1642.03	1652.43	1652.99	1655.82	1665.49	1677.61	1653.84	1649.67	1644.05
90.127998	1660.57	1648.64	1642.44	1640.14	1655.51	1663.55	1661.2	1662.74	1639.57	1652.68	1655.89	1653.92	1658.39	1638.1	1643.64	1656.68	1655.16	1658.38	1664.88	1658.74	1668.76	1666.28	1662.08	1642.14	1649.33	1650.66	1656.94	1662.58	1657.32	1636.31	1637.97	1640.2	1644.54	1649.21	1652.27	1656.38	1666.33	1664.55	1668.52	1631.05	1641.09	1651.4	1653.24	1652.98	1664.05	1674.54	1654.5	1647.36	1641.11
90.623001	1658.48	1648.65	1642.4	1637.49	1655.3	1663.44	1659.37	1666.47	1640.62	1650.77	1657.8	1652.18	1659.31	1636.53	1641.79	1653.69	1654.54	1656.77	1664.18	1659.46	1668.13	1666.33	1660.52	1642.52	1650.24	1651.51	1658.16	1659.36	1654.96	1635.53	1638.24	1640.92	1644.93	1649.26	1651.9	1658.88	1663.2	1665.46	1669.19	1632.04	1642.98	1649.84	1655.49	1654.68	1664.89	1676.37	1654.7	1644.96	1642.03
91.117996	1661.94	1647.81	1643.85	1640.63	1654.89	1662.34	1660.98	1664.54	1641.57	1652.02	1655.58	1654.36	1656.35	1638.34	1642.46	1655	1655.45	1657.38	1665.21	1660.57	1667.89	1665.05	1661.04	1641.97	1651.02	1650.7	1656.05	1661.62	1657.47	1635.64	1639.04	1640.9	1644.18	1646.99	1650.68	1656.93	1663.5	1663.64	1667.92	1631.86	1643.25	1651.37	1653.27	1656.4	1665.69	1676.01	1653.52	1647.21	1641.64
91.612999	1661.8	1647.87	1645.41	1640.65	1654.85	1662.71	1659.78	1665.39	1642.02	1653.94	1655.65	1654.57	1659.74	1636.26	1641.43	1653.68	1655.77	1659.65	1663.84	1659.63	1669.23	1662.61	1660.92	1643.73	1648.76	1649.82	1657.4	1660.72	1655.97	1634.18	1636.33	1642.4	1644.8	1647.04	1650.75	1657.77	1666.17	1665.08	1668.52	1630.22	1640.04	1649.71	1653.33	1655.85	1664.52	1676.1	1654.45	1647.55	1642.06
92.108002	1660.07	1648.04	1642.93	1641.84	1655.75	1662.39	1657.08	1664.09	1641.38	1652.39	1654.75	1655.37	1657.18	1639.63	1642.77	1658.4	1654.53	1657.58	1663.83	1657.62	1668.23	1665.63	1660.89	1642.51	1650.93	1652.33	1655.91	1660.21	1656.65	1636.49	1638.45	1642.79	1646.48	1648.72	1652.26	1658.46	1665.24	1665.02	1669.53	1630.86	1644.05	1650.77	1654.1	1654.82	1665.47	1676.33	1654.42	1647.87	1641.89
92.603996	1659.27	1648.56	1644.02	1640.21	1654.05	1662.71	1658.77	1663.02	1640.99	1650.81	1653.97	1653.25	1657.31	1637.59	1643.12	1653.17	1654.68	1656.74	1662.07	1658.04	1668.82	1663.1	1659.82	1644.35	1648.64	1651.54	1657.14	1657.93	1656.62	1633.96	1635.96	1640.65	1644.26	1646.7	1649.25	1656.66	1661.91	1663.07	1668.62	1631.98	1641.24	1649.74	1652.19	1654.27	1664.02	1673.06	1653.59	1644.09	1642.05
93.098999	1658.84	1648.75	1643.88	1641.35	1655.76	1659.89	1658.8	1665.71	1640.23	1650.81	1656.71	1654.66	1657.14	1639.01	1643.04	1656.95	1653.29	1656.97	1663.33	1656.91	1668.74	1666	1659.85	1642.46	1650.63	1650.5	1656.19	1661.18	1656.92	1634.34	1637.04	1640.78	1645.77	1648.98	1651.54	1657.83	1663.92	1665.95	1666.49	1630.68	1642.69	1649.7	1652.69	1652.77	1663.74	1676.05	1652.59	1646.35	1644.21
93.594002	1658.96	1647.03	1643.45	1642.26	1653.66	1663.09	1658.41	1663.51	1642.5	1652.03	1655.6	1653.55	1658.03	1638.07	1639.18	1654.63	1653.69	1657.78	1663.54	1658.54	1669.59	1664.71	1661.23	1642.27	1647.96	1650.39	1656.09	1660.96	1654.29	1634.99	1633.74	1642.28	1642.32	1647.08	1651.31	1659.15	1663.1	1663.26	1667.48	1630.32	1641.5	1648.82	1650.45	1653.79	1664.28	1674.41	1654.23	1647.06	1642.06
94.088997	1659.3	1647.87	1643.76	1637.31	1655.32	1661.99	1658.74	1664.94	1638.16	1653.24	1654.42	1654.74	1656.83	1637.51	1642.19	1653.42	1653.98	1658.67	1663.02	1658.66	1669.65	1664.75	1657.59	1641.23	1649.51	1651.6	1657.36	1660.25	1655.93	1636.49	1637.93	1643	1646.19	1648.68	1652.98	1656.8	1665.84	1665.7	1668.97	1631.98	1640.36	1649.58	1653.93	1656.55	1665.33	1676.66	1654.04	1647.94	1643.15
94.584999	1660.05	1649.47	1644.55	1640.77	1653.82	1662.85	1659.6	1663.09	1641.42	1652.77	1656.32	1653.4	1657.96	1636.84	1641.12	1655.45	1655.07	1656.19	1663.23	1658.89	1669.4	1664.19	1659.58	1641.75	1648.91	1649.99	1655.28	1660.66	1657.39	1636.75	1635.58	1640.55	1645.27	1650.18	1651.07	1658.11	1664.32	1664.59	1665.31	1632.46	1642.26	1649.65	1652.45	1653.35	1663.93	1674.63	1653.72	1647.58	1640.61
95.080002	1659.32	1646.25	1643.85	1640.98	1655.36	1662.62	1659.43	1663	1640.28	1652.68	1654.11	1654.24	1657.59	1636.84	1641.79	1652.08	1651.78	1657.24	1662.71	1656.53	1668.67	1665.61	1658.8	1641.14	1646.73	1650.12	1656.55	1657.63	1656.78	1634.91	1637.16	1639.73	1645.97	1645.88	1653.54	1657.34	1665.19	1664.25	1668.6	1629.87	1642.79	1650.31	1652.54	1653.55	1664.35	1675.93	1654.56	1647.18	1643.11
95.574997	1661.14	1647.42	1643.43	1641.27	1654.77	1663.76	1661.05	1662.9	1641.66	1653.58	1656.62	1652.9	1659.78	1636.97	1644.51	1656.19	1653.82	1658.77	1663.35	1656.19	1666.81	1661.57	1660.88	1642.05	1649.94	1650.15	1656.01	1662.34	1657.38	1635.43	1637.32	1639.67	1645.1	1648.02	1651.78	1658.6	1664.36	1663.63	1669.31	1632.42	1640.65	1649.22	1651.7	1655.43	1665.22	1673.97	1652.87	1645.99	1643
96.070000	1656.82	1648.26	1641.04	1639.25	1653.43	1660.91	1659.56	1663.39	1642.24	1652.83	1655.25	1653.49	1657.48	1638.55	1643.4	1654.37	1652.6	1657.34	1664.7	1658.43	1667.61	1665.73	1660.42	1642.05	1650.47	1650.97	1656.56	1660.53	1657.92	1635.64	1636.64	1640.43	1645.14	1648.78	1650.24	1658.42	1665.97	1665.6	1666.68	1632.84	1639.98	1649.8	1653.22	1654.52	1663.84	1674.73	1652.18	1647.34	1642.51
96.565002	1660.23	1648.16	1644.65	1640.58	1656.86	1661.11	1659.13	1663.43	1639.79	1654.19	1655.94	1653.87	1660.02	1638.15	1644.41	1656.51	1655.2	1660.47	1664.14	1659.29	1671.16	1664.69	1660.16	1642.99	1650.76	1652.99	1657.22	1659.92	1658.02	1635.94	1636.78	1642.4	1644.32	1648.92	1651.72	1658.25	1666.88	1666.34	1669.68	1630.83	1641.12	1650.89	1652.84	1654.85	1664.21	1674.78	1654.01	1645.17	1644.15
97.059998	1660.08	1648.44	1643.49	1640.36	1654.68	1662.44	1659.3	1662.63	1638.42	1652.84	1655.48	1653.71	1656.42	1636.89	1640.79	1655.93	1655.8	1655.94	1662.19	1658.8	1667.55	1663.91	1660.47	1641.84	1648.7	1651.08	1658.69	1658.99	1656.3	1632.94	1637.43	1637.21	1644.43	1646.75	1651.1	1655.26	1664.97	1662.33	1665.54	1632.37	1642.48	1649.22	1652.93	1654.23	1661.92	1673.54	1652.27	1648.23	1645.47
97.556000	1659.38	1648.85	1643.04	1641.34	1653.79	1661.06	1660.38	1663.7	1639.71	1652.89	1656.46	1652.94	1655.99	1637.23	1643.87	1654.7	1651.46	1659.91	1661.98	1660.02	1669.32	1663.22	1661.3	1641.75	1650.32	1650.75	1656.92	1661.41	1657.59	1635.72	1637.98	1641.19	1645.92	1649.05	1652.98	1658	1663.31	1663.7	1667.64	1631.69	1640.2	1650.48	1652.82	1654.66	1663.69	1675.65	1653.78	1646.87	1642.27
98.051003	1659.06	1647.53	1645.12	1640.95	1653.87	1662.88	1660.48	1664.58	1641.43	1652.4	1656.92	1653.7	1658.72	1636.83	1643.05	1654.78	1653.68	1656.17	1662.5	1660	1669.53	1665.01	1659.74	1641.77	1649.02	1650.37	1658.51	1660.52	1654.58	1634.9	1637.43	1641.88	1645.07	1646.49	1650.65	1657.16	1665.02	1664.61	1666.1	1632.46	1644.31	1650.69	1653.32	1653.82	1663.62	1675.24	1655.4	1643.79	1642.9
98.545998	1660.95	1646.98	1641.59	1638.61	1653.23	1660.86	1656.57	1663.67	1638.9	1653.35	1656.49	1653.98	1656.76	1637.44	1642.4	1654.87	1653.9	1657.52	1663.3	1657.04	1667.2	1663.28	1660.21	1642.04	1648.85	1649.02	1656.3	1659.38	1653.5	1634.3	1638.2	1641.59	1645.68	1648.37	1650.61	1654.26	1663.4	1663.93	1667.07	1632.62	1639.91	1650.06	1652.17	1655.39	1665.87	1674.49	1653.67	1646.27	1641.41
99.041000	1660.84	1647.87	1643.17	1639.02	1655.34	1661.62	1657.32	1662.67	1639.39	1652.09	1657.23	1654.02	1657.15	1637.69	1642.79	1654.3	1654.08	1655.97	1662.01	1657.5	1667.67	1662.04	1662.03	1641.55	1651.29	1650.15	1657.09	1660.94	1657.44	1634.83	1637.3	1639.17	1644.57	1647.7	1650.21	1657.07	1665.1	1662.58	1667.7	1631.47	1643.72	1652.27	1654.47	1655.43	1665.49	1673.42	1652.8	1647.16	1642.29
99.537003	1658.12	1646.59	1644.44	1641.34	1653.55	1662.37	1659.13	1661.42	1640.36	1652.46	1655.67	1652.57	1657.03	1636.13	1642.37	1655.13	1654.25	1655.06	1662.65	1656.98	1668.95	1662.4	1659.75	1643.04	1650.42	1651.65	1657.84	1661.35	1656.91	1636.74	1635.92	1641.78	1643.98	1646.2	1651.15	1658.34	1663.22	1663.57	1667.18	1631.42	1642.17	1650.44	1650.69	1655.43	1664.89	1672.09	1651.98	1645.77	1641.49
100.031998	1659.11	1646.81	1642.46	1639.35	1652.86	1663.05	1658.46	1662.43	1638.33	1653.09	1656.53	1652.61	1657.46	1638.32	1644.48	1657.32	1653.09	1657.56	1662.78	1657.82	1666.39	1663.3	1659.81	1640.91	1648.96	1650.59	1655.43	1662.34	1657.09	1636.47	1636.84	1641.96	1643.83	1647.48	1651.65	1658.58	1665.13	1663.73	1665.46	1632.14	1643.05	1649.69	1653.78	1654.05	1664.28	1673.19	1654.55	1645.91	1642.23
100.527000	1660.32	1649.59	1644.54	1638.71	1652.09	1662.26	1658.77	1662.13	1640.34	1651.82	1655.89	1650.92	1656.58	1635.21	1641.55	1653.76	1652.73	1657.91	1659.06	1656.85	1667.03	1661.63	1658.39	1640.67	1647.95	1651.3	1654.61	1658.44	1655.76	1636.06	1637.14	1640.27	1645.1	1648.28	1652.64	1654.41	1664.62	1664.65	1667.72	1631.48	1640.23	1649.03	1651.64	1653.5	1662.68	1674.01	1652.43	1647.87	1641.46
101.022003	1659.58	1647.1	1643.96	1641.12	1653.85	1660.72	1658.16	1661.18	1640.34	1652.07	1655.31	1654.01	1657.24	1637.41	1639.89	1653.25	1651.93	1656.44	1659.81	1657.19	1666.48	1662.05	1660.56	1640.84	1646.35	1648.31	1654.2	1658.25	1655.28	1635.43	1638.21	1640.45	1643.45	1647.61	1650.73	1657.42	1663.4	1663.41	1664.91	1632.21	1640.75	1648.86	1652.08	1652.72	1661.67	1673.84	1652.6	1645.38	1640.14
101.516998	1656.71	1648.07	1641.75	1638.98	1655.19	1659.66	1656.78	1661.63	1640.69	1651.48	1655.07	1652.61	1657.8	1638.1	1643.07	1653.16	1651.8	1657.08	1661.69	1656.85	1667.11	1662.02	1661.64	1645.42	1648.17	1650.74	1656.19	1659.91	1657.83	1636.62	1637.81	1640.1	1644.11	1647.26	1651.12	1657.06	1663.25	1665.45	1665.77	1631.5	1639.07	1650.7	1653.92	1653.08	1663.37	1674.63	1651.15	1642.64	1640.43
102.013000	1659.41	1646.88	1642.96	1639.1	1654.27	1662.47	1657.78	1662.56	1640.23	1652.48	1653.45	1652.93	1656.54	1637.87	1641.77	1654.72	1651.88	1656.54	1662.25	1658.69	1667.08	1663.96	1660.18	1642.68	1649.65	1651.33	1655.07	1658.7	1652.88	1636.93	1638.91	1641.39	1645.76	1648.87	1649.62	1657.53	1663.03	1664.68	1664.96	1632.67	1641.77	1651.29	1650.94	1653.36	1663.93	1674.92	1654.17	1645.47	1642.1
102.508003	1659.32	1646.05	1643.45	1640.97	1654.4	1660.37	1658.57	1664.6	1638.94	1651.81	1654.39	1654.8	1659.12	1635.73	1642.49	1654.77	1654.82	1655.13	1662.43	1656.17	1668.68	1663.86	1662.77	1640.8	1650.03	1651.64	1656.71	1660.23	1655.18	1635.58	1633.11	1640.87	1644.55	1646.2	1650.09	1653.85	1664.74	1665	1664.88	1631.8	1642.43	1648.56	1651.96	1652.57	1665.39	1674.4	1650.69	1647.17	1642.82
103.002998	1657.09	1648.73	1644.57	1640.17	1652.89	1662.83	1657.54	1662.24	1639.21	1650.78	1655.53	1652.19	1658.01	1637.03	1641.43	1652.9	1653.43	1656.93	1661.92	1658.05	1669.08	1662.01	1660.09	1640.42	1647.88	1651.49	1655.74	1658.6	1654.74	1634.63	1636.14	1639.07	1643.84	1645.39	1652.27	1654.89	1664.73	1662.57	1665.16	1631.29	1640.53	1649.68	1652	1653.49	1662.91	1673.81	1651.75	1644.1	1640.11
103.498001	1658.19	1648.55	1643.53	1641.18	1652.47	1661.81	1658.95	1663.03	1640.53	1652.39	1656.91	1653.82	1656.99	1637.99	1642.46	1655.2	1652.14	1656.97	1664.01	1657.92	1668	1664.25	1659.07	1642.02	1649.02	1650.38	1657.12	1659.9	1656.15	1635.21	1634.73	1639.35	1645.12	1646.85	1649.27	1654.88	1663.89	1664.36	1665.73	1631.17	1640.79	1649.92	1651.76	1652.79	1663.01	1673.63	1650.93	1645.13	1642.17
103.992996	1657.38	1647.19	1645.61	1637.91	1653.92	1660.1	1658.99	1663.03	1639.32	1651.85	1655.22	1653.65	1658.74	1637.11	1642.44	1655.44	1655.4	1657.75	1665	1659.59	1667.85	1663.86	1658.74	1643.95	1650.35	1649.8	1655.93	1662.91	1657.09	1635.04	1638.15	1642.12	1643.29	1646.89	1651.46	1657.12	1663.82	1665.97	1666.04	1631.29	1640.86	1649.32	1650.42	1653.12	1661.52	1674.03	1652.32	1646.84	1643.29
104.488998	1658.71	1647.58	1642.68	1641.25	1654.66	1662.98	1658.06	1664.73	1641.1	1649.93	1656.98	1652.54	1655.98	1635.91	1641.25	1654.93	1654.7	1657.33	1663.1	1658.16	1668.02	1661.72	1658.31	1642.08	1647.99	1651.65	1654.37	1660.56	1655.63	1634.25	1636.6	1640.87	1643.59	1650.36	1651.63	1656.72	1663.83	1661.32	1667.27	1631.42	1643.25	1649.89	1651.96	1654.16	1663.65	1673.94	1652.88	1646.34	1641.94
104.984001	1659.61	1649.81	1644.11	1640.86	1654.51	1662	1657.73	1661.41	1641.34	1652.27	1654.73	1652.51	1658.22	1639.01	1642.46	1652.68	1654.42	1655.98	1661.02	1658.76	1667.6	1664.23	1661.27	1640.12	1648.57	1649.75	1656.8	1658.99	1655.04	1635.03	1635.01	1639.32	1641.53	1644.63	1649.89	1657.23	1664.7	1664.03	1665.8	1630.53	1638.8	1648.93	1648.71	1652.73	1661.65	1672.36	1652.77	1646.76	1642.76
105.478996	1657.29	1649.44	1643.64	1639.19	1653.4	1662.62	1658.45	1663.47	1641.65	1651.5	1655.16	1653.79	1658.23	1634.73	1641.9	1653.36	1653.32	1656.81	1661.99	1660.83	1669.55	1663.79	1659.2	1641.8	1648.98	1648.51	1655.61	1659.3	1656.2	1634.44	1635.87	1640.31	1641.57	1646.9	1650.69	1657.02	1664.18	1661.95	1665.56	1630.83	1643.59	1650.11	1652.62	1652.55	1662.82	1672.73	1654.19	1646.49	1642.58
105.973999	1658.42	1648.47	1640.76	1640.33	1654.34	1659.2	1657.03	1662.09	1640.92	1652.92	1656.63	1653.45	1657.65	1637.34	1642.48	1655.56	1651.43	1656.82	1663.49	1658.48	1668.9	1663.04	1658.94	1642.49	1651.13	1649.35	1658.31	1660.73	1655.23	1634.5	1635.63	1639.28	1643.81	1646.33	1650.33	1654.66	1663.89	1663.07	1666.01	1631.5	1641.64	1649.17	1651.07	1655.25	1662.93	1674.45	1650.1	1645.89	1642.34
106.469002	1657.51	1648.48	1644.42	1639.31	1653.16	1661.66	1657.8	1662.58	1638.16	1653.07	1656.48	1651.29	1657.15	1637.8	1641.4	1656.31	1653.26	1654.63	1663.18	1658.32	1666.96	1663.69	1658.86	1640.34	1649.73	1651.15	1654.99	1660	1654.96	1636.47	1636.41	1639.19	1643.35	1647.4	1649.65	1653.63	1662.43	1663.2	1665.8	1631.82	1642.37	1650.07	1651.1	1652.54	1663.82	1673.94	1651.69	1646.45	1641.8
106.964996	1656.19	1649.21	1643.4	1639.91	1651.17	1659.54	1656.75	1658.48	1640.01	1653.83	1654.52	1651.87	1657.05	1636.3	1641.32	1653.12	1652.61	1655.97	1663.27	1655.89	1666.63	1662.31	1660.14	1641.76	1649.47	1650.51	1656.05	1660.92	1655.43	1635.18	1635.65	1641.35	1645.62	1645.89	1650.34	1655.73	1663.76	1662.62	1664.74	1633.42	1642.77	1648.2	1653.12	1652.25	1661.65	1675.7	1652.21	1645.77	1640.97
107.459999	1656.27	1649.07	1643.33	1637.98	1654.16	1660.66	1656.17	1661.8	1639.71	1650.28	1654.44	1652.45	1655.94	1634.77	1641.77	1653.65	1650.76	1655.68	1659.69	1656.39	1667.62	1662.04	1660.2	1640.67	1647.07	1649.93	1656.55	1657.18	1655.28	1634.63	1635.59	1638.92	1643.76	1647.53	1649.31	1654.8	1662.54	1662.33	1664.03	1630.35	1640.3	1646.97	1649.13	1652.55	1661.29	1673.3	1652.48	1644.65	1640.18
107.955002	1655.86	1648.21	1642.89	1640.61	1654.21	1662.18	1656.96	1661.21	1638.6	1650.54	1655.51	1652.27	1655.77	1635.83	1641.24	1653.84	1653.41	1657.44	1660.22	1657.89	1666.16	1663.76	1659.21	1641.78	1647.14	1651.33	1655.55	1660.04	1654.02	1632.56	1636.1	1639.43	1642.82	1647.46	1648.89	1654.8	1662.84	1662.62	1663.05	1629.58	1642.55	1648.8	1650.76	1653.66	1664.26	1672.6	1652.4	1644.95	1642.37
108.449997	1656.04	1647.89	1642.46	1638.06	1653.94	1665.03	1657.78	1659.89	1640.15	1651.57	1654.4	1653.28	1657.05	1637.94	1642.93	1652.94	1653.73	1655.45	1660.33	1657.91	1668.71	1663.45	1659.8	1639.88	1647.24	1649.98	1656.17	1660.09	1657.33	1633.54	1635.46	1638.76	1643.16	1645.98	1649	1655.84	1663.25	1661.59	1663.88	1627.99	1639.42	1648.68	1651.44	1652.03	1660.63	1674.14	1653.53	1643.98	1639.12
108.945999	1656.89	1646.9	1644.17	1639.86	1654.84	1662.98	1657.03	1660.01	1639.95	1652.8	1655.09	1653.75	1656.45	1637.29	1642.5	1655.19	1653.21	1657.68	1663.06	1659.87	1666.65	1662.21	1658.87	1642.36	1649.14	1649.69	1655.69	1661.39	1654.02	1635.41	1637.15	1640.43	1645.09	1648.39	1650.34	1658.85	1664.3	1664.74	1665.56	1630.78	1638.56	1649.27	1649.45	1654.31	1662.93	1674	1649.41	1644.59	1641.42
109.441002	1656.11	1648.19	1639.71	1640.12	1653.51	1661.93	1656.23	1660.73	1639.93	1650.88	1653.44	1653.15	1655.82	1637.42	1641.6	1654.27	1653.75	1657.73	1660.66	1657.88	1666.01	1663.2	1657.65	1640.56	1649.6	1651.55	1655.82	1658.57	1654.38	1634.2	1634.7	1640.47	1642.32	1646.26	1647.33	1656.57	1664.42	1661.86	1667.01	1631.03	1641.21	1647.61	1652.27	1652.61	1660.35	1672.71	1653.04	1645.08	1641.13
109.935997	1658.47	1648.04	1643.4	1640.32	1653.13	1660.48	1658.11	1662.46	1641.46	1649.91	1655.67	1653.08	1655.14	1635.02	1641.2	1654.97	1652.13	1655.52	1661.42	1657	1667.06	1663.29	1658.51	1641.83	1649.92	1649.34	1655.25	1658.71	1656.66	1633.5	1637.14	1639.69	1644.51	1648.92	1650.65	1655.33	1664.93	1662.77	1665.44	1629.94	1640.42	1649.62	1651.44	1654.5	1661.79	1672.07	1650.66	1645.54	1641.49
110.431000	1657.04	1648.82	1642.46	1640.05	1651.91	1659.74	1656.89	1662.69	1639.63	1653.63	1655.3	1650.76	1658.05	1636.09	1641.25	1653.43	1650.77	1656.61	1660.71	1656.75	1667.63	1661.25	1658.25	1642.76	1649.59	1650.02	1655.43	1659.23	1656.64	1633.96	1634.59	1640.29	1644.72	1647.53	1651.27	1654.63	1662.47	1663.8	1662.86	1631.14	1639.53	1648.17	1650.2	1653.25	1662.68	1671.29	1650.25	1643.66	1641.14
110.926003	1656.84	1647.3	1642.35	1639.14	1651.87	1660.91	1657.49	1660.44	1640.93	1650.89	1655.45	1652.77	1656.71	1636.13	1641.29	1653.23	1651.73	1656.67	1662.83	1657.41	1666.21	1662.13	1658.53	1640.77	1647.72	1649.87	1657.47	1659.1	1654.71	1632.47	1634.74	1639.32	1643.27	1646.2	1650.18	1656.7	1662.57	1662.09	1664.84	1629.88	1639.36	1649.21	1648.28	1653.66	1661.23	1672.32	1649.71	1644.13	1640.19
111.421997	1657.29	1647.44	1642.56	1640.61	1651.41	1661.12	1657.09	1661.39	1639.74	1651.45	1655.43	1652.1	1654.52	1635.32	1643.76	1653.82	1651.91	1656.8	1662.06	1657.73	1666.76	1662.36	1658.87	1640.8	1647.79	1650.78	1656.84	1659.61	1655.78	1635.56	1635.83	1638.7	1642.14	1646.42	1651.22	1655.63	1661.53	1661.42	1664.97	1631.35	1641.32	1649.84	1651.08	1654.76	1665.11	1671.7	1652.28	1644.92	1642.08
111.917000	1655.66	1646.63	1642.03	1639.36	1655.02	1660.24	1659.22	1662.32	1637.55	1651.81	1655.19	1651.12	1657.95	1636.31	1640.09	1653.03	1653.89	1656.46	1660.28	1655.3	1669	1661.67	1658.55	1640.63	1648.35	1648.44	1655.54	1655.82	1654.29	1633.51	1634.62	1637.73	1641.87	1647.63	1649.49	1655.15	1660.87	1663.95	1664.16	1629.61	1641.93	1650.34	1648.98	1651.3	1662.56	1671.68	1652.98	1645.09	1642.6
112.412003	1655.67	1647.18	1642.7	1639.13	1651.21	1660.71	1658.74	1660.58	1639.97	1653.83	1653.84	1655.02	1659.38	1637	1641.48	1654.76	1653.76	1654.93	1661.45	1655.29	1668	1665.3	1659.48	1642.1	1649.98	1651.73	1658.35	1659.49	1656.34	1637.11	1636.7	1639.79	1644.36	1649.8	1650.71	1655.96	1663.41	1663.09	1663.26	1632.13	1640.28	1649.1	1651.92	1651.2	1663.24	1674.72	1651.21	1644.26	1641.93
112.906998	1659.32	1646.94	1644.8	1641.14	1653.89	1663.12	1658.15	1660.11	1639.6	1649.72	1654.07	1653.88	1653.98	1636.44	1639.63	1654.15	1653.17	1657.85	1660.56	1656.59	1667.46	1661.32	1659.34	1642.68	1648.18	1653.26	1654.88	1658.69	1656.63	1634.52	1636.49	1640.43	1644.54	1646.83	1649.02	1655.79	1662.91	1663.44	1664.62	1632.49	1640.97	1649	1651.73	1653.47	1663.26	1673.53	1651.7	1645.92	1641.82
113.402000	1655.85	1648.14	1642.64	1636.88	1651.15	1662.05	1657.2	1658.89	1638.76	1653.88	1654.13	1653.59	1657.33	1636.42	1642.78	1651.08	1651.77	1655.18	1661.44	1658.08	1667.55	1663.75	1660.03	1640.26	1644.94	1649.92	1654.13	1657.45	1654.01	1634.11	1632.93	1636.88	1643.91	1645.2	1648.98	1652.41	1662.03	1662.34	1662.83	1630.18	1641.68	1648.07	1650.77	1650.39	1660.52	1674.53	1651.99	1643.85	1639.07
113.898003	1658.24	1648.23	1643.5	1639.79	1652.86	1661.66	1657.49	1661.77	1638.37	1651.45	1653.39	1652.2	1655.43	1636.83	1640.85	1653.09	1650.99	1657.82	1661.71	1655.7	1664.94	1661.75	1659.33	1640.96	1649.3	1651.07	1655.09	1659.16	1654.4	1635.29	1636.1	1638.85	1642.92	1646.79	1651.72	1655.75	1663.27	1661.5	1663.15	1630.64	1641.69	1648.46	1651.57	1653.35	1662.35	1672.77	1650.31	1646.06	1640.71
114.392998	1655.36	1648.94	1641.33	1641.25	1652.52	1660.68	1658.49	1661.43	1638.32	1651.68	1653.78	1652.76	1655.91	1637.14	1643.01	1654.39	1653.15	1655.39	1659.03	1658.44	1668.33	1660.9	1656.55	1639.84	1649.65	1648	1654.77	1658.02	1655.03	1634.53	1636.51	1640.05	1642.49	1646.95	1648.41	1655.26	1661.44	1660.02	1664.52	1630.53	1639.3	1649.99	1650.39	1652.78	1664.2	1671.51	1652	1645.03	1642.03
114.888000	1655.54	1647.59	1641.29	1637.71	1653.71	1659.37	1656.11	1661.74	1640.74	1650.63	1654.3	1653.61	1655.88	1636.91	1640.33	1652.61	1651.39	1656.17	1662.86	1656.2	1667.32	1661.59	1657.49	1642.3	1648.11	1649.93	1654.5	1659.39	1654.32	1633.09	1635.14	1638.11	1643.33	1646.92	1650.81	1653.81	1663.05	1662.24	1662.71	1631.7	1640.42	1650.95	1649.81	1653.43	1661.78	1673.15	1651.07	1645.05	1640.5
115.383003	1654.68	1648.88	1643.17	1639.88	1654.88	1660.17	1657.55	1661.47	1637.94	1651.82	1654.25	1652.61	1657.04	1637.92	1641.51	1655.34	1651.12	1657.45	1659.75	1656.82	1667.24	1662.58	1658.04	1639.29	1648.24	1650.43	1653.76	1656.75	1654.06	1633.96	1634.92	1637.62	1644.06	1645.54	1650.66	1653.89	1664.61	1661.56	1664.83	1629.76	1640.73	1649.39	1650	1651.24	1662.3	1673.02	1651.3	1643.91	1639.79
115.877998	1656.74	1648.66	1642.21	1638.13	1653.27	1662.2	1658.15	1659.98	1639.4	1651.29	1653.31	1651.87	1656.81	1636.41	1640.9	1651.14	1651.01	1657.33	1659.98	1655.41	1666.88	1660.12	1659.53	1641.47	1647.35	1648.62	1653.89	1658.95	1653.77	1633.29	1635.18	1637.56	1643.04	1646.4	1647.56	1654.49	1664.05	1662.12	1664.35	1631.76	1641.96	1648.85	1650.8	1653.68	1662.78	1674.31	1652.34	1644.28	1640.91
116.374001	1654.9	1647.44	1643.72	1638.97	1651.82	1660.64	1657.91	1661.43	1639.88	1648.85	1655.07	1652.81	1655.86	1635.32	1641.6	1652.65	1652.13	1654.16	1657.75	1657.29	1667.5	1661.47	1657.46	1641.22	1646.17	1649.44	1655.11	1660.48	1653.04	1633.81	1636.4	1640.22	1644.01	1646.49	1649.77	1654.39	1662.62	1662.13	1664.85	1629.79	1639.91	1647.61	1649.1	1649.64	1662	1673	1651.21	1641.81	1640.68
116.869003	1657.27	1648.58	1641.99	1637.88	1650.41	1659.99	1656.83	1662.18	1638.52	1650.29	1652.95	1650.97	1655.79	1633.9	1638.97	1651.22	1651.49	1656.71	1662.46	1655.86	1664.79	1661.35	1658.59	1640	1646.77	1648.88	1653.36	1658.28	1653.53	1637.05	1635.78	1640.89	1644.21	1645.51	1650.67	1653.86	1662.29	1663.07	1664.03	1633.23	1640.98	1649.57	1651.61	1654.88	1663.92	1673.87	1652.74	1644.01	1638.18
117.363998	1656.4	1646.67	1642.77	1638.81	1652.47	1659.98	1658.41	1662.22	1638.13	1650.9	1653.95	1653.74	1656.32	1633.87	1640.58	1655.23	1652.02	1657.45	1658.82	1657.8	1666.94	1663.46	1658.82	1641.21	1648.44	1648.53	1654.91	1657.83	1654.41	1635.65	1636.71	1640.43	1643.21	1646.08	1650.45	1654.31	1662.2	1661.88	1665.22	1629.91	1640.1	1648.72	1649.68	1651.7	1660.65	1673.56	1650.83	1646.07	1639.46
117.859001	1656.44	1647.61	1641.99	1641.11	1653.5	1660.75	1657.84	1660.75	1639.41	1650.26	1655.22	1654.09	1657.92	1635.62	1641.74	1650.84	1652.62	1655.97	1661.92	1656.75	1668.3	1663.19	1658.49	1641.14	1647.66	1651.42	1654.31	1659.28	1657.16	1634.74	1636.01	1639.5	1643.21	1644.4	1648.87	1656.92	1665.52	1660.38	1662.43	1630.31	1640.84	1646.6	1650.62	1651.88	1661.51	1673.37	1652.12	1643.55	1640.29
118.353996	1655.7	1647.55	1642.02	1637.88	1653.4	1660.83	1656.5	1662.39	1639.48	1651.49	1653.57	1652.59	1656.52	1635.15	1641.81	1653.37	1652.34	1655.3	1662.44	1655.3	1666.91	1662.98	1659.91	1641.58	1645.78	1650.4	1655.79	1659.73	1653.12	1635.6	1635.19	1641.37	1641.68	1647.2	1650.14	1655.72	1664.73	1662.95	1666	1630.5	1641.29	1648.98	1649.78	1654.04	1662.66	1672.64	1652.35	1643.69	1639.23
118.849998	1655.74	1647.06	1641.54	1639.6	1652.98	1662.55	1658.13	1660.45	1639.94	1649.71	1654.35	1652.79	1656.08	1637.08	1640.15	1652.66	1650.21	1656.06	1658.61	1656.95	1665.11	1661.35	1658.31	1640.41	1647.23	1650.8	1654.91	1659.35	1655.1	1635.29	1636.86	1640.25	1642.23	1645.96	1651.16	1656.22	1663.38	1663.65	1664.58	1631.22	1640.06	1649.59	1648.97	1653.22	1662.26	1672.03	1652.08	1642.29	1640.39
119.345001	1656.55	1649.36	1642.89	1637.87	1652.21	1659.35	1657.83	1662.5	1637.07	1651.71	1652.65	1654.43	1657.46	1636.16	1641.71	1653.96	1651.19	1655.73	1661.42	1658.89	1667.88	1662.91	1659.85	1641.17	1648.33	1648.03	1654.51	1658.09	1652.88	1635.88	1636.33	1637.6	1643.27	1646.44	1649.74	1654.94	1665.12	1659.27	1664.24	1630.59	1641.56	1648.4	1650.85	1652.58	1660.17	1672.75	1651.58	1644.91	1640.4
119.839996	1657.53	1649.22	1643.05	1638.46	1653.15	1660.14	1660.57	1660.86	1641.2	1650.09	1654.34	1652.12	1655.1	1636.05	1640.94	1654.15	1652.22	1657.42	1659.39	1656.65	1665.75	1660.36	1659.27	1641.18	1647.5	1651.1	1654.55	1659.75	1653.69	1635.48	1636.69	1639.64	1644.32	1644.22	1651.2	1655.35	1663.48	1663	1663.51	1632.84	1640.04	1649.58	1651.22	1651.68	1660.09	1672.22	1649.48	1644.58	1642.07
120.334999	1656.95	1647.15	1641.86	1636.96	1653.79	1661.27	1657.26	1662.1	1641.48	1650.75	1652.59	1651.17	1656.93	1636.79	1641.62	1652.56	1652.62	1656.09	1661.08	1656.57	1668.36	1663.06	1658.65	1639.66	1646.24	1648.07	1654.61	1657.96	1654.69	1630.97	1636.09	1639.32	1643.77	1646.57	1649.3	1656.67	1663.23	1661.08	1662.32	1629.69	1641.38	1649.21	1650.44	1653.74	1662.54	1674.73	1652	1644.96	1640.42
120.830002	1656.25	1647.15	1643.47	1636.81	1651.78	1659.03	1656.9	1660.79	1639.8	1647.87	1655.09	1651.5	1656.5	1635.77	1640.55	1652.69	1653.19	1655.72	1660.17	1659.09	1666.39	1663.03	1656.97	1639.66	1648.33	1650.42	1653.93	1657.69	1655.76	1633.68	1634.79	1638.45	1643.29	1647.41	1649.52	1654.5	1663.49	1661.18	1662.61	1630.13	1638.64	1648.18	1650.54	1650.74	1660.41	1671.76	1650.73	1644.07	1639.07
121.325996	1654.1	1647.59	1642.82	1640.31	1654.16	1660.86	1658.27	1660.65	1638.34	1650.97	1651.33	1651.69	1655.9	1636.89	1638.84	1651.42	1650.73	1653.59	1660.19	1655.06	1666.39	1661.73	1657.62	1640.83	1646.35	1649.21	1655.14	1658.68	1652.46	1634.69	1635.2	1639.21	1644.15	1646.14	1651.09	1656.49	1662.21	1660.53	1663	1630.58	1639.06	1648.25	1648.51	1652.22	1661.74	1675	1649.91	1644.75	1639.16
121.820999	1656.29	1645.86	1643.38	1638.61	1653.31	1660.33	1657.84	1662.39	1638.19	1649.52	1655.46	1651.21	1657.37	1636.85	1641.92	1653.57	1653.68	1655.61	1661.63	1657.91	1668.08	1661.85	1659.51	1642.62	1646.17	1650.49	1654.07	1656.59	1655.42	1632.82	1636.37	1639.32	1642.17	1647.44	1648.71	1654.17	1666.24	1662.13	1664.39	1631.83	1641.21	1648.27	1651.06	1651.84	1662.24	1671.5	1652.28	1644.12	1640.14
122.316002	1654.52	1647.44	1643.38	1638.11	1650.7	1659.65	1656.12	1660.02	1641.89	1649.94	1655.37	1653.04	1654.73	1635.7	1642.81	1652.4	1651.59	1654.05	1659.99	1656.3	1665.26	1661.14	1657.73	1640.83	1647.18	1649.44	1654.96	1658.62	1654.52	1635	1634.18	1639.2	1640.5	1645.84	1650.37	1655.05	1662.73	1661.44	1662.02	1630.27	1639.88	1647.65	1650.64	1653.03	1659.87	1674.97	1650.15	1643.21	1642.05
122.810997	1656.68	1648.61	1641.93	1637.06	1652.04	1660.58	1654.5	1659.97	1638.5	1649.69	1652.81	1651.84	1657.46	1632.99	1640.08	1653.87	1651.02	1657.11	1661.69	1655.66	1667.75	1663.38	1657.15	1639.53	1648.35	1649.62	1656.26	1661.01	1656.79	1634.11	1636.74	1640.15	1642.61	1647.3	1649.63	1657.1	1663.5	1662.15	1661.67	1627.78	1641.24	1648.56	1651.42	1650.03	1661.4	1673.62	1653.38	1642.76	1639.96
123.306999	1654.72	1646.32	1643.12	1639.24	1651.3	1659.57	1657.47	1660.92	1638.74	1649.66	1652.94	1649.62	1656.49	1636.35	1641.25	1652.86	1652.55	1654.27	1659.58	1654.67	1667.42	1660.6	1658.69	1638.13	1645.81	1650.05	1655.07	1657.5	1652.02	1633.58	1635.49	1638.96	1640.52	1645.39	1648.57	1653.23	1663.67	1661.22	1663.38	1629.43	1639.82	1647.98	1649.16	1650.86	1660.9	1671.26	1651.4	1642.95	1640.45
123.802002	1657.56	1647.16	1641.93	1639.06	1652.77	1658.4	1656.12	1657.74	1638.09	1650.39	1652.87	1652.57	1657.12	1634.86	1642.19	1651.62	1650.67	1654.92	1661.36	1654.27	1666.26	1660.32	1659.77	1641.39	1646.72	1648.31	1654.34	1656.02	1655.22	1634.13	1635.29	1640.68	1643.64	1645.93	1648.86	1654.06	1661.61	1661.67	1663	1631.08	1639.05	1647.86	1646.41	1652.86	1661.05	1673.05	1650.63	1645.61	1640.39
124.296997	1654.39	1646.22	1643.73	1639.99	1652.57	1660	1656.92	1661.97	1640.03	1650.26	1650.84	1651.08	1655.34	1637.69	1640.63	1654.25	1651.22	1654.55	1660.74	1654.6	1666.1	1659.9	1657.85	1639.33	1646.95	1648.81	1655.25	1659.97	1654.52	1634.15	1634.57	1638.64	1642.63	1644.57	1648.95	1653.7	1664.56	1659.63	1662.65	1630.82	1639.83	1648.98	1651.24	1653.37	1660.81	1673.43	1650.86	1644.62	1641.29
124.792000	1653.47	1647.28	1641.36	1636.97	1652.25	1661.29	1657.14	1661.17	1638.48	1650.59	1652.88	1652.91	1655.3	1635.94	1641.37	1653.62	1653.83	1653.95	1658.78	1656.84	1666.3	1661.91	1656.25	1640.68	1645.69	1648.81	1653.43	1657.78	1654.44	1634.33	1634.32	1641.57	1643.68	1644.62	1648.76	1650.97	1664.17	1663.82	1662.02	1627.7	1637.74	1648.07	1649.36	1652.55	1659.15	1673.54	1650.12	1644.63	1641.15
125.287003	1656.2	1648.9	1643.93	1636.54	1651.29	1658.21	1656.94	1660.6	1638.76	1650.07	1653.52	1653.83	1655.05	1637.59	1640.87	1653.85	1649.93	1656.83	1660.81	1654.15	1666.37	1660.84	1655.97	1640.73	1647.43	1650.44	1654.92	1657.63	1653.91	1635.07	1634.65	1637.82	1642.71	1645.29	1649.33	1655.4	1661.8	1661.68	1660.41	1632.11	1639.66	1647.59	1649.69	1651.27	1661.12	1672.5	1650.62	1643.52	1639.92
125.782997	1656.65	1648.22	1643.6	1638.24	1652.14	1659.87	1658.69	1660.59	1641.26	1650.36	1651.93	1652.89	1654.73	1638.49	1639.69	1654.47	1650.1	1654.79	1661.18	1655.99	1665.8	1663.91	1657.72	1639.05	1646.11	1647.96	1654.3	1657.76	1654.38	1635.29	1633.8	1639.97	1642.55	1645.28	1650.02	1656.23	1662.42	1661.39	1662.06	1629.59	1639.99	1647.52	1650.2	1651.66	1661.67	1673.16	1650.52	1643.97	1642.11
126.278000	1657.14	1646.67	1642.67	1638.36	1652.86	1659.9	1656.48	1659.6	1637.68	1648.83	1652.72	1653.03	1656.07	1635.25	1641.48	1653.8	1651.6	1654.03	1661.39	1656.06	1666.42	1661.11	1657.2	1640.78	1647.84	1649.67	1653.88	1656.94	1655.09	1632.82	1635.96	1638.8	1642.04	1643.92	1650.65	1653.35	1661.22	1660.83	1663.33	1629.33	1638.22	1648.71	1648.68	1651.18	1660.11	1670.18	1650.89	1643.34	1639.25
126.773003	1658.98	1646.43	1643.14	1639.28	1653.09	1660.85	1657.09	1660.81	1640.98	1649.12	1653.67	1650.57	1656.41	1635.49	1640.55	1651.67	1651.9	1654.91	1659.25	1656.09	1668.07	1660.41	1658.11	1639.71	1647.6	1648.94	1653.98	1659.87	1653.2	1632.26	1634.91	1638.37	1641.88	1644.68	1649.28	1654.89	1661.87	1660.1	1661.72	1632.61	1639.16	1648.67	1651.25	1651.5	1661.26	1674.3	1651.84	1642.29	1639.72
127.267998	1655.23	1650.64	1645.1	1638.32	1651.61	1659.34	1657.96	1661.23	1637.66	1648.25	1653.26	1651.74	1655.7	1635.92	1640.46	1651.98	1652.48	1654.89	1659.63	1655.62	1665.27	1659.77	1657.69	1639.41	1648.25	1649.9	1655.97	1658.88	1651.84	1633.64	1634.69	1640.85	1642.32	1645.76	1649.08	1655.98	1663.74	1659.57	1664.08	1628.46	1639.72	1649.54	1648.68	1652.77	1663.36	1673.15	1650.35	1644.12	1641.76
127.763000	1656.97	1648.07	1641.24	1639.45	1650.52	1660.11	1656.85	1661.64	1638.71	1650.96	1654.88	1651.5	1659.31	1634.3	1639.18	1651.43	1649.88	1654.49	1656.62	1655.2	1666.39	1660.3	1656.41	1638.85	1645.77	1648.82	1656.03	1657.27	1654.57	1634.47	1634.95	1639.97	1642.18	1644.16	1650.82	1652.82	1661.95	1660.87	1666.46	1630.86	1640.22	1647.44	1651.14	1651.63	1661.1	1673.69	1650.37	1644.25	1638.43
128.259003	1656.37	1646.38	1645	1638.05	1650.75	1658.94	1655.27	1661.06	1639.18	1649.54	1653.43	1652.97	1656.17	1636.75	1640.22	1650.98	1650.38	1657.47	1660.16	1658.41	1665.27	1660.08	1657.68	1638.97	1646.78	1649.16	1656.11	1657.16	1654.34	1632.06	1635.3	1639.02	1642.93	1643.82	1649.2	1655.73	1662.77	1661.76	1662.43	1628.83	1638.31	1647.3	1649.29	1650.86	1661.5	1672.16	1650.6	1641.72	1641.97
128.753998	1654.08	1647.72	1642.32	1638.68	1651.43	1659.62	1657.63	1662.83	1637.94	1651.15	1653.96	1650.87	1654.81	1636.58	1641.36	1653.11	1652.09	1657.87	1660.64	1655.29	1665.21	1661.17	1657.8	1639.27	1648.54	1647.8	1654.64	1658.01	1654.76	1632.19	1633.89	1640.02	1643.7	1644.89	1650.96	1654.69	1662.76	1662.03	1662.16	1628.36	1640.23	1647.97	1649.66	1651.95	1659.61	1672.61	1650.76	1643.68	1637.5
129.248993	1654.19	1648	1642.39	1638.48	1653.08	1659.43	1655.11	1659.54	1639.86	1650.87	1652.51	1649.99	1655.34	1636.82	1641.98	1653.51	1650.55	1655.99	1660.66	1656.87	1666.57	1661.04	1657.59	1638.44	1647.04	1649.31	1656.94	1656.86	1654.78	1634.74	1636.87	1637.21	1643.43	1643.5	1649.24	1654.38	1661.61	1659.58	1662.37	1629.63	1640.29	1648.49	1648.24	1650.88	1659.75	1672.18	1652.07	1642.21	1639.71
129.744003	1653.09	1646.67	1643.27	1639.43	1652.56	1659.5	1655.63	1661.35	1639.17	1649.31	1652.92	1652.01	1654.44	1634.94	1640.31	1651.34	1650.54	1654.76	1659.42	1657.32	1664.89	1660.34	1656.88	1639.58	1644.68	1650.76	1654.61	1656.32	1651.68	1632.19	1635.43	1638.53	1643.23	1645.35	1648.41	1652.93	1662.91	1660.58	1660.41	1630.74	1640.08	1647.83	1650.13	1651.69	1661.26	1673.88	1651.35	1642.45	1640.84
130.238998	1653.88	1644.89	1641.57	1637.42	1651.11	1658.61	1655.67	1661	1642.16	1649.49	1652.91	1651.25	1654.37	1634.86	1642.2	1651.56	1651.43	1654.95	1658.78	1654.49	1666.53	1659.55	1657.49	1640.18	1647.78	1650.36	1653.25	1658.43	1654.14	1632.56	1635.04	1638.45	1641.65	1646.01	1646.84	1653.38	1662.45	1658.36	1663.17	1629.65	1639.38	1648.53	1650.02	1651.8	1661.44	1673.26	1650.18	1643.58	1641.89
130.735001	1654.86	1645.89	1643.45	1640.01	1650.52	1658.32	1656.42	1658.79	1638.24	1649.22	1650.93	1651.29	1655.54	1634.22	1639.52	1652.37	1652.41	1655.05	1660.53	1656.39	1666.1	1660.3	1657.5	1639.39	1647.62	1649.02	1655.65	1658.87	1653.11	1633.18	1633.51	1638.67	1643.38	1644.71	1648.41	1655.17	1663.31	1658.92	1661.87	1630.03	1640.69	1649.65	1648.43	1651.71	1658.99	1673.14	1654.49	1643.54	1642.13
131.229996	1654.51	1646.32	1641.8	1638.02	1650.36	1660.12	1655.77	1658.35	1639.06	1650.29	1653.05	1652.59	1655.3	1635.42	1638.81	1650.04	1651.31	1654.01	1657.89	1655.09	1663.86	1659.79	1658.93	1639.58	1645	1647.81	1653.76	1654.59	1650.92	1634.65	1634.82	1638.06	1641.23	1643.92	1650.08	1653.87	1662.3	1659.72	1663.73	1630.39	1640.28	1650.17	1650.63	1651.86	1661.85	1672.83	1652.85	1643.96	1641.72
131.725006	1652.82	1647.32	1641.08	1639.81	1649.07	1658.63	1655.03	1659.54	1638.34	1648.37	1655.07	1650.38	1654.85	1636.24	1640.27	1651.81	1652.3	1654.37	1657.41	1656.55	1667.31	1660.07	1657.69	1640.52	1646.14	1651.54	1654.84	1657.27	1652.81	1631.54	1633.78	1639.31	1641.07	1643.27	1649	1655.98	1662.76	1657.44	1663.36	1629.93	1640.76	1647.73	1649.4	1651.66	1659.69	1672.45	1650.71	1643.45	1641.4
132.220001	1652.11	1648.4	1643.21	1639.68	1651.02	1660.63	1656.9	1659.95	1638.62	1648.17	1651.89	1650.86	1655.85	1633.64	1639.64	1652.39	1649.89	1655.52	1658.61	1652.9	1666.38	1661.45	1658.39	1640.7	1646.57	1651.28	1653.41	1655.86	1652.9	1634.75	1633.73	1638.41	1642.55	1643.22	1650.93	1653.28	1661.02	1662.49	1664.18	1630.5	1638.65	1646.68	1648.24	1649.56	1659.56	1672.34	1651.93	1642.55	1639.44
132.714996	1653.92	1647.06	1643.03	1638.63	1648.6	1659.12	1657.36	1660.89	1640.23	1648.56	1651.28	1651.14	1654.36	1636.89	1640.96	1650.88	1650.44	1655.1	1658.16	1655.16	1666.19	1659.73	1656.97	1640.02	1644.16	1647.8	1655.68	1657.99	1651.51	1632.97	1633.83	1637.89	1642.39	1642.88	1647.52	1654.93	1661.03	1660.66	1663.03	1631.15	1639.19	1648.53	1647.98	1650.54	1660.76	1672.11	1651.74	1644.69	1639.9
133.210999	1651.49	1646.9	1643.19	1636.84	1651.13	1659.96	1656.07	1659.28	1639.41	1649.35	1654.86	1650.29	1656.16	1635.94	1638.96	1650.09	1650.99	1652.78	1658.5	1653.4	1665.89	1661.13	1656.96	1641.08	1648	1648.29	1654.68	1657.24	1653.82	1630.9	1635.4	1637.97	1642.98	1644.2	1650.05	1652.77	1662.21	1658.43	1663.93	1630.74	1641.73	1646.49	1648.71	1652.16	1658.88	1672.28	1649.42	1642.42	1641.16
133.705994	1654.8	1647.74	1642	1639.86	1652	1661.01	1656.02	1660.89	1640.04	1650.54	1652.2	1651.1	1655.97	1633.82	1639.43	1651.35	1648.55	1654.53	1659.14	1654.21	1664.77	1659.47	1657.21	1640.1	1647.61	1650.03	1654.05	1657.33	1653.44	1633.49	1635.15	1639.17	1640.58	1644.46	1648.08	1654.46	1663.32	1660.28	1661.57	1630.85	1639.39	1648.7	1647.92	1650.67	1659.12	1672	1648.57	1643.71	1637.8
134.201004	1655.06	1646.62	1642.79	1637.13	1651.76	1658.75	1655.98	1660.82	1639	1648.9	1652.32	1649.6	1654.8	1635.43	1637.6	1649.09	1648.88	1654.27	1658.84	1654.85	1666.28	1658.36	1656.85	1638.18	1644.61	1649.75	1655.05	1655.82	1653	1632.07	1632.77	1637.36	1642.27	1644.27	1649.86	1653.66	1663.36	1659.95	1662.57	1629.1	1638.45	1646.89	1648.71	1650.33	1659.99	1672.59	1648.62	1640.27	1641.84
134.695999	1655.34	1649.06	1642.36	1638.35	1651.02	1657.84	1654.67	1660.56	1636.94	1647.09	1653.21	1652.86	1656.03	1636.29	1641.16	1651.69	1651.75	1652.94	1656.88	1656.89	1667.18	1658	1658.54	1639.17	1647.25	1649.98	1654.87	1657.57	1654.68	1632.22	1635.59	1638.25	1641.41	1644.25	1649.07	1653.42	1661.5	1660.83	1662.82	1628.68	1637.38	1647.79	1646.85	1652.23	1658.68	1673.78	1649.91	1641.98	1638.66
135.190994	1654.49	1647.75	1643.15	1638.24	1651.14	1657.05	1653.97	1660.76	1639.99	1650.21	1652.7	1651.7	1656.36	1636.17	1639.38	1650.87	1649.44	1653.9	1656.93	1655.85	1663.8	1660.99	1655.42	1637.57	1646.24	1648.73	1653.86	1657.64	1652.96	1631.54	1635.03	1637.82	1642.01	1643.99	1649.67	1653.5	1661.43	1660.47	1663.02	1627.84	1637.13	1647.66	1649.09	1650.79	1661.37	1670.74	1649.91	1642.44	1640.94
135.686996	1655.56	1648.37	1643.29	1640.51	1649.9	1659.3	1657.09	1658.13	1637.7	1648.11	1652.25	1651.04	1656.08	1634.9	1640.55	1652.07	1650.81	1653.99	1658.61	1655.73	1665.61	1659.97	1659.88	1640.51	1645.74	1648.76	1655.69	1656.25	1653.11	1632.71	1634.19	1638.33	1642.65	1645.8	1647.32	1653.91	1661.02	1658.5	1662.35	1628.27	1638.55	1648.64	1649.23	1650.51	1661.23	1672.87	1649.81	1639.82	1638.86
136.182007	1653.24	1645.36	1643.62	1638.09	1649.51	1658.81	1654.95	1661.64	1639.73	1647.34	1652.79	1651.79	1654.4	1636.25	1639.45	1650.01	1650.4	1655.78	1658.82	1654.83	1665.2	1660.45	1657.3	1639.1	1646.16	1648.83	1655.39	1656.91	1652.25	1631.61	1634.01	1637.74	1642.51	1643.54	1649.16	1653.29	1662.17	1660.03	1661.03	1629.6	1639.13	1647.04	1645.62	1649.72	1660.01	1671.63	1650.95	1642.55	1639.8
136.677002	1653.11	1648.61	1640.44	1637.14	1651	1657.97	1655.67	1659.08	1638.96	1648.52	1651.69	1650.8	1654.04	1634.91	1639.27	1651.98	1647.36	1653.62	1659.33	1652.64	1665.41	1658.65	1657.53	1638.85	1645.31	1649.53	1653.83	1658.25	1652.83	1632.94	1634.16	1637.62	1641.24	1642.26	1650.47	1653.96	1663.1	1658.53	1660.96	1628.49	1637.11	1647.89	1647.45	1648.93	1660.74	1674.89	1649.04	1642.05	1638.04
137.171997	1656.9	1647.82	1642.7	1637.81	1649.51	1659.74	1654.9	1659.02	1639.94	1647.63	1650.38	1651.34	1654.39	1637.37	1639.19	1651.49	1649.88	1654.5	1658.21	1652.95	1666.41	1658.66	1655.98	1639.65	1645.96	1648.36	1653.34	1657	1655.26	1633.33	1633.93	1636.49	1643.45	1644.03	1647.5	1652.09	1660.87	1658.3	1659.69	1629.72	1637.44	1643.92	1648.72	1649.09	1659.81	1670.7	1651.47	1643.42	1638.74
137.667007	1652.46	1647.22	1642.19	1637.84	1650.3	1659.44	1655.81	1658.69	1637.4	1649.84	1649.91	1652.46	1654.54	1636.29	1641.96	1651.05	1649.98	1652.81	1659.46	1652.95	1663.41	1659.3	1655.72	1638.21	1645.6	1647.2	1656.52	1654.71	1652.52	1633.04	1634.1	1637.97	1642.09	1643	1647.28	1654.2	1660.48	1659.97	1662.77	1627.95	1636.72	1648.61	1648.44	1651.73	1659.22	1670.68	1647.64	1640.53	1638.9
138.162994	1655.36	1648.04	1642.85	1639.61	1650.07	1659.52	1657.33	1660.69	1637.11	1647.9	1650.79	1651.69	1654.64	1634.64	1640.81	1650.94	1649.13	1653.7	1660.47	1653.33	1664.8	1659.57	1656.87	1637.7	1644.26	1648.53	1653.92	1657.08	1653.17	1630.37	1632.69	1638.87	1640.77	1643.59	1649.2	1652.26	1661.53	1658.92	1661.4	1629.86	1638.92	1647.55	1646.82	1649.45	1659.79	1669.94	1649.62	1642.15	1640.78
138.658005	1653.82	1647.94	1643.4	1637.05	1651.66	1658.74	1654.63	1659.61	1635.77	1650.52	1651.79	1651.02	1657.2	1635.69	1639.4	1650.75	1649.77	1653.88	1660.45	1653.66	1665.72	1659.59	1655.23	1639.75	1643.69	1647.09	1654.7	1656.76	1653.58	1631.77	1633.75	1636.82	1641.15	1643.7	1648.67	1653.83	1662.48	1659.91	1661.87	1628.2	1637.76	1646.31	1646.12	1649.9	1657.75	1673.23	1650	1642.42	1639.74
139.153000	1653.17	1648.15	1641.67	1636.1	1648.48	1658.89	1655.14	1661.2	1638.66	1649.06	1650.02	1652.23	1652.84	1632.68	1640.23	1651.69	1652.3	1654.69	1658	1654.8	1662.93	1660.72	1657.55	1637.27	1645.49	1650.27	1654.11	1657.31	1651.61	1634.62	1634.94	1637.67	1642.95	1642.85	1648.17	1652.63	1661.09	1660.67	1659.96	1628.15	1638.44	1646.47	1648.1	1652.2	1658.97	1673.6	1649.15	1641.81	1637.63
139.647995	1653.4	1648.82	1641.6	1638.6	1650.33	1660.18	1657.33	1659.9	1638.68	1647.64	1652.21	1650.76	1655.4	1635.18	1639.07	1650.63	1649.57	1654.89	1658.75	1655.04	1665.39	1658.43	1655.55	1638.52	1646.4	1650.17	1654.89	1656.52	1653.11	1632.27	1631.97	1637.46	1641.17	1644.12	1648.84	1654.95	1661.69	1658.91	1662.33	1629.56	1637.65	1647.38	1648.37	1649.86	1658.74	1673.13	1648.59	1641.71	1637.87
140.143997	1653.62	1646.68	1641.17	1637.27	1650.55	1658.6	1653.89	1658.69	1638.77	1649.39	1653.7	1648.9	1655.4	1634.81	1641.32	1649.64	1650.86	1655.09	1659.35	1656.23	1666.2	1658.13	1656.62	1639.2	1644.86	1648.13	1653.88	1656.63	1654.29	1632.28	1634.51	1638.42	1642.11	1644.6	1647.99	1653.61	1663.39	1658.73	1662.92	1629.01	1638.63	1646.72	1648.75	1651.49	1660.52	1671.76	1649.63	1642.92	1639.94
140.639008	1653.74	1647.8	1641.62	1635.37	1648.91	1660.66	1654.32	1657.11	1637.19	1649.27	1650.84	1649.97	1654.1	1636.08	1641.17	1651.21	1651.3	1654.86	1657.21	1654.94	1667.64	1658.95	1657.07	1639.79	1647.63	1648.51	1653.82	1659.33	1654.54	1633.66	1633.42	1639.75	1641.54	1644.73	1648.02	1651.99	1661.69	1658.87	1660.35	1630.09	1639.23	1647.36	1648.77	1651	1659.3	1672.83	1649.45	1640.27	1639.4
141.134003	1654.03	1645.42	1641.79	1638.41	1650.55	1658	1657.02	1659.03	1638.52	1646.83	1652.23	1649.61	1655.81	1634.57	1640.15	1650.65	1649.13	1654.73	1656.79	1655.48	1664.02	1658.64	1656.36	1641.97	1645.47	1649.52	1652.38	1654.58	1652.84	1631.53	1633.4	1637.27	1644.41	1644.44	1649.89	1652.23	1661.58	1657.82	1662.04	1628.29	1637.36	1647.31	1647.33	1650.46	1661.42	1672.09	1649.59	1642.03	1639.7
141.628998	1653.28	1647.08	1642.06	1635.91	1648.03	1659.29	1656.07	1658.59	1638.41	1649.9	1655.98	1649.54	1653.96	1636.42	1641.05	1652.55	1649.17	1653.54	1658.73	1653.65	1665.52	1657.82	1657.08	1640.19	1647.43	1651.05	1653.22	1656.66	1654.42	1632.67	1635.18	1638.88	1641.48	1644.49	1648.54	1653.12	1662.73	1661.74	1663.05	1629.29	1639.15	1647.54	1648.12	1652.77	1659.5	1671.58	1648.44	1644.89	1638.46
142.123993	1655.64	1646.3	1643.36	1637.54	1650.33	1659.58	1655.82	1658.44	1638.17	1649.44	1651.34	1650.98	1655.9	1634.41	1640.41	1649.72	1650.32	1652.79	1658.61	1654.4	1665.38	1659.95	1655.85	1638.11	1644.2	1649.85	1653.43	1656.32	1651.34	1632.31	1634.54	1637.8	1641.94	1645.64	1648.21	1651.51	1661.35	1659.21	1660.73	1629.47	1637.85	1646.98	1646.64	1651.11	1659.51	1672.84	1648.19	1641.78	1638.58
142.619995	1653.41	1648.05	1640.94	1637.03	1649.73	1659.53	1654.36	1658.7	1638.05	1649	1651.99	1650.74	1654.39	1636.78	1640.95	1650.4	1648.72	1652.18	1657.75	1654.87	1666.23	1660.58	1657.59	1638.45	1645.33	1650.16	1652.56	1655.57	1652.17	1631.18	1636.28	1636.64	1642.21	1646.1	1645.51	1653.17	1661.31	1658.42	1661.37	1628.74	1638.67	1646.79	1646.35	1649.73	1658.84	1670.17	1647.19	1643.32	1640.16
143.115005	1654.11	1645.22	1643.18	1639.67	1649.73	1661.29	1656.77	1660.62	1638.57	1651.14	1651.65	1650.32	1655.12	1634.93	1639.2	1649.88	1649.92	1653.69	1656.89	1653.61	1666.51	1659.14	1655.79	1638.74	1645.11	1648.78	1653.59	1657.07	1651.57	1634.91	1635.36	1637.18	1641.29	1643.2	1651.35	1651.14	1663.63	1658.68	1660.45	1630.05	1637.34	1647.39	1646.02	1650.41	1661.19	1673.08	1650.39	1640.41	1639.8
143.610001	1654.36	1644.85	1643.31	1635.98	1649.98	1656.08	1654.34	1658.41	1639.41	1649.18	1651.54	1651.42	1656.72	1633.76	1640.76	1649.13	1652.34	1653.64	1657.7	1654.65	1663.35	1657.48	1657.79	1639.59	1645.75	1648.67	1651.89	1653.91	1649.05	1631.5	1632.17	1636.88	1639.8	1643.15	1647.51	1652.81	1660.43	1657.87	1659.6	1627.76	1638.02	1647.89	1646.63	1650.05	1660.74	1673.46	1647.71	1642.79	1639.36
144.104996	1652.45	1647.62	1642.48	1636.86	1650.39	1660.5	1656.3	1659.01	1635.9	1649.78	1651.27	1650.93	1652.62	1634.72	1639.68	1648.89	1650.3	1654.43	1656.88	1653.3	1665.55	1658.68	1656.71	1640.28	1646.77	1648.47	1653.66	1655.98	1652.49	1632.26	1633.28	1636.26	1642.3	1643.75	1649.65	1651.51	1660.76	1658	1661.45	1625.33	1636.1	1647	1647	1651.21	1658.98	1671.66	1648.25	1641.61	1638.66
144.600006	1652	1648.92	1642.76	1638.4	1649.04	1659.74	1655.93	1661.63	1638.52	1649.65	1650.92	1650.11	1654.58	1635.05	1638.29	1651.25	1651.99	1653.34	1658.17	1656.32	1664.39	1658.19	1656.87	1638.28	1645.51	1651.47	1653.17	1656.92	1652.25	1633.92	1634.64	1637.01	1641.08	1643.24	1648.23	1652.63	1661.61	1660.6	1660.04	1628.48	1638.64	1645.57	1644.9	1650.77	1659.06	1673.17	1650.45	1641.08	1639.75
145.095993	1657.88	1645.86	1640.86	1638.14	1650.61	1656.83	1656.47	1657.22	1637.37	1646.61	1651.78	1649.85	1653.92	1634.12	1637.4	1651.34	1650.22	1655.76	1659.14	1654.04	1664.78	1659.61	1654.87	1638.87	1645.42	1651.16	1654.92	1656.03	1653.11	1630.83	1632.15	1638.22	1642	1646.77	1647.46	1654.67	1661.25	1658.21	1658.04	1629.74	1637.75	1647.16	1646.19	1649.36	1659.92	1671.68	1649.43	1641.95	1639.51
145.591003	1656.05	1648.55	1640.86	1637.97	1650.72	1658.74	1655.76	1659.58	1639.31	1647.33	1651.38	1651.9	1655.44	1634.39	1640.46	1649.32	1650.08	1654.08	1657.72	1655.33	1664.24	1657.77	1656.96	1638.14	1644.34	1649.07	1654.56	1654.86	1651.56	1631.08	1634.35	1638.28	1639.39	1643.18	1645.88	1652.74	1660.24	1657.57	1659.08	1627.94	1636.66	1646.98	1646.88	1652.14	1659.4	1672.35	1648.16	1640.83	1639.13
146.085999	1652.98	1647.33	1644.4	1637.91	1649.96	1656.22	1653.26	1659.65	1638.54	1648.84	1650.42	1650.67	1654.08	1636.01	1640.5	1651	1650.14	1651.98	1656.67	1657.65	1665.55	1657.95	1656.68	1637.79	1645.91	1648.83	1652.45	1656.32	1650.97	1634.88	1634.66	1638.44	1642.36	1644.2	1645.67	1651.86	1662.21	1659.09	1660.71	1630.12	1638.91	1645.59	1646.24	1651.23	1660.2	1671.54	1650.06	1640.44	1640.4
146.580994	1653.55	1646.82	1642.34	1637.93	1647.95	1658.05	1655	1659.23	1638.12	1648.61	1652.4	1651.28	1655.81	1636.95	1640.91	1650.83	1650.93	1653.26	1656.56	1655.07	1665.03	1657.06	1656.78	1640.23	1646.53	1650.92	1653.87	1655.21	1652.87	1633.51	1633.57	1639.26	1643.21	1644.21	1648.2	1651.88	1663.36	1658.76	1660.28	1627.5	1637.48	1646.48	1646.28	1648.97	1657.74	1672.55	1648.22	1640.32	1639.43
147.076004	1653.28	1646.45	1641.74	1639.23	1648.68	1658.1	1655.32	1660.97	1639.8	1646.71	1651.18	1650.95	1653.92	1634.26	1637.44	1650.18	1649.45	1653.06	1658.16	1654.89	1665.09	1659.23	1657.92	1639.61	1644.69	1648.34	1654.09	1655.83	1653.74	1632.7	1632.65	1638.78	1642.1	1642.71	1650.23	1652.58	1659.56	1659.34	1661.15	1630.11	1638.84	1646.43	1646.38	1648.68	1659.05	1671.94	1649.21	1642.55	1638.3
147.572006	1652.2	1646.36	1640.65	1635.71	1646.63	1659.53	1653.44	1662.13	1638.02	1645.76	1652.1	1649.92	1651.66	1635.57	1639.16	1649.74	1648.35	1656.28	1657.97	1656	1667.49	1659.18	1656.28	1639.46	1645.04	1647.67	1653.29	1655.7	1652.54	1632.22	1634.12	1639.97	1642.17	1643.73	1648.74	1654.97	1659.15	1660.33	1661.05	1627.82	1638.93	1647.08	1647.55	1649.69	1660.04	1672.15	1647.87	1641.56	1637.73
148.067001	1653.32	1646.31	1641.98	1638.37	1651	1659.6	1655.17	1657.54	1639.86	1649.76	1653.12	1649.43	1656	1634.87	1638.45	1650.29	1650.66	1653.13	1657.89	1653.18	1665.94	1658.13	1656.24	1639.47	1644.94	1648.94	1651.27	1655.89	1652.94	1633.97	1632.44	1638.2	1640.88	1642.81	1647.33	1651.43	1661.26	1658.55	1659.28	1629.18	1640.12	1645.11	1647.17	1649.8	1658.4	1669.99	1647.55	1641.96	1640.47
148.561996	1654.34	1647.14	1641	1639.05	1650.07	1658.81	1653.57	1659.35	1638.31	1650.3	1652.06	1650.84	1655.66	1634.23	1639.82	1650.6	1651.48	1651.08	1660.64	1654.56	1665.08	1659.55	1656.49	1637.9	1644.61	1647.67	1652.53	1656.68	1651.7	1631.85	1632.64	1638.43	1640.12	1641.83	1646.13	1652.47	1660.94	1660.37	1657.45	1628.31	1636.16	1645.38	1646.21	1647.84	1657.98	1670.75	1648.45	1642.07	1639.94
149.057007	1654.24	1647.63	1641.37	1637.87	1650.3	1660.19	1655.07	1658.65	1638.96	1648.58	1653.56	1650.36	1656.1	1632.58	1639.28	1649.42	1649.7	1655.03	1656.67	1654.13	1664.83	1658.07	1655.74	1638.92	1646.9	1649.5	1653.38	1656.53	1653.99	1632.92	1633.05	1637	1641.33	1645.16	1647.02	1652.71	1660.07	1657.33	1660.9	1626.96	1637.73	1646.58	1645.94	1650.82	1661.04	1672.96	1649.5	1641.8	1638.13
149.552002	1650.34	1646.32	1642.34	1636.6	1650.27	1658.77	1656.87	1660.26	1636.09	1649.27	1650.36	1649.26	1654.42	1633.17	1641.57	1650.7	1650.61	1652.71	1658.11	1652.84	1664.73	1660.19	1657.21	1637.97	1644.92	1650.23	1651.62	1655.93	1654.18	1631	1635.05	1636.45	1642.94	1644.69	1645.93	1654.01	1661.11	1658.15	1660.55	1630	1636.42	1644	1646.88	1649.83	1659.5	1670.74	1648.12	1642.16	1639.97
150.048004	1655.44	1645.99	1642.44	1636.3	1649.84	1660.06	1655.8	1658.22	1639.84	1649.66	1652.14	1650.62	1654.02	1632.97	1638.54	1648.06	1649.58	1652.5	1658.07	1653.68	1664	1657.34	1654.15	1637.95	1645.94	1649.33	1654.91	1656.42	1650.93	1633.62	1633.88	1635.36	1640.55	1643.94	1647.52	1654.29	1662.41	1658.66	1660.76	1629.07	1636.98	1646.82	1645.39	1650.73	1660.37	1672.08	1649.8	1642.15	1638.04
150.542999	1652.72	1647.55	1643.52	1636.89	1649.43	1657.56	1656.04	1659.85	1640.61	1648.32	1651.18	1650.17	1654.65	1634.74	1640.39	1650.16	1651.91	1654.17	1657.9	1653.89	1665.35	1659.59	1657.18	1640	1644.41	1650.57	1653.77	1655.69	1653.59	1634.65	1635.32	1637.68	1640.93	1644.48	1647.15	1653.3	1660.71	1659.68	1661.78	1631.5	1637.14	1646.95	1645.51	1649.74	1658.8	1673.04	1648.36	1640.34	1640.17
151.037994	1654.02	1648.58	1642.85	1637.26	1649.59	1658.04	1656.58	1659.72	1638.8	1649.3	1652.33	1651.21	1655.79	1635.56	1640.59	1651.27	1649.11	1654.87	1659.05	1655.26	1664.92	1658.1	1656.34	1639.72	1647.17	1649.77	1653.7	1657.87	1653.62	1632.69	1634	1639.14	1642.58	1643.64	1648.7	1653.35	1660.9	1660.5	1662.04	1629.78	1637.44	1646.88	1648.49	1651.87	1659.08	1674.03	1651.88	1641.41	1638.87
151.533005	1652.54	1647.84	1641.9	1638.85	1648.54	1658.38	1655.54	1660.54	1637.28	1647.86	1651.55	1650.61	1653.04	1635.61	1640.61	1649.4	1650.16	1654.6	1659.38	1657.78	1665.2	1657.06	1655.77	1639.82	1647.28	1649.89	1652.42	1655.69	1652.56	1631.64	1634.49	1637.72	1641.71	1643.59	1649.06	1652.4	1661.77	1658.34	1661.29	1628.24	1637.08	1646.09	1648.74	1652.95	1660.47	1671.77	1648.89	1642.08	1639.83
152.028000	1652.81	1646.76	1640.5	1637.96	1650.08	1658.32	1655.81	1660.1	1638.09	1649.51	1651.37	1650.27	1653.74	1636.08	1639.12	1650.23	1649.21	1653.79	1657.82	1653.79	1665.12	1657.94	1656.53	1638.84	1644.99	1649.03	1655.03	1658.18	1651.85	1631.88	1633.08	1638.99	1641.48	1645.06	1647.17	1651.31	1661.82	1658.85	1659.46	1630.1	1637.43	1646.78	1647.98	1650.48	1659.16	1670.6	1648.99	1640.84	1638.65
152.524002	1655.18	1648.22	1639.88	1635.25	1648.43	1657.51	1654.81	1658.37	1638.29	1649.76	1651.43	1649.83	1657.05	1636.48	1637.9	1651.81	1649.19	1652.05	1659.67	1655.13	1666.1	1659.97	1656.09	1638.4	1645.77	1648.97	1654.51	1656.95	1656.07	1631.6	1634.74	1637.26	1641.61	1644.69	1648.26	1652.45	1663.5	1658.85	1662	1629.04	1639.95	1647.25	1645.56	1652.03	1660.22	1671.92	1648.47	1642.05	1639.09
153.018997	1652.52	1644.95	1641.11	1637.07	1650.44	1658.84	1654.26	1657.51	1636.83	1649.65	1651.26	1650.31	1653.92	1633.81	1639.14	1650.03	1650.33	1655.01	1657.85	1653.97	1665.78	1659.34	1656.42	1639.35	1644.77	1648.76	1654.37	1657.51	1653.43	1632.49	1633.31	1637.64	1642.79	1642.69	1646.73	1652.15	1660.14	1659.41	1661.89	1630.43	1639.33	1646.73	1645.44	1651.59	1658.79	1672.18	1648.12	1640.12	1637.45
153.514008	1653.5	1645.18	1642.07	1636.96	1650.77	1657.14	1653.59	1657.9	1637.06	1649.08	1649.09	1650.57	1654.76	1635.36	1638.26	1650.08	1648.7	1655.9	1657.48	1654.18	1665.2	1657.91	1656.64	1640.02	1646.09	1647.96	1653.65	1656.15	1650.83	1632.77	1632.8	1637	1643.67	1644.25	1648.71	1655.83	1660.27	1658.96	1659.71	1628.39	1637.78	1645.39	1646.89	1650.25	1659.44	1670.39	1648.81	1639.82	1637.71
154.009003	1653.43	1645.5	1642.14	1638.35	1648.86	1659.27	1653.47	1658.71	1637.84	1649.12	1650.12	1649.74	1653.62	1633.37	1637.8	1648.25	1648.55	1654.6	1658.6	1653.61	1664.49	1660.73	1656.62	1639.2	1644.59	1649.44	1652.82	1655.13	1651.84	1632.02	1632.12	1636.8	1641.24	1640.56	1646.1	1654.66	1660.31	1658.53	1661.69	1628.53	1636.8	1646.58	1645.03	1650.64	1658.34	1671.43	1648.91	1643.05	1638.99
154.505005	1652.12	1645.6	1641.6	1636.24	1647.73	1655.2	1654.24	1660.3	1635.76	1649.54	1649.88	1650.93	1654.88	1633.5	1638.04	1648.96	1648.92	1652.78	1658.19	1654.4	1664.75	1660.36	1655.11	1636.69	1645.29	1648.07	1653.92	1655.6	1650.62	1630.03	1631.49	1637.02	1639.8	1642.63	1647.56	1652.22	1660.45	1657.67	1660.55	1628.63	1636.77	1649.45	1645.8	1653.2	1658.78	1672.08	1648.93	1641.31	1635.56
155.000000	1655.71	1646.53	1642.24	1638.24	1646.67	1657.03	1653.32	1659.68	1636.73	1647.54	1649.13	1648.43	1653.07	1635.12	1637.68	1648.39	1649.12	1649.26	1657.5	1652.57	1662.95	1658.66	1656.4	1636.68	1644.44	1646.51	1654.04	1657.3	1652.75	1631.81	1634.59	1636.54	1641.66	1640.56	1647.74	1650.42	1659.2	1656.29	1658.89	1626.6	1637.22	1644.89	1644.66	1648.78	1656.33	1670.68	1647.17	1641.35	1637.03
155.494995	1652.06	1647.24	1643.02	1637.48	1649.62	1658.86	1653.97	1658.24	1637.45	1648.12	1651.39	1649.57	1653.07	1634.46	1636.43	1648.53	1647.94	1652	1656.36	1651.81	1665.61	1657.83	1653.2	1637.3	1646.03	1649.71	1652.29	1655.27	1650.98	1630.31	1632.46	1635.23	1640.64	1644.4	1647.78	1652.2	1658.79	1658.3	1659.89	1630.72	1634.01	1646.76	1645.14	1649.57	1657.67	1671.82	1649.5	1640.5	1639.18
155.990005	1653.28	1647.88	1639.87	1636.7	1647.9	1657.88	1655.75	1658.5	1639.29	1647.49	1650.18	1650.56	1653.67	1632.71	1639.13	1649.54	1649.09	1652	1656.78	1652.89	1663.34	1657.56	1658.61	1637.94	1646.12	1648.83	1651.68	1655.27	1650.59	1631.07	1632.49	1638	1642.83	1641.04	1648.85	1651.22	1660.3	1658.32	1658	1628.32	1634.47	1645.01	1645.32	1651.07	1658.13	1671.73	1648.5	1641.65	1637.89
156.485001	1653.54	1648.03	1641.68	1637.84	1649.52	1656.54	1655.37	1655.84	1638.14	1646.66	1650.78	1649.67	1655.86	1634.63	1639.47	1649.33	1650.44	1652.74	1657.38	1652.41	1665.39	1658.32	1655.36	1638.11	1644.88	1650.61	1653.84	1655.12	1651.48	1633.47	1632.05	1636.93	1640.52	1644.56	1645.57	1651.87	1661.25	1656.49	1657.43	1628.79	1637.45	1646.86	1647.49	1651.85	1660.09	1670.03	1648.82	1641.18	1637.24
156.981003	1652.33	1647.13	1641.21	1638.15	1648.17	1660.5	1655.45	1658.08	1637.95	1649.03	1650.32	1650.94	1652.93	1633.28	1638	1650.13	1648.29	1652.85	1659.15	1652.87	1666.15	1659.01	1654.09	1638.31	1644.48	1646.45	1653.45	1655.48	1652.19	1632.53	1633.21	1635.28	1640.36	1643.02	1646.69	1650.35	1660.09	1657.7	1660.63	1629.2	1638.16	1646.12	1645.41	1648.55	1656.41	1672.61	1649.5	1641.77	1639.68
157.475998	1654.75	1644.81	1642.21	1637.22	1649.5	1657.13	1654.23	1660.83	1636.57	1645.54	1651.58	1649.32	1654.3	1631.97	1639.21	1648.42	1648.57	1654.64	1655.94	1654.35	1663.37	1657.61	1653.92	1634.88	1644.07	1650.16	1652.74	1653.68	1650.11	1630.36	1632.24	1639.16	1641.91	1642.95	1645.3	1651.04	1661.74	1658.3	1656.53	1627.38	1637.63	1644.75	1645.11	1650.39	1657.76	1671.51	1647.02	1640.92	1636.94
157.970993	1651.8	1646.24	1642.74	1636.57	1650.2	1657.43	1653.68	1658.99	1638.24	1647.99	1650.98	1649.69	1653.62	1633.21	1639.25	1648.26	1648.6	1652.42	1657.96	1650.84	1663.59	1658.35	1657.42	1638.82	1644.04	1647.45	1653.34	1654.94	1652.54	1632.66	1634.16	1636.84	1640.8	1644.25	1647.66	1652.89	1661.93	1657.35	1660.4	1629.91	1637.07	1646.48	1645.76	1651.16	1658.89	1670.78	1648.55	1639.94	1639.41
158.466003	1650.24	1645.97	1640.51	1636.26	1647.81	1659.49	1652.56	1657.31	1638.63	1648.02	1651.67	1647.85	1652.51	1634.55	1638.62	1648.49	1647.76	1651.91	1656.64	1652.38	1665.7	1657.39	1655.48	1639.25	1645.98	1648.29	1652.27	1656.22	1652.79	1630.85	1632.69	1635.5	1643.02	1644.48	1648.17	1651.46	1659.64	1657.42	1661.31	1628.34	1635.49	1646.82	1646.35	1650.39	1656.52	1668.84	1648.93	1639.61	1637.64
158.960999	1652.23	1646.13	1641.92	1637.04	1647.13	1658.06	1654.34	1658.6	1637.08	1649.3	1652.05	1650.83	1654.04	1634.97	1638.88	1649.86	1649.16	1653.64	1658.59	1654.74	1665.73	1658.51	1655.37	1638.69	1645.89	1648.55	1652.95	1656.51	1651.35	1631.05	1632	1638.18	1639.96	1644.28	1647.9	1653.04	1659.19	1657.01	1658.93	1627.75	1638.58	1647.6	1645.84	1651.58	1658.33	1672.5	1648.4	1639.85	1639.8
159.457001	1652.35	1647.51	1642.95	1636.02	1649.18	1657.72	1652.93	1657.67	1636.61	1647.86	1651.88	1650.86	1653.73	1634	1636.5	1649.26	1650.76	1654.45	1658.97	1654.15	1662.44	1658.57	1655.93	1637.85	1644.45	1648.04	1654.2	1655.75	1651.13	1629.7	1633.29	1637.53	1642.02	1642.36	1648.1	1652.29	1661.45	1658.57	1659.59	1627.87	1635.92	1645.48	1644.04	1648.76	1660.37	1672.84	1647.85	1639.73	1637.97
159.951996	1652.25	1646.93	1640	1636.09	1646.3	1655.76	1655.3	1659.04	1636.11	1647.92	1650.68	1649.9	1654.19	1632.58	1638.52	1649.22	1647.48	1652.45	1656.78	1652.91	1664.79	1658.06	1657.1	1638.27	1645.32	1647.07	1652.9	1657.1	1653.23	1629.77	1630.56	1635.55	1641.64	1645.44	1646.32	1650.95	1660.73	1656.75	1659.42	1628.42	1636.58	1647.72	1644.97	1648.33	1657.47	1672.45	1648.24	1641.49	1639.11
160.447006	1653.06	1647.75	1640.94	1638.94	1649.82	1657.49	1653.74	1659.99	1639.43	1648.47	1650.99	1650.6	1653.78	1632.54	1640.98	1648.11	1647.54	1652.96	1656.48	1655.61	1664.17	1656.82	1657.49	1637.02	1645.04	1647.4	1651.27	1652.75	1651.98	1631.33	1633.92	1637.65	1640.98	1643.52	1647.75	1649.48	1662.16	1659.45	1661.03	1628.02	1635.66	1645.3	1643.85	1647.85	1656.13	1670.16	1648.63	1640.14	1638.01
160.942001	1656.17	1646.72	1644.28	1639.23	1648.65	1657.97	1652.32	1658.85	1638.23	1647.69	1650.38	1650.49	1653.19	1634.42	1637.94	1648.35	1650.81	1651.08	1654.78	1654.39	1664.22	1656.21	1655.17	1636.38	1642.88	1647.84	1650.82	1656.91	1651.79	1631.03	1632.88	1636.48	1641.09	1641.83	1648.07	1651.03	1660.3	1658.07	1659.87	1628.11	1637.31	1647.35	1644.6	1650.39	1659.64	1670.63	1647.24	1639.42	1637.67
161.436996	1653.56	1647.69	1642	1637.39	1650.71	1657.12	1653.82	1656.52	1639.05	1647.78	1651.37	1651.21	1653.37	1633.48	1638.7	1650.43	1647.61	1651.96	1655.31	1653.89	1667.87	1657.85	1654.54	1637.26	1644.12	1649.48	1653.18	1655.49	1652.93	1631.32	1635.25	1639.9	1640.63	1642.36	1647.5	1650.69	1662.24	1659.34	1659.27	1627.97	1637.45	1647.52	1647.39	1651.86	1657.65	1671.03	1650.39	1640.15	1638.55
161.932999	1652.25	1647.16	1642.29	1635.44	1647.59	1656.56	1653.51	1659.24	1636.18	1647.67	1650.46	1650.18	1653.5	1632.48	1638.7	1648.21	1648.16	1652.24	1656.51	1653.63	1663.82	1657.55	1654.95	1637.9	1646.03	1647.8	1652.21	1655.02	1651.2	1631.43	1631.19	1637.22	1642.73	1642.32	1647.68	1650.68	1660.46	1658.69	1659.69	1626.05	1636.29	1645.96	1644.34	1650.75	1658.22	1672.37	1647.53	1640.26	1637.5
162.427994	1653.02	1645.56	1641.77	1637.75	1646.43	1656.74	1653.75	1658.22	1636.77	1646.67	1650.25	1649.54	1652.13	1633.34	1637.98	1647.9	1648.23	1653.5	1654.28	1652.74	1666.08	1657.11	1654.62	1637.57	1643.13	1646.29	1651.78	1656.77	1651.39	1633.53	1633.64	1637.58	1640.16	1643.08	1647.89	1651.47	1661.29	1658.57	1658.32	1629.62	1635.06	1648.19	1645.9	1650.28	1659.77	1669.56	1646.74	1641.53	1637.32
162.923004	1652.5	1647.07	1641.36	1637.59	1647.25	1654.95	1653.12	1657.33	1635.57	1647.73	1649.38	1648.64	1655.02	1633.81	1638.01	1648.91	1647.88	1652.43	1656.36	1651.66	1666.42	1658.14	1655.61	1637.89	1642.92	1647.48	1652.66	1654.95	1650.34	1631.12	1633.3	1638.52	1640.11	1642.32	1646.9	1651.63	1658.85	1657.14	1658.36	1627.11	1633.37	1645.49	1645.45	1650.66	1658.18	1672.05	1647.27	1639.43	1637.05
163.417999	1652.25	1646.44	1641.93	1638.41	1648.53	1657.82	1654.93	1660.05	1637.52	1648.19	1649.69	1649.69	1652.26	1632.91	1638.4	1648.86	1648.98	1652.8	1655.85	1653.94	1665.56	1656.25	1656.59	1637.2	1643.69	1646.88	1651.91	1655.17	1651.77	1630.64	1633.05	1636.97	1640.55	1640.72	1646.91	1650.98	1659.8	1660.4	1658.35	1626.08	1638.67	1645.64	1644.78	1648.07	1659.44	1672.08	1648.16	1639.7	1637.16
163.912994	1653.67	1645.59	1640.64	1635.09	1649.07	1658.88	1654.26	1657.19	1638.46	1648.98	1649.92	1649.48	1654.5	1634.08	1640.01	1649.25	1650.37	1653.77	1655.81	1653.55	1665.38	1658.95	1657.67	1636.45	1642.78	1646.39	1653.58	1655.18	1649.77	1632.07	1634.18	1637.83	1640.47	1643.74	1648.37	1652.6	1660.31	1656.13	1657.69	1627.55	1637.13	1646.59	1645.55	1649.07	1657.38	1672.17	1647.76	1639.17	1638.49
164.408997	1652.75	1645.75	1642.42	1635.3	1647.9	1656.04	1652.88	1658.45	1636.51	1649.02	1652.4	1649.36	1651.02	1635.58	1637.62	1651.59	1649.44	1652.92	1657.74	1654.92	1664.41	1658.89	1656.3	1639.47	1645.56	1647.46	1652.59	1654.21	1651.89	1631.69	1633.99	1637.34	1639.95	1641.98	1647.62	1651.58	1661.19	1656.85	1659.22	1630.14	1637.81	1646.92	1645.73	1646.84	1658.95	1670.98	1647.13	1640.61	1638.98
164.904007	1651.66	1647.81	1641.51	1638.42	1648.93	1659.11	1652.4	1656.57	1636.91	1646.03	1648.84	1650.54	1653.31	1634	1638.22	1649.16	1650.38	1651.46	1657.48	1653.89	1663.99	1657.28	1656.27	1638.63	1645.75	1646.97	1651.92	1655.17	1649.27	1630.52	1635.66	1636.14	1640.05	1644.17	1647.09	1650.03	1660.52	1658.39	1656.57	1630.38	1636.39	1647.17	1645.79	1647.07	1658.03	1670.97	1647.01	1639.75	1637.85
165.399002	1652.46	1646.43	1641.67	1637.18	1648.23	1656.79	1654.34	1658.11	1638.52	1647.41	1649.7	1650.48	1654.44	1632.55	1638.81	1649.75	1648.38	1652.53	1656.91	1653.13	1666.71	1659.39	1654.75	1637.23	1643.18	1648.21	1652.8	1653.77	1651.72	1631.82	1632.72	1635.89	1640.5	1641.22	1646.44	1651.8	1660.59	1657.03	1658.94	1626.54	1636.36	1646.34	1643.66	1649.28	1657.16	1669.77	1647.23	1640.84	1637.44
165.893997	1651.3	1647.69	1643.03	1637.49	1648.76	1658.71	1654.89	1659.4	1639.27	1647.28	1649.64	1650.1	1655.55	1634.8	1637.87	1648.77	1649.5	1652.82	1656.4	1654.02	1665.2	1657.4	1656.33	1637.78	1644.77	1647.47	1653.7	1654.11	1650.32	1630.7	1633.52	1636.25	1642.83	1641.33	1648.05	1651.56	1658.71	1656.99	1659.41	1628.35	1637.08	1646.14	1648.09	1648.81	1657.07	1671.3	1648.53	1640.42	1638.14
166.389008	1650.84	1646.41	1639.93	1635.31	1646.67	1657.77	1651.86	1657.16	1638.22	1648.79	1651.01	1650.07	1652.71	1633.48	1637.84	1647.64	1648.86	1651.42	1656.46	1654.87	1664.96	1657.45	1652.93	1637.64	1644.71	1648.31	1653.89	1653.11	1651.98	1629.88	1632.93	1635.38	1638.04	1642.32	1648.68	1649.25	1660.1	1656.65	1657.76	1627.31	1636.2	1646.88	1645.76	1648.53	1655.64	1669.42	1648.29	1640.83	1638.51
166.884995	1652.59	1645.93	1639.9	1635.48	1646.68	1656.86	1651.99	1657.74	1635.97	1646.76	1648.98	1649.42	1651.04	1633.12	1638.11	1647.95	1648.1	1651.05	1656.52	1652.27	1664.79	1658.79	1654.23	1635.03	1643.78	1648.52	1651.4	1654.2	1650.59	1631.09	1631.88	1636.53	1639.62	1643.83	1644.96	1651.23	1661.74	1658.46	1658.1	1628	1636.14	1643.95	1643.44	1648.42	1656.4	1670.28	1647.63	1639.8	1635.45
167.380005	1652.22	1645.5	1641.1	1635.95	1647.5	1655.13	1654.43	1657.6	1636.5	1647.14	1649.44	1648.92	1653.34	1632.04	1636.47	1646.79	1649.16	1651.94	1653.99	1652.88	1663.16	1655.18	1654.17	1635.62	1641.31	1646.47	1653.58	1654.12	1650.17	1630.22	1630.49	1637.02	1637.76	1643.55	1646.69	1651.41	1658.23	1657.52	1658.69	1626.21	1635.73	1645.37	1644.54	1648.95	1658.84	1670.65	1647	1638.9	1635.91
167.875000	1650.48	1647.45	1639.88	1637.41	1647.95	1656.6	1652.58	1656.96	1637.14	1646.59	1650.17	1648.6	1653.24	1632.23	1639.44	1651.68	1650.37	1651.08	1656.97	1653.22	1665.47	1657	1654.58	1637.87	1643.08	1647.04	1653.19	1654.47	1651.46	1630.33	1633.49	1635.61	1638.8	1643.96	1645.95	1650.05	1658.93	1656.44	1657.23	1627.23	1636.15	1646.25	1643.92	1651.19	1657.49	1669.8	1646.76	1639.95	1638.24
168.369995	1653.9	1646.28	1641.55	1637.07	1647.14	1658.36	1653.66	1658.54	1636.83	1648.02	1649.23	1648.54	1651.79	1633.44	1639.75	1650.11	1648.55	1651.71	1656.76	1652.19	1665.3	1659.98	1653.94	1636.38	1644.51	1649.23	1651.82	1655.73	1650.32	1631.82	1631.78	1637.36	1640.48	1641.57	1644.91	1651.93	1660.11	1658.14	1655.85	1625.85	1637.03	1646.81	1642.63	1649.44	1657.4	1671.02	1645.01	1639.96	1637.14
168.865997	1652.11	1647.55	1639.84	1636.27	1647.7	1655.46	1654.29	1659.29	1637.02	1646.06	1650.35	1650.65	1654.32	1632.03	1639.34	1647.68	1651.54	1651.61	1655.37	1654.19	1664.47	1656.55	1654.2	1637.97	1642.57	1646.09	1652.09	1655.84	1652.65	1631.49	1632.28	1636.02	1642.6	1641.33	1647.34	1650.46	1657.77	1657.98	1658.95	1626.69	1636.52	1645.98	1645.59	1648.41	1657.66	1670.77	1648.14	1638.66	1636.31
169.360992	1651.3	1646.47	1642.34	1637.66	1647.59	1657.36	1652.79	1657.87	1638.48	1646.19	1649.13	1649.77	1652.23	1631.42	1637.57	1648.06	1647.61	1652.6	1655.55	1653.15	1664.94	1657.87	1656.13	1636.13	1644.66	1646.95	1653.65	1654.9	1651.29	1630.41	1632.59	1637.4	1639.23	1642.8	1645.39	1652.17	1660.9	1655.41	1657.59	1627.84	1636.07	1646.5	1645.39	1649.64	1657.23	1671.96	1649.17	1640.24	1637.71
169.856003	1651.34	1648.11	1642.46	1638.28	1648.58	1656.01	1653.42	1656.81	1636.56	1646.61	1649.25	1650.15	1654.34	1634.47	1640.37	1648.55	1648.1	1652.16	1658.06	1652.92	1663.32	1658.65	1656.38	1639.36	1645.08	1649.69	1653.48	1655.4	1652.25	1630.41	1633.33	1636.5	1640.9	1642.57	1645.8	1651.74	1659.05	1657.52	1659.63	1629.72	1639.71	1644.94	1648	1650.78	1660.83	1672.76	1648.13	1641	1637.74
170.350998	1657.23	1647.46	1640.77	1641.02	1649.28	1657.91	1656.71	1659.47	1637.27	1649.73	1651.94	1650.74	1656.32	1636.42	1640.61	1650.93	1650.82	1656.45	1659.75	1655.82	1666.5	1660.49	1656.41	1638.02	1645.24	1649.97	1655.07	1656.4	1655.95	1632.04	1636.44	1637.25	1643.45	1645.78	1649.41	1654.39	1663.88	1661.09	1662.78	1629.55	1638.21	1647.1	1648.98	1651.68	1660.81	1673.67	1653.98	1641.51	1640.02
170.845993	1678.64	1650.49	1644.66	1643.08	1659.58	1670.28	1669.5	1671.43	1639.68	1657.53	1660.4	1659.23	1670.28	1641.34	1645.15	1661.33	1661.56	1666.84	1673.77	1670.69	1674.03	1674.42	1671.02	1648.85	1654.04	1655.06	1664	1670.52	1671.38	1638.63	1641.37	1644.62	1651	1655.02	1661.16	1667.31	1673.43	1676.86	1679.33	1636.1	1649.69	1659.54	1659.79	1663.89	1677.25	1681.6	1673.21	1653.33	1650.91
171.341995	1698.31	1654.73	1652.68	1652.86	1673.72	1683.18	1684.83	1690.46	1650.42	1669.5	1672	1675.48	1685.31	1647.69	1656.3	1676.28	1675.25	1680.09	1691.43	1686.81	1688.33	1694.16	1687.48	1658.12	1667.81	1668.65	1681.1	1688.91	1685.72	1648.85	1652.84	1653.82	1663.81	1670.47	1677.02	1682.34	1687.96	1697.02	1699.08	1646.9	1662.18	1671.29	1677.16	1681.86	1696.84	1698.11	1690.36	1666.64	1665.19
171.837006	1716.51	1659.52	1657.43	1661.22	1685.36	1694.86	1701.2	1701.93	1655.89	1679.9	1687.42	1685.96	1698.66	1655.46	1664.74	1686.79	1687.19	1693.24	1703.53	1701.48	1696.36	1706.84	1699.39	1671.43	1678.87	1674.84	1695.82	1700.77	1699.08	1655.84	1663.67	1662.76	1675.09	1681.98	1691.89	1696.15	1695.36	1714.39	1712.7	1652.34	1675.24	1682.54	1689.85	1693.08	1709.5	1710.01	1702.75	1680.93	1676.9
172.332001	1728.53	1664.56	1659.93	1665.3	1697.5	1703.36	1708.6	1711.19	1662.21	1689.11	1695.22	1691.02	1708.96	1662.75	1672.92	1696.08	1697.72	1704.53	1711.51	1712.67	1705.68	1715.34	1707.53	1679.53	1688.33	1680.38	1703.75	1708.03	1709.41	1662.21	1671.41	1672.92	1684.18	1691.78	1702.34	1708.34	1705.52	1726.72	1725.57	1662.53	1684	1691.59	1697.39	1701.35	1719.36	1720.62	1712.77	1686.83	1684.89
172.826996	1741.56	1668.12	1662.71	1668.3	1703.57	1708.7	1718.76	1721.08	1667.75	1692.63	1705.86	1699.05	1718.32	1667.77	1678.27	1707.63	1705.02	1710.03	1723.24	1718.52	1714.17	1724.17	1718.03	1688.15	1695.65	1687.4	1712.57	1719.61	1720.43	1666.79	1675.31	1677.96	1691.34	1699.52	1711.83	1714.54	1712.71	1734.6	1732.67	1670	1690.9	1698.17	1708.4	1710.62	1731.26	1727.61	1722.97	1696.11	1691.96
173.322006	1753.6	1666.86	1670.19	1673.34	1712.7	1714.52	1725.82	1729.68	1670.36	1699.29	1708.16	1706.52	1723.12	1670.35	1683.15	1710.32	1708.91	1715.79	1729.64	1727.5	1721.74	1733.43	1722.72	1690.59	1698.94	1692.06	1719.8	1726.1	1726.61	1673.36	1682.02	1681.64	1695.77	1706.05	1719.48	1720.76	1721.81	1747.18	1745.01	1675	1700.71	1705.7	1716.57	1720.05	1741.76	1739.83	1731.7	1702.65	1697.8
173.817993	1763.69	1671.97	1671.56	1678.65	1720	1723.46	1735.4	1737.33	1674.08	1704.12	1715.26	1713.32	1731.85	1675.87	1691.34	1718.35	1717.72	1725.83	1741.93	1737.13	1726.62	1743.25	1730.79	1701.39	1707.39	1696.72	1728.63	1737.08	1736.49	1677.08	1688.25	1688.35	1703.88	1713.62	1725.69	1730.87	1729.4	1754.41	1752.95	1681.13	1704.11	1710.67	1722.05	1723.73	1750.44	1748.21	1736.62	1709.28	1705.75
174.313004	1770.1	1676.57	1675.02	1683.8	1725.5	1727.58	1741.69	1745.02	1675.49	1713.25	1721.48	1719.99	1740.9	1680.7	1695.31	1725.94	1727.04	1733.82	1750.06	1746.83	1730.69	1750.68	1737.53	1705.15	1712.76	1703.42	1736.43	1745.19	1742.6	1680.17	1694.4	1692.12	1711.71	1722.05	1738.39	1737.63	1738.29	1764.77	1761.91	1689.32	1714.05	1719.78	1731.39	1736.46	1758.72	1754.7	1743.28	1719.86	1712.92
174.807999	1781.73	1678.1	1675.5	1687.64	1733.21	1735.86	1748.98	1753.84	1682.36	1714.53	1726.73	1727.76	1748.6	1685.74	1700.07	1731.29	1730.96	1737.93	1759.81	1750.93	1738.1	1758.65	1742.95	1709.4	1716.29	1706.07	1744.8	1755.04	1746.76	1683.4	1698.84	1698.19	1714.26	1726.83	1741.72	1747.77	1744.4	1774.6	1772.31	1689.9	1718.29	1723.77	1736.87	1740.02	1765.27	1763.81	1754.01	1723.45	1723.64
175.302994	1791.62	1678.51	1678.24	1690.54	1738.34	1736.76	1757.02	1756.99	1683.27	1719.21	1732.49	1729.12	1749.19	1685.2	1703.71	1736.38	1737.6	1739.84	1765.11	1756.3	1741.24	1763.74	1745.49	1713.88	1724.12	1706.84	1744.77	1760.87	1753.57	1686	1700.21	1698.2	1720.48	1729.44	1746.22	1751.65	1747.57	1782.59	1774.68	1689.53	1726.61	1728.26	1743.55	1744.52	1770.49	1766.86	1757.56	1726.29	1726.8
175.798004	1795.82	1680.43	1680.06	1692.72	1743.6	1747.16	1760.19	1764.21	1687.92	1726.39	1740.88	1733.6	1755.9	1687.51	1705.34	1742.7	1743.29	1748.85	1768.61	1763.08	1747.03	1769.23	1753.29	1716.86	1726.16	1711.68	1753.7	1763.76	1757.49	1689.47	1705.07	1701.66	1725.9	1736.81	1751.54	1757.71	1749.35	1788.46	1780.16	1696.45	1725.84	1731.15	1747.14	1747.39	1776.02	1769.6	1759.04	1736.67	1730.27
176.294006	1798.45	1680.16	1682.33	1695.1	1750.92	1746.14	1763.37	1766.66	1689.1	1730.4	1744.02	1738.86	1761.4	1694.08	1710.71	1744.36	1746.88	1751.29	1776.78	1767.75	1749.25	1777.83	1758	1723.95	1731.53	1713.42	1758.92	1770.57	1761.91	1692.71	1709.84	1710.09	1735.52	1742.21	1760.2	1761	1752.06	1800.21	1784.51	1702.6	1733.77	1735.95	1753.76	1755.18	1782.51	1774.55	1766.19	1735.33	1737.69
176.789001	1804.46	1684.78	1686.5	1698.32	1753.55	1753.9	1771.3	1774.47	1694.77	1734.39	1749.45	1743.09	1767.21	1695.37	1711.54	1749.77	1748.93	1755.51	1780.21	1772.45	1753.17	1778.32	1760.52	1729.83	1735.84	1716.47	1762.57	1773.81	1767.24	1694.19	1715.78	1709.54	1739.27	1746.16	1766.57	1764.65	1758.95	1802.77	1790.18	1699.55	1737.09	1739.66	1757.4	1757.27	1788.53	1776.21	1769.39	1738.92	1741.58
177.283997	1807.41	1682.48	1687.43	1701.89	1756.22	1755.91	1772.37	1777.63	1694.35	1738.82	1753.52	1748.71	1770.51	1696.11	1716.21	1754.82	1756.69	1758.17	1787.51	1774.75	1756.32	1784.43	1762.44	1732.78	1739.37	1720.13	1766.98	1779.1	1771.87	1697.49	1715.49	1715.68	1743.93	1749.5	1772.83	1771	1760.34	1807.13	1795.59	1705.41	1741.15	1741.44	1763.67	1758.73	1792	1784.3	1773.95	1746.53	1746.75
177.779007	1813.3	1687.93	1688.93	1704.91	1760.4	1759.17	1777.68	1780.93	1700.11	1744.34	1757.79	1748.58	1774.25	1699.28	1720.65	1758.31	1759.12	1763.65	1788.74	1777.99	1756.82	1788.4	1768.98	1740.07	1744.64	1723.87	1773.17	1781.51	1772.4	1701.26	1718.65	1716.71	1744.07	1757.05	1772.22	1772.6	1760.43	1810.38	1798.03	1710.16	1744.88	1746.56	1765.95	1765.47	1799.19	1787.26	1780.75	1749.05	1746.73
178.274002	1820.9	1688.72	1688.92	1705.93	1766.11	1766.34	1782.39	1783.7	1698.31	1746.05	1762.78	1752.43	1776.56	1700.37	1723.72	1760.45	1763.92	1765.18	1794.22	1784.7	1758.32	1791.05	1772.66	1743.91	1749.21	1725.48	1774.53	1784.53	1778.75	1704.6	1721.12	1720.7	1748.7	1760.16	1778.74	1777.5	1766.8	1815.84	1804.91	1712.89	1750.2	1747.98	1771.03	1764.7	1799.48	1787.92	1785.97	1752.73	1754.27
178.770004	1820.46	1686.66	1692.66	1705.94	1769.28	1767.96	1783.23	1786	1700.56	1751.23	1766.14	1754.43	1779.26	1702.17	1726.42	1768.38	1770.73	1771.63	1799.31	1785.63	1762.95	1794.63	1776.37	1745.74	1750.97	1728.45	1778.96	1789.61	1780.32	1703.4	1723.02	1724.95	1752.39	1763.05	1781.81	1782.22	1767.6	1821.55	1812.22	1716.72	1754.64	1751.62	1775.78	1770.52	1802	1793.23	1788.24	1757.9	1753.93
179.264999	1824.61	1691.64	1694.34	1710.81	1774.48	1770.93	1793.14	1791.94	1703.09	1753.85	1770.15	1761.3	1785.68	1705.47	1728.38	1771.54	1774.29	1775.85	1803.41	1792.54	1767.09	1798.98	1778.16	1751.28	1757.53	1731.65	1783.44	1795.08	1785.76	1707.98	1729.79	1724.35	1756.07	1769.88	1785.91	1790.46	1771.35	1824.01	1815.26	1718.68	1760.68	1752.53	1781.4	1772.6	1807.03	1794.39	1794.07	1759.59	1759.06
179.759995	1831.24	1690.41	1693.21	1710.9	1778.8	1774.74	1790	1796.88	1704.12	1756.41	1775.19	1762.19	1783.39	1704.18	1732.83	1773.74	1778.75	1778.82	1807.77	1796.64	1770.64	1806.45	1782.93	1753.79	1760.46	1732.48	1785.75	1804.34	1787.37	1709.47	1730.44	1728.22	1758.83	1769.23	1793	1794.28	1777.73	1833.08	1818.57	1719.06	1761.45	1759.25	1784.49	1778.55	1812.85	1803.83	1790.61	1762.09	1761.11
181.113998	1759.32	1691.07	1694.74	1704.35	1762.74	1781.8	1772.83	1786.18	1710.95	1768.1	1786.58	1775.02	1790.56	1714.13	1742.63	1789.21	1786.85	1789.13	1817.61	1803.73	1773.13	1810.83	1789.77	1764.3	1771.25	1742.11	1798.23	1814.95	1794.59	1717.49	1736.72	1735.21	1771.62	1786.16	1801.45	1802.44	1785.48	1840.95	1829.44	1729.87	1773.58	1765.96	1794.77	1784.54	1823.44	1808.17	1798.28	1769.89	1776.64
181.608994	1841.6	1695.26	1698.88	1719.8	1792.01	1786.08	1801.72	1807.97	1709.28	1767.19	1784.46	1774.85	1792.15	1713.24	1741.85	1791.06	1793.59	1795.08	1820.03	1806.52	1775.5	1812.32	1788.3	1766.24	1773.64	1739.9	1801.04	1817.97	1796.71	1715.78	1739.88	1738.8	1769.49	1782.09	1804.79	1810.35	1782.67	1842.7	1826.82	1727.25	1771.85	1765.05	1794.02	1789.08	1822.24	1807.57	1801.94	1775.74	1776.54
182.104004	1844.36	1697.59	1701.69	1720.05	1786.99	1792.74	1807.89	1813.92	1712.75	1771.1	1786.39	1776.84	1798.44	1714.81	1744.2	1788.6	1794.78	1794.99	1822.02	1808.55	1778.5	1818.17	1797.26	1769.05	1773.92	1742.61	1804.47	1821.4	1802.03	1720.27	1742.35	1739.78	1776.04	1786.75	1810.53	1811.5	1785.98	1850.87	1834.9	1731.51	1778.22	1771.13	1800.3	1792.31	1824.39	1811.32	1804.03	1778.85	1778.59
182.598999	1851.31	1696.69	1703.58	1719.6	1793.56	1792.5	1808.92	1811.77	1712.93	1771.29	1785.94	1783.08	1797.45	1717.55	1743.01	1794.58	1798.76	1797.68	1825.09	1812.44	1779.28	1819.79	1797.54	1771.32	1774.09	1741.09	1805.98	1822.48	1801.34	1717.92	1747.54	1742.35	1778.28	1790.24	1809.7	1814.8	1786.63	1850.33	1833.46	1733.42	1779.29	1775.8	1801.66	1791.59	1829.84	1813.18	1806.55	1778.54	1782.61
183.093994	1848.44	1697.66	1702.69	1724.63	1796.92	1793.79	1809.23	1816.76	1715.2	1777.2	1787.16	1778.96	1798.43	1719.89	1747.02	1797.72	1798.1	1799.71	1827.53	1815.64	1779.86	1823.11	1795.31	1774.23	1775.22	1745.45	1807.33	1821.32	1801.95	1720.33	1744.27	1743.29	1780.41	1789.49	1813.27	1817.34	1786.5	1852.34	1837.23	1735.27	1781.29	1772.79	1804.67	1793.59	1827.76	1813.11	1806.29	1783.33	1783.3
183.589996	1852.44	1696.22	1705.29	1724.61	1797.02	1791.82	1810.57	1816.88	1713.24	1775.11	1787.05	1782.14	1799.42	1720.11	1748.36	1798.74	1800.82	1797.76	1825.42	1814.47	1781.85	1820.3	1796.23	1778.25	1780.18	1747.98	1808.28	1829.23	1803.29	1723.93	1750.31	1741.26	1782.77	1793.56	1817.25	1815.78	1787.62	1854.56	1836.44	1735.61	1784.44	1774.46	1808.71	1794.56	1829.83	1814.09	1809.94	1783.29	1784.74
184.085007	1858.03	1696.97	1702.65	1723.68	1798.99	1796.94	1810.7	1815.45	1715.09	1776.63	1788.47	1780.25	1801.6	1718.06	1746.48	1795.69	1801.66	1798.8	1830.1	1818.74	1780.57	1822.11	1797.64	1776.83	1779.6	1744.2	1806.62	1823.7	1800.75	1723.43	1747.69	1740.28	1780.05	1792.76	1814.69	1819.44	1785.01	1854.82	1836.86	1732.63	1783.93	1773.29	1806.8	1792.48	1827.7	1815.69	1806.79	1785.82	1781.52
184.580002	1854.17	1698.35	1704.18	1724.59	1798.94	1802.46	1817	1815.03	1717.67	1780.39	1790.97	1784.19	1804.29	1722.17	1752.26	1800.86	1804.43	1802.71	1832.85	1820.4	1781.14	1827.45	1804.24	1776.5	1780.18	1747.4	1808.64	1829.64	1806.04	1724.91	1749.25	1743.23	1781.12	1794.05	1817.33	1817.6	1788.12	1857.31	1841.29	1734.72	1781.57	1775.87	1804.12	1793.61	1833.12	1817.05	1809.31	1782.14	1782.06
185.074997	1856.58	1698.85	1702.56	1725.79	1796.31	1798.59	1811.79	1815.99	1716.19	1774.94	1789.33	1783.21	1801.14	1719.18	1750.79	1799.73	1805	1803.49	1835.38	1821.02	1785.82	1822.58	1803.82	1780.88	1778.31	1748.46	1809.57	1832.5	1805.98	1720.86	1748.98	1741.74	1782.06	1790.59	1820.39	1820.84	1791.08	1858.58	1840.14	1734.67	1785.24	1774.63	1807.67	1798.9	1835.62	1817.57	1810.79	1782.16	1783.69
185.570007	1858.17	1699.78	1706.53	1725.77	1796.48	1800.59	1816.54	1818.71	1717.68	1779.76	1789.76	1785.06	1805.06	1724.01	1752.66	1803.21	1807.76	1807.32	1835.54	1824.81	1781.7	1829.66	1805.12	1779.18	1781.11	1748.79	1809.51	1832.95	1810.68	1722.7	1747.21	1745.46	1781.33	1792.64	1824.2	1824.36	1789.57	1860.72	1840.21	1734.68	1787.7	1779.11	1811.51	1799.29	1836.59	1816.26	1813.14	1786.41	1784.01
186.065994	1862.01	1697.22	1703.64	1729.4	1799.95	1804.91	1818.26	1821.51	1715.59	1782.02	1790.81	1784.08	1804.04	1723.09	1749.69	1802.95	1807.99	1809.19	1836.17	1828.24	1783.94	1827.63	1807.13	1782.51	1783.84	1749.43	1813.85	1835.95	1809.57	1727.1	1751.88	1746.95	1786.61	1797.38	1827.98	1826.36	1789.78	1863.94	1847.06	1741.94	1790	1780.63	1811.82	1801.16	1837.91	1818.55	1813.76	1788.26	1792
186.561005	1861.18	1698.92	1708.77	1723.38	1802.33	1805.12	1816.91	1822.94	1717.92	1783.72	1793.33	1791.53	1807.29	1723.12	1753.14	1807.21	1813.06	1809.84	1840.27	1823.68	1785.13	1829.48	1805.51	1783.84	1787.87	1751.22	1814.89	1836.41	1809.19	1725.21	1753.01	1744.12	1784.92	1795.77	1827.2	1827.1	1790.1	1863.54	1842.36	1742.93	1790.47	1782.45	1814.85	1800.6	1838.21	1821.63	1815.17	1788.13	1789.55
187.056000	1862.22	1702.64	1705.4	1728.98	1803.46	1807.27	1823.64	1824.56	1719.26	1782.81	1797.06	1789.24	1806.38	1721.51	1756.45	1807.77	1812.4	1811.05	1841.34	1824.94	1786.99	1828.72	1807.09	1785.25	1786.17	1747.58	1815.59	1838.23	1809.46	1723.82	1755.09	1745.55	1785.41	1797.41	1825.8	1823.18	1794.8	1864.95	1844.57	1740.08	1791.15	1782.5	1816.2	1801.83	1840.28	1823.48	1815.78	1791.63	1791.25
187.550995	1862.88	1700.09	1706.25	1729.57	1805.76	1805.89	1819.06	1827.23	1719.17	1784.01	1794.45	1791.22	1806.26	1726.03	1756.51	1811.15	1813.15	1813.65	1840.75	1825.74	1786.08	1831.01	1803.71	1785.94	1785.17	1750.76	1818.77	1839.69	1810.19	1726.63	1757	1746.92	1785.11	1801.48	1829.17	1828.43	1792.84	1864.73	1844.71	1740.68	1792.43	1781.75	1816.97	1804.04	1839.59	1817.88	1815.64	1791.68	1794.55
188.046997	1865.44	1702.03	1705.38	1730.05	1806.23	1808.96	1819.69	1827.16	1721.04	1786.94	1796.98	1793.92	1811.29	1725.67	1755.85	1806.12	1817.64	1814.74	1840.05	1829.1	1789.14	1831.11	1808.73	1787.11	1788.91	1751.25	1821.23	1838.27	1813.75	1728.27	1756.34	1748.2	1787.64	1803.36	1831.2	1830.34	1795.21	1867.81	1852.73	1745.16	1795.63	1782.52	1817.07	1805.59	1842.74	1822.87	1821.16	1792.91	1793.38
188.542007	1866.65	1700.83	1708.44	1729.43	1810.61	1808.74	1820.96	1832.25	1721.12	1787.5	1798.54	1795.14	1808.94	1726.46	1757.01	1809.29	1812.62	1812.33	1845.89	1833.63	1786.64	1838.23	1810.51	1789.59	1789.56	1756.6	1817.29	1841.38	1815.2	1728.67	1756.4	1749.57	1787.22	1802.93	1829.12	1828.38	1793.54	1873.43	1852.95	1743.73	1794.89	1783.03	1816.49	1801.75	1847.61	1824.52	1815.62	1795.18	1797.76
189.037003	1866.43	1699.61	1709.82	1730.35	1809.68	1814.12	1823.41	1829.2	1718.71	1784.45	1797.56	1789.76	1810.3	1728.17	1757.23	1810.18	1816.61	1816.44	1847.41	1834.7	1788.12	1835.41	1811.99	1792.24	1790.6	1753.42	1818.08	1848.17	1814.21	1727.56	1755.54	1749.98	1788.34	1800.1	1826.24	1833.04	1796.06	1872.44	1849.71	1742.54	1797.9	1785.75	1819.02	1804.8	1842.27	1823.83	1815.29	1798.69	1792.66
189.531998	1867.36	1699.27	1706.14	1732.07	1810.16	1815.2	1827.94	1830.5	1722.91	1787.7	1800.37	1794.12	1812.33	1728.1	1761.23	1814.51	1817.05	1817.06	1842.92	1832.26	1787.95	1838.92	1808.4	1795.48	1791.92	1756.04	1822.35	1842.77	1815.56	1729.03	1760.45	1749.8	1790.83	1807.13	1828.23	1831.2	1796.01	1871.66	1856.5	1748.72	1797	1781.46	1823.41	1804.55	1842.37	1825.5	1817.43	1797.71	1795.24
190.026993	1862.31	1701.33	1706.92	1732.04	1810.12	1812.83	1823.92	1827.04	1722.98	1789.07	1793.79	1790.88	1807.21	1728.72	1762.17	1814.3	1817.19	1815.32	1845.03	1833.14	1788.89	1836.75	1810.64	1793.97	1792.2	1754.69	1819.5	1847.04	1816.89	1732.24	1757.6	1751.44	1788.25	1806.1	1829.57	1834.94	1797.74	1872.23	1860.34	1745.4	1800.93	1787.01	1820.75	1808.26	1848	1824.2	1819.51	1796.75	1796.48
190.522995	1867.59	1700.21	1707.87	1735.08	1812.45	1813.77	1827.76	1829.69	1721.53	1786.16	1800.17	1796.14	1811.75	1729.74	1761.79	1816.68	1815.95	1814.79	1848.23	1836.52	1790.79	1834.43	1810.5	1797.63	1793.15	1755.56	1822.12	1846.68	1818.82	1729.45	1760.91	1751.13	1790.34	1806.31	1832.56	1835.61	1792.79	1875.9	1859.06	1746.4	1797.53	1785.48	1822.17	1808.42	1849.05	1823.62	1819.67	1797.08	1797.3
191.018005	1871.06	1704.4	1710.89	1734.06	1810.05	1815.3	1827.6	1836.12	1722.96	1790.67	1802.08	1796.93	1814.89	1732.63	1766.36	1818.54	1822.64	1819.42	1853.22	1840.23	1791.4	1838.5	1812.02	1797.82	1795.93	1758.25	1823.85	1851.36	1818.21	1733.68	1762.57	1754.44	1792.8	1806.82	1833.04	1834	1800.39	1878.4	1855.99	1746.81	1803.3	1789.43	1825.37	1810.2	1849.55	1828.03	1820.63	1801	1800.57
191.513000	1872.91	1705.16	1711.61	1733.92	1813.18	1818.44	1830.4	1834.09	1722.96	1791.18	1803.14	1796.98	1811.62	1731.94	1764.17	1818.25	1823.81	1821.53	1848.16	1840.82	1793.48	1838.19	1814.95	1800.04	1795.11	1758.32	1822.95	1847.8	1820.48	1730.18	1764.24	1751.93	1794.43	1808.93	1833.3	1837.73	1797.6	1876.47	1859.09	1746.8	1799.71	1789.24	1823.75	1811.03	1846.5	1826.02	1821.21	1798.89	1799.54
192.007996	1866.77	1702.3	1709.79	1735.53	1813.66	1819.08	1827.1	1836.52	1726.77	1792.51	1801.9	1797.75	1811.8	1732.74	1766.53	1819	1820.15	1822	1849.43	1835.92	1794.12	1838.89	1815.97	1797.31	1796.8	1756.65	1823.39	1850.78	1821.96	1730.79	1763.6	1754.65	1794.43	1809.51	1831.95	1837.2	1798.01	1874.3	1860.48	1747.97	1805.01	1789.75	1824.74	1810.51	1850.08	1826.3	1822.03	1799.93	1801.14
192.503006	1870.88	1702.9	1709.19	1733.36	1816.82	1815.16	1829.76	1836.5	1723.98	1793.97	1803.34	1796.04	1815.96	1731.54	1767.3	1821.26	1820.63	1821.67	1850	1839.7	1793.13	1839.39	1812.51	1795.75	1795.03	1756.79	1822.52	1851.8	1821.89	1733.39	1764.81	1754.47	1792.3	1811.19	1833.56	1840.37	1796.71	1878.59	1861.45	1748.61	1801.58	1788.32	1829.3	1810.9	1850.01	1828.99	1823.83	1803.06	1801.32
192.998993	1870.48	1701.82	1710.82	1735.16	1813.49	1816.02	1831.17	1834.24	1722.61	1795.32	1805.1	1796.26	1814.36	1731.34	1764.41	1815.9	1822.89	1821.55	1848.9	1840.26	1787.29	1837.28	1815.23	1797.4	1798.98	1757.52	1821.48	1851.32	1817.24	1731.93	1763.02	1753.38	1790.55	1807.8	1833.39	1840.9	1794.83	1873.11	1860.71	1750.25	1803.92	1791.09	1826.87	1806.89	1849.7	1829.76	1821.84	1804.03	1799.71
193.494003	1874.99	1700.89	1710.91	1736.56	1815.88	1817.67	1828.48	1834.52	1721.54	1793.51	1804.99	1797.38	1815.22	1732.84	1767.08	1819.67	1822.82	1821.26	1850.78	1841.61	1793.41	1843.69	1812.6	1800.55	1796.31	1758.18	1821.93	1850.77	1823.05	1730.19	1760.05	1756.07	1794.47	1809.07	1838.56	1843.09	1796.21	1874.45	1861.99	1748.69	1804.91	1787.08	1825.77	1809.8	1846.36	1827.86	1822.77	1801.32	1801.49
193.988998	1874.59	1703.75	1710.71	1733.28	1814.39	1818.19	1833.3	1835.33	1725.98	1794.94	1799.77	1794.5	1814.5	1732.6	1769.83	1819.02	1822.41	1820.25	1849.19	1839.86	1793.64	1842.22	1815.5	1796.25	1797.09	1757.11	1824.75	1851.59	1822.23	1731.3	1760.19	1754.54	1792.11	1812.59	1837.73	1840.34	1795.99	1875.62	1860.08	1749.81	1800.47	1788.74	1829.93	1807.97	1847.18	1825.73	1823.94	1802.68	1801.23
194.483994	1873.12	1701.48	1708.93	1735.94	1815.83	1819.02	1833.34	1831.06	1723.2	1794.98	1799.91	1799.19	1815.18	1731.6	1766.67	1818.54	1820.83	1821.24	1851.73	1839.11	1793.5	1843.6	1814.56	1802.18	1796.17	1757.98	1825.86	1852.47	1821.28	1731.44	1760.1	1755.12	1793.1	1807.16	1836.87	1835.55	1800.38	1881.52	1862.43	1748.79	1806.64	1791.54	1826.53	1808.87	1849.1	1825.43	1826.74	1801.75	1798.39
194.979004	1872.85	1703.52	1712.45	1735.79	1817.37	1823.29	1832.46	1834.23	1723.41	1792.82	1805.08	1798.11	1816.62	1729.95	1761.26	1816.73	1823.26	1821.36	1850.34	1837.35	1789.83	1842.02	1817.33	1798.07	1796.83	1761.29	1820.27	1850	1822.12	1731.32	1761.57	1751.73	1792.56	1811.29	1835.46	1843.04	1797.23	1878.38	1858.76	1745.8	1803.79	1788.75	1825.22	1809.23	1845.59	1824.05	1825.29	1800.74	1801.56
195.475006	1871.56	1702.24	1712.57	1731.66	1815.61	1818.06	1827.66	1838.54	1725.44	1792.35	1803	1797.46	1814.3	1731.73	1764.66	1818.72	1821.8	1820.6	1850.75	1840.19	1790.19	1837.52	1819.15	1799.16	1796.96	1755.46	1825.21	1850.62	1816.72	1732.67	1762.44	1753.12	1795.8	1808.26	1834.51	1840.71	1795.25	1880.3	1860.48	1745.4	1801.11	1789.31	1830.59	1807.74	1850.39	1826.63	1824.47	1800.25	1802.44
195.970001	1876.47	1702.55	1711.32	1737.92	1816.43	1817.86	1831.52	1835.87	1726.47	1791.43	1799.81	1795.79	1817.08	1733.57	1765.38	1818.84	1823.46	1823.72	1849.42	1840.37	1791.8	1842.45	1817.33	1799.9	1797.68	1757.53	1822.38	1850.14	1819.8	1731.18	1760.93	1753.72	1797.01	1808.05	1833.31	1838.29	1796.86	1877.82	1861.46	1748.82	1801.07	1788.58	1826.65	1808.43	1845.72	1828.27	1824.11	1801.37	1802.17
196.464996	1877.84	1703.04	1710.04	1735.69	1815.52	1820.96	1832.81	1833.72	1723.4	1792.25	1803.5	1799.55	1817.41	1731	1766.89	1816.92	1822.32	1819.44	1848.75	1841.05	1790.88	1840.68	1815.59	1797.32	1794.93	1761.57	1823.34	1854.38	1818.73	1732.78	1761.48	1754.13	1793	1813.76	1838.5	1839	1795.75	1882.64	1861.39	1747.25	1802.89	1788.42	1826.99	1810.11	1846.31	1831.98	1823.15	1805.18	1802.79
196.960007	1866.79	1704.25	1711.64	1736.62	1819.19	1822.15	1830.95	1836.56	1727.27	1791.89	1800.71	1799.16	1813.16	1733.95	1763.99	1818.15	1822.34	1824.9	1850.44	1842.63	1792.27	1841.82	1819.62	1799.25	1795.73	1756.37	1825.09	1851.07	1822.25	1732.51	1763.17	1756.82	1792.09	1807.18	1838.54	1839.13	1795.27	1877.76	1862.97	1746.53	1803.25	1788.98	1828.28	1810.07	1848.74	1829.42	1823.19	1802	1801.97
197.455002	1870.79	1702.05	1712.43	1736.36	1816.42	1815.78	1830.5	1833.6	1723.21	1793.6	1802.21	1797.78	1812.82	1731.87	1764.01	1820.77	1822.81	1819.78	1849.92	1841.03	1792.98	1841.39	1816.39	1798.55	1798.76	1755.54	1821.53	1849.46	1821.95	1732.23	1767.56	1752.57	1789.97	1807.81	1835.51	1839.57	1796.53	1878.45	1861.83	1745.92	1804.05	1789.84	1830.89	1809.52	1849.19	1826.5	1822.79	1801.22	1803.49
197.951004	1874.23	1703.52	1711.26	1736.85	1813.95	1819.06	1832.68	1831.74	1725.3	1794.2	1800.6	1795.9	1816.34	1736.58	1767.59	1824.22	1824.31	1819.64	1847.29	1842.37	1791.66	1838.83	1813.68	1796.96	1798.55	1760.97	1821.13	1847.44	1819.16	1733.06	1763.38	1753.57	1792.16	1809.31	1836.05	1838.4	1794.28	1875.48	1863.87	1749.73	1803.54	1790.79	1827.4	1812	1849.39	1828.34	1823.21	1801.93	1802.89
198.445999	1867.42	1705.48	1712.43	1738.26	1813.11	1821.03	1833.75	1837.31	1725	1793.36	1802.37	1796.88	1815.24	1734.12	1767.6	1820.37	1819.79	1822.39	1854.67	1842.63	1789.5	1840.47	1818.7	1799.97	1799.17	1759.36	1823.15	1849.11	1826.66	1734.38	1763.1	1755.73	1792.36	1810	1837.56	1841.23	1794.66	1879.83	1866.51	1746.99	1802.78	1790.89	1826.85	1808.82	1846.96	1825.92	1826.81	1803.32	1802.58
198.940994	1874.43	1703.02	1713.62	1736.07	1818.43	1823.43	1831.94	1836.02	1726.1	1792.67	1807.33	1800.43	1818.29	1735.87	1768.88	1821.81	1825.35	1822.52	1851.67	1842.85	1793.57	1844.71	1816.54	1798.88	1799.11	1759.13	1824.29	1852.44	1823.99	1731.95	1764.02	1754.12	1794.96	1809.46	1838.12	1842.26	1795.66	1880.12	1863.41	1748.96	1801.84	1791.17	1829.31	1810.52	1852.9	1828.9	1820.79	1801.76	1802.09
199.436005	1872.98	1706.39	1710.18	1734.23	1816.43	1821.81	1830.33	1840.06	1724.85	1793.37	1802.49	1797.39	1818.27	1736.11	1767.28	1822.48	1825.17	1824.88	1855.34	1845.49	1793.99	1845.48	1818.69	1804.38	1801.31	1761.64	1825.35	1851.78	1821.68	1731.92	1766.07	1756.95	1798.15	1813.37	1839.63	1841.83	1797.29	1883.87	1865.26	1750.32	1804.71	1792.47	1826.63	1812.51	1851.86	1826.87	1823.32	1807.77	1801.59
199.932007	1875.65	1705.72	1711.36	1739.98	1817.4	1825	1835.43	1841.07	1729.42	1797.02	1806.59	1797.07	1821.33	1734.81	1771.58	1821.09	1824.95	1822.5	1858.11	1845.58	1794.64	1847.15	1820.14	1803.89	1799.24	1760.95	1825.32	1854.68	1822.98	1738.04	1767.15	1755.62	1798.6	1808.49	1839.81	1844.42	1798.29	1879.4	1866.21	1751.85	1808.22	1794.65	1829.37	1810.36	1848.35	1830.74	1828.32	1806.87	1806.88
200.427002	1877.52	1704.78	1711.11	1739.81	1818.18	1826.4	1838.57	1841.63	1725.79	1796.3	1804.16	1800.81	1820.79	1734.14	1771.54	1824.5	1827.84	1824.64	1853.01	1846.65	1797.05	1848.45	1818	1807.55	1801.36	1764.3	1825.45	1856.11	1825.94	1737.35	1768.95	1759.54	1796.63	1812.86	1840.59	1845.43	1798.13	1881.7	1869.16	1750.22	1807.69	1793.73	1831.8	1813.71	1854.91	1834	1826.97	1805.64	1804.38
200.921997	1879.06	1702.91	1710.81	1737.81	1817.59	1829	1835	1840.05	1727.49	1795.56	1803.85	1798.03	1820.96	1735.62	1769.61	1823.29	1827.75	1827.32	1859.82	1848.2	1795.42	1847.47	1819.79	1805.33	1799.66	1762.49	1831.12	1858.25	1828.89	1735.17	1765.87	1759.72	1796.04	1814.54	1844.03	1846.2	1800.69	1883.47	1870.61	1752.17	1806.27	1791.43	1831.32	1815.93	1852.37	1831.71	1826.61	1808.49	1807.29
201.417007	1877.97	1705.38	1713.81	1739.67	1816.84	1824.08	1838.11	1842.63	1727.68	1797.64	1805.75	1800.79	1819.1	1733.02	1771.87	1825.02	1828.34	1828	1860.43	1848.82	1796.69	1846.05	1823.48	1803.85	1797.15	1762.79	1828.84	1854.18	1828.05	1735.15	1767.61	1756.22	1796.73	1813.92	1841.8	1844.44	1799.93	1884.5	1868.98	1752.68	1808.14	1791.05	1831.94	1811.16	1852.83	1832.02	1828.12	1807.73	1806.74
201.912003	1881.5	1705.35	1713.36	1739.12	1817.73	1826.41	1839.87	1842.21	1728.73	1799.58	1811.1	1803.51	1822.39	1735.84	1771.64	1827.93	1826.37	1829.05	1863.13	1850.72	1798.12	1846.07	1822.57	1806.2	1802.47	1763.26	1828.36	1857.82	1825.83	1736.57	1770.95	1755.19	1800.53	1812.82	1840.99	1846.09	1799.31	1888.54	1868.1	1754.06	1806.27	1794.43	1832.08	1814.67	1856.1	1832.68	1829.73	1811.02	1805.92
202.408005	1878.12	1705.16	1712.16	1738.25	1821.36	1825.56	1834.75	1841.32	1728.56	1800.44	1808.95	1802.89	1820.64	1733.41	1771.45	1824.54	1827.56	1823.14	1857.15	1848.07	1794.85	1847	1824.58	1805.71	1800.73	1763.6	1830.54	1859.76	1824.48	1737.02	1771.33	1756.82	1799.71	1814.83	1842.43	1845.6	1799.36	1885.04	1872.26	1754.14	1811.94	1794.85	1836.36	1814.05	1853.93	1831.53	1826.62	1809.15	1805.32
202.903000	1879.08	1704.3	1713.25	1738.74	1820.42	1826.2	1836.8	1844.05	1727.29	1798.17	1809.21	1802.59	1818.9	1735.89	1772.37	1824.67	1829.03	1829.16	1862.25	1847.7	1796.36	1849.64	1823.08	1808.4	1802.16	1763.56	1831.9	1858.9	1826.51	1734.59	1766.6	1757.61	1801.16	1814.29	1842.41	1844.82	1798.43	1889.04	1869.89	1753.09	1813.92	1792.5	1832.46	1814.22	1853.69	1832.65	1825.38	1806.53	1810.07
203.397995	1881.41	1705.41	1713.88	1739.42	1822.28	1827.46	1834.01	1843.83	1728.4	1800.11	1811.03	1801.1	1823.46	1736.78	1770.23	1829.02	1832.14	1829.79	1865.31	1848.94	1799.23	1851.53	1822.92	1804.8	1801.84	1764.16	1829.78	1861.03	1827.53	1734.28	1768.5	1757.01	1799.7	1814.41	1845.47	1844.84	1799.93	1888.85	1871.4	1751.15	1809.99	1795.58	1834.01	1818.51	1861.32	1833.67	1828	1808.23	1806.63
203.893005	1879.66	1706.83	1713.32	1741.46	1817.16	1829.58	1837.91	1845.34	1730.11	1799.01	1807.99	1799.86	1824.07	1736.1	1775.5	1826.1	1828.79	1826.36	1860.74	1853.04	1797.74	1849.27	1823.08	1805.68	1800.55	1763.8	1829.78	1858.72	1829.16	1738.29	1770.17	1760.17	1796.83	1816.46	1840.41	1846.57	1800.76	1885.14	1870.33	1756.08	1812.44	1792.41	1835.04	1816.54	1855.96	1833.5	1826.47	1811.91	1804.57
204.388000	1881.11	1704.71	1712.46	1739.84	1821.31	1827.69	1837.64	1842.75	1728.64	1798.63	1812.52	1805.29	1823.09	1739.45	1777.35	1829.58	1829.57	1827.08	1859.31	1847.66	1797.43	1848.68	1825.28	1806.23	1803.2	1765.45	1832.56	1859.01	1828.49	1737.15	1770.38	1761.1	1799.79	1815.12	1838.51	1848.15	1804.1	1891.82	1869.35	1758.2	1812.34	1792.87	1835.17	1814.86	1857.43	1829.09	1826.37	1809.74	1806.21
204.884003	1880.99	1702.39	1712.09	1741.16	1821.24	1828.6	1836.14	1845.81	1727.99	1799.29	1807.47	1799.39	1820.54	1739.54	1774.25	1824.7	1829.63	1829.19	1858.19	1848.61	1794.03	1845.78	1825.07	1809.85	1803.86	1761.6	1829.77	1859.59	1824.31	1735.52	1771.34	1762.51	1799.56	1814.59	1842.01	1848.43	1797.52	1888.84	1870.11	1753.31	1812.07	1794.37	1833.66	1814.74	1856.54	1831.93	1829.84	1810.68	1807.17
205.378998	1882.21	1704.47	1712.48	1742.55	1823.73	1825.23	1835.06	1840.97	1726.54	1796.64	1809.14	1802.24	1820.64	1736.98	1773.29	1826.91	1828.93	1825.84	1858.33	1852.98	1794.23	1847.91	1821.11	1805.74	1800.79	1761.53	1829.75	1857.61	1829.37	1735.33	1773.03	1758.36	1802.38	1814.12	1839.49	1847.69	1796.86	1886.66	1864.57	1750.15	1814.49	1790.51	1836.93	1812.61	1855.83	1828.21	1833.79	1808.4	1806.76
205.873993	1883.1	1703.7	1714.54	1742.21	1823.19	1825.77	1839.03	1843.28	1727.27	1797.49	1808.76	1803.19	1822.13	1738.14	1774.53	1827.32	1830.76	1829.79	1862.8	1853.57	1796.81	1848.81	1825.49	1805.26	1804.93	1764.68	1826.96	1857.3	1823.79	1736.61	1769.92	1757.34	1800.82	1813.99	1840.61	1845.26	1797.31	1886.84	1872.41	1752.87	1810.8	1793.58	1837.68	1814.46	1855.02	1827.79	1830.18	1809.05	1808.74
206.369003	1879.31	1703.05	1713.08	1741.8	1821.84	1827.91	1842.17	1841.33	1729.15	1799.83	1808.91	1801.69	1822.64	1737.89	1771.74	1824.4	1829.55	1826.19	1858.21	1852	1797.89	1849.63	1822.26	1810.03	1807.77	1763.42	1829.38	1857.24	1828.5	1736.95	1770.02	1758.6	1800.49	1815.4	1844.24	1850.61	1801.61	1885.87	1873.37	1755.13	1814.4	1794.53	1837.93	1812.64	1858.35	1831.99	1829.66	1810.11	1807.68
206.863998	1881.29	1705.38	1714.4	1741.66	1821.89	1827.54	1838.15	1843.4	1727.67	1802.56	1806.71	1801.76	1822.54	1738.42	1777.06	1827.7	1832.59	1828.45	1862.98	1848.84	1796.37	1850.97	1822.42	1807.89	1803.71	1763.93	1831.07	1858.08	1827.55	1736.43	1774.16	1760.38	1799.93	1817.51	1840.99	1847.19	1802.84	1887.06	1874.06	1753.93	1814.11	1793.77	1835.71	1814.94	1857.31	1830.08	1828.27	1812.62	1809.07
207.360001	1886.53	1706.93	1714.61	1740.93	1822.78	1829.58	1839.81	1845.93	1731.29	1802.11	1810.08	1804.87	1824.64	1740.6	1774.02	1826.03	1829.26	1830.06	1864.99	1848.57	1798.03	1849.76	1827.01	1809.72	1805.52	1765.58	1828.41	1856.04	1830.3	1738.22	1773.16	1762.35	1799.21	1817.39	1842.94	1848.1	1801.29	1888.5	1873.52	1755.89	1813.83	1794.52	1838.4	1814.34	1857.68	1832.22	1831.09	1808.82	1808.95
207.854996	1881.25	1705.35	1714.43	1741.09	1822.33	1825.58	1834.9	1842.6	1727.65	1801.51	1809.36	1800.21	1824.68	1739.74	1777.5	1827.98	1831.61	1829.91	1863.79	1853.46	1797.54	1853.82	1826.91	1809.77	1807.22	1762.96	1833.57	1857.19	1830.26	1738.96	1769.57	1760.25	1805.15	1818.72	1848.63	1846.4	1801.16	1892.98	1877.98	1757.8	1814.53	1796.07	1835.63	1817.18	1859.16	1832.58	1829.53	1813.37	1813.84
208.350006	1882.34	1707.39	1715.57	1740.22	1824.02	1825.97	1840.49	1846.37	1731.37	1800.51	1807.72	1803.2	1820.35	1737.6	1775.97	1830.06	1832.42	1827.59	1861.38	1852.47	1796.03	1851.62	1828.23	1810.07	1807.62	1762.79	1831.95	1861.41	1831.77	1739.53	1775.15	1762.22	1800.22	1817.01	1842.98	1850.19	1802.29	1889.33	1877.48	1759.11	1816.85	1794.39	1840	1817.6	1856.99	1836.36	1834.14	1812.94	1809.52
208.845001	1883.22	1706.96	1712.88	1743.16	1823.34	1826.84	1836.51	1839.13	1728.85	1802.7	1810.51	1803.26	1822.32	1739.46	1775.23	1830.33	1834.73	1827.35	1862.81	1852.5	1799.94	1852.11	1823.87	1809.95	1804.09	1762.1	1833.27	1862.82	1828.61	1738.88	1773.07	1760.13	1802.03	1818.26	1844.56	1849.66	1799.17	1889.59	1876.75	1756.12	1817.6	1796.41	1840.65	1816.33	1860.08	1837.02	1833.13	1813.04	1810.22
209.339996	1883.26	1707.14	1711.79	1744.1	1824.34	1831.22	1838.52	1841.86	1729.37	1801.05	1810.42	1800.81	1821.26	1739.98	1775.18	1826.51	1831.18	1829.26	1861.66	1850.22	1797.6	1853	1823.98	1807.57	1802.45	1763.86	1830.63	1860.89	1829.22	1740.73	1773.05	1761.92	1799.32	1816.75	1845.59	1849.11	1800.34	1888.9	1876.12	1758.05	1813.01	1794.56	1839.04	1820.11	1861.72	1836.51	1831.22	1810.5	1811.11
209.835999	1882.67	1707.8	1712.81	1739.86	1821.99	1825.73	1839.33	1846.97	1728.48	1803.39	1812.07	1802.44	1824.65	1739.5	1776.96	1829.55	1832.7	1832.62	1860.79	1851.5	1798.55	1847.49	1827.2	1811.18	1807.72	1764.05	1829.78	1858.19	1832.48	1741.19	1775.4	1763.3	1804.75	1817.85	1844.97	1851.35	1801.36	1888.45	1876.04	1757.96	1815.89	1796.99	1841.48	1816.17	1862.53	1836.63	1832.11	1810.76	1810.73
210.330994	1883.68	1706.93	1713.42	1741.64	1826.82	1827.25	1839.91	1844.29	1731.32	1800.73	1810.81	1805.58	1825.65	1739.21	1776.99	1829.3	1833.34	1828.25	1864.77	1850.12	1796.56	1852.38	1823.49	1812.35	1804.81	1765.5	1834.14	1857.98	1827.28	1740.23	1768.71	1761.18	1803.41	1818.32	1845.98	1851.01	1799.29	1890.59	1874.45	1757.24	1810.55	1795.31	1837.98	1816.28	1859.78	1834.41	1832.14	1809.43	1807.57
210.826004	1884.71	1707.15	1716.25	1744.36	1823.09	1832.34	1842.09	1844.07	1729.68	1803.09	1813.2	1804.02	1826.58	1741.32	1778.24	1832.06	1831.83	1832.79	1863.7	1851.25	1801.5	1853.2	1826.41	1807.81	1805.95	1767.15	1833.48	1862.35	1832.79	1741.3	1772.16	1759.76	1800.81	1819.99	1846.22	1850.63	1802.59	1888.93	1877.74	1756.51	1817.12	1798.62	1838	1817.37	1856.93	1830.43	1831.14	1812.95	1812.4
211.320999	1881.92	1705.02	1715.66	1741.16	1822.43	1827.81	1837.27	1846.33	1728.12	1801.5	1811	1802.81	1825.09	1737.79	1775.74	1828.35	1831.78	1828.98	1859.84	1849.91	1799.09	1850.35	1825.1	1810.93	1808.47	1766.08	1834.99	1860.34	1828.47	1740.73	1774.95	1762.7	1801.51	1817.98	1847.57	1852.31	1801.07	1891.46	1877.12	1760.37	1817.4	1797.74	1837.15	1818.68	1859.68	1836.84	1833.31	1810.7	1810.21
211.815994	1886.08	1706.38	1715	1740.77	1823.13	1827.23	1840.58	1848.65	1728.85	1801.06	1814.59	1804.82	1825.59	1738.81	1776.28	1825.5	1833.24	1828.71	1860.72	1853.88	1796.85	1852.32	1828.28	1810.46	1805.24	1767.56	1833.08	1859.25	1830.05	1739.09	1773.66	1761.53	1801.4	1818.62	1845.65	1851.09	1802.48	1889.54	1878.7	1757.02	1813.74	1797.84	1836.08	1817.1	1858.59	1834.62	1833.81	1811.92	1808.16
212.311996	1880.88	1707.1	1714.5	1741.94	1825.14	1828.18	1841.55	1841.87	1732.67	1805.61	1812.07	1803.6	1821.92	1739.65	1777.58	1829.16	1832.92	1835.61	1862.39	1852.99	1800.82	1853.2	1823.43	1808.57	1807.06	1765.67	1835.76	1858.96	1828.51	1737.29	1773.29	1760.05	1801.08	1813.3	1847.72	1850.87	1802.32	1886.66	1874.14	1756.79	1812.8	1796.37	1839.92	1819.01	1861.48	1838.74	1832.67	1813.36	1810.14
212.807007	1887.41	1705.32	1715.8	1743.13	1825.2	1828.83	1837.26	1840.5	1730.07	1802.09	1812.78	1802.56	1823.76	1739.13	1780.94	1829.26	1831.81	1830.35	1864.11	1853.61	1799.46	1851.96	1824.17	1809.42	1803.23	1762.43	1833.7	1865.28	1830.03	1737.47	1772.34	1760.06	1801.59	1817.01	1847.12	1852.34	1805.47	1893.28	1876.59	1758.79	1816.02	1796.89	1840.63	1818.38	1862.13	1833.57	1833.07	1812.9	1808.88
213.302002	1889.22	1705.46	1715.16	1740.94	1822.8	1829.67	1839.4	1845.32	1730.68	1802.51	1814	1807.85	1823.32	1738.64	1775.51	1832.33	1831.27	1828.59	1866.16	1854.66	1799.18	1852.54	1825.87	1811.84	1803.69	1765.15	1831.09	1861.09	1831.31	1739.94	1774.23	1760.99	1803.7	1816.79	1847.21	1848.19	1805.57	1890.08	1876.51	1758.68	1814.7	1797.45	1838.83	1818.77	1861.35	1833.97	1835.03	1810.94	1810.87
213.796997	1885.96	1704.8	1713.89	1742.35	1821.81	1829.71	1841.11	1844.58	1731.03	1800.4	1811.49	1802.97	1823.41	1742.15	1776	1825.77	1832.02	1833.74	1860.71	1854.33	1800.28	1852.32	1823.57	1809.91	1801.98	1765.21	1832.97	1864.09	1830.07	1740.73	1769.84	1757.03	1801.71	1814.74	1848.16	1851.67	1802.9	1891.13	1879.17	1756.13	1811.41	1798.84	1838.47	1821.8	1860.93	1833.76	1831.08	1809.71	1809.05
214.292007	1886.91	1706.33	1715.04	1745.48	1824.88	1829.4	1841.27	1843.32	1729.18	1803.86	1808.52	1805.78	1824.39	1738.29	1775.71	1830.3	1829.58	1826.82	1864.58	1852.06	1800.13	1855.01	1826.07	1810.44	1805.78	1763.68	1835.61	1862.11	1830.34	1739.61	1771.64	1759.35	1800.89	1818.04	1851.29	1851.08	1800.69	1891.39	1879.76	1758.25	1814.4	1799.77	1839.82	1821.17	1862.78	1836.32	1833.61	1813.59	1808.17
214.787994	1887.16	1704.64	1714.97	1738.8	1822.48	1829.69	1840.93	1843.13	1728.78	1799.43	1807.4	1805.4	1828.9	1737.57	1773.12	1828	1830.14	1829.82	1865.25	1848.59	1800.35	1849.73	1825.33	1810.18	1804.12	1764.05	1833.72	1863.08	1831.5	1739.46	1771.79	1761.25	1802.02	1815.43	1847.02	1849.6	1802.14	1891.29	1874.69	1755.33	1812.85	1798.18	1835.34	1813.85	1861	1835.09	1829.82	1810.78	1807.78
215.283005	1885.55	1703.86	1711.22	1745.09	1822.36	1827.3	1839.97	1845.18	1725.93	1800.4	1809.9	1800.79	1825.66	1740.32	1771.23	1832.15	1833.49	1828.94	1864.47	1850.93	1795.8	1851.73	1822.24	1806.71	1805.2	1764.49	1831.75	1861.22	1828.85	1739.89	1767.85	1758.14	1800.45	1815.3	1846.64	1849.48	1804.6	1891.75	1873.55	1756.79	1812.02	1794.52	1838.94	1814.17	1855.36	1832.26	1832.4	1811.15	1811.16
215.778000	1881.72	1707.24	1714.65	1743.55	1824.16	1830.26	1838.83	1847.57	1729.14	1800.02	1811.95	1804.86	1821.16	1737.96	1774.93	1830.44	1832.41	1830.93	1861.89	1852.36	1795.18	1850.91	1827.18	1810	1801.25	1764.11	1832.4	1862.73	1831.02	1736.7	1772.02	1759.26	1800.69	1818.79	1845.85	1851.98	1804.47	1888.63	1874.94	1755.87	1809.04	1794.55	1838.27	1818.06	1860.07	1831.8	1834.01	1813.61	1808.33
216.272995	1886.36	1706.19	1714.6	1742.33	1824.23	1828.94	1837.26	1848.02	1729.81	1801.8	1809.87	1808.08	1823.02	1737.34	1775.76	1829.69	1831.88	1827.91	1860.53	1852.73	1794.18	1850.24	1823.84	1809.54	1803.44	1764.93	1836.67	1860.6	1831.05	1738.27	1770.75	1761.24	1800.22	1817.39	1850.14	1852.07	1805.63	1891.37	1877.15	1755.21	1814.4	1796.2	1836.23	1819.05	1862.08	1833.58	1831.19	1811.05	1811.36
216.768997	1882.85	1706.23	1714.8	1743.79	1821.85	1829.63	1840.66	1846.66	1731.09	1801.44	1807.34	1806.33	1826.5	1741.61	1774.29	1831.75	1834.52	1834.6	1861.52	1850.59	1798.41	1850.3	1827.81	1810.13	1808.96	1763.21	1836.7	1862.3	1831.39	1736.9	1769.58	1760.57	1800.33	1816.44	1846.49	1849.12	1801.52	1891.19	1871.13	1754.39	1814.07	1796.23	1834.1	1818.05	1859.05	1835.7	1835.57	1815.54	1807.77
217.264008	1883.94	1706.51	1716.16	1743.39	1825.11	1831.92	1843.14	1848.77	1733.63	1800.51	1809.01	1807.21	1825.4	1745.61	1775.94	1831.33	1834.38	1830.8	1862.07	1855.76	1799.4	1849.85	1827.76	1808.37	1806.12	1765.21	1836.07	1866.28	1829.54	1741.06	1772.16	1761.25	1802.23	1818.79	1846.42	1853.29	1805.36	1891.91	1878.1	1756.81	1816.71	1798.75	1842.59	1818.2	1857.56	1831.68	1828.32	1814.35	1811.78
217.759003	1882.66	1704.67	1714.82	1744.7	1826.75	1832.08	1841.36	1845.96	1730.24	1803.35	1813.17	1808.06	1826.05	1740.82	1778.95	1830.72	1833.33	1832.5	1865.41	1852.72	1798.15	1855.18	1828.79	1811.65	1805.6	1766.42	1835.63	1863.29	1827.73	1741.25	1774.96	1762.82	1802.61	1820.79	1849.33	1852.21	1802.6	1891.97	1875.45	1757.31	1817.71	1797.71	1839.51	1819.73	1858.66	1833.34	1830.55	1814.91	1811.6
218.253998	1882.53	1705	1715.34	1741.9	1822.71	1828.93	1841.21	1844.85	1731.48	1802.55	1810.92	1805.09	1825.2	1741.76	1778.1	1831.84	1833.01	1828.29	1865.32	1851.95	1796.1	1851.12	1824.75	1808.28	1806.25	1766.59	1833.1	1863.91	1830.05	1740.4	1774.05	1763.84	1802.9	1817.03	1848.72	1851.06	1806.67	1892.89	1875.13	1759.08	1814.16	1800.79	1842.43	1818.79	1861.17	1830.52	1833.17	1814.54	1809.27
218.748993	1886.12	1704.48	1714.62	1742.58	1823.03	1827.31	1840.34	1844.91	1731.12	1802.3	1811.74	1805.88	1822.61	1741.31	1776.98	1830.02	1833.91	1826.01	1863.32	1851.74	1798.72	1850.02	1823.31	1811.55	1805.2	1765.18	1834.62	1863.91	1827.87	1738	1774.12	1761.51	1800.36	1818.71	1846.44	1848.97	1800.01	1891.89	1875.51	1757.32	1817.23	1796.11	1837.86	1817.66	1859.17	1834.4	1833.88	1814.54	1807.99
219.244995	1885.15	1706.14	1713.66	1743.55	1823.85	1829.15	1844.12	1845.7	1732.82	1801.45	1806.69	1805.78	1824.63	1741.37	1776.83	1829.97	1831.32	1830.18	1861.67	1854.2	1798.45	1850.59	1825.09	1812.1	1804.24	1766.56	1836.77	1865.23	1829.06	1739.5	1775.19	1761.07	1801.12	1820.19	1847.73	1848.31	1800.87	1887.53	1877.03	1756.31	1818.87	1794.23	1840.51	1816.2	1861.69	1833.82	1832.51	1813.61	1811.86
219.740005	1886.94	1707.96	1715.65	1742.35	1824.23	1832.98	1845	1848.31	1732	1801.88	1813.56	1804.93	1824.35	1741.36	1777.84	1827.47	1832.18	1830.31	1864.89	1855.01	1799.34	1852.2	1825.69	1812.14	1801.36	1765.84	1830.91	1863.04	1829.18	1740.09	1772.38	1761.64	1799.34	1819.34	1845.33	1849.09	1803.9	1889.41	1878.64	1754.74	1814.15	1794.76	1836.66	1816.91	1858.62	1831.15	1831.33	1809.86	1808.41
220.235001	1888.29	1707.57	1715.52	1743.73	1825.47	1829.49	1845.18	1845.63	1729.31	1800.83	1809.9	1806.38	1823.78	1740.89	1775.53	1827.68	1831.23	1829.52	1863.8	1853.27	1795.55	1852.69	1825.86	1812.38	1804.67	1760.92	1831.61	1863.24	1827.9	1738.57	1774.56	1762.85	1800.3	1817.18	1843.86	1849.37	1799.36	1890.39	1878	1759.21	1815.94	1797.12	1839.5	1816.11	1860.46	1831.03	1832.15	1814.19	1806.63
220.729996	1887.79	1708.71	1714.75	1739.67	1821.16	1834.37	1844.16	1846.31	1729.31	1798.89	1812.41	1808.77	1824.72	1740.48	1774.88	1828.28	1831.27	1831.5	1862.87	1855.44	1799.55	1852.96	1828.18	1809.13	1804.45	1764.53	1835.69	1863.93	1833.19	1737.8	1772.27	1761.12	1799.75	1817.39	1845.5	1851.59	1802.42	1891.38	1873.75	1756.68	1815.5	1797.96	1837.81	1818.36	1861.11	1835.09	1833.25	1814.27	1812.03
221.225006	1885.4	1705.73	1713	1737.92	1825.82	1831.95	1842.04	1847.05	1728.77	1800.29	1809.85	1801.34	1823.29	1735.41	1774.13	1828.3	1832.73	1835.54	1859.95	1853.02	1801.83	1851.68	1822.57	1811.2	1803.95	1767.04	1834.24	1862.75	1829.27	1740.88	1773.63	1765.15	1803.97	1822.1	1848.24	1854.51	1802.84	1893.29	1882.02	1756.68	1817.33	1800.58	1844.15	1816.38	1865.94	1834.98	1831.57	1813.36	1810.05
221.720993	1888.13	1706.31	1714.53	1744.43	1826.1	1830.08	1843.39	1848.78	1730.32	1802.85	1809.99	1808.62	1824.78	1740.94	1776.59	1833.21	1837.28	1833.35	1869.42	1860.14	1802.5	1854.48	1828.27	1807.09	1806.76	1764.82	1837.97	1862.2	1832.5	1738.92	1771.77	1764.01	1801.09	1816.99	1852.09	1850.37	1803.08	1893.76	1877.18	1756.71	1815.21	1800.95	1837.63	1818.85	1865.92	1832.61	1832.29	1814.07	1812.01
222.216003	1887.36	1707.91	1714.43	1745.01	1826.52	1836.3	1841.9	1851.39	1728.41	1804.14	1810.7	1805.7	1823.98	1742.03	1777.49	1833.44	1836.63	1834.89	1866.38	1855.17	1798.02	1856.08	1829	1810.98	1804.81	1763.4	1832.61	1865.15	1828.24	1739.45	1773.33	1760.84	1802.77	1818.22	1850.74	1851.34	1801.18	1892.43	1877.52	1755.85	1815.86	1798.64	1838.42	1819.4	1862.78	1832.64	1835.74	1817.16	1810.57
222.710999	1888.44	1707.72	1716.31	1743.63	1827.83	1833.17	1844.91	1848.32	1731.24	1801.3	1811.85	1809.08	1827.71	1742.29	1779.5	1833.4	1835	1832.59	1869.2	1860.47	1799.35	1854.93	1829.98	1810.98	1807.18	1767.09	1834.76	1865.49	1832.31	1740.48	1775.63	1764.95	1803.66	1821.04	1853.95	1856.67	1799.63	1896.52	1881.79	1758.98	1815.62	1799.14	1840.49	1819.98	1865.84	1832.96	1831.57	1813.38	1812.8
223.205994	1885.94	1704.43	1714.62	1742.39	1825.08	1833.27	1843.29	1848.94	1730.49	1805.42	1815.22	1808.69	1825.18	1740.68	1778.7	1829.15	1834.68	1831.5	1864.75	1855.43	1798.37	1852.59	1826.75	1809.42	1809.51	1765.59	1832	1864.36	1831.23	1741.9	1773.1	1761.59	1804.61	1820.06	1846.79	1853.14	1802.02	1894.32	1881.95	1759.09	1815.04	1799.2	1838.67	1819.8	1867.02	1831.29	1834.77	1816.21	1814.21
223.701004	1886.84	1707.23	1714.97	1741.78	1825.05	1835.14	1842.97	1846.97	1728.48	1800.07	1814.3	1805.48	1823.93	1740.11	1775.68	1828.49	1833.94	1835.64	1864.83	1854.36	1800.45	1854.85	1829.27	1810.69	1806.83	1769.66	1832.14	1864.77	1831.92	1740.79	1773.77	1763.17	1802.28	1818.53	1851	1853.82	1801.43	1894.33	1878.91	1757.13	1813.72	1800.64	1838.68	1819.56	1862.18	1831.81	1830.2	1812.26	1813.17
224.197006	1888.59	1704.38	1713.62	1745.42	1825.71	1831.89	1840.95	1848.26	1728.57	1802.96	1812.17	1806.9	1826.75	1740.64	1776.44	1828.8	1836.26	1832.97	1867.58	1856.56	1802.53	1856.2	1830.15	1810.57	1802.98	1766.15	1837.56	1865.73	1833.75	1740.67	1774.22	1762.95	1804.17	1820.17	1851.54	1853.94	1803.16	1899.62	1879.22	1760.1	1817.03	1799.27	1843.96	1819.74	1864.04	1834.86	1834.57	1817.61	1812.42
224.692001	1887.56	1707.89	1714.76	1742.73	1826.52	1826.35	1838.9	1850.71	1731.42	1800.99	1811.37	1807.05	1828.9	1742.57	1777.68	1831.07	1835.38	1830.79	1865.15	1852.76	1800.79	1858.29	1827.64	1813.76	1810.09	1763.4	1837.43	1867.21	1830.39	1740.78	1773.15	1763.45	1803.91	1819.43	1850.49	1854.99	1800.86	1894.85	1876.12	1759.22	1815.96	1800.28	1840.59	1819.5	1866.17	1831.47	1833.12	1816.45	1814.03
225.186996	1884.99	1706.38	1714.28	1741.87	1826.29	1830.52	1841.93	1849.05	1728.68	1802.47	1810.37	1805.16	1826.14	1740.53	1779.12	1832.24	1832.82	1831.35	1863.19	1853.27	1800.37	1855.8	1828.49	1809.77	1806.67	1766.31	1835.93	1865.17	1828.34	1740.37	1776.17	1761.6	1803.95	1822.08	1848.26	1851.13	1802.32	1892.58	1878.76	1757.17	1816.78	1796.43	1840.49	1819.41	1865.14	1834.44	1833.93	1814.28	1813
225.682007	1886.58	1706.31	1713	1743.76	1824.78	1830.76	1843.98	1850.97	1730.31	1800.53	1810.92	1807.37	1822.78	1743.1	1773.48	1828.18	1835.08	1833.99	1865.75	1856.99	1801.58	1854.01	1827.33	1810.28	1804.67	1765.22	1835.35	1866.2	1832.75	1739.38	1773.99	1763.04	1804.62	1818.68	1849.83	1853.03	1803.63	1892.77	1879.81	1758.32	1815.25	1796.57	1840.81	1818.36	1864.51	1834.81	1833.39	1814.89	1812.19
226.177994	1890.19	1707.74	1717.57	1742.67	1826.36	1832.3	1843.49	1848.76	1728.43	1805.22	1810.49	1805.64	1826	1742.01	1778.12	1829.24	1831.3	1832.42	1862.98	1859.9	1798.52	1855.06	1833.51	1811.85	1806.89	1765.02	1836.84	1866.07	1836.37	1739.13	1773.79	1762.8	1803.6	1820.64	1849.26	1852.77	1799.6	1896.97	1879.79	1757.31	1816.47	1799.48	1837.05	1818.2	1861.97	1835.19	1830.94	1814.26	1809.93
226.673004	1886.14	1706.75	1713.86	1738.07	1822.57	1831.14	1844.41	1844.9	1727.96	1801.14	1806.66	1808.55	1824.46	1737.26	1773.29	1827.94	1831.81	1832.79	1863.59	1853.93	1801.45	1854.36	1830.64	1807.11	1803.67	1764.61	1835.53	1864.69	1832.8	1737.82	1766.75	1760.41	1799.24	1815.73	1850.53	1851.86	1801.31	1895.97	1880.9	1755.66	1813.84	1798.89	1837.76	1819.85	1861.56	1836.36	1835.74	1809.16	1811.86
227.167999	1885.06	1705.23	1715.33	1742.62	1822.14	1826.26	1841.26	1847.76	1729.77	1799.63	1806.12	1808.18	1824.17	1740.08	1773.8	1827.72	1829.04	1831.33	1862.17	1852.69	1798.08	1856.64	1830.37	1807.33	1802.82	1766.47	1833.31	1864.48	1832.88	1737.56	1772.2	1761.25	1798.61	1817.83	1850.15	1850.37	1800.98	1898.57	1881.53	1755.62	1810.81	1799.16	1838.49	1821.19	1862.15	1833.5	1836.32	1811.39	1809.34
227.662994	1887.42	1705.23	1716.88	1743.23	1827.66	1829.92	1843.75	1848.15	1731.44	1803.84	1809.3	1805.86	1825.04	1738.31	1775.61	1830.56	1828.24	1835.08	1864.1	1855.32	1799.84	1856.6	1829.01	1813.5	1802.27	1764.96	1834.36	1870.58	1828.12	1741.02	1772.49	1762.08	1802.47	1818.78	1848.57	1857.59	1803.46	1898.07	1880.73	1756.79	1814.2	1796.91	1837.56	1818.66	1862.19	1832.63	1830.28	1812.26	1816.25
228.158005	1886.52	1709.01	1714.52	1744.81	1824.25	1829.71	1840.87	1849.67	1732.55	1802.17	1813.28	1807.86	1827.37	1737.88	1777.09	1829.83	1835.16	1835.05	1864.91	1856.51	1801.79	1850.36	1826.45	1808.95	1804.96	1767.58	1837.08	1867.53	1830.1	1739.29	1772.91	1761.81	1803.37	1821.15	1853.24	1854.69	1803.91	1894.81	1882.34	1757.48	1814.78	1798.06	1840.84	1820.15	1863.11	1836.29	1837.05	1812.75	1812.49
228.653000	1889.16	1706.67	1716.76	1745.71	1823.41	1829.28	1841.97	1847.65	1731.65	1804.79	1812.74	1810.31	1825.02	1743.26	1775.96	1831.99	1831.22	1834.08	1864.59	1851.46	1800.85	1854.24	1830.18	1814.18	1803.48	1766.78	1833.29	1864.58	1827.64	1739.97	1772.36	1761.91	1805.24	1822.59	1849.44	1855.95	1803.01	1890.48	1874.41	1756.03	1816.11	1798.46	1838.63	1819.09	1861.82	1834.81	1833.47	1814.75	1810.93
229.149002	1886.33	1707.22	1713.81	1744.33	1826.55	1834.4	1842.4	1849.44	1731.2	1801.25	1811.98	1805.56	1826.48	1738.45	1776.44	1830.05	1834.08	1832.03	1864.62	1859.11	1798.16	1852.24	1828.78	1809.49	1804.72	1766	1835.51	1863.81	1831.65	1741.07	1772.55	1764.38	1801.43	1817.12	1849.63	1856.33	1803.39	1893.96	1881.32	1758.97	1815.57	1799.82	1843.54	1820.8	1867.52	1832.35	1837.42	1817.61	1812.5
229.643997	1889.81	1705.42	1716.59	1744.42	1825.9	1833.09	1840.3	1846.93	1730.23	1802.92	1810.96	1807.83	1825.33	1741.35	1779.76	1831.96	1832.25	1830.94	1867.52	1852.65	1800.76	1853.83	1828.74	1812.32	1805.85	1767.77	1837.88	1869.58	1829.75	1739.43	1774.6	1759.68	1805.4	1817.05	1850.95	1852.8	1804.59	1894.48	1886.43	1759.38	1816.97	1798.68	1840.94	1820.93	1864.51	1836.95	1835.19	1811.54	1812.47
230.139008	1885.78	1706.03	1712.84	1742.26	1824.99	1826.98	1842.26	1844.59	1729.05	1801.1	1812.01	1806.86	1827.63	1739.29	1777.22	1830.17	1831.07	1833.79	1864.26	1856.66	1795.2	1854.79	1828.94	1811.53	1804.31	1764.56	1834.01	1865.06	1831.12	1738.9	1770.74	1764.66	1799.5	1817.3	1845.88	1851.09	1801.88	1890.43	1879.56	1754.94	1811.6	1801.47	1835.32	1821.95	1865.15	1831.53	1834.1	1810.97	1809.4
230.634003	1886.19	1707.02	1715.76	1740.86	1821.09	1828.67	1841.49	1846.76	1730.37	1802.2	1809.74	1804.57	1825.86	1742.63	1777.37	1828.12	1832.23	1832.44	1865.79	1856.89	1798	1856.39	1827.95	1809.2	1804.95	1768.76	1836.2	1864.2	1832.32	1739.18	1770.02	1761.62	1799.54	1817.04	1846.58	1850.9	1804.55	1894.85	1884.21	1754.34	1810.83	1798.8	1839.84	1820.84	1863.72	1833.8	1834.51	1812.97	1811.64
231.130005	1884.89	1705.61	1713.57	1742.26	1822.66	1833.59	1844.12	1849.46	1729.06	1802.62	1810.05	1805.41	1827.98	1740.18	1773.59	1826.59	1833.87	1834.59	1867.55	1857.55	1801.31	1855.49	1831.63	1808.5	1801.62	1766.62	1832.49	1864.22	1831.61	1735.73	1768.51	1762.2	1799.16	1814.75	1849.16	1850.84	1800.55	1891.07	1880.94	1755.62	1814.88	1797.7	1836.97	1819.2	1862.02	1834.54	1836.69	1812.52	1810.48
231.625000	1891.91	1704.71	1713.96	1740.12	1818.84	1830.03	1841.89	1844.18	1728.77	1803.71	1808.45	1804.95	1827.1	1739.61	1774.46	1827.04	1834.41	1834.56	1868.58	1855.93	1802.29	1857.66	1830.94	1808.79	1803.41	1764.44	1833.34	1862	1829.89	1737.94	1768.03	1760.35	1803.25	1817.24	1851.36	1851.22	1799.71	1893.24	1883.65	1755.23	1815.53	1801.29	1839.08	1817.02	1865.13	1834.99	1834.07	1811.98	1812.66
232.119995	1882.41	1705.76	1715.52	1743.06	1819.68	1826.59	1837.78	1848.24	1730.33	1797.36	1806.72	1803.47	1823.8	1739.92	1775.02	1826.22	1831.07	1831.76	1866.37	1855.43	1798.43	1853.11	1828.28	1809.32	1805.71	1765.14	1833.14	1863.7	1832.64	1735.82	1770.97	1758.9	1798.78	1817.24	1844.88	1852.79	1804.18	1887.62	1879.77	1755.55	1813.05	1798.43	1837.42	1819.73	1864.44	1831.78	1835.7	1810.85	1806.47
232.615005	1885.02	1704.5	1711.07	1743.75	1822.68	1829.15	1843.52	1847.58	1727.37	1798.17	1806.4	1806.07	1826.7	1737.97	1776.19	1827.99	1829.51	1828.84	1864.66	1849.9	1800.2	1853.75	1827.64	1812.38	1803.65	1764.03	1838.77	1863.41	1829.91	1737.08	1770.01	1761.25	1800.92	1816.8	1847.19	1847.68	1799.18	1893.26	1880.24	1756.83	1809.35	1794.83	1840	1816.34	1861.29	1834.23	1833.86	1809.21	1807.24
233.110001	1888.61	1705.38	1712.94	1742.84	1822.2	1829.74	1836.99	1846.33	1728.03	1799.04	1808.19	1804.74	1827.52	1739.63	1776.06	1829.53	1830.57	1835.15	1862.38	1854.2	1797.89	1855.81	1828.97	1811.41	1804.85	1765.57	1831.43	1863.38	1829.23	1738.13	1771.29	1762.6	1804.36	1817	1848	1854.82	1803.26	1894.06	1884.49	1757.86	1815.92	1798.36	1840.01	1817.23	1867.42	1833.87	1834.9	1808.61	1807.88
233.606003	1884.69	1705.94	1715.09	1739.42	1824.66	1827.2	1842.63	1849.41	1727.73	1801.41	1808.22	1808.88	1828.06	1739.33	1775.38	1826.77	1830.22	1834.73	1864.91	1854.11	1799.43	1856.59	1829.65	1810.37	1804.67	1763.8	1833.16	1862.19	1831.82	1740.85	1774.05	1760.24	1800.2	1818.66	1849.29	1852.47	1803.62	1896.05	1880	1754.31	1809.73	1794.88	1834.85	1818.87	1864.35	1835.24	1831.71	1811.14	1810.27
234.100998	1885.03	1707.62	1714	1741.04	1825.13	1830.98	1844.53	1847.13	1732.31	1801.79	1812.14	1807.38	1827.62	1740.95	1773.31	1827.42	1829.45	1833.45	1868.41	1853.68	1798.6	1853.89	1830.13	1806.32	1805.71	1766.93	1836.18	1865.92	1831.75	1736.54	1771.04	1758.54	1801.27	1816.06	1849.61	1853.05	1800.57	1892.8	1881.85	1756.83	1817.27	1799.57	1838.19	1820.66	1864.09	1835.34	1830.65	1811.68	1810.98
234.595993	1886.01	1704.3	1713.57	1741.79	1825.6	1827.57	1842.23	1849.59	1724.85	1798.96	1810.56	1802.02	1825.29	1740.71	1776.36	1828.14	1832.95	1830.04	1861.44	1853.65	1799.6	1850.77	1828.77	1808.22	1801.53	1766.53	1833.93	1862.65	1825.01	1738.02	1773.23	1756.42	1800.45	1818.11	1851.05	1850.88	1800.82	1893.33	1879.99	1758.87	1813.9	1798.82	1840	1818.09	1861.77	1835.11	1829.77	1808.08	1807.96
235.091003	1889.67	1707.79	1712.84	1742.16	1822.38	1828.77	1842.82	1846.9	1728.33	1799.75	1811.19	1806.66	1826.37	1740.41	1775.1	1830.56	1830.97	1833.09	1865.27	1853.2	1801.38	1855.16	1829.1	1809.77	1806.04	1767.44	1835.12	1865.05	1826.72	1743.31	1773.65	1766.7	1802.14	1814.94	1847.9	1857.07	1803.01	1890.51	1878.52	1759.42	1817.19	1800.89	1840.91	1818.75	1865.65	1832.03	1831.36	1809.32	1813
235.585999	1888.78	1705.5	1715.5	1744.91	1827.04	1832.37	1843.14	1850.09	1729.9	1801.89	1809.68	1804.7	1825.97	1740.95	1779.73	1830.61	1835.33	1835.05	1868.09	1858.17	1799	1857.86	1828.69	1809.72	1805.37	1767.17	1835.52	1863.83	1835.2	1741.07	1772.02	1763.06	1800.95	1820.93	1850.12	1854.63	1802.52	1895.77	1876.01	1759.73	1816.74	1802.24	1840.05	1823.31	1865.99	1829.09	1831.48	1811.74	1809.82
236.082001	1884.74	1707.65	1718.92	1744.95	1824.03	1834.16	1845.85	1845.67	1730.83	1800.5	1810.07	1808.58	1826.29	1741.3	1779.21	1834.95	1836.35	1836.98	1866.05	1859.36	1800.95	1858.8	1828.52	1811.49	1805.12	1767.64	1838.74	1865.41	1834.57	1742.15	1775.1	1764.01	1805.89	1818.93	1853.44	1857.31	1805.55	1895.29	1884.42	1760.15	1818.25	1799.9	1840.81	1822.07	1865.63	1834.85	1833.48	1815.21	1810.61
236.576996	1882.92	1705.5	1712.45	1741.71	1823.58	1828.46	1844.08	1850.61	1730.64	1801.92	1809.66	1807.39	1823.7	1741.98	1778.43	1830.37	1832.68	1832.74	1862.28	1851.57	1800.5	1853.44	1827.9	1811.12	1802.93	1769.5	1838.37	1862.87	1829.42	1739.43	1769.74	1763.08	1803.29	1815.71	1848.84	1855.3	1802.37	1896.12	1879.4	1756.63	1815.09	1802.59	1838.84	1818.35	1863.33	1830.65	1834.47	1812.04	1808.11
237.072006	1886.62	1706.89	1715.83	1740.38	1823.51	1830.81	1839.5	1844.2	1730.24	1800.68	1810.89	1805.32	1824.82	1737.85	1778.04	1830.56	1834.48	1834.05	1864.35	1850.92	1800.33	1853.71	1827.7	1813.96	1806.31	1767.72	1837.32	1865.02	1830.64	1739.32	1772.42	1761.93	1804.28	1818.59	1851.94	1855.22	1805.2	1890.97	1881.52	1758.18	1819.22	1800.12	1839.24	1820.89	1862.59	1823.99	1832.43	1812.5	1810.79
237.567001	1888.57	1705.56	1715.64	1739.93	1824.27	1828.03	1839.95	1847.76	1729.21	1803.5	1808.72	1805.75	1825.6	1741	1777.17	1830.97	1833.15	1834.26	1862.92	1856.28	1799.15	1854.13	1825.99	1812.53	1805.83	1764.34	1833.92	1862.37	1829.85	1742.23	1774.94	1761.41	1801.21	1818.6	1847.91	1855.2	1804.05	1892.34	1883.27	1756.5	1814.62	1799.78	1840.99	1821.18	1865.04	1829.57	1834.93	1812.88	1811.17
238.061996	1885.06	1706.69	1713.85	1741.07	1827.2	1827.81	1838.8	1846.01	1727.48	1799.82	1810.89	1806.68	1821.64	1741.61	1775.24	1831.37	1831.7	1834.55	1863.19	1855.61	1797.29	1853.16	1826.79	1810.62	1802.99	1767.21	1832.7	1861.4	1830.49	1743.87	1771.23	1764.65	1802.33	1818	1849.05	1850.97	1800.8	1890.06	1879.16	1757.8	1815.42	1799.02	1840.65	1817.8	1861.91	1827.19	1833.55	1810.13	1809.34
238.557999	1884.92	1706.02	1715.75	1742.21	1823.87	1827.43	1842.68	1846.45	1730.24	1799.98	1806.24	1805.9	1823.13	1738.85	1777.22	1827.11	1834.58	1833.11	1864.77	1855.18	1799.74	1853.77	1827.07	1807.7	1804.56	1767.8	1833.06	1862.74	1827.11	1739.18	1771.38	1761.42	1800.47	1818.51	1853.15	1850.66	1801.45	1890.79	1883.82	1758.23	1813.36	1803.84	1840.25	1821.11	1861.76	1825.27	1835.88	1813.91	1807.56
239.052994	1884.54	1705.07	1713.52	1740.23	1823.68	1825.24	1840.4	1847.17	1728.56	1797.13	1807.18	1802.93	1822.6	1739.13	1773.89	1828.16	1828.34	1828.43	1856.66	1849.17	1797.75	1848.72	1826.48	1808.6	1802.71	1763.76	1830.46	1862.42	1829.98	1735.35	1769.86	1758.55	1797.21	1814.2	1845.17	1849.83	1802.89	1883.47	1879.66	1754.86	1809.53	1797.38	1837.13	1818.35	1857.91	1824.34	1833.45	1809.25	1805.28
239.548004	1885.22	1706.03	1714.84	1740.79	1823.39	1830.24	1844.38	1844.86	1729.97	1797.84	1806.7	1803.73	1822.42	1740.16	1777.27	1830.07	1829.62	1832.37	1862.89	1856.43	1798.23	1848.81	1827.85	1810.98	1803.62	1766.21	1833.95	1862.33	1828.5	1739.18	1772.12	1759.15	1799.88	1818.1	1848.63	1851.86	1804.2	1886.7	1881.23	1756.88	1819.6	1798.83	1842.95	1816.18	1857.45	1825.86	1832.61	1811.64	1810.15
240.042999	1887.44	1705.31	1716.54	1741.1	1823.45	1827.46	1842.86	1847.03	1733.2	1799.62	1807.58	1806.22	1825.45	1740.89	1775.74	1828.33	1833.61	1831.64	1864.2	1853.94	1796.3	1850.13	1827.01	1811.68	1804.63	1764.06	1836.32	1864.16	1830.32	1740.45	1773.26	1759.32	1801.15	1816.54	1849.68	1853.56	1800.95	1889.79	1881.71	1756.68	1812.14	1799.31	1840.32	1819.2	1858.33	1824.17	1835.23	1810.8	1808.63
240.539001	1886.27	1705.02	1714.81	1742.37	1823.85	1830.56	1847	1845.68	1730.2	1804.38	1808.44	1806.81	1824.76	1739.86	1776.39	1828.16	1831.67	1832.27	1862.96	1852.31	1798.41	1848.6	1828.77	1813.48	1806.24	1767.86	1835.67	1865.32	1828.61	1739.54	1773.86	1763.47	1802.5	1818.4	1852.96	1852.39	1808.73	1891.8	1885.01	1758.56	1816.67	1799.87	1839.38	1819.07	1862.2	1825.47	1835.04	1813.67	1810.91
241.033997	1888.41	1706.83	1716.92	1743.3	1825.87	1829.19	1838.42	1847.5	1729.29	1803.26	1808.53	1808.21	1824.36	1740.07	1776.64	1830.79	1834.34	1832.64	1860.78	1847.96	1796.19	1849.61	1827.51	1812.3	1805.43	1764.91	1835.54	1866.95	1828.93	1741.68	1771.84	1760.14	1800.5	1818.37	1849.8	1852.29	1804.36	1887.25	1887.26	1755.85	1816.3	1803.55	1836.63	1823.25	1862.31	1830.97	1835.59	1815.2	1811.23
241.529007	1886.9	1706.34	1712.4	1741.36	1822.44	1832.49	1841.69	1844.82	1729.17	1800.16	1811.23	1807.16	1823.12	1739.84	1777.56	1829.22	1834.05	1834.36	1855.89	1849.56	1797.85	1848.13	1827.48	1808.77	1804.02	1766.87	1835.89	1864.93	1822.49	1739.43	1770.03	1762.79	1803.87	1815.78	1849.08	1852.43	1801.45	1887.14	1885.51	1755.79	1812.93	1795.65	1839.1	1817.16	1858.83	1830.98	1831.76	1811.82	1811.51
242.024002	1884.16	1704.86	1712.38	1745	1827.32	1830.07	1841.46	1845.96	1732.69	1805.43	1813.26	1805.95	1824.04	1742.66	1777.71	1828.53	1833.2	1832.85	1855.85	1847.45	1794.79	1849.33	1828.21	1811.25	1804.29	1765.39	1831.95	1863.91	1827.35	1738.84	1774.62	1760.55	1802.03	1816.8	1847.46	1852.91	1803.22	1887.79	1881.29	1756.69	1813.11	1797.2	1835.1	1815.7	1855.23	1831.63	1828.1	1815.51	1811.63
242.518997	1892.91	1705.59	1713.59	1744.52	1825.39	1829.91	1842.77	1846.29	1733.47	1803.4	1812.31	1808.29	1824.36	1740.46	1778.3	1828.27	1830.71	1834.68	1859.62	1849.53	1795.16	1850.39	1827.74	1809.48	1807.37	1765.33	1834.22	1862.53	1825.81	1739.86	1773.46	1761.7	1799.3	1821.12	1851.63	1853.9	1802.34	1884.91	1880.19	1759.99	1812.9	1798.21	1839.98	1819.91	1859.07	1836.53	1831.25	1813.93	1812.26
243.014999	1889.68	1703.36	1713.93	1743.86	1825.85	1829.84	1843.33	1849.83	1727.62	1802.27	1810.21	1803.32	1822.53	1740.88	1776	1827.72	1832.61	1833.85	1859.76	1849.42	1798.2	1850.37	1826.75	1814.85	1803.43	1765	1833.96	1867.11	1829.79	1741.2	1778.18	1764.6	1804.44	1815.55	1849.84	1854.19	1799.82	1887.68	1886.51	1758.7	1817.14	1802.91	1838.68	1820.96	1861.71	1838.57	1832.68	1816.35	1814.39
243.509995	1884.88	1705.35	1714.04	1742.13	1824.59	1830.2	1843.18	1844.19	1729.3	1799.84	1808.81	1805.43	1825.06	1740.65	1772.99	1831.14	1837.32	1832.03	1863.35	1852.2	1799.07	1851.87	1828.9	1810.66	1807.99	1767.38	1834.29	1866.48	1830.45	1736.26	1769.91	1759.18	1801.42	1818.09	1849.94	1856.18	1800.21	1888.95	1884.3	1755.96	1814.93	1802.25	1839.56	1815.5	1863.16	1836.13	1834.26	1815.25	1812.82
244.005005	1887.69	1706.64	1715.55	1746.12	1824.35	1831.32	1843.3	1845.84	1729.8	1799.4	1810.03	1804.93	1826.27	1740.3	1777.67	1831.46	1832.95	1832.64	1861.14	1849.61	1795.07	1854.05	1827.85	1810.58	1804.61	1763.87	1835.4	1861.68	1829.34	1737.88	1776.26	1758.5	1801.65	1816.55	1849.14	1851.86	1800.29	1888.87	1885.49	1755.8	1818.5	1801.94	1841.73	1821.04	1864.11	1836.74	1834.19	1811.35	1808.11
244.500000	1888.98	1704.61	1712.47	1741.32	1822.23	1828.76	1841.77	1847.35	1728.2	1799.58	1809.33	1803.75	1820.66	1741.75	1779.18	1831.59	1834.26	1832.26	1860.92	1850.81	1797.11	1855.34	1829.41	1810.99	1805.88	1766.31	1832.35	1860.62	1829.13	1739.68	1773.81	1760.17	1800.33	1818.26	1850.27	1853.97	1800.48	1884.95	1886.33	1758.26	1815.73	1799.73	1843.72	1819.93	1863.54	1838.14	1837.99	1815.57	1813.95
244.994995	1886.17	1704.15	1715.99	1739.25	1823.11	1831.86	1841.75	1846.69	1730.21	1802.14	1811.1	1804.6	1826.32	1741.85	1776.06	1829.17	1834.93	1832.43	1858.92	1851.85	1798.27	1851.5	1827.94	1808.51	1805.08	1764.54	1831.57	1856.75	1828.48	1738.99	1771.46	1760.24	1799.3	1817.37	1845.72	1851.31	1799.06	1888.42	1885.85	1758.2	1814.03	1799.94	1839.07	1817.51	1863.66	1836.51	1833.57	1813.5	1808.06
245.490997	1888.92	1709.06	1712.9	1742.12	1823.74	1832.46	1841.51	1849.08	1731.74	1800.63	1807.6	1803.85	1822.58	1737.9	1776.68	1830.84	1832.78	1833.39	1858.56	1850.65	1798.16	1853.49	1826.46	1810.1	1803.1	1768.47	1833.32	1860.2	1830.24	1738.39	1772.32	1758.85	1801.77	1820.63	1847.09	1851.9	1798.98	1891.25	1883.49	1755.21	1816.23	1800.45	1840.69	1817.29	1860.15	1835.64	1834.17	1812.92	1808.07
245.985992	1888.44	1706.25	1713.34	1743.8	1825.13	1831.06	1840.26	1848.47	1729.13	1800.11	1808.84	1804.05	1827.08	1740.7	1777.83	1828.7	1833.98	1833.07	1861.27	1855.74	1800.29	1854.55	1832.91	1809.11	1802.37	1765.37	1830.91	1862.27	1834.45	1737.4	1772.02	1762.56	1802.05	1818.06	1845.18	1853.91	1802.73	1890.77	1885.92	1757.81	1814.28	1799.64	1840.67	1816.24	1862.97	1834.67	1831.96	1816.14	1813.81
246.481003	1887.52	1705.41	1712.82	1742.18	1825.69	1826.87	1841.35	1846.81	1730.4	1802.63	1808.03	1807.98	1827.01	1741.3	1780.05	1831.21	1835.44	1831.87	1861.81	1851.13	1797.13	1854.75	1830.4	1810.86	1804.86	1766.36	1830.41	1860.9	1829.38	1739.78	1771.51	1761.8	1802.46	1820.83	1845.23	1850.82	1803.38	1894.89	1885.8	1758.26	1815.92	1797.6	1838.23	1821.34	1863.88	1841.41	1838.45	1812.53	1809.86
246.975998	1888.37	1706.23	1712.51	1739.43	1823.7	1828	1842.67	1848.11	1730.36	1801.63	1811.02	1805.18	1825.9	1741.7	1775.9	1831.16	1835.39	1830.41	1859.42	1853.3	1796.84	1854.34	1832.12	1810.18	1803.15	1766.62	1829.93	1860.57	1830.66	1738.29	1772.33	1760.73	1799.99	1816.72	1848.55	1852.95	1799.11	1893.22	1885.72	1758.24	1812.44	1797.42	1839.61	1813.91	1867.01	1834.19	1834.42	1812.54	1807.4
247.470993	1888.38	1703.52	1713.01	1742.96	1825.28	1827.91	1842.18	1843.84	1729.67	1800.92	1809.32	1805.29	1824.34	1738.09	1773.25	1826.57	1829.05	1829.29	1862.06	1854.9	1799.66	1857.31	1829.9	1812.72	1802.95	1762.86	1831.09	1858.66	1828.7	1739.6	1774.61	1760.78	1795.64	1817.82	1846.7	1850.45	1798.89	1894.05	1879.79	1756.79	1812.29	1796.14	1839.54	1815.73	1863.52	1831.98	1834	1808.07	1806.09
247.966995	1887.96	1704.92	1714.26	1740.9	1825	1828.1	1842.02	1847.97	1727.01	1800.76	1808.37	1805.94	1826.72	1739.89	1776.04	1831.28	1835.36	1831.97	1864.74	1856.26	1799.12	1856.74	1830.95	1811.08	1805.57	1767.23	1835.89	1859.56	1831.12	1738.82	1773.16	1759.96	1797.75	1817.32	1848.51	1853.4	1801.81	1894.16	1885.69	1757.13	1812.53	1799.86	1840.19	1819.36	1864.72	1832.82	1838.33	1813.09	1810.42
248.462006	1887.83	1702.66	1712.21	1742.3	1822.45	1828.4	1839.6	1845.76	1726.84	1801.8	1805.63	1801.83	1822.88	1739.79	1772.72	1828.1	1828.63	1830.24	1862.36	1853.6	1798.16	1854.77	1828.34	1809.9	1805.8	1763.38	1830.3	1854.81	1831.73	1735.25	1771.23	1759.01	1800.58	1818.54	1845.1	1851	1798.01	1894.13	1886.35	1758.58	1811.73	1798.46	1835.67	1815.68	1865.2	1832.24	1834.24	1812.77	1808.85
248.957001	1888.86	1703.28	1715.83	1743.72	1825.33	1826.08	1841.53	1849.87	1730.18	1800.51	1809.97	1800.75	1825.44	1739.71	1776.09	1829.98	1827.36	1826.21	1862.37	1854.64	1799.53	1852.98	1826.66	1807.95	1806.93	1767.81	1827.91	1856.64	1827.04	1739.62	1771.84	1760.12	1798.29	1818.07	1841.52	1847.02	1797.29	1895.11	1884.5	1756.06	1811.87	1795.46	1836.29	1810.44	1863.63	1834.52	1835.6	1814.69	1809.38
249.451996	1886.12	1707.45	1713.53	1740.9	1822.55	1827.62	1842.49	1849.1	1728.79	1801.7	1808.7	1804.8	1827.13	1743.13	1775.82	1827.26	1829.36	1826.96	1865.82	1855.43	1800.45	1857.41	1834.14	1810.51	1803.24	1766.66	1827.41	1859.82	1831.42	1739.39	1774.06	1762.28	1802.49	1814.8	1841.43	1846.19	1801.62	1896.52	1886.54	1755.34	1814.82	1797.25	1839.55	1819.38	1866.28	1836.79	1839.86	1809.47	1810.54
249.947006	1893.56	1703.31	1714.21	1741.49	1825.16	1831.16	1842.22	1849.39	1731.49	1802.56	1810.15	1804.5	1827.54	1739.08	1779.05	1831.42	1831.8	1831.3	1863.26	1855.96	1798.4	1855.86	1831.32	1810.09	1806.84	1765.12	1825.33	1862.26	1830.51	1737.71	1770.54	1759.78	1801.57	1820.13	1841.83	1847.4	1800.93	1900	1886.73	1756.99	1816.58	1797.44	1841.18	1814.99	1866.49	1831.51	1837.04	1812.91	1810.71
250.442993	1885.98	1704.44	1716.31	1743.64	1821.45	1825.77	1841.24	1846.28	1725.9	1804.48	1808.32	1800.78	1826.3	1741.11	1774.73	1825.14	1831.08	1826.79	1863.86	1852.8	1798.41	1855.37	1827.1	1810.53	1804.79	1763.13	1825.1	1859.28	1830.55	1736.86	1771.86	1757.86	1800.22	1819.39	1837.51	1845.18	1797	1893.29	1883.01	1754.3	1810.9	1794.03	1838.1	1815.18	1865.34	1835.06	1833.81	1810.4	1805.21
250.938004	1885.35	1706.04	1713.22	1745.63	1824.5	1826.61	1839.35	1847.9	1728.21	1800.99	1809.67	1800.14	1826.07	1742.21	1775.04	1828.92	1829.5	1826.2	1860.63	1855.03	1797.02	1852.75	1823.92	1809.18	1807.21	1768.33	1825.59	1861.64	1830.12	1739.37	1770.54	1761.82	1800.48	1818.55	1839.29	1843.81	1796.61	1895.06	1880.59	1757.81	1815.37	1794.04	1834.83	1814.37	1858.65	1830.36	1830.65	1812.06	1811.89
251.432999	1881.57	1707.15	1713.93	1740.08	1818.64	1827.01	1843.24	1845.22	1728.44	1801.67	1808.33	1798.23	1821.91	1739.21	1776.26	1828.29	1828.91	1824.07	1862.51	1854.1	1796.74	1852.18	1827.46	1808.03	1802.59	1766.44	1823.24	1854.34	1828.73	1740.77	1768.68	1761.62	1800.4	1815.39	1839.3	1842.62	1799.21	1893.22	1882.15	1755.04	1812.64	1796.4	1834.89	1810.02	1864.21	1829.88	1833.6	1814.08	1808.72
251.927994	1882.72	1705.65	1714.73	1741.27	1821.14	1828.76	1840.93	1842.96	1727.18	1798.13	1803.11	1797.61	1820.84	1735.32	1777.68	1825.13	1828.25	1823.45	1861.52	1849.85	1796.4	1851.23	1825.1	1808.52	1801.68	1763.22	1823.51	1859.27	1828.39	1736.45	1769.46	1760.28	1800.57	1816.29	1836.23	1840.18	1800.65	1892.63	1877.19	1758.84	1812.03	1793.75	1832.95	1813.12	1859.18	1829.32	1828.53	1810.5	1809.58
252.423004	1885.87	1707.59	1712.67	1740.74	1823.93	1825.09	1838.17	1845.47	1729.2	1797.85	1805.54	1797.21	1824.41	1737.45	1773.78	1821.11	1828.32	1825.7	1861.94	1852.25	1793.66	1855.02	1825.08	1805.63	1802.65	1763.41	1819.32	1859.43	1832.3	1740.96	1772.77	1758.62	1797.04	1816.04	1836.06	1842	1801.58	1890.22	1879.31	1759.56	1810.77	1796.07	1835.18	1814.16	1860.8	1830.59	1832.08	1808.92	1810.05
252.919006	1889.64	1704.79	1712.98	1740.6	1820.54	1826.01	1836.39	1842.9	1729.06	1802.49	1807.83	1797.47	1824.68	1743.15	1771.22	1825.13	1824.42	1824.29	1860.22	1851.02	1794.81	1853.1	1827.44	1805.78	1805.73	1763.1	1821.1	1860.47	1832.08	1738.02	1772.59	1758.55	1797.36	1813.87	1837.54	1841.7	1803.48	1891.95	1880.23	1756.19	1811.23	1797.8	1833.21	1814.19	1861.38	1829.31	1833.88	1809.8	1808.09
253.414001	1889.52	1706.57	1715.32	1742.7	1823.57	1826.76	1839.2	1843.54	1729.44	1802.62	1808.22	1801.02	1823.57	1741.9	1774.65	1826.02	1825.08	1826.08	1863.64	1854.76	1799.34	1856.31	1826.95	1809.49	1802.91	1766.19	1824.42	1862.23	1830.82	1738.82	1771.21	1758.53	1799.41	1819.48	1838.94	1847.22	1802.83	1891.53	1882.64	1757.51	1812.92	1793.6	1837.05	1816.78	1862.48	1830.35	1835.35	1812.27	1809.88
253.908997	1889	1704.67	1711.62	1741.81	1819.96	1825.34	1840.71	1844.79	1729.97	1798.96	1806.98	1797.36	1823.69	1738.56	1774.17	1818.49	1824.26	1827.85	1861.18	1855.35	1798.93	1853.87	1826.8	1807.54	1802.6	1764.72	1828.44	1861.28	1828.3	1740.96	1769.91	1763.56	1803.31	1814.91	1838.89	1843.76	1803.65	1890.75	1884.39	1756	1813.25	1796.07	1833.61	1816.5	1861.72	1831.92	1832.38	1813.03	1806.14
254.404007	1881.84	1706.61	1715.6	1740.7	1817.73	1827.96	1842.64	1847.15	1728.63	1799.92	1807.45	1801.49	1825.34	1738.18	1776.82	1821.58	1826.55	1827.67	1865.68	1854.5	1797.63	1851.29	1826.56	1809.5	1805.45	1766.51	1830.47	1862.31	1825.71	1738.68	1770.85	1761.14	1801.16	1816.32	1837.08	1841.2	1802.75	1892.41	1884.22	1758.95	1811.85	1795.51	1835.44	1811.85	1864.26	1831.93	1831.23	1809.42	1812.05
254.899002	1885.76	1706.82	1713.1	1741.43	1822.66	1826.8	1839.43	1845.42	1729.2	1796.73	1805.82	1797.4	1825.32	1740.43	1780.89	1825.91	1827.26	1825.21	1863.13	1853.14	1797.59	1851.96	1827.7	1808.75	1804.94	1766.24	1825.01	1859.96	1829.64	1738.85	1771.3	1759.04	1800.27	1813.69	1839.23	1841.11	1802.55	1890.79	1882.45	1756.84	1810.55	1796.67	1834.13	1813.41	1859.76	1829.61	1829.9	1810.54	1806.94
255.395004	1886.99	1705.56	1715.36	1743.59	1820.46	1825.8	1839.73	1846.36	1727.44	1798.23	1801.28	1797.25	1820.24	1740.45	1773.36	1822.84	1826.56	1827.47	1863.2	1854.83	1796.17	1855.99	1827.82	1804.47	1798.8	1763.14	1828.34	1861.79	1829.41	1736.39	1771.83	1761.13	1797.88	1813.32	1837.13	1844.19	1802.81	1888.9	1877.2	1754.65	1810.22	1793.86	1836.68	1815.99	1858.85	1826.23	1830.99	1812.36	1807.52
255.889999	1888.51	1705.39	1712.26	1740.16	1819.87	1825.14	1837.81	1840.96	1730.29	1796.35	1804.19	1800	1825	1737.96	1774.57	1821.23	1821.81	1827.36	1862.62	1851.69	1796.57	1851.47	1827.9	1804.23	1801.53	1765.2	1825.73	1862.66	1827.78	1735.29	1771.77	1757.92	1798.36	1813	1837.49	1843.34	1798.86	1889.3	1883.89	1754.32	1807.49	1796.76	1832.06	1813.67	1861.19	1831.44	1830.6	1806.92	1805.83
256.385010	1886.51	1704.7	1711.62	1741.07	1817.93	1823.25	1835.58	1845.3	1726.74	1795.99	1806.09	1801.56	1822.91	1737.58	1772.17	1820.2	1825.83	1825.67	1864.63	1856.54	1795.81	1854.91	1828.53	1804.67	1803.03	1763.23	1825.95	1861.54	1827.82	1735.24	1769.3	1757.44	1797.48	1811.66	1835.71	1843.75	1800.44	1888.89	1880.61	1752.15	1810.97	1793.11	1832.47	1812.55	1860.34	1830.55	1831.26	1813.95	1801.29
256.880005	1887.33	1703.4	1710.25	1739.01	1816.94	1824.55	1836.73	1839.67	1725.83	1793.66	1803.53	1796.52	1822.3	1737.23	1772.55	1820.17	1819.28	1822.31	1863.18	1846.4	1798.53	1852.55	1826.13	1807.18	1798.76	1761.34	1825.82	1864.06	1827.84	1736.61	1765.26	1755.56	1796.48	1811.15	1835.63	1839.83	1797.69	1892.64	1882.2	1752.12	1807.55	1795.64	1832.84	1811.74	1861.05	1832.34	1827.21	1808.8	1805.08
257.375000	1888.49	1705.16	1712.45	1739.03	1818.93	1824.31	1840.65	1844.97	1727.67	1797.62	1804.56	1796.85	1825.46	1737.05	1771.27	1818.72	1823.11	1826.49	1861.17	1852.57	1793.58	1853.71	1826.95	1802.25	1799.96	1760.13	1824.58	1861.73	1827.09	1733.9	1768.46	1756.78	1794.59	1809.7	1834.08	1840.83	1799.59	1891.13	1879.04	1751.35	1804.95	1792.84	1829.81	1814.46	1862.13	1830.13	1833.31	1804.71	1801.42
257.871002	1886.98	1705.59	1708.72	1736.69	1819.82	1825.33	1838.03	1839.99	1725.81	1792.6	1800.33	1797.8	1821.49	1736.4	1770.34	1819.74	1820.03	1822.6	1860.6	1849.76	1793.21	1852.58	1822.03	1800.15	1798.62	1763.49	1825.04	1859.64	1826.07	1735.44	1766.94	1753.36	1793.75	1809.04	1833	1842.14	1797.87	1887.91	1878.54	1751.42	1805.98	1793.27	1826.47	1810.26	1861.51	1829.39	1830.33	1808.9	1804.83
258.365997	1886.45	1705.38	1709.86	1737.44	1816.7	1822.41	1836	1845.16	1725.96	1793.34	1798.43	1797.5	1821.09	1732.68	1767.76	1819.72	1819.71	1823.09	1857.32	1849.54	1796.24	1846.27	1823.79	1801.29	1797.45	1759	1826.17	1860.71	1827.2	1734.51	1766.19	1755.05	1793.2	1809.86	1832.58	1840.24	1797.57	1884.77	1879.59	1749.95	1803.38	1787.66	1826.95	1812.11	1859.24	1830.47	1830.98	1806.42	1800.5
258.860992	1883.09	1704.39	1709.52	1735.63	1810.62	1823.49	1835.19	1836.48	1723.54	1790.59	1798.93	1793.68	1818.24	1735.27	1769.39	1818.56	1817.79	1819.83	1860.34	1848.44	1793.55	1851.27	1828.04	1799.03	1795	1757.61	1821.3	1857.13	1827.08	1733.1	1763.12	1752.03	1789.38	1807	1830.49	1838.65	1798.86	1886.12	1877.09	1752.42	1805.89	1791.61	1823.78	1810.38	1857.17	1829.42	1832.33	1804.11	1800.8
259.355988	1881.06	1702.65	1709.19	1732.81	1813.36	1819.07	1832.46	1838.41	1724.24	1790.34	1795.44	1790.08	1819.12	1732.71	1765.27	1815.02	1815.14	1820.77	1854.64	1844.45	1791.97	1846.88	1821.99	1796.46	1791.78	1760.19	1824.6	1853.35	1821.72	1732.95	1761.03	1750.74	1788.33	1800.57	1829.82	1837.59	1796.1	1878.58	1878.78	1744.76	1803.5	1788.69	1820.97	1809.42	1852.63	1821.97	1825.67	1801.98	1797
259.851990	1879.38	1701.62	1710.56	1735.13	1809.73	1817.56	1829.94	1842.52	1721.85	1787.8	1790.83	1792.48	1815.91	1733.76	1768.41	1811.44	1816.64	1819.09	1855.67	1847.13	1789.69	1841.37	1823.23	1795.51	1790.71	1757.98	1818.53	1853.06	1818.67	1730.68	1762.05	1748.52	1785.7	1798.93	1826.11	1836.46	1791.14	1879.51	1872.36	1748.91	1800.78	1785.19	1823.46	1806.95	1854.11	1823.65	1825.71	1804.84	1797.67
260.346985	1877.15	1702.13	1708.97	1732.84	1809.5	1817	1829.95	1833.89	1722.07	1787.73	1791.28	1789.63	1815.77	1731.22	1764.13	1809.11	1813.13	1821.05	1849.04	1840.9	1790.74	1840.52	1817.11	1794.3	1788.61	1760.11	1821.32	1852.66	1820.21	1733.88	1757.57	1748.99	1786.21	1802.94	1829.39	1838.19	1791.14	1878.09	1871.99	1749.63	1797.36	1786.18	1820.41	1805.27	1853.26	1821.87	1823.84	1796.73	1796.15
260.842010	1874.38	1700.53	1707.68	1734.51	1804.94	1813.55	1830.23	1837.27	1722.21	1784.33	1791.1	1788.85	1815.37	1730.71	1762.32	1809.48	1813.52	1817.83	1850.6	1841.2	1787.74	1840.98	1817.38	1792.45	1788.26	1755.94	1819.73	1851.26	1817.13	1729.15	1758.88	1748.53	1784.15	1797.52	1830.1	1831.29	1787.14	1871.73	1871.97	1746.05	1796.96	1785.34	1817.48	1801.5	1850.32	1821.71	1827.24	1796.28	1792.46
261.337006	1872.96	1700.17	1708.01	1734.21	1803.43	1815.11	1827.45	1831.38	1717.3	1782.02	1785.76	1786.61	1810.61	1727.22	1761.29	1805.18	1809.11	1814.05	1847.02	1837.03	1787.06	1842.73	1815.33	1790.03	1787.69	1752.13	1819.98	1850.09	1813.94	1729.53	1755.71	1747.65	1783.54	1796.84	1829.33	1832	1785.11	1874.16	1868.18	1743.89	1793.48	1783.23	1813.96	1803.79	1844.05	1817.8	1820.62	1795.95	1791.06
261.832001	1867.8	1700.66	1705.31	1732.05	1803.29	1808.47	1824.64	1830.4	1721.13	1780	1786.8	1786.66	1805.86	1729.24	1761.39	1805.33	1810.02	1814.36	1847.66	1836.24	1784.24	1837.83	1812.62	1791.02	1780.61	1752.16	1817.6	1845.53	1813.84	1727.03	1757.73	1744.87	1778.12	1795.3	1825.97	1831.61	1786.85	1869.06	1861.64	1740.34	1794.02	1781.8	1813.27	1796.75	1844.44	1817.41	1818.2	1795.69	1789.23
262.328003	1865.31	1697.61	1707.2	1731.6	1802.41	1811.03	1821.41	1827.14	1717.69	1781.98	1786.88	1785.62	1807.61	1726.84	1757.93	1804.06	1809.86	1811.39	1845.44	1834.01	1783.2	1832.78	1813.14	1788.09	1782.16	1753.89	1816.83	1840.87	1814.75	1725.59	1755.13	1747.55	1781.99	1791.49	1825.26	1831.09	1779.41	1870.71	1863.35	1740.24	1792.87	1779.59	1812.4	1798.51	1839.63	1815.29	1816.11	1791.44	1789.01
262.822998	1865.74	1698.3	1705.98	1728.46	1797.97	1807.86	1823.58	1826.06	1718.47	1777.51	1785.21	1785.28	1807.09	1727.14	1757.98	1802.57	1805.82	1812.72	1839.25	1833.22	1782.67	1833.54	1810.56	1787.11	1782.44	1751.6	1811.05	1840.46	1810.41	1723.55	1754.93	1743.75	1775.89	1790.72	1823.51	1828.06	1780.69	1866.97	1861.27	1740.02	1790.61	1778.38	1809.3	1799.7	1842.56	1814.09	1815.25	1790.06	1787.01
263.317993	1862.13	1699.52	1705.71	1728.26	1801.98	1809.63	1820.56	1822.49	1720.08	1779.66	1784.8	1787.76	1806.53	1727.23	1757.58	1801.14	1806.03	1812.57	1840.39	1829.32	1784.62	1829.74	1810.47	1787.73	1781.46	1748.73	1812.7	1841.7	1809.42	1727.83	1755.94	1745.77	1776.54	1789.46	1822.22	1827.18	1777.61	1867.47	1859.05	1740.1	1792.42	1778.63	1811.32	1797.07	1838.4	1813.59	1817.19	1791.76	1785.64
263.812988	1858.43	1697.39	1707.09	1726.43	1800.5	1805.05	1822.53	1822.03	1715.24	1775.05	1782.59	1785.09	1805.05	1723.47	1756.63	1797.83	1800.86	1812.29	1837.78	1827.83	1781.46	1829.39	1809.55	1785.55	1781.79	1749.69	1811.45	1837.09	1805.79	1725.06	1752.56	1741.66	1777.34	1792.57	1818.39	1826.66	1776.88	1860.61	1858.2	1738.65	1788.06	1776.06	1807.89	1794.43	1837.09	1809.21	1809.7	1790.2	1786.12
264.308014	1857.02	1697.47	1703.25	1726.45	1798.64	1804.1	1817.03	1824.71	1714.17	1773.17	1783.49	1784.15	1803.87	1725.05	1756.06	1800.41	1802.63	1808.58	1838.56	1827.69	1779.11	1831.24	1803.74	1786.16	1776.88	1748.03	1810.63	1837.43	1803.51	1724.6	1752.55	1742.32	1773.11	1790.46	1821.61	1824.97	1778.01	1863.12	1850.91	1737.94	1788.05	1775.51	1806.78	1794.41	1834.63	1806.36	1810.31	1786.53	1780.75
264.803986	1852.84	1695.53	1702.03	1723.65	1797.8	1801.77	1818.63	1819.75	1718.28	1773.8	1780.83	1783.89	1800.03	1722.28	1753.31	1798.05	1802.35	1806.37	1836.91	1822.34	1779.35	1826.85	1806.18	1782.05	1777.43	1746.63	1808.45	1835.83	1805.74	1723.7	1753.35	1740.97	1775.48	1786.45	1817.39	1820.07	1777.08	1859.51	1858.36	1737.74	1785.34	1776.47	1806.83	1797.05	1833.73	1806.6	1806.91	1785.21	1781.59
265.299011	1855.5	1696.7	1700.58	1725.66	1793.45	1803.34	1814.35	1821.5	1714.23	1774.15	1777.56	1778.38	1798.39	1721.79	1750.97	1796.65	1801.41	1808.53	1838	1825.68	1776.34	1830.93	1805.15	1780.54	1777.85	1746.53	1808.09	1832.93	1803.75	1722.61	1749.15	1739.56	1775.09	1787.32	1817.36	1821.79	1776.97	1857	1853.92	1737.97	1782.22	1775.9	1802.54	1793.2	1833.99	1805.66	1810.42	1786.31	1781.43
265.794006	1853.53	1694	1701.46	1723.25	1792.67	1800.44	1815.74	1817.24	1713.6	1770.61	1778.73	1779.91	1799.58	1720.1	1749.62	1795.78	1796.59	1801.1	1833.01	1823.13	1775.59	1820.9	1803.52	1779.54	1773.7	1743.53	1804.18	1833.45	1800.63	1719.62	1744.47	1738.5	1769.49	1782.98	1812.51	1818.37	1773.15	1857.17	1852.63	1736.5	1785.01	1772.27	1802.74	1791.81	1832.7	1806.58	1806.35	1782.66	1778.83
266.289001	1854.72	1695.33	1702.44	1722.01	1790.99	1797.63	1812	1814.96	1714.43	1770.61	1777.68	1777.52	1797.53	1719.87	1751.45	1794.6	1796.83	1801.2	1830.14	1817.76	1775.13	1825.33	1800.79	1776.3	1770.06	1746.07	1801.46	1827.84	1799.75	1717.66	1745.84	1736.7	1773	1782.81	1814.74	1817.33	1772.44	1857.99	1851.36	1729.65	1779.87	1770.63	1798.38	1790.42	1827.65	1804.09	1802.74	1782.65	1779.14
266.783997	1849.87	1697.1	1701.19	1724.2	1796	1797.11	1812.57	1815.32	1713.97	1771.48	1776.33	1775.25	1795.67	1720.68	1749.61	1793.44	1795.19	1801.03	1829.58	1818.83	1774.6	1818.96	1799.74	1777.62	1773.41	1742.96	1803.57	1824.2	1801.51	1720.85	1747.16	1738.81	1771.75	1780.75	1813.72	1814.58	1773.63	1855.79	1849.76	1734.34	1780.86	1770.36	1798.53	1789.8	1826.78	1804.54	1804.74	1783.07	1778.64
267.279999	1847.59	1696.68	1699.69	1724	1788.94	1795.98	1810.09	1812.54	1711.27	1768.15	1774.17	1773.79	1794.32	1718.1	1747.01	1791.85	1792.07	1797.71	1825.54	1816.78	1775.75	1817.25	1797.44	1773	1772.66	1741.93	1800.76	1827.67	1798.21	1719.23	1744.28	1736.42	1767.87	1782.44	1809.32	1814.8	1768.53	1852.63	1849.08	1734.1	1781.12	1771.11	1801.92	1787.77	1828.05	1803	1806.4	1781.39	1774.51
267.774994	1846.32	1693.3	1699.49	1722.29	1788.1	1795.37	1806.54	1812.5	1711.14	1768.93	1773.73	1775.71	1791.03	1719.89	1748.58	1792.39	1792.54	1801.36	1824.4	1817.91	1769.6	1816.89	1796.81	1775.29	1770.35	1740.9	1800.34	1820.82	1799.29	1719.03	1744	1738.45	1764.36	1780.58	1808.32	1810.01	1767.73	1848.17	1842.66	1734.28	1779.92	1769.18	1794.08	1787.59	1822.65	1798.79	1800.94	1779.56	1776.41
268.269989	1847.89	1695.74	1699.3	1720.42	1786.53	1798.07	1805.63	1809.12	1710.94	1768.58	1770.7	1773.58	1792.36	1715.54	1748.05	1791.63	1791.97	1795.58	1822.95	1814.24	1771.46	1817.52	1797.6	1771.37	1771.13	1741.18	1799.33	1823.3	1796.98	1716.71	1742.47	1734.64	1765.75	1777.31	1805.91	1812.6	1769.26	1846.22	1840.05	1732.83	1782.04	1767.07	1795.36	1781.92	1821.78	1795.75	1801.19	1782.62	1772.74
268.765015	1842.55	1692.96	1699.86	1718.32	1785.82	1794.31	1806.18	1811.37	1707.36	1768.26	1772.09	1771.61	1794.04	1715.14	1745.93	1792.46	1794.55	1796.92	1824.51	1814.93	1770.74	1817.43	1795.84	1773.79	1768.1	1742.1	1791.82	1826.88	1799.28	1717.8	1741.67	1735.17	1766.55	1778.4	1807.2	1811.01	1768.07	1845.66	1837.99	1729.05	1777.06	1767.04	1794.52	1781.56	1824.96	1798.92	1800.42	1778.57	1770.28
269.260986	1845.4	1694.32	1695.95	1720.08	1786.95	1795.53	1805.21	1809.82	1710.58	1768.56	1771.68	1770.86	1792.2	1714.47	1746.31	1789.35	1790.59	1797.62	1821.9	1810.96	1769.21	1814.61	1792.95	1770.7	1769.94	1738.78	1795.9	1824.14	1794.98	1716.27	1740.89	1731.82	1762.38	1775.14	1803.3	1810.26	1765.3	1848.25	1838.64	1729.62	1775.52	1764.96	1793.98	1783.05	1819.19	1795.28	1796.4	1776.69	1771.59
269.756012	1838.6	1692.7	1698.21	1718.91	1782.05	1791.51	1803.28	1806.72	1708.17	1763.49	1769.95	1770.57	1785.4	1713.4	1743.9	1784.91	1788.18	1791.24	1815.29	1808.53	1768.32	1808.33	1789.94	1768.14	1767	1739.52	1793.64	1816.74	1792.1	1715.6	1739.82	1731.18	1760.61	1772.8	1802.95	1807.16	1763.87	1840.76	1838.2	1729.49	1774.29	1760.92	1790.01	1780.08	1820.09	1793.3	1795.13	1774.32	1768.81
270.251007	1841.24	1692.32	1694.12	1718.01	1783.23	1790.07	1803.18	1806.19	1708.61	1762.43	1769.68	1768.39	1788.02	1714.29	1744.62	1785.88	1790.72	1791.72	1818.44	1810.58	1768.81	1813.76	1790.72	1765.73	1763.65	1737.72	1790.43	1817.38	1791.33	1713.43	1738.35	1731.11	1760.49	1770.68	1796.9	1803.57	1766.07	1841.84	1834.86	1726.5	1774.93	1761.96	1791.03	1781.52	1820.36	1795.24	1795.03	1776.16	1767.6
270.746002	1837.03	1691.67	1696.19	1715.5	1783.94	1792.45	1801.2	1805.21	1707.4	1763.04	1771.43	1769.45	1788.49	1714.77	1740.07	1784.88	1787.21	1791.06	1820.25	1808.19	1768.76	1811.07	1794.87	1770.04	1762.03	1739.35	1792.1	1817.7	1791.58	1711.19	1742.02	1732.45	1761.82	1774.29	1804.45	1807.62	1764.76	1843.2	1833.78	1727.37	1773.18	1761.28	1789.66	1777.04	1818.97	1793.2	1793.83	1773.78	1765.79
271.240997	1837.02	1689.44	1699.54	1717.19	1778.93	1792.2	1802.48	1804.29	1707.04	1760.57	1765.93	1767.69	1785.56	1715.38	1738.67	1784.21	1784.57	1792.87	1816.4	1810.03	1768.01	1809.38	1787.63	1767	1761	1735.49	1792.75	1816.09	1787.54	1713.14	1741.22	1728.76	1759.2	1772.25	1799.87	1806.63	1764.29	1841.81	1834.2	1728.32	1770.37	1761.84	1787.53	1777.77	1815.2	1789.24	1794.51	1773.65	1763.91
271.737000	1834.06	1690.41	1694.5	1716.05	1779.75	1791	1801.2	1804.28	1707.57	1763.93	1764.84	1770.26	1785.4	1712.7	1741	1784.02	1787.02	1788.48	1817.48	1810.85	1766.47	1809.86	1790.91	1766.53	1761.5	1737.52	1792.21	1814.09	1790.32	1711.73	1739.09	1731.65	1756.65	1773.74	1799.25	1805.71	1762.27	1837.29	1832.65	1727.53	1772.6	1761.57	1790.19	1777.77	1814.2	1792.8	1793.09	1773.87	1763.78
272.231995	1834.58	1692.01	1694.95	1713.69	1780.98	1788.82	1798.13	1802.83	1708.12	1758.64	1764.67	1767.18	1783.7	1712.26	1740.17	1783.8	1784.41	1790.56	1815.56	1804.87	1765	1809.5	1787.65	1767.27	1762.38	1737.7	1791.8	1817.71	1787.35	1714.29	1737.77	1729.23	1756.67	1770.7	1798.09	1802.29	1761.73	1837.3	1834.62	1726.49	1773	1759.42	1791.5	1778.41	1814.07	1790.01	1790.16	1774.75	1763.36
272.726990	1831.16	1691.96	1695.47	1714.33	1780.99	1786.95	1800.78	1802.19	1703.92	1762.23	1765.13	1766.44	1783.03	1714.83	1740.16	1784.24	1785.14	1788.38	1815.68	1805.44	1766.22	1805.1	1788.81	1765.8	1761.96	1734.71	1790.75	1817.04	1790.25	1713.42	1739.39	1727.7	1757.27	1770.01	1798.68	1805.69	1759.72	1837.27	1832.47	1725.41	1771.79	1759.92	1789.92	1776.84	1815.31	1793.29	1788.31	1770.35	1764.05
273.221985	1835.27	1693.16	1697.28	1713.96	1781.95	1788.34	1798.35	1801.43	1705.51	1761.4	1765.56	1767.19	1784.68	1711.35	1737.6	1780.95	1785.58	1787.82	1816.72	1805.54	1765.97	1808.74	1789.62	1766.42	1759.68	1733.3	1787.91	1816.84	1786.71	1709.76	1738.81	1730.11	1757.34	1771.5	1798.74	1805.79	1759.93	1840.81	1831.82	1725.11	1768.33	1759.25	1790.73	1776.8	1812.24	1793.89	1791.14	1768.78	1766.11
273.717010	1831.04	1687.26	1692.92	1716.06	1780.2	1789.43	1800.43	1802.21	1703.98	1758.2	1763.65	1768.49	1783.23	1710.95	1739.26	1783.47	1783.37	1787.13	1813.38	1805.33	1763.2	1807.73	1786.39	1762.16	1759.72	1734.81	1788.26	1814.82	1786.18	1709.98	1737.51	1730.38	1754.68	1769.91	1796.37	1801.99	1762.62	1834.53	1830.85	1724.81	1768.19	1758.26	1787.35	1777.73	1814.59	1789.94	1791.05	1769.63	1763.61
274.213013	1832.87	1689.51	1695.34	1716.71	1778.14	1789.22	1800.94	1799.49	1704.78	1760.91	1768.65	1768.19	1782.38	1710.65	1738.2	1779.63	1781.68	1786.59	1815.6	1802.29	1765.71	1808.19	1788.19	1764.24	1761.33	1734.22	1787.15	1814.36	1786.93	1711.04	1734.74	1728.92	1756.54	1770.88	1801.3	1803.51	1761.97	1838.44	1833.48	1726.55	1764.78	1757.98	1785.81	1776.13	1809.93	1787.84	1790.49	1770.71	1762.7
274.708008	1827.53	1688.08	1696.53	1714.27	1777.26	1783.82	1796.12	1799.9	1703.57	1759.06	1765.68	1766.72	1784.64	1713.45	1738.37	1780.78	1779.46	1789.01	1810.28	1808.11	1764.34	1808.89	1785.6	1762.79	1757.88	1736.2	1788.48	1811.76	1784.23	1712.39	1736.29	1724.91	1756.05	1769.24	1798.73	1802.3	1761.1	1837.32	1833.24	1725.7	1767.62	1758.52	1787.86	1776.79	1810.77	1786.41	1785.51	1768.07	1763.26
275.203003	1829.1	1689.68	1692.76	1713.91	1779.2	1784.37	1796.74	1797.93	1707.15	1757.65	1763.62	1764.7	1782.46	1707.79	1738.96	1779.12	1782	1785.58	1809.38	1802.34	1764.22	1805.22	1783.15	1760.23	1758.59	1732.49	1788.66	1812.59	1784.04	1710.78	1734.42	1725.33	1753.49	1766.29	1794.82	1799.19	1759.28	1833.89	1827.45	1726.84	1767.62	1755.93	1786.61	1774.79	1810.37	1785.28	1785.88	1766.86	1760.19
275.697998	1825.2	1689.67	1693.1	1710.66	1774.24	1782.17	1792.99	1799.8	1704.7	1757.34	1762.7	1768.38	1781.7	1710.06	1738.9	1779.9	1780.57	1785.57	1811.64	1802.2	1763.22	1807.13	1783.06	1762.45	1757.7	1733.76	1787.17	1810.03	1783.44	1711.66	1734.09	1724.53	1756.84	1767.38	1798.58	1799.86	1757.34	1832.14	1828.85	1722.36	1767.16	1756.6	1782.83	1771.8	1809.27	1782.96	1784.74	1766.1	1759.96
276.192993	1825.06	1688.06	1694.22	1711.87	1774.03	1781.89	1792.54	1795.23	1702.24	1757.32	1761.84	1761.19	1778.58	1709.26	1735.43	1778.7	1774.93	1782.84	1805.49	1797.34	1759.78	1801.79	1783.37	1760.88	1760.89	1729.94	1782.42	1808.04	1780.68	1709.29	1733.73	1723.22	1750.95	1762.36	1794.96	1796.54	1755.32	1832.68	1826.41	1721.35	1765.12	1755.27	1782.81	1773.45	1806.12	1783.63	1788.32	1768.36	1757.06
276.688995	1822.93	1689.02	1691.55	1712.61	1773.24	1779.96	1791.29	1795	1702.79	1755.07	1761.8	1759.79	1777.25	1708.18	1736.95	1772.65	1776.18	1780.66	1806.93	1795.43	1759.4	1800.86	1782.45	1758.48	1757.83	1729.03	1783.93	1808.32	1780.09	1706.42	1732.47	1724.25	1748.3	1765.75	1789.41	1798.17	1756.36	1828.45	1825.11	1720.43	1763.17	1754.32	1779.31	1770.84	1805.52	1782.35	1785.65	1762.87	1755.25
277.183990	1823.95	1689.01	1693.34	1708.28	1770.23	1777.03	1786.15	1794.28	1699.13	1754	1758.53	1757.83	1776.27	1708.13	1735.68	1774.02	1774.78	1778.47	1801.52	1797.28	1758.03	1798.58	1778.88	1754.56	1757.41	1730.4	1782.89	1805.06	1778.33	1704.64	1729.36	1721.76	1752.32	1762.88	1790.79	1794.85	1756.97	1822.6	1823.87	1720.33	1765.31	1753.23	1783.02	1771.56	1804.09	1783.4	1784.6	1760.89	1755.31
277.678986	1823.01	1687.64	1693.86	1707.02	1771.8	1778.77	1785.29	1792.62	1700.82	1753.17	1757.71	1757.74	1775.37	1706.89	1730.9	1773.66	1775.43	1783.28	1804.29	1797.44	1759.49	1799.84	1780.21	1754.79	1754.24	1730.69	1782.87	1802.11	1776.64	1703.27	1729.95	1721.5	1748.26	1763.28	1791.32	1795.1	1755.4	1825.59	1821.44	1716.74	1760.82	1753.68	1778.63	1768.51	1804.02	1781.5	1781.48	1761.02	1753.55
278.174011	1822.34	1686.23	1692.63	1710.02	1769.57	1776.68	1787.33	1787.87	1698.51	1750.35	1755.74	1755.79	1773.57	1706.36	1733.59	1773.9	1773.47	1777.71	1799.02	1791.72	1752.98	1797.14	1777.31	1753.89	1753.01	1731.14	1780.08	1802.61	1776.36	1704.89	1728.44	1720.34	1746.01	1760.84	1788.91	1794.46	1754.48	1822.64	1821.26	1719.78	1762.46	1749.68	1776.26	1768.87	1801.66	1782.24	1784.1	1760.62	1753.49
278.669006	1819.36	1687.83	1693.29	1710.05	1770.11	1778.82	1785.91	1788.53	1699.8	1751.45	1755.72	1756.88	1772.66	1705.4	1732.16	1774.71	1773.78	1779.75	1802.47	1795.94	1757.22	1795.41	1777.53	1756.06	1753.39	1730.43	1778.38	1800.93	1775.07	1703.18	1727.48	1719.57	1747.22	1758.42	1785.82	1791.4	1752.77	1821.75	1816.45	1716.25	1759.66	1751.21	1776.46	1766.36	1800.55	1776.26	1781.86	1757.16	1751.17
279.165009	1816.29	1685.44	1690.58	1708.71	1767.97	1774.43	1784.59	1788.91	1699.2	1752.06	1754.08	1754.42	1771.88	1705.3	1730.24	1772.14	1770.43	1777.71	1801.02	1791.84	1756.9	1793.27	1774.59	1754.07	1752.3	1726.89	1781.98	1801.14	1774.34	1704.24	1726.8	1719.28	1745.54	1759.64	1786.47	1788.75	1752.57	1822.4	1817.25	1718.27	1758.88	1751.97	1777.89	1768.08	1799.81	1778.19	1780.21	1759.92	1752.33
279.660004	1813.39	1685.08	1691.05	1707.39	1764.95	1774.23	1783.52	1787.2	1698.13	1748.12	1754.07	1755	1771.76	1704.95	1728.1	1767.67	1769.78	1776.5	1799.88	1792.32	1754.49	1795.2	1777.03	1753.12	1749.86	1726.33	1777.3	1796.85	1774.32	1703.99	1727.26	1719.25	1742.82	1760.78	1784.49	1788.51	1753.4	1817.99	1813.34	1715.94	1759.16	1752.16	1773.76	1766.16	1794.83	1776.77	1776.43	1757.93	1751.53
280.154999	1810.52	1687.13	1689.27	1706.59	1766.7	1773.62	1784.19	1786.55	1698.14	1748.64	1754.74	1754.03	1768.93	1705.17	1729.02	1770.02	1769.7	1775.03	1800.4	1789.79	1752.97	1794.54	1771.29	1750.1	1750.77	1725.16	1776.8	1796.24	1773.75	1704.27	1724.57	1719.61	1744.86	1760.15	1785.12	1790.35	1750.7	1819.8	1816.39	1717.81	1758.24	1748.63	1776.03	1766.06	1799.77	1775.79	1773.84	1759.18	1751.27
280.649994	1815.67	1687	1694.73	1709.7	1765.79	1777.93	1785.6	1788.82	1699.39	1749.02	1753.36	1755.57	1766.11	1705.42	1728.54	1768.58	1769.32	1776.67	1797.37	1789.84	1753.23	1793.48	1774.96	1751.99	1751.22	1725.77	1778.47	1801.64	1773.45	1702.57	1727.93	1718.45	1743.87	1759.95	1784.69	1791.22	1751.46	1822.32	1813.31	1718.67	1756.47	1747.64	1772.29	1764	1797.67	1774.98	1775.12	1763.11	1750.06
281.144989	1813.52	1686.7	1692.64	1706.71	1761.73	1772.85	1784.07	1788.4	1697.86	1748.8	1756.99	1754.83	1772.49	1705.01	1730.02	1769.68	1768.72	1774.84	1799.39	1789.98	1753.97	1792.86	1773.74	1752.18	1748.9	1728.1	1776.32	1795.28	1772.18	1705.76	1726.59	1719.73	1744.87	1753.52	1784.71	1785.6	1749.71	1817.57	1815.02	1719.21	1755.85	1747.98	1772.37	1762.3	1799.21	1774.12	1773.14	1757.2	1751.14
281.640991	1807.59	1686.5	1690.6	1706.59	1766.7	1769.35	1780.11	1783.92	1697.82	1748.12	1753.97	1753.99	1766.35	1703.6	1725.77	1767.74	1765.17	1770.89	1797.71	1787.57	1749.32	1790.09	1771.69	1749	1746.8	1723.57	1770	1793.47	1771.26	1700.38	1724.11	1717.17	1744.22	1751.91	1780.76	1787.42	1748.29	1816.95	1810.8	1714.96	1754.93	1744.61	1770.16	1759.5	1793.9	1774.49	1773.02	1755.92	1750.29
282.135986	1806.48	1682.25	1689.14	1706.87	1764.01	1770.43	1781.94	1785.18	1695.57	1744.16	1751.49	1752.44	1769.72	1704.79	1727.86	1765.69	1763.75	1772.43	1796.47	1785.57	1747.73	1788.66	1769.23	1746.64	1747.55	1721.4	1769.35	1790.75	1770.26	1699.61	1723.17	1714.03	1740.78	1753.76	1778.06	1783.91	1748.99	1813.19	1812.6	1713.02	1752.83	1742.84	1766.53	1759.66	1794.16	1770.94	1771.59	1754.89	1751.47
282.631012	1808.79	1682.58	1688.09	1706.7	1761.6	1767.8	1777.22	1783.58	1695.66	1745.29	1752.54	1749.43	1763.54	1703.03	1726.62	1761.91	1765.09	1769.26	1796.22	1786.96	1750	1790.35	1768.04	1746.73	1745.54	1724.08	1770.3	1793.44	1768.68	1699.61	1723.77	1715.55	1738.38	1751.66	1776.76	1784.37	1748.36	1812.97	1811.74	1712.77	1751.84	1744.11	1767.33	1757.98	1794.02	1771.11	1771.46	1753.08	1744.53
283.126007	1809.84	1684.22	1689.94	1705.12	1761.5	1767.4	1776.31	1780.86	1696.94	1745.06	1748.81	1750.79	1766.54	1701.67	1726.13	1765.72	1763.21	1767.11	1792.22	1785.39	1749.59	1786.57	1769.51	1744.05	1747.39	1720.68	1768.93	1788.22	1767.13	1700.36	1721.65	1713.29	1737.47	1751.82	1776.37	1782.85	1748.35	1811.65	1811.43	1710.84	1753.35	1743.96	1768.41	1760.78	1790.79	1770.22	1769.28	1751.98	1746.94
283.621002	1806.45	1683.32	1686.61	1702.54	1759.14	1765.68	1775.83	1778.01	1695.8	1742.56	1748.04	1752.33	1764.39	1699.71	1725.13	1760.51	1758.72	1767.76	1789.86	1783.55	1748.01	1784.11	1767.37	1745.57	1742.49	1721.23	1768.68	1787.07	1766.56	1699.52	1718.89	1716.49	1737.78	1748.71	1775.29	1781.61	1745	1809.82	1804.41	1712.68	1750.33	1743.27	1765.02	1758.21	1789.38	1768.97	1770.02	1752	1742.3
284.117004	1802.34	1682.59	1688.47	1701.04	1757.88	1761.61	1771.58	1779.14	1693.64	1741.2	1748.12	1751.12	1761.21	1698.03	1724.26	1758.05	1758.89	1767.5	1789.63	1780.61	1746.29	1783.64	1768.77	1746.21	1742.07	1721.11	1769.31	1789.7	1760.06	1698.62	1718.11	1714.51	1739.71	1749.99	1778.13	1781.02	1744.11	1808.34	1802.99	1710.81	1749.72	1740.5	1761.56	1758.79	1790.92	1771.02	1766.93	1749.6	1742.9
284.612000	1803.29	1684.32	1686.21	1702.14	1757.1	1764.14	1772	1777.83	1695.01	1740.92	1747.04	1747.25	1758.72	1699.98	1726	1759.93	1760.84	1765.35	1790.96	1779.59	1745.03	1785.53	1765.47	1744.05	1742.18	1720.97	1768.12	1785.59	1761.84	1699.04	1720.22	1712.56	1734.89	1746.71	1775.26	1781.46	1745.57	1808.27	1804.44	1709.87	1747.09	1741.4	1763.56	1753.32	1788	1766.21	1766.59	1751.25	1743.18
285.106995	1803.59	1684.34	1691.4	1702.71	1758.41	1763.45	1772.75	1774.08	1694.91	1738.96	1743.9	1748.15	1762.66	1699.82	1720.39	1759.05	1758.7	1764.04	1791.25	1778.76	1747.65	1785.59	1765.65	1740.54	1741.84	1720.9	1767.31	1786.48	1760.73	1697.28	1719.22	1714.4	1736.49	1750.54	1775.16	1778.51	1743.07	1805.28	1802.08	1712.04	1750.13	1737.29	1764.9	1756.81	1783.7	1770.1	1766.85	1747.61	1743.22
285.601990	1801.62	1683.11	1685.39	1702.96	1755.5	1763.45	1773.64	1774.79	1695.23	1738.49	1741.98	1746.38	1761.32	1699.49	1719.79	1758.4	1758.16	1764.6	1788.11	1776.76	1746.91	1781.59	1764.42	1740	1739.59	1721.1	1765.85	1785.04	1759.75	1697.53	1716.77	1712.7	1735.64	1745.93	1773.45	1774.96	1743.52	1805.96	1803.94	1705.51	1747.48	1736.01	1758.7	1752.41	1788.33	1767.9	1763.77	1746.03	1738.74
286.097992	1800.61	1680.57	1685.86	1699.58	1753.34	1760.03	1772.18	1774.97	1693.97	1739.09	1742.12	1744.58	1758.66	1695.55	1720.73	1757.57	1756.84	1763.08	1786.16	1775.27	1744.21	1779.11	1764.41	1737.67	1737.67	1719.19	1761.93	1782.14	1758.57	1695.61	1718.55	1710.22	1734.32	1746	1771.59	1776.09	1742.82	1800.07	1800.73	1707.21	1745.96	1735.28	1762.68	1754.63	1785.25	1765.47	1759.73	1748.58	1741.34
286.592987	1798.85	1681.81	1685.77	1696.43	1753.47	1758.88	1767.1	1772.05	1692.2	1735.8	1742.48	1742.21	1754.62	1697.37	1717.05	1756.7	1754.95	1761.58	1778.35	1771.13	1742.55	1774.7	1759.61	1737.15	1735.81	1716.09	1759.43	1778.85	1759.31	1695.48	1715.72	1711.05	1731.16	1745.29	1770.49	1771.55	1738.56	1801.02	1798.46	1704.23	1740.58	1737.21	1756.27	1749.39	1783.15	1763.56	1759.75	1744.13	1737.9
287.088013	1795.36	1680.57	1686.1	1700.12	1752.7	1758.25	1769.54	1771.03	1693.57	1735.19	1742.25	1743.21	1755.22	1694.11	1719.52	1753.93	1756.37	1758.13	1782.08	1775.58	1744.53	1777.54	1760.71	1735.94	1735.87	1715.76	1760.98	1782.71	1757.74	1697.78	1716.14	1710.7	1730.12	1742.03	1767.28	1773.04	1742.85	1800.34	1798.17	1707.79	1743.2	1734.89	1758.84	1751.45	1780.32	1760.19	1761.44	1744.65	1736.97
287.583008	1793.57	1681.52	1682.52	1697.62	1754.05	1759.29	1765.41	1770.3	1691.21	1736.38	1737.99	1745.58	1754.25	1698.1	1717.18	1754.21	1753.6	1761.44	1779.53	1772.24	1744.03	1774.56	1757.47	1735.82	1735.04	1714.61	1761.03	1781.09	1756.88	1694.77	1718.05	1710.85	1731	1742.43	1765.98	1772.28	1740.1	1796.25	1796.32	1703.8	1743.82	1732.99	1759.04	1749.16	1780.75	1760.11	1762.38	1744.97	1734.49
288.078003	1793.13	1683.3	1685.34	1697.13	1748.73	1758.31	1766.26	1770.26	1690.39	1733.9	1741.12	1744.52	1753.37	1694.24	1718.33	1748.31	1756.19	1757.91	1779.64	1772.39	1741.74	1777.05	1757.82	1734.65	1735.09	1715.29	1760.71	1780.21	1757.28	1692.44	1713.36	1710.69	1731.4	1741.62	1767.17	1770.54	1739.32	1799.21	1798.73	1704.65	1741.17	1736.41	1758.88	1750.57	1780.97	1762.48	1760.1	1743.32	1736.66
288.574005	1789.31	1682.8	1682.5	1699.08	1749.75	1754.37	1766.47	1769.52	1690.25	1733.08	1738.52	1742.11	1751.71	1696.04	1716.44	1752.82	1751.22	1756.28	1781.19	1768.2	1741.03	1777.19	1756.92	1733.37	1734.73	1715.44	1757.23	1777.41	1756.18	1694.08	1711.95	1706.62	1730.33	1738.69	1764.44	1769.23	1739.95	1796.09	1795.76	1703.48	1738.55	1732.36	1754.28	1749.18	1780.72	1758.72	1758.34	1739.58	1735.07
289.069000	1791.62	1680.86	1683.93	1696.3	1748.23	1756.23	1763.95	1769.62	1689.46	1734.93	1739.56	1741.64	1751.68	1696.49	1714.86	1751.82	1749.79	1759.47	1778.05	1767.9	1738.63	1774.04	1755.21	1732.91	1733.7	1714.4	1757.92	1772.5	1752.41	1692.98	1712.8	1706.38	1730.67	1738.78	1762.4	1768.21	1737.07	1792.66	1793.07	1703.36	1740.79	1730.03	1753.32	1745.89	1775.79	1757.85	1757.14	1739.68	1737.14
289.563995	1788.91	1679.72	1685.68	1696.51	1750	1756.23	1762.17	1768.46	1690.22	1730.9	1740.6	1739.71	1751.72	1693.23	1716.61	1750.81	1748.59	1755.33	1777.74	1766.85	1737.89	1772.25	1754.07	1734.54	1733.48	1712.53	1753.77	1773.32	1753.63	1693.65	1712.3	1706.68	1728.34	1738	1763.16	1766.56	1735.91	1792.64	1789.27	1706.72	1738.71	1731.57	1750.1	1745.77	1777.2	1757.18	1756.79	1740.5	1734.72
290.058990	1788.4	1682.37	1685.33	1696.75	1745.46	1753.87	1762.57	1766.41	1689.74	1731.4	1738.82	1737.97	1752.34	1693.48	1713.72	1747.66	1746.95	1756.63	1773	1767.13	1738.49	1770.41	1755.95	1731.67	1731.53	1712.18	1757.09	1774.8	1753.3	1694.07	1712.86	1708.31	1730.01	1738.75	1764.28	1767.89	1739.8	1792.02	1796.59	1701.98	1737.76	1731.14	1753.73	1745.18	1776.21	1757.17	1751.75	1739.71	1731.62
290.553986	1789.46	1677.87	1685.58	1695.87	1747.39	1750.77	1763.52	1763.88	1689.41	1728.83	1734.68	1737.21	1749.57	1692.06	1713.02	1746.78	1745.79	1751.36	1771.72	1766.87	1738.76	1769.18	1753.73	1731.29	1729.62	1712.07	1753.05	1768.8	1748.25	1689.07	1711.03	1703.83	1728	1736.48	1763.25	1762.68	1735.74	1790.58	1789.59	1700.33	1736.52	1730.32	1749.66	1743.83	1775.07	1755.42	1750.77	1740.47	1729.22
291.049988	1783.8	1679.07	1682.51	1695.66	1744.75	1750.63	1759.24	1761.02	1685.57	1731.02	1736.51	1736.53	1747.14	1689.75	1712.09	1746.22	1745.43	1749.6	1772.81	1765.3	1736.28	1769.67	1751.94	1731.76	1730.48	1714.02	1753.39	1770.77	1747.39	1693.21	1712.41	1703.97	1725.45	1733.85	1758.82	1766.15	1736.34	1791.92	1789.34	1698.99	1734.86	1728.43	1750.98	1740.98	1769.89	1754.05	1749.9	1735.76	1728.32
291.545013	1787.74	1680.07	1681.98	1693.01	1743.69	1749.04	1758.83	1765.68	1686.82	1728.31	1738.2	1736.25	1748.35	1691.43	1712.85	1744.16	1747	1752.49	1770.06	1763.17	1738.33	1769.92	1752	1730.46	1729.73	1708.82	1749.33	1767.59	1746.16	1691.16	1709.58	1706.11	1724.68	1738.22	1756.27	1766.62	1735.09	1788.07	1786.95	1698.08	1737.58	1726.99	1749.25	1742.84	1773.59	1752.61	1751.12	1736.84	1731.66
292.040009	1782.54	1679.39	1682.85	1697.51	1743.74	1751.5	1762.78	1763.93	1688.15	1728.57	1734.35	1738.57	1747.88	1693.26	1712.27	1746.01	1745.39	1752.47	1773.38	1762.83	1737.33	1769.09	1754.51	1730.44	1731.16	1709.48	1749.88	1769.58	1746.81	1690.9	1711.83	1704.51	1724.8	1734.3	1758.41	1763.02	1736.79	1787.11	1785.69	1701.06	1737.51	1726.73	1747.18	1739.68	1772.15	1754.04	1748.83	1735.29	1728.49
292.535004	1779.87	1678.91	1681.24	1694.97	1745.11	1751.26	1756.5	1759.12	1686.17	1725.36	1733.21	1735.23	1743.44	1690.37	1709.86	1743.51	1740.8	1751.03	1768.82	1758.28	1732.8	1765.89	1750.3	1726.24	1725.51	1708.11	1749.5	1769.68	1744.85	1687.09	1705.38	1702.29	1723.63	1734.96	1755.68	1760.96	1732	1783.26	1783.43	1698.55	1731.59	1725.71	1745.81	1740.72	1769.78	1750.72	1749.51	1737.36	1726.36
293.029999	1781.11	1680.16	1681.35	1693.4	1742.96	1748.52	1756.63	1761.28	1687.18	1728.07	1735.01	1734.07	1742.93	1688.09	1713.01	1741.24	1743.99	1750.77	1769.17	1760.72	1737.06	1767.49	1749.36	1725.38	1728.32	1710.57	1750.84	1765.72	1747.12	1686.18	1709.62	1702.42	1722.35	1732.5	1757.51	1760.97	1735.97	1783.86	1783.63	1697.37	1733.88	1723.2	1745.44	1741.7	1767.91	1750.61	1748.38	1733.45	1726.68
293.526001	1781.21	1680.79	1682.17	1693.24	1740.7	1748.71	1752.15	1758.13	1685.96	1725.5	1730.82	1732.55	1746.26	1691.85	1709.79	1742.12	1744.84	1749.64	1769.79	1759.96	1734.97	1763.61	1750.69	1727.46	1728.22	1710.49	1749.26	1769.16	1746.54	1690.07	1709.32	1706.2	1726.71	1736.64	1755.11	1760.27	1732.26	1784.47	1784.61	1700.08	1731.82	1724.3	1745.59	1740.77	1771.85	1748.52	1747.66	1734.16	1728.4
294.020996	1775.28	1677.15	1679.18	1690.39	1738.7	1747.11	1752.88	1758.72	1686.4	1724.1	1732.95	1731.04	1742.03	1689.06	1710.55	1741.09	1738.89	1749.45	1769.24	1756.95	1733.46	1763.21	1748.82	1724.75	1726.01	1709.2	1748.89	1766.46	1742.82	1690.09	1708.39	1701.63	1721.55	1731.42	1755.6	1760.34	1733.04	1785.02	1787.67	1698.09	1732.38	1724	1746.53	1740.65	1766.02	1749.1	1745.38	1731.83	1727.22
294.515991	1774.33	1675.12	1679.06	1693.44	1741.08	1746.12	1752.57	1757.25	1685.39	1725.11	1731.45	1732.19	1741.28	1687.66	1709.56	1739.92	1741.94	1747.07	1764.12	1760.46	1732.05	1762.03	1749.77	1726.04	1724.4	1708.41	1747.46	1762.34	1742.08	1688.4	1704.75	1700.81	1720.75	1729.66	1753.69	1757.57	1731.16	1782.35	1781.76	1697.43	1731.58	1722.93	1741.19	1737.1	1762.64	1748.49	1744.51	1731.5	1723.96
295.010986	1774.91	1676.72	1680.35	1689.59	1736.38	1745.71	1750.91	1758.49	1684.09	1722.83	1729.22	1730.63	1740.46	1687.52	1706.77	1736.69	1738.15	1743.39	1761.99	1755.45	1731.16	1761.18	1743.6	1723.76	1723.9	1707.19	1745.71	1759.59	1739.97	1685.58	1706.71	1697.29	1720.14	1729.44	1752.34	1754.15	1732.09	1777.08	1777.59	1696.27	1729.88	1722.08	1742.97	1739.77	1764.75	1747.68	1743.6	1732.65	1723.3
295.506012	1775.31	1676.14	1679.81	1689.61	1740.63	1742.04	1750.39	1759.27	1683.96	1721.76	1731.16	1729.08	1741.33	1688.11	1709.1	1738.51	1739	1741.97	1763.65	1754.79	1732.43	1762.33	1746.13	1723.34	1722.96	1707.58	1744.63	1760	1742.79	1686.71	1703.86	1700.22	1719.74	1727.23	1752.98	1752.9	1728.99	1776.34	1780.79	1695.35	1728.59	1723.05	1740.74	1736.03	1765.26	1743.65	1744.84	1726.8	1725.05
296.002014	1774.21	1677.42	1677.12	1688.28	1737.06	1741.63	1750	1755.39	1683.37	1720.44	1727.39	1730.07	1739.54	1690.18	1705.11	1740.78	1738.79	1743.47	1763.86	1755.84	1731.63	1758.53	1744.08	1723.08	1722.08	1708.41	1742.99	1759.09	1740.21	1686.19	1703.25	1696.9	1718.72	1724.99	1748.7	1755	1729.19	1777.17	1780.88	1695.82	1728.65	1722.16	1740.83	1735.78	1762.43	1746.19	1744.83	1729.05	1723.31
296.497009	1772.19	1675.89	1679.49	1687.74	1735.3	1745.77	1752.26	1753.95	1683.94	1722.76	1727.84	1728.76	1739.5	1686.63	1706.12	1739.05	1740.14	1744.47	1758.47	1752.42	1731.35	1759.75	1743.38	1721.33	1722.75	1705.64	1742.15	1761.83	1740.74	1683.34	1701.4	1698.93	1717.45	1728.71	1749.37	1754.09	1731.33	1776.45	1777.22	1695.51	1727.5	1720.98	1738.54	1732.77	1763.92	1744.31	1740.81	1730.65	1721.85
296.992004	1773.8	1676.94	1680.73	1690.73	1736.55	1742.7	1746.91	1753.52	1684.96	1721.31	1727.97	1727.91	1738.45	1688.95	1705.86	1737.88	1736.44	1743.1	1762.72	1752.94	1729.6	1758.14	1742.26	1721.32	1722.47	1703.99	1743.45	1755.67	1738.9	1685.72	1698.64	1698.37	1718.42	1726.44	1747.22	1753.87	1726.52	1775.64	1773.58	1696.81	1724.61	1719.79	1736.65	1732.49	1763.33	1745.49	1738.06	1728.69	1720.54
297.487000	1769.48	1676.27	1677.72	1688.2	1735.2	1741.67	1747.82	1751.19	1682.61	1722.29	1725.09	1728.35	1737.89	1685.27	1704.14	1736.39	1735.24	1742.22	1760.8	1750.85	1727.03	1758.39	1742.44	1721.72	1720.95	1703.2	1744.74	1755.16	1735.91	1684.34	1702.41	1697.76	1717.05	1729.35	1750.76	1751.51	1731.06	1772.07	1774.18	1694.54	1727.31	1718.12	1739.94	1733.86	1761.02	1743	1739.15	1729.27	1721.37
297.981995	1768.43	1677.38	1675.33	1688.81	1735.76	1743.7	1748.77	1745.87	1681.94	1720.57	1725.33	1724.74	1734.34	1686.09	1705.49	1737.05	1732.7	1741.73	1756.86	1749.07	1728.1	1754.36	1741.31	1720.08	1720.98	1706.01	1738.46	1756.91	1736.08	1687.24	1702.41	1697.3	1714.69	1723.32	1746.78	1751.81	1728.24	1773.17	1773.67	1693.56	1724.82	1717.5	1737.76	1731.86	1758.49	1743.1	1739.76	1726.89	1721.07
298.477997	1770.42	1672.81	1678.26	1686.17	1732.6	1742.56	1747.12	1748.42	1684.2	1720.51	1726.32	1726.14	1737.44	1684.57	1703.61	1735.06	1736.99	1739.3	1757.5	1750.09	1726.53	1752.56	1741.6	1719.89	1718.08	1702.91	1741.1	1752.01	1734.02	1682.49	1700.79	1694.73	1713.41	1726.61	1744.92	1750.29	1727.64	1769.73	1776.45	1689.64	1723.03	1718.91	1736.88	1728.64	1758.77	1742.32	1736.25	1723.44	1719.94
298.972992	1766.03	1674.11	1677.15	1688.49	1733.7	1740.63	1744.53	1748.04	1680.94	1716.63	1726.46	1723.73	1734.82	1684.13	1702.85	1735.42	1731.23	1737.23	1759.18	1747	1729.18	1754.31	1737.97	1715.31	1719.73	1702.19	1738.57	1753.73	1735.59	1685.79	1699.3	1697.04	1713.7	1725.25	1744	1749.4	1727.78	1774.3	1771.32	1692.72	1723.72	1717.78	1737.03	1729.35	1757.54	1740.23	1736.55	1725.7	1714.94
299.467987	1768.58	1677.02	1676.55	1686.97	1730.54	1738.63	1745.71	1747.81	1679.67	1716.94	1724.06	1723.14	1732.81	1684.61	1705.08	1734.58	1732.85	1737.91	1752.51	1747.62	1727.52	1754.11	1738.06	1716.17	1719.01	1703.13	1736.73	1752.18	1735.78	1680.15	1700.95	1696.65	1714.05	1720.85	1744.3	1749.73	1725.13	1770.22	1769.31	1690.07	1721.95	1716.73	1734.85	1728.22	1757.05	1740.42	1739.13	1722.57	1719.03
299.963013	1763.71	1673.64	1674.57	1685.86	1730.88	1739.26	1745.02	1746.99	1680.66	1717.86	1723.86	1724.58	1732.22	1683.76	1702.78	1730.49	1731.35	1739.6	1753.96	1747.84	1727.21	1754.21	1738.17	1718.08	1717.27	1700.87	1739	1751.84	1732.79	1680.97	1699.83	1695.3	1714.29	1722.88	1742.68	1749.03	1725.5	1769.73	1771	1691.91	1722.61	1715.93	1733.32	1727.16	1757.77	1738.38	1731.87	1725.08	1713.24
300.459015	1764.71	1675.83	1675.65	1685.34	1728.85	1736.89	1743.24	1747.34	1678.6	1716.63	1723.06	1723.47	1730.32	1684.64	1702.36	1731.58	1732.86	1735.95	1753.78	1745.59	1725.24	1750.97	1735.02	1714.19	1716.13	1701.56	1736.65	1752.7	1731.14	1681.73	1698.21	1694.85	1713.44	1719.51	1740.27	1744.88	1721.62	1768.16	1768.34	1687.6	1721.25	1715.83	1731.54	1727.05	1752.01	1737.35	1734.17	1720.56	1715.33
300.954010	1765.81	1674.1	1675.75	1684.98	1728.93	1733.36	1739.12	1746.43	1680.4	1717.49	1722.03	1721.44	1729.12	1684.27	1700.88	1730.54	1729.55	1734.58	1751.15	1743.91	1724.16	1752.02	1735.19	1715.02	1717.65	1701.21	1735.45	1750.18	1733.5	1682.03	1697.49	1693.9	1713.06	1719.72	1739.83	1744.37	1723.95	1768.82	1769.24	1688.16	1718.02	1714.7	1733.29	1724.41	1752.4	1736.53	1733	1723.05	1715.2
301.449005	1763.2	1675.5	1676.3	1683.25	1727.26	1734.62	1740.61	1746.33	1680.14	1714.37	1721.34	1720.17	1730.73	1683.06	1705.36	1730.9	1728.52	1736.25	1753.27	1743.16	1723.63	1748.54	1734.77	1714.18	1715.65	1701.06	1733.74	1748.61	1729.78	1681.56	1695.52	1692.39	1710.97	1720.58	1740.18	1746.88	1722.65	1765.76	1766.82	1690.37	1717.11	1713.09	1730.05	1727.98	1753.86	1737.66	1734.08	1720.87	1713.76
301.944000	1760.36	1672.4	1674.27	1684.24	1728.63	1735.2	1741.14	1743.36	1679.93	1713.29	1719.74	1721.57	1729.2	1683.45	1699.47	1727.57	1729.24	1735.86	1749.99	1743.67	1722.32	1749.27	1734.47	1712.71	1715.96	1699.11	1733.71	1746.79	1730.16	1679.41	1694.78	1690.57	1709.88	1721	1737.7	1743.57	1721.24	1762.42	1768.85	1691.48	1716.74	1714.59	1727.01	1725.47	1752.09	1736.81	1732.8	1721.68	1712.45
302.438995	1759.21	1672.46	1674.45	1685.86	1729.18	1734.56	1738.77	1741.6	1677.97	1715.32	1718.99	1719.94	1728.48	1681.03	1700.91	1726.45	1727.39	1731.92	1749.22	1741.8	1722.56	1747.05	1733.55	1712.11	1712.86	1698.94	1732.25	1748.68	1727.51	1680.41	1693.77	1690.12	1709.84	1717	1735.78	1743.13	1722.75	1760.63	1763.73	1687.42	1716.27	1713.59	1727.63	1723.61	1751.03	1737.21	1729.12	1718.93	1715.15
302.934998	1757.08	1674.06	1673.19	1687.5	1730.73	1732.37	1737.2	1742.37	1678.74	1711.98	1718.9	1716.78	1725.77	1682.51	1699.38	1727.64	1727.22	1730.73	1747.31	1739.89	1722.33	1746.56	1731.92	1709.44	1710	1700.02	1731.35	1744.33	1728.2	1679.03	1693.68	1689.85	1706.85	1717.34	1738.15	1742.69	1720.2	1761.13	1764.03	1684.7	1717.62	1713.61	1728.06	1724.01	1752.38	1734.95	1727.93	1718.08	1709.66
303.429993	1757.03	1671.94	1673.27	1685.56	1724.81	1733.92	1736.03	1740.01	1678.41	1711.02	1719	1721	1728.38	1681.59	1699.15	1726.37	1726.01	1731.38	1747.81	1739.01	1721.58	1745.64	1731.66	1711.34	1712.08	1697.43	1729.7	1745.73	1724.9	1678.16	1693.49	1690.4	1706.48	1718.14	1736.9	1738.38	1721.8	1761.75	1760.88	1685.56	1714.87	1710.15	1728.31	1723.47	1750.7	1735.45	1729.76	1717.5	1711.99
303.924988	1758.79	1671.01	1672	1685.04	1726.36	1730.85	1735.34	1741.51	1676.5	1712.95	1718.53	1716.79	1725.46	1679.22	1695.57	1725.41	1725.11	1730.37	1745.32	1741.16	1722.28	1747.09	1731.21	1710.85	1710.37	1698.29	1730.23	1743.47	1724.59	1678.42	1693.63	1691.35	1705.88	1717.1	1737.65	1742.83	1722.21	1762.15	1763.16	1686.05	1714.06	1710.35	1727.1	1723.07	1749.78	1734.56	1727.1	1716.67	1710.2
304.420013	1753.61	1671.61	1675.7	1680.84	1722.99	1731.21	1736.45	1739.13	1677.5	1710.36	1720.96	1718.44	1727.34	1679.18	1695.2	1724.98	1725.02	1729.07	1745.14	1740.44	1719.01	1745.52	1732.77	1708.76	1709.41	1700.38	1728.26	1743.64	1725.92	1676.45	1693.56	1690.88	1707.53	1714.89	1737.54	1738.17	1719.72	1761.82	1764.92	1689.61	1712.81	1710.26	1729.51	1723.23	1748.45	1735.15	1729.48	1716.61	1707.21
304.915009	1756.42	1673.21	1671.76	1682.36	1722.93	1728.01	1733.33	1740.12	1675.52	1709.45	1715.51	1717.77	1726.78	1679.65	1696.55	1726.11	1724.31	1730.34	1745.11	1738.35	1721.01	1745.97	1728.61	1707.03	1711.88	1697.96	1726.83	1741.87	1724.94	1676.74	1692.07	1689.48	1704.21	1715.55	1733.56	1741.11	1719.05	1757.63	1763	1687	1712.37	1709.92	1727.14	1720	1749.18	1731.12	1725.71	1714.97	1707.72
305.411011	1752.82	1672.67	1673.72	1680.81	1723.17	1731.53	1732.76	1736.36	1676.61	1710.22	1716.16	1717.46	1726.08	1680.28	1694.52	1721.83	1720.94	1727.28	1746.93	1736.49	1718.87	1746.81	1729.26	1706.41	1709.91	1697.03	1729.95	1739.02	1723.41	1678.76	1691.97	1688.52	1706.77	1716.36	1732.1	1735.51	1716.87	1756.51	1760.91	1683.13	1712.2	1709.04	1725.49	1720.57	1751.03	1735.47	1727.24	1715.73	1706.06
305.906006	1753.56	1670.87	1673.63	1681.69	1722.02	1727.77	1731.51	1736.24	1676.22	1710.24	1714.23	1713.24	1722.12	1677.92	1695.14	1720.13	1719.5	1727.78	1746.24	1736.58	1719	1744.98	1728.53	1706.18	1706.53	1693.17	1726.43	1743.58	1724.54	1678.56	1691.79	1689.15	1706.34	1713.42	1732.53	1735.09	1717.88	1755.16	1758.19	1682.75	1709.64	1707.78	1722.42	1718.07	1747.43	1731.57	1723.34	1714.72	1705.46
306.401001	1749.58	1671.56	1672.53	1680.32	1720.26	1727.15	1732.68	1735.56	1678.67	1708.3	1715.54	1714.04	1723.47	1677.07	1695.07	1722.61	1720.57	1728.7	1743.28	1735.64	1718.3	1744.01	1726.16	1704.45	1708.9	1693.62	1724.44	1738.65	1720.48	1676.85	1691.92	1685.6	1704.59	1710.53	1731.87	1733.16	1717.84	1753.46	1756.49	1683.91	1711.39	1706.77	1722.51	1718.99	1745.07	1729.82	1722.9	1713.18	1703.83
306.895996	1747.62	1671.2	1673.36	1680.33	1718.43	1728.36	1730.79	1734.5	1675.89	1707.33	1712.77	1713.51	1723.87	1676.13	1694.78	1717.35	1718.86	1724.71	1743.16	1734.17	1718.52	1741.17	1725.9	1704.98	1704.96	1693.95	1724.54	1737.89	1719.18	1675.41	1690.06	1688.02	1703.11	1708.93	1730.14	1734.02	1717.39	1753.25	1755.35	1682.91	1710.95	1708.15	1720.18	1719.14	1742.24	1728.05	1721.89	1714.27	1705.41
307.390991	1748.16	1671.84	1670.5	1680	1719.74	1725.71	1730.78	1733.91	1674.28	1706.96	1712.7	1708.83	1721.46	1675.55	1693.43	1718.52	1721.2	1725.5	1740.37	1734.79	1718.26	1738.77	1724.23	1704.18	1704.06	1693.2	1722.89	1736.14	1719.36	1677.27	1689.23	1686.48	1703.17	1709.91	1728.45	1731.72	1717.74	1753.89	1756.2	1681.91	1709.55	1704.45	1720	1718.29	1742.59	1728.01	1721.26	1716.36	1704.58
307.886993	1746.65	1668.48	1670.72	1678.77	1719.1	1724.02	1730.59	1733.76	1673.2	1706.62	1712.33	1710.8	1719.42	1676.13	1691.63	1720.24	1718.68	1726.76	1740.13	1731.98	1716.77	1741.87	1725.42	1701.42	1705.57	1694.65	1723.09	1734.53	1722.7	1673.49	1688.19	1686.35	1699.37	1709.65	1728.51	1734.53	1713.11	1752.09	1752.17	1681.53	1708.11	1704.43	1719.22	1713.59	1742.05	1725.93	1722.99	1714.21	1701.69
308.381989	1745.18	1669.21	1672.33	1676.93	1717.53	1727.12	1727.92	1736.02	1675.26	1703.2	1711.92	1712.55	1718.44	1675.03	1692.27	1718.25	1717.2	1722.75	1739.41	1733.09	1715.88	1738.61	1724.56	1700.87	1703.28	1692.63	1719.82	1735.5	1718.61	1675.56	1688.13	1686.29	1700.15	1706.44	1725.32	1732.93	1716.84	1752.4	1754.95	1682.91	1707.63	1702.89	1718.36	1717.09	1740.06	1727.64	1720.62	1711.25	1704.54
308.877014	1745.36	1670	1671.45	1678.26	1716.49	1726.45	1728.04	1732.24	1674.62	1704.74	1712.21	1711.86	1717.74	1676.22	1690.59	1715.79	1716.46	1724.53	1739.29	1730.85	1717.13	1737.97	1726.34	1700.56	1705.08	1692.14	1723.33	1733.57	1718.83	1674.16	1687.93	1683.25	1701.27	1709.31	1727.92	1728.3	1715.07	1747.86	1752.96	1680.19	1705.38	1704.04	1717.73	1715.66	1743.61	1727.03	1719.9	1710.47	1699.76
309.372009	1745.17	1670.22	1668.72	1678.65	1714.39	1722.17	1726.27	1729.19	1674.71	1702.8	1710.98	1711.12	1720.81	1675.56	1691.19	1718.53	1716.72	1721.1	1736.94	1728.67	1715.56	1736.11	1724.14	1700.7	1701.83	1691.03	1722.34	1731.58	1719.16	1675.38	1686.95	1686.15	1700.68	1707.43	1725.71	1732.34	1713.59	1749.77	1750.88	1680.32	1708.3	1702.07	1719.05	1713.91	1740.61	1727.98	1721.08	1709.99	1703.93
309.867004	1740.18	1671.14	1670.71	1677.94	1717.73	1722.79	1726.57	1730.62	1671.87	1704.88	1709.56	1709	1717.16	1675.95	1690.43	1715.56	1716.12	1721.08	1734.67	1731.8	1715.37	1735.44	1722.26	1700.41	1703.76	1691.59	1720.52	1729.99	1716.56	1673.17	1682.7	1683.09	1699.52	1706.9	1725.59	1731.5	1714.29	1745.09	1751.59	1680.73	1707.34	1701.03	1714.99	1714.02	1740.23	1725.45	1717.13	1708.73	1698.91
310.363007	1741.15	1669.98	1670.09	1673.81	1714.41	1721.3	1723.54	1730.76	1673.07	1704.02	1708.03	1708.45	1713.88	1675.06	1687.93	1714.82	1714.04	1720.05	1733.84	1727.78	1715.11	1735.35	1720.26	1698.98	1704.92	1693.28	1720.15	1730.91	1717.34	1671.98	1686.5	1684.12	1698.62	1706.88	1725.1	1729.48	1712.65	1745.21	1749.82	1677.8	1704.38	1701.98	1716.05	1709.78	1737.15	1725.15	1719.53	1707.26	1701.05
310.858002	1743.61	1667.92	1670.93	1678.5	1715.1	1722.19	1727.17	1730.01	1671.2	1703.96	1707.52	1710.31	1717.35	1673.7	1690.03	1715.82	1714.83	1720.37	1734.61	1727.54	1715.33	1736.05	1719.51	1699.26	1702.45	1689.82	1717.89	1731.58	1715.64	1674.21	1682.95	1685.67	1699.97	1705.32	1725.9	1728.63	1713.28	1747.89	1749.58	1677.85	1705.26	1699.84	1714.42	1713.35	1738.37	1723.07	1714.48	1706.8	1698.43
311.352997	1738.7	1668.85	1670.26	1674.72	1713.53	1719.1	1722.84	1728.48	1670.99	1703.38	1708.84	1709.69	1714.34	1672.1	1688.39	1713.94	1715.41	1718.14	1733.75	1725.99	1713.05	1733.67	1721.32	1700.69	1699.07	1689.8	1717.84	1733.81	1714.01	1672.79	1685.46	1683.76	1698.37	1706.08	1724.3	1726.54	1710.17	1744.55	1748.22	1676.31	1704.55	1703.33	1715.91	1710.56	1736.83	1722.91	1715.35	1707.53	1699.73
311.847992	1742.62	1668.61	1667.79	1676.5	1713.51	1722.31	1721.18	1727.02	1672.37	1702.19	1708	1709.62	1713.77	1672.89	1691.08	1713.13	1714.44	1718.59	1733.09	1727.38	1713.52	1732.34	1720.34	1696.39	1701.63	1690.49	1716.36	1729.14	1715.34	1674.56	1681.37	1682.42	1697	1704.27	1719.98	1728.18	1712.96	1745.64	1747.91	1679.04	1701.21	1697.71	1713.67	1711.83	1735.71	1725.62	1715.89	1705.81	1699.25
312.342987	1739.38	1671.66	1668.34	1676.05	1712.69	1717.97	1721.53	1728.25	1673.46	1700.49	1706.19	1707.48	1715.92	1674.73	1689.16	1713.16	1711.56	1717.82	1730.58	1724.75	1713.71	1730.95	1719.11	1697.58	1698.35	1689.94	1715.94	1728.17	1714.77	1668.96	1684.14	1682.52	1697.36	1704.78	1721	1727.3	1712.66	1741.61	1745.19	1676.06	1703.41	1698.75	1713.36	1709.75	1734.3	1720.39	1713.96	1705.3	1697.7
312.838989	1738.54	1666.5	1670.16	1675.15	1711.55	1717.14	1719.56	1726.79	1669.78	1699.12	1707.09	1703.9	1713.72	1673.93	1688.8	1711.78	1710.07	1716.74	1732.64	1722.8	1713.44	1731.15	1718.91	1696.3	1698.91	1688.32	1716.63	1726.91	1712.44	1670.37	1683.14	1683.1	1696.29	1703.77	1719.55	1723.33	1710.16	1742.33	1743.5	1673.74	1702	1699.71	1710.71	1708.61	1733.54	1722.1	1714.21	1706.3	1697.87
313.334015	1737.81	1670.18	1668.87	1676.88	1712.23	1718.9	1720.78	1723.58	1670.33	1698.2	1705.23	1706.4	1711.18	1670.76	1684.99	1709.5	1711.45	1716.98	1728.67	1724.35	1713.28	1729.41	1717.51	1695.36	1696.15	1689.42	1713.33	1725.17	1709.12	1672	1681.55	1682.09	1695.77	1702.37	1719.47	1724.32	1708.1	1744.13	1747	1676.78	1701.44	1700.52	1713.14	1710.31	1734.28	1723.49	1714.36	1702.69	1699.75
313.829010	1737.06	1667.85	1666.05	1675.7	1709.05	1718.25	1720.99	1724.1	1672.19	1699.51	1705.24	1704.95	1710.3	1673.71	1687.67	1710.23	1707.01	1714.24	1730.52	1722.27	1710.17	1730.05	1718.68	1695.04	1698.67	1687.58	1714.37	1727.51	1712.41	1673.1	1683.21	1680.12	1694.75	1703.25	1719.34	1724.83	1713.01	1741.89	1748.55	1676.63	1701.49	1698.38	1712.51	1708.94	1736.87	1720.34	1713.13	1706.13	1697.37
314.324005	1740.42	1668.67	1668.26	1673.06	1712.78	1716.22	1718.85	1722.92	1670.07	1699.97	1705.25	1705.64	1712.18	1672.13	1686.94	1710.99	1712.12	1718.29	1730.28	1722.89	1710.42	1727.05	1718.24	1696.19	1698.76	1688.51	1714.76	1724.78	1714.95	1671.19	1684.57	1680.3	1696.25	1703.9	1718.21	1725.12	1711.46	1741.08	1744.97	1675.72	1700.84	1696.07	1712.8	1706.33	1734.47	1720.58	1713.26	1704.88	1697.36
314.820007	1734.27	1672.06	1667.6	1674.5	1710.32	1715.5	1720.78	1726.67	1670.41	1698.12	1707.84	1705.69	1713.04	1671.13	1688.8	1710.3	1711.03	1716.03	1730.14	1724.19	1711.86	1729.38	1717.21	1695.02	1698.02	1685.96	1714.36	1726.7	1709.39	1668.73	1681.44	1680.87	1694.39	1701.23	1717.51	1722.76	1709.98	1742.06	1743.01	1676.76	1701.07	1696.47	1712.03	1708.7	1734.3	1718.87	1710.39	1704.41	1696.53
315.315002	1733.71	1666.84	1667.16	1670.97	1710.23	1715.98	1715.98	1721.88	1671.33	1697.88	1705.77	1703.33	1712.81	1671.48	1684.43	1708.99	1709.59	1717.31	1730.58	1723.35	1710.17	1729.19	1717.35	1693.69	1695.46	1687.7	1713.07	1727.97	1711.64	1671.53	1679.06	1679.21	1693.8	1699.2	1720.04	1724.33	1708.95	1741.66	1742.02	1674.62	1700.02	1697.84	1711.05	1706.59	1732.12	1719.49	1710.54	1701.89	1696.35
315.809998	1732.71	1666.92	1668.05	1673.93	1707.22	1714.06	1718.32	1722.59	1668.6	1698.42	1706.29	1705.05	1711.4	1671.84	1686.94	1712.25	1709.49	1716.41	1726.67	1720.71	1709.11	1727.38	1716.33	1694.32	1695.94	1688.01	1715.02	1721.39	1710.6	1670.5	1679.6	1679.68	1694.35	1700.1	1715.24	1722.43	1708	1742.11	1742.96	1678.13	1695.16	1696.62	1709.26	1705.48	1730.26	1718.39	1710.98	1699.4	1695.03
316.304993	1734.11	1663.42	1666.23	1672.4	1708.55	1714.83	1719.33	1722.25	1668.96	1696.05	1703.67	1701.26	1708.39	1670.29	1685.87	1707.61	1707.23	1709.69	1727.56	1718.72	1708.09	1726.44	1715.78	1693.05	1694.73	1688.07	1709.65	1721.37	1707.51	1667.12	1680.77	1680.03	1691.57	1701.05	1716.12	1720.9	1707.73	1736.39	1742.41	1671.34	1697.09	1696.3	1706.63	1704.86	1733.43	1719.66	1711.53	1700.33	1692.63
316.799988	1731.75	1667.59	1666.74	1673.49	1707.27	1715.29	1716.25	1719.4	1667.93	1698.25	1702.09	1701.56	1709.28	1668.89	1684	1705.33	1709.35	1712.66	1723.14	1718.53	1708.15	1723.38	1713.2	1690.74	1694.51	1685.16	1711.46	1720.72	1707.65	1667.64	1679.26	1676.25	1688.13	1697.24	1714.77	1720.37	1706.02	1735.51	1737.8	1672.52	1694.1	1694.72	1706.16	1705.28	1731.59	1718.07	1708.25	1700.82	1692.28
317.295990	1729.6	1668.08	1665.74	1669.47	1706.25	1711.74	1714.85	1719.28	1667.58	1694.8	1701.1	1698.5	1708.86	1667.6	1683.57	1703.35	1706.42	1710.11	1724.39	1716.48	1709.36	1726.24	1712.59	1691.28	1693.12	1684.52	1708.89	1721.27	1706.44	1667.11	1676.97	1678.82	1690.39	1695.66	1717.05	1718.98	1706.1	1733.68	1740.51	1671.83	1696.2	1693.05	1708.78	1705.77	1728.45	1716.79	1705.68	1699.65	1689.38
317.790985	1729.92	1665.02	1666.36	1671.23	1707.16	1710.86	1714.36	1720.68	1669.77	1696.76	1702.68	1702.8	1707.74	1667.89	1678.93	1706.11	1704.85	1710.51	1725	1718.71	1708.15	1726.51	1710.92	1690.48	1694.89	1685.64	1712.12	1719	1708.05	1667.88	1680.67	1678.45	1690.65	1697.63	1713.08	1716.51	1705.48	1735.4	1737.86	1669.77	1694.85	1695.34	1707.11	1702.79	1730	1717.4	1709.89	1700.55	1690.74
318.286011	1729.67	1666.19	1664.03	1669.84	1705.36	1713.36	1713.06	1719	1665.93	1693.99	1698.98	1700.79	1707.03	1667.24	1683.24	1706.57	1706.13	1710.38	1722.12	1716.06	1708.94	1721.85	1712.13	1691.9	1696.12	1685.17	1711.77	1719.05	1707.1	1666	1677.95	1677.4	1692.06	1698.02	1714.79	1718.43	1708.41	1731.96	1741.08	1674.01	1696.32	1692.82	1705.83	1702.02	1727.4	1717.27	1709.05	1699.23	1692.29
318.781006	1726.72	1666.55	1664.87	1672.83	1704.31	1712.69	1715.98	1719.21	1670.25	1694.06	1702.16	1701.52	1707	1668.97	1679.95	1705.25	1703.15	1711.11	1722.81	1716.66	1708.35	1725.09	1712.15	1688.95	1692.53	1685.33	1711.5	1719.55	1705.75	1665.26	1680.01	1674.85	1687.6	1695.47	1711.04	1718.29	1706.46	1734.35	1734.32	1673.03	1697.64	1693.73	1707.85	1703.97	1728.68	1716.2	1706.1	1700.35	1691.68
319.276001	1729.09	1665.12	1667.12	1670.64	1706.92	1712.7	1715.89	1719.82	1667.26	1695.01	1700.87	1699.22	1706.96	1669.03	1679.91	1705.56	1706.79	1707.75	1722.64	1716.93	1708.68	1723.7	1713.96	1691.54	1691.47	1684.69	1707.95	1719.62	1704.29	1665.85	1677.8	1676.52	1691.5	1697.57	1712.05	1717.36	1706.05	1730.19	1736.58	1674.16	1694.78	1693.48	1706.8	1701.91	1727.12	1717.33	1704.55	1698.47	1691.72
319.772003	1725.11	1665.62	1663.8	1671.21	1705.14	1708.53	1715.37	1718.59	1667.12	1693.51	1699.94	1698.64	1705.24	1669.79	1682.15	1701.71	1703.55	1708.82	1719.62	1716.18	1705.99	1720.19	1709.08	1686.71	1692.23	1685.64	1706.64	1716.62	1704.36	1665.47	1677.36	1677.8	1688.08	1697.96	1711.56	1717.6	1705.33	1733.18	1737.09	1671.58	1695.71	1691.54	1705.47	1702.86	1726.58	1713.77	1705.59	1699.03	1688.69
320.266998	1725.57	1666.3	1666.9	1669.36	1701.36	1709.27	1711.35	1717.5	1668.31	1690.82	1698.28	1698.19	1704.46	1665.68	1680.48	1702.72	1702.68	1709.12	1722.82	1713.66	1705.98	1722.98	1708.48	1687.3	1690.13	1682.03	1706.95	1715.36	1702.68	1665.39	1676.56	1673.38	1686.52	1694.24	1711.34	1714.35	1704.08	1731.01	1733.88	1667.95	1693.51	1690.8	1704.49	1702.48	1723.4	1713.7	1704.34	1696.91	1688.1
320.761993	1726.68	1666.65	1668.28	1669.52	1704.16	1709.11	1709.42	1717.58	1666.45	1691.48	1699.5	1696.62	1703.88	1667.38	1681.67	1702.23	1704.42	1705.37	1720.12	1713.27	1703.91	1719.42	1708.25	1686.41	1690.22	1679.68	1706.19	1716.16	1703.89	1665.35	1674.85	1674.45	1686.66	1691.31	1709.2	1711.62	1703.3	1727.65	1732.8	1669.91	1692.56	1690.51	1703.91	1698.66	1723.25	1715.2	1701.94	1695.11	1688.03
321.256989	1725.21	1664.92	1663.37	1666.8	1703.17	1707.19	1709.77	1715.16	1665.69	1690.31	1698.52	1696.1	1703.03	1666.26	1679.95	1699.26	1699.93	1705.65	1718.33	1713.92	1703.58	1719.53	1709.24	1687.29	1688.35	1683.79	1705.39	1713.34	1702.03	1663.9	1674.43	1675.3	1686.37	1693.85	1710.72	1715.34	1704.63	1728.61	1732.3	1669.47	1693.79	1689.76	1700.36	1700.25	1723.35	1714.71	1705.04	1692.93	1689.15
321.752014	1724.47	1666.08	1664.14	1667.15	1700.12	1708.68	1708.23	1711.79	1663.63	1688.98	1697.18	1695.83	1702.14	1665.49	1677.88	1700.27	1700.05	1706.12	1714.57	1708.81	1703.78	1716.91	1705.84	1685.85	1687.73	1681.81	1704.38	1711.63	1700.41	1663.88	1675.52	1674	1686.57	1693.49	1707.01	1710.61	1703.32	1726.86	1732.52	1667.52	1691.78	1690.08	1703.97	1698.95	1720.59	1713.77	1701.97	1694.8	1685.69
322.247986	1722.81	1664.66	1662.59	1669.08	1700.35	1706.14	1709.41	1712.29	1663.62	1691.25	1697.11	1696.09	1702.12	1664.12	1678.64	1698.49	1701.07	1703.34	1716.59	1709.76	1705.62	1719.02	1706.92	1686.41	1689.08	1681.97	1704.8	1714.66	1700.23	1663.56	1672.35	1673.82	1683.87	1691.31	1707.64	1711.88	1701.34	1724.39	1730.36	1665.26	1691.04	1688.23	1700.68	1698.88	1720.71	1710.63	1699.38	1691.83	1687.33
322.743011	1721.15	1664.86	1663	1669.57	1699.06	1707.47	1709.38	1712.53	1664.23	1688.27	1697.87	1693.31	1702.61	1664.61	1677.28	1697.95	1699.01	1706.52	1713.68	1709.87	1702.24	1714.19	1705.22	1685.78	1687.52	1682.48	1701.64	1712.47	1701.5	1662.5	1672.77	1673.32	1687.96	1691.5	1706.82	1712.38	1702.47	1724.32	1730.9	1667.09	1689.29	1688.8	1701.25	1698.7	1719.48	1711.29	1699.42	1690.61	1684
323.238007	1718.14	1666.13	1660.43	1666.65	1697.5	1705.1	1704.31	1710.6	1663.06	1686.78	1696.17	1693.83	1699.99	1664.37	1677.61	1698.86	1698.49	1703.74	1714.95	1707.49	1702.05	1715.37	1706.69	1685.08	1686.77	1680.12	1701.36	1711.07	1698.95	1660.6	1672.84	1671.7	1682.22	1690.69	1703.37	1709.59	1701.85	1723.27	1727.41	1665.23	1688.47	1687.7	1697.38	1698.96	1717.31	1709.32	1700.21	1689.87	1686.52
323.733002	1719.21	1663.91	1661.87	1665.95	1699.07	1703.5	1705.96	1711.73	1663.32	1689.17	1695.91	1694.09	1699.39	1662.89	1677.31	1697.86	1696.31	1704.13	1713.33	1706.9	1701.47	1715.18	1704.87	1683.14	1686.06	1679.21	1699.8	1708.72	1696.66	1662.15	1671.18	1670.79	1683.89	1689.17	1701.39	1708.82	1700.98	1721.91	1727.4	1664.81	1686	1688.34	1698.25	1697.38	1720.04	1707.91	1698.54	1688.7	1685.49
324.227997	1719.56	1662.33	1663.09	1667.77	1697.24	1704.47	1706.29	1708.82	1665.23	1687.5	1695.19	1693.78	1700.35	1665.37	1678.38	1699.18	1698.05	1701.8	1714.49	1708.06	1700.21	1714.29	1705.5	1684.29	1688.19	1679.28	1703.32	1712.85	1699.14	1662.45	1670.33	1672.39	1685.97	1688.82	1704.66	1708.94	1701.66	1724.7	1725.76	1665.33	1687.53	1688.23	1697.69	1696.64	1721.56	1708.65	1699.62	1692.83	1686.42
324.723999	1717.79	1663.12	1661.38	1664.73	1696.44	1705.28	1706.27	1710.89	1664.08	1687.73	1693.65	1692.63	1699.35	1663.41	1679.6	1697.57	1699.3	1703.44	1715.16	1710.77	1701.05	1716.42	1705.98	1684.5	1686.2	1678.89	1703.73	1711.43	1700.01	1663.53	1674.35	1673.53	1685.48	1689.78	1701.95	1707.91	1701.86	1723.96	1727.14	1668.09	1690.03	1685.94	1699.43	1695.01	1718.2	1711.97	1697	1692.47	1684.52
325.218994	1717.06	1664.33	1661.52	1666.68	1696	1707.57	1705.48	1711.32	1662.77	1688.27	1694.7	1693.25	1699.54	1663.34	1676.54	1697.54	1699.19	1702.67	1714.28	1706.83	1700.92	1712.95	1704.63	1681.52	1686.21	1679.7	1700.73	1708.91	1697.98	1661.4	1672.84	1671.84	1684.2	1691.48	1703.04	1709.56	1699.58	1721.8	1726.88	1664.1	1689.67	1686.82	1698.6	1696.97	1718.98	1711.07	1699.4	1690.71	1683.73
325.713989	1717.56	1663.21	1663.04	1665.12	1695.96	1701.17	1704	1711.82	1661.96	1689.09	1695.64	1692.93	1699.17	1664.87	1678.33	1698.32	1695.95	1700.3	1714.21	1709.23	1701.16	1714.56	1703.36	1682.3	1684.78	1680.46	1702.02	1708.95	1696.52	1659.74	1670.02	1671.2	1682.88	1689.49	1703.34	1707.59	1699.4	1721.77	1726.52	1666.39	1683.29	1686	1697.5	1693.42	1718.81	1712.08	1698.41	1689.18	1683.37
326.209015	1715.6	1661.94	1663.2	1665.07	1697.48	1701.35	1704.5	1708.63	1662.71	1689.12	1692.14	1694.78	1697.8	1665.09	1675.42	1696.25	1696.99	1697.89	1713.07	1705.01	1700	1713.75	1703.31	1683.2	1684.94	1678	1699.84	1708.64	1696.01	1659.12	1671.49	1671.91	1681.31	1688.54	1702.72	1706.04	1698.41	1722.1	1726.43	1663.12	1685.79	1685.46	1697.41	1695.52	1717.83	1710.15	1698.38	1690.13	1682.68
326.704010	1718.88	1661.52	1659.55	1668.38	1695.38	1702.99	1705.67	1709.81	1662.64	1686.29	1692	1692.58	1699.8	1663.92	1677.42	1695.1	1696.04	1700	1711.59	1707.54	1699.5	1711.63	1703.29	1680.39	1683.98	1679.16	1697.06	1708.32	1697.06	1662.28	1669.86	1670.45	1682.34	1686.73	1700.58	1706.23	1700.34	1721.36	1727.18	1664.75	1683.04	1684.77	1695.37	1694.99	1717.4	1710.65	1695.98	1687.26	1682.29
327.200012	1715.38	1662.2	1664.34	1664.91	1697.01	1704.46	1702.36	1709.46	1663.3	1686.62	1692.82	1691.92	1696.3	1663.71	1676.12	1694.74	1695.09	1700.96	1711.72	1704.43	1700.14	1713.6	1702	1680.46	1683.69	1678.46	1699.16	1707.74	1696.32	1661.42	1670.36	1669.74	1680.88	1686.26	1700.39	1707.71	1699.69	1720.34	1726.78	1663.25	1685.91	1683.72	1695.22	1693.7	1714.67	1708.26	1696.69	1690.8	1684.18
327.695007	1716.66	1661.82	1661.04	1663.23	1693.32	1700.6	1702.49	1705.91	1660.43	1684.03	1693.74	1689.78	1695.41	1661	1674.43	1692.78	1694.58	1698.92	1710.76	1706.96	1697	1712.41	1700.14	1678.63	1683.08	1676.44	1697.14	1708.15	1694.35	1661.22	1668.15	1671.28	1682.48	1684.25	1700.74	1705.84	1697.29	1717.55	1723.69	1662.67	1684.16	1682.66	1694.2	1692.19	1714.73	1708.91	1694.76	1685.07	1681.91
328.190002	1714.56	1662.73	1662	1665.21	1697.05	1700.49	1702.25	1706.99	1660.93	1686.14	1692.14	1689.1	1697.16	1660.57	1674.3	1695.78	1694.31	1699.39	1711.56	1703.82	1698.59	1712.52	1698.19	1678.4	1683.61	1676.22	1696.77	1704.55	1693.72	1659.1	1668.46	1666.74	1680.51	1686.95	1700.07	1705.56	1697.52	1717.81	1723.07	1663.66	1682.47	1683.92	1694.79	1690.82	1713.85	1708.4	1696.12	1685.92	1682.05
328.684998	1711.62	1662.17	1659.83	1662.9	1693.41	1698.59	1698.48	1706.44	1661.29	1685.56	1691.94	1691.71	1695.98	1662.79	1672.56	1692.49	1693.79	1700.08	1710.03	1703.65	1698.16	1712.33	1699.62	1677.78	1685.67	1677.93	1696.26	1705.63	1692.48	1660.15	1667.96	1665.93	1680.16	1686	1698.37	1703.98	1697.89	1717.8	1720.58	1664.45	1684.24	1683.69	1693.58	1692.73	1712.28	1706.41	1694.97	1686.58	1680.95
329.181000	1712.81	1662.16	1661.03	1663.34	1693.27	1701.06	1700.47	1704.95	1661.93	1684.51	1691.46	1691	1693.24	1660.48	1672.41	1692.73	1693.36	1697.39	1709.69	1702.61	1699.65	1711.1	1697.8	1677.97	1683.63	1676.54	1697.23	1703.15	1693.39	1658.66	1668.14	1669.01	1679.5	1685.57	1696.67	1701.98	1697.03	1717.22	1724.29	1662.95	1683.75	1681.7	1694.24	1693.7	1712.36	1706.74	1694.37	1683.69	1681.73
329.675995	1713.86	1662.96	1662.19	1664.67	1693.01	1699.2	1697.73	1704.34	1660.76	1686.49	1688.42	1689.98	1696.32	1661.6	1673.95	1693.39	1693.87	1696.82	1711.53	1703.1	1698.16	1708.89	1699.8	1677.8	1683.02	1676.67	1696.82	1702.09	1694.89	1660.56	1669.32	1668.66	1678.88	1685.08	1699.34	1703.35	1695.83	1716.39	1725.1	1662.06	1682.01	1681.33	1692.12	1693.5	1713.96	1706.55	1694.17	1686.71	1680.24
330.170990	1712.74	1661.48	1658.7	1664.47	1694.75	1700.16	1700.34	1703.23	1658.16	1684.63	1688.82	1688.15	1692.66	1661.01	1673.17	1693.82	1693.95	1698.74	1706.51	1701.34	1695.95	1709.09	1697.89	1675.48	1682.45	1675.53	1696.66	1702.61	1693.94	1660.35	1669.97	1667.91	1681.59	1683.79	1699.42	1704.26	1696.06	1715.05	1719.06	1661.82	1684.89	1682.73	1692.91	1692.22	1710.96	1703.9	1692.14	1688.29	1680.51
330.665985	1711.27	1662.08	1660.35	1666.29	1694.72	1699.06	1700.55	1708.96	1661.75	1684.93	1689.35	1688.1	1694.74	1660.29	1671.97	1691.28	1693.83	1696.13	1709.54	1703.43	1697.52	1708.39	1700.98	1675.72	1681.56	1677.67	1694.6	1703.08	1691.21	1655.5	1668.49	1667.5	1679.08	1683.34	1697.4	1702.42	1695.28	1714.85	1719.4	1663.45	1682.01	1682.02	1690.1	1691.34	1711.67	1707.03	1692.88	1683.42	1676.57
331.161011	1709.24	1663.46	1660.31	1661.85	1691.15	1697.49	1697.29	1703.87	1660.53	1684.53	1688.64	1688.99	1692.63	1658.04	1669.16	1689.03	1690.15	1696.74	1706.58	1700.46	1696.42	1707.43	1699.85	1676.19	1680.1	1676.53	1694.77	1700.3	1691.57	1656.21	1669.04	1666.17	1676.94	1683.93	1696.01	1699.8	1698.1	1714.84	1719.1	1661.1	1681.62	1682.16	1689.96	1688.01	1712.76	1704.37	1692.2	1685.76	1677.26
331.657013	1709.92	1661.35	1661.26	1661.56	1691.92	1699.71	1700.73	1703.41	1659.54	1681.39	1688.92	1687.26	1692.26	1659.82	1673.43	1691.06	1690.65	1694.94	1705.44	1701.05	1700.71	1709.05	1697.57	1677.53	1680.33	1673.62	1694.28	1701.8	1691.75	1659.23	1669.04	1667.57	1678.44	1681.47	1696.63	1701.53	1695.52	1716.78	1718.7	1661.12	1679.62	1679.28	1691.7	1688.05	1709.04	1702.43	1691.94	1683.41	1677.25
332.152008	1709.76	1660.14	1659.94	1663.28	1689.52	1695.64	1697.8	1702.71	1660.43	1683.96	1689.36	1684.87	1695.53	1661.43	1670.16	1690.63	1691.08	1697.08	1704.55	1701.48	1695.75	1709.15	1696.46	1676.89	1681.16	1675.68	1694.42	1702.67	1689.4	1658.51	1667.33	1665.52	1678.32	1682.25	1696.87	1699.99	1693.46	1712.15	1720.23	1660.06	1680.51	1681.45	1690.13	1688.86	1710.47	1706.03	1688.26	1685.15	1676.34
332.647003	1709.44	1661.89	1659.1	1663.3	1691.5	1695.57	1698.29	1700.97	1659.23	1682.59	1688.5	1684.71	1693.65	1659.99	1671.5	1689.11	1690.11	1693.43	1707.28	1701.89	1695.82	1707.96	1695.6	1674.65	1681.83	1673.58	1692.41	1701.15	1689.84	1658.41	1667.81	1665.53	1677.24	1684.57	1692.03	1701.36	1693.15	1713.26	1717.26	1658.7	1680.3	1680.39	1691.6	1688.14	1710.43	1704.1	1692.33	1680.7	1676.98
333.141998	1708.09	1662.25	1660.05	1661.78	1689.42	1696.47	1696.98	1701.54	1659.04	1682.5	1688.21	1686.36	1694.11	1659.42	1671.15	1690.73	1688.98	1693.68	1706.21	1700.39	1694.58	1707.21	1697.67	1677.29	1680.16	1674	1696.9	1701.31	1689.71	1657.82	1666.5	1665.79	1676.42	1683.88	1694.67	1698.14	1695.07	1709.65	1719.82	1658.19	1678	1680.57	1689.23	1688.32	1711.36	1704.28	1692.12	1683.28	1677.95
333.636993	1706.06	1657.47	1659.05	1665.07	1689.38	1696.71	1696.99	1700.67	1657.2	1681.45	1687.71	1685.76	1692.34	1657.32	1669.22	1688.58	1686.43	1695.42	1707.25	1699.55	1697.74	1704.93	1696.71	1673.76	1678.13	1674	1691.13	1697.39	1689.55	1657.8	1663.62	1664.77	1675.22	1682.09	1692.68	1699.14	1694.47	1711.69	1717.4	1661.91	1679.35	1678.58	1690.68	1685.82	1708.12	1700.91	1690.5	1682.5	1676.1
334.132996	1705.9	1660.13	1659.26	1661.72	1688.01	1694.26	1696.95	1698.42	1660.94	1680.89	1688.81	1683.53	1692.4	1658.62	1669.45	1685.58	1686.16	1692.24	1704.06	1697.08	1696.27	1706.02	1694.61	1672.62	1675.41	1673.5	1690.67	1696.63	1687.31	1655.84	1663.23	1664.09	1672.68	1679.74	1694.8	1696.83	1692.78	1709.29	1715.38	1658.16	1675.65	1679.1	1686.52	1686.08	1706.39	1702.87	1689.06	1682.68	1675.31
334.627991	1706.61	1659.07	1658.19	1657.58	1685.89	1695.12	1696.39	1697.07	1656.65	1679.45	1689.01	1686.24	1687.61	1657.6	1666.88	1684.61	1685.2	1689.93	1701.7	1698.73	1693.82	1702.75	1693.48	1673.54	1679.06	1673.24	1687.94	1697.6	1687.41	1653.12	1662.54	1663.62	1673.72	1678.66	1690.87	1694.96	1694.29	1707.95	1714.41	1658.82	1676.77	1679.21	1688.66	1685.14	1706.67	1699.85	1687.11	1677.54	1671.91
335.122986	1705.15	1659.69	1657.02	1660.75	1686.81	1694.31	1695.18	1698.66	1657.63	1678.73	1686.06	1685.33	1688.96	1656.68	1667.01	1685.66	1688.78	1690.28	1700.76	1697.83	1693.88	1699.96	1692.41	1672.62	1678.24	1673.54	1689.79	1697.54	1686.83	1655.62	1663.05	1663.52	1674.55	1681.09	1689.9	1695.6	1692.68	1709.3	1714.03	1658.95	1679.29	1678.18	1688.38	1688.38	1707.05	1702	1686.22	1680.74	1675.18
335.618011	1704.69	1660.17	1656.21	1658.22	1684.97	1692.45	1695.91	1698.8	1655.94	1679.24	1685.19	1685.5	1692.36	1656.72	1669.88	1688.72	1685.93	1692.03	1702.48	1698.77	1693.53	1703.82	1694.86	1673.23	1678.06	1671.87	1689.75	1696.47	1686.73	1655.95	1663.57	1665.43	1673.62	1679.21	1692.66	1695.57	1692.67	1708.55	1714.98	1656.53	1676.11	1678.13	1685.68	1686.43	1708.68	1704.29	1688.05	1680.95	1674.35
336.113007	1706.61	1661.15	1658.13	1661.42	1686.19	1694.68	1693.39	1698.81	1659.64	1680.61	1686.19	1684.23	1690.2	1657.22	1668.44	1684.65	1687.96	1691.56	1702.34	1697.43	1695.59	1702.2	1694.1	1671.06	1676.13	1671.81	1689.81	1697.75	1685.52	1654.8	1664.82	1663.93	1675.22	1679.5	1691.22	1696.97	1693.85	1708.42	1716.04	1657.37	1676.07	1677.43	1684.54	1685.78	1707.23	1699.06	1688.31	1681.94	1676.62
336.609009	1703.01	1659.39	1657.35	1660.88	1687.98	1693.2	1695.24	1700.15	1658.86	1677.5	1684.58	1681.07	1688.96	1658.19	1666.33	1686.31	1688.9	1691.92	1704.17	1697.91	1693.66	1705.38	1696.44	1670.72	1676.62	1673.28	1691.73	1697.21	1688.68	1655.2	1662.59	1663.88	1676.68	1678.57	1691.15	1697.23	1694.9	1706.44	1713.46	1659.03	1674.76	1676.95	1686.57	1685.34	1706.26	1702.23	1686.92	1677.13	1673.25
337.104004	1701.53	1660.26	1657.93	1659.16	1685.29	1693	1693.64	1699.37	1655.72	1681.4	1683.13	1683.87	1686.9	1656.83	1667.1	1683.95	1684.04	1691.37	1701.58	1695.88	1696.4	1701.72	1692.92	1669.42	1676.41	1672	1691.55	1695.93	1687.68	1655.21	1660.98	1662.73	1674.06	1679.3	1690.77	1694.46	1692.23	1705.36	1712.69	1657.08	1676.29	1677.05	1684.39	1684.71	1706.95	1701.45	1686.73	1678.16	1672.48
337.598999	1703.24	1660.16	1659.68	1662.31	1688.21	1693.97	1694.01	1698.18	1657.09	1679.46	1683.81	1681.78	1686.81	1657.42	1668.24	1683.33	1685.71	1691.41	1700.11	1696.96	1695.8	1699.41	1692.44	1672.18	1676.94	1669.34	1690.16	1697.43	1685.77	1655.62	1662.17	1663.88	1674.39	1678.83	1690.19	1693.86	1690.02	1708.01	1713.24	1656.92	1677.02	1677.48	1683.65	1687.14	1705.42	1698.04	1684.31	1677.71	1672.44
338.093994	1702.78	1661.37	1658.38	1659.92	1686.39	1693.29	1693.82	1697.35	1655.98	1677.22	1684.72	1680.83	1688.2	1656.91	1667.6	1685.28	1687.12	1688.34	1700.9	1694.12	1693.49	1700.99	1691.12	1670.62	1675.1	1670.03	1689.88	1695.08	1687.39	1658.65	1659.88	1664.47	1674.88	1679.44	1690.99	1694.34	1692.14	1707.33	1713.02	1656.11	1674.7	1676.55	1687.29	1682.23	1705.46	1702.11	1686.53	1678.62	1672.44
338.588989	1700.85	1660.91	1658.86	1657.89	1684.62	1691.19	1691.25	1698.26	1656.53	1678.26	1682.48	1680.86	1688.5	1655.18	1665.4	1684.07	1684.23	1687.66	1700.69	1692.68	1695.12	1700.15	1690.21	1670.86	1674.16	1672.31	1688.8	1693.51	1683.41	1655.22	1659.86	1663.14	1671.92	1676.61	1686.93	1690.38	1693.06	1705.88	1710.45	1656.03	1671.09	1678.6	1685.34	1682.51	1705.19	1699.8	1684.97	1676.32	1671.52
339.084991	1702.73	1660	1658.33	1658.31	1683.29	1692.55	1692.24	1695.19	1656.83	1675.66	1682.96	1682.7	1687.07	1655.95	1664.92	1684.39	1683.43	1689.64	1696.41	1690.73	1691.05	1699.05	1689.16	1670.87	1675.55	1672.21	1688.15	1692.93	1684.72	1652.75	1660.42	1662.46	1671.29	1676.51	1686.4	1694.73	1693.35	1702.66	1709.53	1653.84	1672.76	1675.56	1683.71	1683.69	1702.67	1699.75	1682.3	1676.71	1669.75
339.579987	1702.02	1660.06	1657.33	1659.5	1684.25	1690.49	1691.47	1694.82	1657.03	1676.75	1683.36	1680.17	1686.29	1655.19	1667.14	1682.14	1684.83	1690.7	1698.58	1692.45	1691.99	1700.04	1690.11	1670.26	1673.81	1672.35	1686.58	1692.55	1683.94	1652.62	1661.52	1662.06	1671.93	1677.47	1689.85	1694.03	1691.48	1702.33	1707.8	1657.45	1673.56	1677.3	1682.92	1683.27	1701.6	1698.13	1682.98	1677.37	1672.09
340.075012	1699.64	1658.95	1656.29	1657.36	1687.1	1690.86	1689.09	1696.47	1656.15	1676.54	1683.19	1679.9	1683.33	1655.03	1666.59	1683.02	1681.87	1685.24	1696.47	1691.72	1691.28	1700.16	1689.07	1668.74	1672.82	1668.67	1688.46	1689.54	1683.74	1652.44	1659.54	1659.38	1672.41	1675.76	1687.17	1691.04	1689.88	1702.96	1708.97	1655.13	1671.8	1672.67	1681.6	1683.75	1700.6	1697.7	1683.5	1676.75	1670.37
340.570007	1698.8	1660.27	1657.41	1659.19	1683.19	1690.41	1689.71	1695.14	1656	1677.32	1684.14	1680.07	1685.02	1656.58	1664.2	1683.39	1682.97	1687.02	1696.07	1692.54	1692.49	1700.86	1691.73	1670.15	1675.52	1669.87	1687.4	1691.43	1683.2	1656.18	1661.75	1662.91	1670.34	1678.33	1687.32	1692.23	1691.76	1703.06	1708.2	1654.43	1674.25	1675.99	1682.29	1683.05	1702.59	1700.74	1682.56	1675.54	1669.73
341.066010	1699.49	1656.5	1657.17	1655.51	1684.55	1688.49	1688.52	1695.13	1655.54	1678.34	1680.58	1681.26	1685.79	1656.7	1664.57	1683.75	1684.21	1688.21	1697.72	1689.99	1689.11	1696.48	1689.15	1668.65	1674	1670.01	1685.72	1692.85	1682.73	1652	1658.7	1660.36	1673.02	1676.79	1688.53	1690.68	1687.77	1703.75	1708.85	1653.12	1673.34	1674.98	1681.7	1682.51	1702.1	1697.22	1683.31	1674.96	1669.28
341.561005	1697.83	1658.25	1657.5	1655.55	1684.8	1690.14	1686.76	1693.37	1653.69	1676.51	1680.23	1680.52	1684.24	1656.01	1667.28	1683.28	1683.16	1685.8	1696.67	1690.13	1691.9	1697.72	1687.95	1668.31	1675.74	1668.25	1687.14	1693.99	1684.38	1650.94	1661.58	1660.73	1670.64	1676.16	1687.02	1692.13	1689.05	1702.33	1709.54	1657.73	1670.51	1673.17	1679.89	1683.6	1700.79	1698.29	1683.05	1675.72	1669.23
342.056000	1696.74	1658.43	1656.23	1659.18	1683.52	1688.29	1689.3	1692.68	1654.85	1676.96	1682.45	1682.48	1686.79	1656.89	1663.64	1683.68	1682.56	1687.6	1697.84	1692.52	1692.53	1697.82	1690.74	1668.31	1675	1670.75	1687.8	1690.59	1682.68	1651.94	1659.31	1658.7	1669.66	1675.76	1684.72	1691.12	1690.18	1700.41	1707.57	1654.32	1672.57	1675.96	1683.24	1683.18	1700.44	1697.61	1681.8	1674.76	1670.82
342.550995	1698.09	1658.82	1656.17	1656.84	1681.68	1691.98	1691.91	1693.12	1656.61	1677.43	1684.05	1681.23	1684.72	1654.57	1665.82	1683.77	1685.25	1687.42	1696.45	1692.72	1691.29	1700.28	1689.3	1668.02	1671.81	1668.08	1686.26	1691.84	1682.79	1652.09	1657.43	1659.22	1671.51	1674.59	1685.42	1691.36	1690.56	1703.12	1709.55	1655.12	1671.12	1674.13	1679.55	1682.66	1701.44	1695.42	1679.26	1674.12	1671.65
343.045990	1699.75	1657.35	1658.01	1659.87	1681.91	1692.53	1688.49	1693.93	1654.84	1677.4	1683.53	1678.64	1684.5	1655	1666.82	1681.15	1683.78	1685.72	1695.67	1690.74	1690.79	1694.46	1687.44	1668	1673.94	1670.45	1686.39	1690.38	1681	1650.9	1658	1658.84	1671.55	1675.38	1686.28	1692.51	1688.87	1701.31	1707.41	1654.95	1673.6	1672.56	1680.17	1681.39	1702.3	1697.51	1680.21	1675.69	1668.07
343.541992	1696.01	1659.69	1656.99	1657.55	1680.02	1688.6	1688.92	1692.39	1654.57	1675.15	1682.16	1678.86	1685.35	1653.82	1663.75	1681.67	1680.48	1685.55	1694.41	1687.31	1689.62	1695.46	1687.08	1666.86	1670.78	1671.18	1686.37	1689.88	1679.56	1652.22	1657.25	1659.43	1669.38	1674.27	1686.95	1688.01	1689.97	1701.82	1707.01	1654.49	1670.71	1672.77	1681.99	1681.49	1700.06	1697.99	1682.53	1674.78	1668.88
344.036987	1694.07	1656.66	1656.11	1654.39	1679.77	1688.19	1686.55	1694.41	1654.57	1674.78	1678.93	1678.85	1683.38	1655.98	1666.26	1678.41	1683.48	1686.08	1696.2	1686.71	1690.58	1696.75	1686.34	1666.21	1670.24	1665.92	1685.85	1689.9	1682.82	1650.76	1658.66	1657.75	1668.95	1673.15	1685.33	1689.29	1689.31	1701.91	1701.9	1655.07	1668.82	1673.06	1679.99	1681.94	1698.13	1695.27	1679.37	1673.32	1667.02
344.532013	1695.9	1656.45	1656.03	1655.86	1681.45	1689.45	1688.93	1691.5	1655.29	1673.18	1679.5	1676.9	1683.49	1652.39	1661.48	1679.43	1681.62	1684.76	1691.08	1689.8	1686.65	1693.56	1685.75	1664.51	1670.53	1669.96	1685.53	1689.57	1681.41	1649.98	1656.41	1658.6	1667.3	1670.88	1684.69	1687.81	1687.73	1697.59	1707.41	1652.54	1670.67	1672.62	1682.34	1679.23	1697.06	1695.24	1679.31	1676.61	1666.69
345.027008	1693.02	1657.23	1654.98	1657.69	1680.93	1687.43	1685.65	1690.76	1656.06	1674.02	1679.84	1677.66	1683.56	1654.11	1664.2	1679.28	1679.85	1685.18	1693.47	1689.79	1690.98	1695.29	1686.7	1666.45	1670.81	1668.84	1683.59	1691.5	1681.05	1653.17	1656.86	1662.57	1667.73	1672.68	1684.26	1689.57	1689.47	1698.61	1704.43	1654.85	1669.14	1669.59	1680.16	1677.93	1697.74	1695.53	1679.13	1671.63	1667.51
345.522003	1691.58	1659.48	1655.97	1655.86	1680.07	1685.75	1687.21	1692.87	1655.94	1674.67	1682.29	1677.81	1683.26	1653.98	1665.19	1679.75	1679.67	1683.55	1694.32	1690.56	1688.53	1695.12	1685.78	1665.73	1671.58	1667.67	1684.21	1688.42	1682.33	1651.47	1656.05	1661.16	1668.24	1671.43	1683.86	1688.39	1687.56	1699.93	1704.36	1653.3	1668.89	1669.96	1679.92	1678.88	1699.47	1696.19	1678.63	1673.37	1666.04
346.018005	1694.98	1655.93	1654.39	1654.83	1679.59	1686.45	1686.94	1692.63	1655.58	1672.57	1678.64	1675.79	1682.26	1651.36	1661.43	1679	1678.33	1684.73	1693.56	1689.03	1687.56	1693.98	1685.9	1664.99	1670.19	1669.32	1681.77	1687.02	1678.91	1649.9	1657.07	1658.91	1668.71	1672.29	1684.14	1686.5	1685.86	1696.89	1703	1654.01	1668.86	1672.75	1678.83	1681.25	1698.29	1695.34	1679.34	1674.3	1667.8
346.513000	1693.14	1657.6	1654.79	1656.26	1680.83	1687.69	1686.33	1688.61	1653.63	1672.6	1679.44	1675.23	1680.98	1654.33	1662.63	1679.69	1679.3	1681.51	1694.57	1689.17	1688.09	1697.09	1685.2	1667.34	1671.39	1665.82	1684.28	1687.21	1680.31	1652.36	1655.62	1657.67	1665.45	1672.01	1681.91	1686.92	1688	1698.73	1703.36	1650.12	1668.53	1672.08	1676.55	1679.65	1699.73	1695.51	1677.95	1672.64	1665.53
347.007996	1694.12	1656.83	1653.65	1656.07	1679.42	1687	1687.17	1690.24	1655.58	1671.05	1678.88	1676.11	1681.14	1653.65	1661.81	1679.38	1680.64	1683.47	1691.86	1686.32	1688.98	1691.92	1687.44	1663.37	1671.1	1667.6	1681.87	1688.13	1679.52	1648.62	1656.53	1658.56	1667.17	1670.64	1681.94	1687.35	1686.97	1696.27	1701.72	1652.21	1666.17	1670.43	1677.78	1678.25	1696.11	1694.96	1677.74	1671.95	1667.27
347.502991	1691.99	1657.58	1657.38	1655.74	1678.9	1688.06	1685.48	1692.4	1654.23	1672.68	1679.09	1677.98	1680.89	1653.18	1662.81	1678.53	1680.04	1682.68	1694.69	1687.5	1689.12	1694.19	1685.09	1663.61	1669.14	1668.78	1681.64	1686.64	1677.2	1651.28	1655.78	1657.64	1665.44	1674.22	1682.67	1687.71	1686.73	1698.3	1701.41	1652.15	1668.56	1669.6	1679.54	1678.22	1697.36	1691.66	1677.57	1671.53	1664.83
347.997986	1692.6	1657.61	1655.26	1656.49	1681.02	1685.5	1685.03	1692.18	1652.14	1674.2	1677.14	1676.15	1679.78	1652.6	1661.36	1677.48	1680.27	1683.46	1691.85	1688.96	1688.85	1694.92	1684.25	1665.21	1669.17	1664.97	1680.31	1688.15	1680.59	1651.58	1657.29	1657.06	1667.5	1671.58	1681.25	1687.51	1686.73	1697.78	1701.57	1653.8	1668.21	1670.74	1676.97	1678.19	1695.4	1694.25	1676.19	1672.24	1665.18
348.493988	1693.82	1657.95	1654.21	1654.49	1676.89	1687.43	1684.86	1688.78	1654.97	1671.65	1679.57	1677.07	1681.54	1652.49	1659.76	1677.74	1678.09	1682.58	1690.1	1685.33	1688.24	1693.34	1683.12	1663.8	1669.13	1666.86	1679.77	1687.01	1679.28	1652.18	1656.55	1656.97	1665.92	1671.59	1680.46	1685.03	1687.4	1695.85	1700.79	1652.07	1666.3	1670.45	1675.78	1680	1696.59	1695.82	1676.55	1669.78	1665.99
348.989014	1690.77	1659.42	1657.03	1655.54	1677.32	1683.49	1683.44	1688.54	1653.39	1670.65	1678.42	1676.47	1681.08	1651.77	1660.22	1677.18	1679.23	1682.91	1689.81	1686.09	1687.08	1691.41	1682.71	1664.5	1668.41	1667.32	1682.69	1685.61	1678.92	1648.47	1655.95	1656.25	1665.16	1672.58	1679.41	1685.63	1687.67	1695.89	1700.89	1650.95	1667.32	1670.51	1676.38	1676.8	1693.24	1694.28	1677.32	1669.76	1665.6
349.484009	1692.29	1658.64	1654.33	1654.09	1678.43	1685.87	1683.22	1689.12	1652.22	1672.27	1678.95	1675.82	1681.01	1651.59	1660.85	1675.87	1679.19	1683.34	1688.84	1686.83	1687.86	1691.2	1684.1	1663.35	1670.83	1667.03	1681.45	1687.84	1678.03	1652.14	1655.84	1658.46	1666.76	1670.64	1680.23	1686.11	1683.99	1695.96	1699.04	1649.79	1666.65	1671.48	1675.85	1676.36	1693.94	1693.59	1675.86	1670.85	1664.83
349.979004	1687.8	1656.54	1654.49	1654.81	1677.44	1682.27	1687.17	1686.84	1653.3	1670.56	1678.46	1675.97	1680.54	1653.14	1659.83	1677.16	1677.12	1682.33	1691.39	1684.09	1686.89	1691.11	1682.19	1662.13	1668.9	1664.43	1681.75	1685.12	1678.22	1647.54	1655.6	1655.65	1666.57	1670.69	1679.38	1684.75	1687.25	1695.61	1700.98	1651.91	1667.88	1671.02	1676.07	1678.65	1698.12	1694.64	1678.05	1669.69	1665.58
350.473999	1689.62	1656.85	1653.57	1656.15	1678.24	1686.7	1682.46	1688.95	1652.14	1671.9	1676.9	1675.46	1679.75	1653.1	1661.15	1676.66	1675.25	1684.18	1691.69	1685.42	1685.84	1691.24	1684.54	1662.28	1667.48	1666.08	1679.09	1685.91	1678.49	1651.42	1655.46	1658.9	1665.69	1673.2	1679.1	1684.52	1685.12	1694.05	1697.52	1651.26	1665.47	1668.69	1677.45	1675.17	1695.74	1694.54	1676.92	1668.66	1666.29
350.970001	1690.3	1657.52	1653.79	1655.12	1676	1684.21	1684.33	1686.72	1653.02	1670.53	1676.07	1675.37	1681.94	1650.05	1660.24	1676.48	1678.42	1680.37	1689.84	1684.79	1686.16	1692.53	1683.46	1661.47	1667.39	1666.02	1681.22	1687.23	1678.12	1649.32	1653.45	1656.98	1663.97	1670.39	1678.59	1685.09	1682.62	1692.55	1697.32	1651.04	1665.29	1668.66	1677.04	1676.99	1693.5	1693.59	1676.31	1668.97	1663.41
351.464996	1688.77	1656.54	1652.26	1655.37	1675.51	1684.79	1683.87	1685.79	1651.82	1670.58	1678.22	1674.47	1679.17	1650.52	1660.25	1674.27	1676.2	1681.29	1687.77	1685.01	1684.98	1688.83	1680.66	1660.94	1667.28	1665.83	1678.49	1684.62	1678.04	1647.95	1651.79	1656.28	1665.25	1668.27	1677.09	1682.72	1684.9	1691.88	1699.86	1648.94	1663.84	1667.86	1672.73	1675.77	1693.83	1690.93	1673.73	1669.48	1664.46
351.959991	1687.81	1657.73	1653.74	1654.63	1675.17	1683.54	1683.6	1686.27	1652.79	1668.03	1675.17	1674.81	1678.73	1651.82	1659.23	1673.59	1675.77	1681.58	1688.33	1684.65	1686.11	1689.62	1683.61	1660.86	1668.89	1665.22	1677.73	1683.93	1676.02	1648.57	1654.79	1655.84	1663.88	1668.92	1678.57	1684.8	1681.87	1693.83	1698.48	1650.22	1665.89	1668.82	1674.14	1675.26	1693.67	1692.78	1673.45	1668.09	1665.03
352.454987	1690.55	1656.72	1653	1656.01	1678.58	1685.47	1680.9	1686.42	1651.38	1669.47	1675.07	1673.73	1680.22	1650.37	1658.13	1675.15	1677.7	1680.46	1689.68	1684.08	1684.72	1688.66	1681.96	1661.37	1666.74	1663.8	1679.57	1683.31	1677.49	1648.83	1652.4	1654.83	1663.89	1668.45	1676.91	1681.45	1683.64	1690.99	1699.22	1648.46	1666.85	1668.2	1674.81	1675.75	1692.16	1688.7	1674.52	1669.16	1665.15
352.950012	1685.69	1658.26	1653.87	1653.08	1674.56	1683.29	1684.22	1686.54	1654.21	1670.1	1675.85	1673.12	1678.55	1651.38	1662.53	1675.84	1675.37	1680.39	1689.9	1683.08	1686.32	1687.73	1684.32	1660.92	1666.16	1666.14	1679.27	1682.16	1676.02	1647.08	1653.4	1654.16	1663.13	1667.63	1678.59	1684.54	1682.75	1692.84	1695.86	1649.56	1664.76	1668.91	1674.36	1674.52	1693.57	1692.56	1672.46	1668.68	1662.12
353.446014	1689.18	1655.23	1655.51	1652.26	1674.74	1681.42	1680.86	1685.86	1651.19	1669.83	1673.9	1672.62	1676.54	1650.5	1659.06	1673.44	1674.47	1679.55	1686.52	1682.38	1685.94	1688.35	1680.22	1661.71	1666.47	1666.09	1679.44	1684	1676.41	1648.99	1652.18	1656.43	1664.75	1667.98	1680.6	1683.9	1683.36	1692.77	1700.39	1650.01	1664.33	1668.43	1673.81	1674.4	1691.46	1694.79	1674.19	1668	1661.95
353.941010	1687.05	1656.58	1655.46	1653.19	1675.75	1683.72	1681.78	1685.79	1653.62	1668.15	1675.17	1672.36	1677.99	1649.66	1657.17	1673.27	1675.73	1676.4	1686.92	1681.59	1685.36	1687.89	1680.83	1660.31	1666.71	1666.09	1679.99	1683.79	1674.76	1650.25	1654.78	1657.45	1662.75	1667.33	1678.07	1680.59	1685.12	1692.45	1699.19	1650.5	1662.76	1665.67	1674.27	1675.05	1691.24	1692.9	1675.07	1667.66	1661.16
354.436005	1686.47	1655.76	1655.69	1654.03	1675.43	1682.31	1681.17	1683.66	1652.23	1668.64	1675.59	1671.98	1676.96	1651.16	1658.46	1672.64	1677.04	1679.08	1686.98	1683.37	1684.79	1687.95	1681.05	1661.53	1665.06	1663.03	1676.53	1681.06	1677.25	1647.67	1655.39	1652.88	1662.7	1668.8	1677.12	1681.63	1683.02	1691.65	1698.06	1648.51	1663.38	1666.23	1670.61	1674.4	1689.37	1691.94	1672.02	1669	1661.78
354.931000	1685.86	1656.17	1652.89	1652.84	1674.36	1683.74	1680.6	1682.77	1650.4	1669.18	1675.22	1671.88	1676.2	1651.34	1659.79	1674.1	1675.23	1678.35	1686.18	1681.09	1683.32	1688.5	1680.08	1658.48	1663.23	1663.71	1677.4	1681.61	1674.72	1650.15	1650.12	1654.95	1661.61	1666.46	1676.36	1681.69	1682.06	1692.09	1696.37	1649.95	1662.71	1664.87	1672.69	1675.56	1692.39	1691.44	1672.02	1667.61	1662.06
355.427002	1685.8	1658.38	1654.03	1653.36	1674.64	1681.33	1679.11	1687.19	1652.32	1668.33	1675.21	1671.74	1678.38	1651.08	1657.31	1672.34	1674.74	1679.12	1684.19	1680.85	1685.64	1689.12	1678.54	1659.82	1663.92	1663.75	1678.65	1681.53	1674.36	1648.49	1653.2	1654.65	1662.69	1668.34	1677.63	1680.95	1683.5	1689.57	1697.03	1647.96	1664.84	1667.47	1672.05	1673.96	1692.57	1691.06	1671.45	1667.74	1662.44
355.921997	1688.1	1656.92	1652.42	1651.68	1673.3	1680.84	1679.65	1683.98	1651.49	1666.74	1673.49	1671.33	1677.4	1651.54	1658.46	1673.14	1673.27	1678.36	1686.39	1681.11	1685.07	1688.86	1680.73	1660.33	1665.43	1663.03	1677.98	1681.54	1676.09	1647.69	1651.98	1655.82	1662.58	1667.3	1675.83	1684.05	1682.23	1690.2	1695.86	1647.82	1664.61	1666.96	1671.54	1673.98	1690.74	1690.5	1671.72	1666.24	1661.2
356.416992	1686.21	1657.09	1654.53	1653.74	1673.86	1680.63	1679.03	1683.92	1652.01	1667.5	1675.05	1673.86	1678.14	1649.69	1656.57	1674.07	1675.43	1680.23	1687.81	1681.63	1686.68	1689.29	1680.09	1660.32	1666.98	1664.29	1679.22	1680.98	1676.93	1648.34	1653.8	1655.45	1662.55	1669.69	1674.92	1682.26	1683.57	1689.23	1695.26	1646.57	1661.58	1666.24	1672.49	1672.44	1690.49	1691	1672.89	1664.26	1662.73
356.911987	1683.57	1657.73	1655.36	1655.26	1673.9	1682.6	1679.41	1686.03	1651.47	1668.51	1675.02	1673.37	1675.12	1650.76	1659.05	1671.73	1674.91	1679.18	1685.25	1682.16	1683.83	1687.62	1680.68	1657.64	1665.31	1662.93	1678.61	1680.95	1675.34	1645.78	1653.39	1653.9	1662.04	1666.13	1675.28	1681.53	1680.05	1690.9	1697.28	1648.82	1661.4	1664.27	1672.77	1673.62	1687.72	1689.77	1673.87	1665.31	1661.35
357.407013	1682.15	1653.28	1652.83	1652.74	1672.97	1679.06	1681.06	1683.29	1652.06	1668.93	1673.7	1670.42	1676.37	1647.89	1658.57	1671.37	1674.17	1678.09	1685.81	1680.47	1682.59	1686.2	1677.6	1659.09	1661.16	1664.67	1675.75	1679.89	1672.65	1647.81	1652.92	1653.52	1659.04	1664.93	1673.83	1680.74	1681.76	1691.18	1694.4	1646.2	1661.1	1666.58	1671.52	1672.4	1687.81	1692.52	1672.93	1665.46	1659.13
357.903015	1683.62	1657.78	1652	1652.36	1673.62	1679.43	1678.43	1679.9	1651.71	1667.71	1671.75	1670.05	1675.73	1650.71	1656.88	1672.92	1672.13	1676.3	1683.67	1680.22	1681.4	1687.16	1679.54	1659.4	1661.98	1664.89	1677.93	1681.2	1674.8	1646.78	1651.92	1652.92	1659.14	1663.4	1674.85	1678.82	1682.65	1688.07	1694.12	1646.92	1661.23	1666.33	1672.82	1673.76	1689.39	1688.61	1670.51	1665.67	1659.71
358.398010	1682.68	1656.44	1652.23	1653.04	1672.15	1679.71	1678.89	1681.34	1650.81	1668.63	1670.35	1667.44	1674.06	1649.15	1657.34	1674.47	1676.18	1675.37	1683	1678.83	1682.76	1686.72	1678.59	1662.22	1664.67	1664.9	1676.36	1680.95	1671.75	1648.06	1651.25	1653.06	1663.2	1665.64	1673.6	1678.37	1681.26	1688.68	1696.16	1649.4	1661.76	1664.18	1669.14	1672.44	1688.28	1689.76	1671.32	1665.56	1660.17
358.893005	1682.5	1656.5	1650.84	1652.87	1671.3	1679.08	1678.4	1681.32	1650.71	1668.08	1672.57	1669.36	1674.43	1650	1659.14	1670.65	1671.82	1675.29	1682.55	1679.51	1683.48	1686.31	1679.03	1657.33	1665.35	1662.77	1676.88	1678.79	1672.57	1649.31	1650.97	1653.57	1660.68	1665.57	1673.6	1676.12	1683.12	1688.22	1690.88	1646.26	1662.38	1664.97	1669.62	1671.01	1689.31	1686.95	1669.81	1660.92	1659.26
359.388000	1684.03	1655.68	1651.91	1650.38	1671.89	1681.66	1679.54	1684.38	1650.91	1667.44	1672.35	1670.19	1676.2	1647.87	1657.28	1672.52	1672.58	1676.84	1686.17	1679.3	1682.54	1686.86	1678.15	1659.16	1665	1664.29	1676.28	1680.46	1674.71	1648.28	1651.86	1651.56	1661.25	1665.77	1674.26	1677.55	1681.57	1687.89	1693.36	1645.07	1659.97	1664.8	1669.93	1672.71	1687.96	1688.35	1669.16	1663.79	1659.17
359.882996	1683.31	1657.11	1653.31	1654.78	1672.38	1679.49	1678.58	1680.37	1651.43	1666	1673.74	1670.6	1673.46	1649.23	1656.04	1670.86	1669.9	1676.06	1686	1678.67	1681.96	1687.19	1677.84	1659.06	1663.91	1663.33	1676.45	1677.67	1673.63	1647.68	1649.42	1653.04	1661.01	1663.88	1672.78	1678.69	1679.09	1686.79	1691.93	1649.02	1659.67	1665.07	1668.23	1670.61	1690.08	1689.81	1670.6	1662.94	1658.98
360.378998	1681.67	1655.33	1652.09	1651.51	1671.81	1679.69	1675.03	1680.55	1648.58	1667.32	1672.94	1669.88	1673.5	1649.76	1654.8	1667.7	1669.3	1674.24	1682.53	1679.45	1681.68	1684.6	1679	1658.37	1662.61	1662.67	1675.59	1677.43	1670.27	1648.15	1649.49	1651.72	1659.22	1663.19	1672.87	1677.65	1680.05	1685.53	1693.27	1650.28	1661.33	1665.82	1667.98	1670.64	1688.11	1688.2	1669.25	1663.04	1660.64
360.873993	1681.01	1654.57	1652.42	1651.18	1670.57	1678.63	1676.73	1681.85	1650.69	1665.34	1671.95	1669.92	1672.58	1648.7	1655.88	1670.68	1670.88	1675.41	1682.73	1677.89	1684.63	1683.98	1677.2	1655.47	1662.66	1662.08	1675.98	1679.31	1670.89	1647.18	1650.14	1650.93	1660.54	1662.65	1672.16	1678.29	1682.14	1685.65	1691.04	1645.37	1659.13	1664.13	1669.52	1669.2	1685.35	1686.22	1670.36	1662.5	1660.25
362.214996	1669.14	1652.72	1649.12	1647.09	1666.8	1675.75	1672.13	1677.59	1651.7	1667.39	1671.91	1668.38	1673.6	1645.74	1655.34	1669.76	1670.8	1675.16	1680.71	1675.15	1681.65	1682.89	1676.11	1658.33	1662.22	1665.07	1674.58	1677.8	1670.8	1646.75	1648.56	1650.59	1659.93	1664.95	1672.41	1675.83	1683.79	1684.89	1690.31	1646.34	1658.56	1661.99	1670.02	1668.39	1683.86	1689.01	1670.43	1664.96	1659.54
362.709991	1683.16	1656	1651.55	1651.6	1671.8	1678.47	1677.28	1678.41	1650.57	1666.12	1668.35	1666.62	1671.01	1647.67	1655.34	1669.21	1670.27	1674.91	1682.17	1678.15	1683.37	1685.86	1675.93	1656.2	1662.15	1663.62	1673.84	1678.68	1672.14	1646.09	1650.93	1651.35	1661.05	1663.45	1672.62	1676.42	1678.69	1684.8	1689.84	1645.52	1659.26	1663.77	1667.44	1671.13	1684.14	1689.14	1667.36	1661.66	1658.07
363.205994	1681.59	1655.01	1650.09	1651.81	1670.86	1677.83	1677.14	1681.26	1649.91	1664.88	1670.74	1666.59	1673.7	1645.76	1651.45	1668.55	1669.33	1673.28	1680.12	1674.27	1680.08	1683.56	1673.72	1653.65	1663.36	1662.75	1673.13	1675.91	1670.02	1643.55	1651.66	1649.06	1659.06	1662.34	1671.83	1675.46	1680.07	1684.07	1690.7	1645.62	1657.15	1663.09	1668.27	1672.23	1684.52	1688.65	1668.09	1660.59	1657.42
363.700989	1678.53	1652.76	1650.85	1649.9	1669.75	1676.82	1673.89	1678.61	1648.14	1665.76	1669.71	1667.4	1675.29	1646.79	1653.74	1668.88	1671.03	1673.09	1680.76	1677.34	1680.11	1681.7	1675.24	1655.66	1660.44	1658.68	1672.61	1673.87	1668.89	1645.94	1646.54	1648.91	1658.42	1661.32	1672.19	1677.97	1678.91	1684.61	1690.25	1643.7	1656.34	1663.09	1665.02	1669.17	1684.97	1685.13	1667.43	1664.85	1658.07
364.196014	1680.48	1655.37	1651.64	1650.63	1670.36	1676.82	1675.37	1679.07	1649.91	1664.1	1670.21	1669.33	1673.27	1647.34	1656.11	1668.83	1672.07	1673.83	1681.67	1674.78	1681.63	1684.56	1676.9	1654.7	1662.57	1662.76	1675.93	1677.67	1669.27	1645.02	1650.67	1651.93	1659.08	1663.34	1671.14	1675.72	1679.65	1684.1	1688.32	1645.81	1660.58	1664.23	1668.01	1667.88	1686.14	1686.17	1670.03	1664.33	1658.18
364.691010	1680.69	1654.28	1652.45	1650.23	1671.24	1676.71	1675.32	1682.5	1646.77	1663.39	1670.26	1668.17	1672.48	1645.23	1654.36	1668.67	1667.11	1674.33	1679.67	1677.12	1680.53	1681.13	1677.8	1655.91	1660.85	1659.67	1672.91	1676.25	1670.41	1645.14	1646.52	1650.16	1657.75	1661.33	1667.97	1674.21	1680.56	1684.09	1688.66	1645.07	1657.25	1663.94	1666.74	1668.91	1687.75	1687.92	1669.89	1663.13	1655.88
365.186005	1681.07	1652.36	1650.88	1648.75	1668.25	1677.43	1674.79	1679.47	1649.07	1662.93	1668.46	1666.83	1672.79	1648	1654.78	1667.92	1670.55	1674.61	1681.03	1674.36	1680.14	1680.31	1674.94	1655.08	1661.22	1663.66	1672.61	1679.2	1669.8	1643.04	1647.64	1650.78	1659.54	1661.82	1668.04	1676.68	1678.68	1685.31	1689.25	1645.51	1657.36	1661.1	1665.73	1669.01	1682.41	1683.21	1666.51	1660.78	1658.75
365.682007	1677.34	1655.94	1651.57	1650.96	1668.19	1677.72	1674.34	1678.03	1648.54	1663.22	1669.23	1668.48	1672.26	1646.3	1654.05	1667.04	1668.98	1673.12	1679.99	1677.27	1679.7	1680.36	1676.46	1655.73	1661.49	1660.71	1672.51	1677.3	1669.71	1645.43	1648.08	1650.23	1657.82	1661.28	1669.19	1676.73	1679.17	1685.41	1686.24	1643.73	1654.74	1661.52	1668.28	1667.2	1684.8	1684.09	1665.98	1661.05	1658.78
366.177002	1677.79	1652.61	1651.65	1651.23	1669.09	1676.03	1675.35	1678.59	1647.4	1663.3	1668.58	1668.98	1671.94	1645.86	1653.37	1666.55	1667.66	1671.04	1681.31	1677.26	1680.69	1682.52	1674.23	1654.16	1661.11	1660.2	1672.52	1674.63	1670.48	1645.29	1647.55	1649.4	1658.24	1661.47	1670.89	1675.8	1677.28	1684.04	1688.26	1647.89	1657.99	1663.14	1666.49	1668.77	1685.79	1683.06	1667.24	1662.53	1656.6
366.671997	1678.72	1653.84	1650.28	1647.6	1667.55	1677.91	1675.31	1678.57	1647.82	1662.52	1669.81	1664.89	1672.71	1645.7	1654.77	1667.54	1667.26	1669.86	1677.54	1674.94	1679.73	1680.3	1674.15	1654.67	1660.41	1661.27	1673.53	1675.13	1669.72	1646.26	1647.72	1650.19	1657.67	1662.34	1671.63	1675.6	1680.64	1682.19	1687.45	1642.92	1654.99	1661.8	1665.9	1668.88	1684.06	1686.8	1666.88	1659.59	1655.32
367.166992	1678.58	1656.39	1651.18	1650.42	1669.11	1674.24	1672.95	1679.44	1648.14	1660.95	1670.33	1668.06	1671.81	1646.71	1654.31	1668.49	1668.38	1674.67	1678.86	1674.86	1680.37	1679.33	1674.65	1655	1660.07	1659.8	1671.94	1674.11	1668.94	1643.91	1649.38	1650.89	1658.14	1661.48	1671.48	1676.04	1678.89	1681.34	1688.78	1645.12	1656.9	1662.52	1667.08	1665.93	1683.88	1684.51	1667.33	1660.93	1657.66
367.662994	1678.39	1654.46	1649.35	1649.11	1667.55	1676.9	1673.82	1678.05	1650.38	1662.29	1669.3	1667.04	1672.55	1645.87	1654.02	1668.51	1668.09	1674.21	1680.87	1675.29	1679.8	1679.59	1673.13	1653.08	1659.36	1660.36	1671.81	1675.22	1668	1644.69	1646.63	1649.55	1655.84	1659.63	1667.87	1673.01	1677.19	1682.37	1685.92	1643.47	1656.85	1663.84	1664.43	1669.76	1684.93	1687.65	1664.6	1657.37	1655.26
368.157990	1675.89	1656.17	1651.29	1649.36	1669.5	1675.14	1673.24	1677.25	1647.63	1662.8	1667.56	1665.38	1670.59	1645.67	1653.58	1666.18	1667.78	1671.2	1678.19	1672.94	1679.19	1682.01	1675	1655.46	1659.29	1660.83	1672.02	1672.98	1668.71	1644.48	1648.92	1650.04	1657.2	1662.06	1669.83	1674.84	1678.38	1680.81	1686.92	1644.66	1657.46	1661.7	1664.16	1668.01	1682.25	1681.52	1666.21	1659.75	1655.63
368.653015	1677.87	1655.49	1650.07	1647.48	1668.59	1675.11	1672.06	1675.93	1648.8	1662.73	1667.5	1665.86	1668.75	1643.9	1651.26	1664.53	1666.57	1671.68	1679.76	1674.73	1678.89	1680.02	1672.56	1654.17	1661.33	1661.69	1671.71	1674.11	1666.06	1644.3	1650.28	1650.12	1656.12	1661.43	1667.91	1673.89	1676.11	1681.89	1685.89	1643.47	1656.29	1662.9	1667.55	1667.42	1683.63	1682.56	1666.62	1659.88	1656.6
369.148010	1678.05	1653.51	1651.62	1650.1	1669.49	1674.7	1674.81	1678.91	1647.69	1663.02	1668	1667.55	1672.78	1644.81	1652.39	1666.9	1668.45	1670.33	1678.36	1673.36	1680.1	1679.05	1674.06	1652.33	1657.92	1659.79	1670.67	1675.63	1667.71	1643.9	1648.12	1649.43	1658.14	1660.6	1668.94	1672.27	1677.27	1682.49	1686.08	1640.82	1656.52	1661.2	1663.87	1668.06	1681.4	1683.7	1664.78	1658.29	1653.4
369.643005	1677.05	1652.83	1652.98	1649.55	1667.34	1675.61	1671.49	1676.09	1649.36	1661.19	1667.72	1666.7	1671.12	1646.34	1650.74	1664.81	1665.41	1670.07	1677.12	1673.04	1681.02	1679.78	1672.46	1654.4	1659.94	1658.61	1671.1	1673.54	1666.11	1645.9	1646.98	1650.68	1656.01	1659.54	1666.85	1672.72	1678.79	1680.85	1686.05	1641.69	1654.77	1657.79	1664.61	1666.76	1681.05	1685.17	1665.11	1657.68	1655.94
370.139008	1677.7	1655.23	1650.27	1649.23	1667.55	1674.33	1671.35	1677.07	1647.98	1662.63	1669.74	1664.79	1670.35	1643.05	1652.23	1665.81	1665.55	1672.28	1675.44	1672.57	1678.48	1676.67	1673.63	1653	1659.4	1659.5	1670.43	1673.1	1666.36	1643.71	1645.57	1648.21	1655.02	1658.29	1667.81	1672.27	1675.57	1680.16	1685.42	1643.69	1656.04	1660.62	1663.37	1667.22	1680.13	1683.85	1663.82	1659.8	1656.13
370.634003	1674.35	1652.89	1651.36	1648.34	1665	1673.7	1673.8	1674.88	1647.55	1660.96	1665.71	1666.62	1668.62	1644.46	1653.74	1665.3	1666.59	1671.72	1676.83	1671.48	1679.26	1679.11	1672.36	1651.8	1656.98	1662.27	1671.47	1674.01	1666.41	1642.87	1646.64	1647.86	1655.56	1658.32	1665.8	1672.4	1677.16	1680.13	1683.79	1642.59	1653.45	1659.74	1661.89	1667.92	1681	1686.28	1666.02	1658.53	1655.75
371.128998	1677.02	1653.87	1652.02	1648.65	1667.84	1673.65	1672.94	1676.88	1648.01	1663.89	1669.91	1666.03	1671.26	1645.17	1652.25	1664.74	1667.04	1670.5	1676.69	1673.3	1679.85	1678.56	1674.28	1652.14	1658.3	1661.51	1671.05	1673.78	1669.27	1641.64	1646.56	1648.35	1655.34	1658.01	1664.88	1671.17	1677.96	1679.96	1684.14	1641.06	1653.23	1659.86	1662.06	1665.8	1681.99	1683.63	1664.76	1656.51	1653.63
371.623993	1676.97	1654.08	1648.9	1647.1	1666.98	1674.33	1670.3	1674.26	1648.03	1662.2	1668.32	1664.92	1670.16	1643.58	1650.22	1665.21	1665.81	1669.98	1675.05	1673.03	1679.07	1678.96	1673.79	1653.42	1657.8	1657.86	1671.48	1672.22	1667.79	1641.83	1645.51	1648.62	1656.02	1661.91	1667.7	1670.98	1677.57	1679.13	1685.37	1641.51	1653.18	1658.58	1661.85	1666.76	1678.78	1683.09	1664.98	1658.43	1655.71
372.118988	1674.91	1654.72	1651.88	1648.11	1667.19	1674.19	1673.02	1675.51	1644.57	1662.23	1665.32	1663.88	1667.88	1643.29	1651.98	1665.16	1666.82	1668.62	1675.61	1670.95	1676.13	1679.3	1671.35	1651.41	1658.96	1660.06	1667.93	1672.25	1666.39	1643.42	1646.19	1647	1655.24	1657.75	1668.76	1671.8	1674.87	1679.55	1684.16	1641.31	1653.15	1658.35	1660.6	1665.23	1680.89	1683.31	1663.9	1657.61	1652.39
372.614990	1675.36	1654.63	1649.19	1647.33	1665.44	1671.52	1670.65	1676.59	1647.74	1661.18	1667.81	1665.52	1668.65	1645.69	1650.83	1664.11	1663.77	1669.72	1676.96	1672.56	1677.03	1678.13	1671.2	1651.38	1657.12	1657.02	1670.48	1672.25	1666.66	1642.82	1645.31	1648.49	1655.54	1657.54	1666.27	1670.15	1674.78	1678.95	1685.4	1641.57	1654.98	1658.92	1663.24	1664.81	1680.6	1684.39	1664.66	1658.66	1651.56
373.109985	1674.75	1652.97	1649.41	1648.78	1668.48	1671.01	1672.34	1676.25	1646.87	1663.95	1666	1663.05	1669.56	1645.85	1652.1	1664.4	1667.03	1668.95	1676.05	1669.51	1677.2	1678.87	1671.59	1654.54	1656.59	1659.45	1670.01	1671.63	1669.35	1642.7	1646.71	1646.55	1655	1659.47	1664.16	1670.27	1676.67	1679.82	1682.39	1642.36	1654.99	1659.23	1663.26	1666.81	1679.04	1683.35	1662.95	1657.42	1653.8
373.605011	1675.19	1652.92	1649.36	1648.06	1665.07	1673.14	1670.42	1674.75	1646.71	1660.97	1667.55	1664.22	1667.5	1643.8	1651.02	1663.35	1665.92	1668.08	1675.63	1670.09	1677.42	1678.34	1670.18	1649.61	1656.17	1660.32	1670.28	1670.84	1665.12	1642.39	1646.69	1647.98	1654.41	1659.07	1666.28	1671.42	1675.29	1677.4	1683.94	1640.56	1654.36	1658.04	1662.63	1663.75	1678.7	1682	1662.82	1659.72	1653.78
374.100006	1672.4	1653.61	1650.35	1646.93	1667.62	1675	1671.04	1675.28	1647.02	1661.81	1667.81	1665.81	1668.26	1644.55	1650.29	1664.39	1664.16	1668.84	1675.5	1670.22	1677.94	1679.68	1672.23	1652.6	1658.87	1657.24	1669.8	1670.29	1666.05	1642.22	1646.26	1646.88	1654.88	1658.2	1665.54	1669.79	1673.39	1677.81	1682.86	1640.5	1654.37	1659.87	1662.95	1664.04	1680.26	1686.32	1662.78	1658.55	1653.18
374.595001	1671.49	1653.07	1646.81	1647.04	1665.22	1672.23	1670.49	1674.51	1646.07	1661.29	1666.3	1664.52	1667.28	1644.71	1649.65	1663.94	1664.31	1668.85	1676.67	1669.91	1677.39	1675.29	1672.35	1651.01	1656.33	1658.74	1667.34	1670.25	1662.56	1641.21	1644.82	1647.58	1652.7	1656.17	1665.87	1671.73	1674.74	1679.48	1683.58	1642.01	1653.53	1659.25	1664.52	1664.36	1676.57	1683.54	1664.21	1656.95	1651.88
375.091003	1672.4	1652.5	1648.56	1646.81	1666.67	1673.15	1671.24	1673.2	1645.76	1662.12	1666.77	1665.01	1667.85	1643.43	1650.63	1664	1664.27	1668.84	1674.32	1671.88	1676.95	1677.34	1669.97	1648.98	1655.87	1657.53	1670.41	1672.7	1663.44	1643.31	1645.69	1648.62	1654.78	1657.41	1665.71	1670.17	1673.98	1675.45	1683.38	1639.95	1654.3	1657.89	1663	1664.7	1679.17	1682.37	1661.62	1656.37	1653.35
375.585999	1674.47	1653.62	1649.39	1648.2	1666.29	1673.92	1670.25	1673.88	1646.75	1661.18	1667.86	1662.99	1668.36	1642.78	1652.69	1665.05	1665.05	1669.97	1677.94	1672.26	1677.95	1678.74	1671.89	1651.02	1658.3	1657.57	1667.48	1672.05	1667.34	1642	1645.59	1646.83	1654.04	1658.3	1663.99	1673.37	1676.72	1676.95	1680.77	1639.18	1651.42	1661.1	1664.09	1666.39	1679.57	1682.69	1663.22	1658.46	1652.51
376.080994	1673.92	1651.03	1648.83	1647.42	1665.65	1674.02	1671.47	1674.53	1647.69	1660.07	1665.83	1663.56	1667.65	1645.16	1651.15	1664.43	1666.01	1669.28	1673.22	1671.58	1676.45	1676.84	1671.09	1651.1	1657.06	1658.14	1667.85	1671.1	1665.42	1643.98	1645.27	1648.02	1654.68	1656.88	1663.25	1669.47	1675.2	1677.45	1682.61	1639.86	1654.65	1657.95	1661.18	1663.26	1678.02	1682.28	1663.39	1657.73	1652.26
376.575989	1670.73	1653.66	1651.35	1646.47	1663.45	1671.67	1669.53	1675.85	1646.23	1661.66	1665.68	1664.4	1667.22	1643.32	1650.66	1666.51	1663.5	1667.82	1674.77	1669.79	1677.62	1675.99	1669.57	1651.01	1657.08	1658.96	1667.92	1672.57	1666.99	1641.6	1646	1644.97	1652.32	1656.22	1663.9	1668.6	1675.56	1676.2	1680.71	1638.52	1650.71	1658.01	1661.49	1664.75	1678.17	1682.59	1662.28	1657.9	1651.41
377.071014	1671.04	1652.8	1651.69	1647.44	1663.6	1672.14	1670.79	1674.62	1646.05	1659.99	1667.4	1663.31	1667.48	1646.06	1650.46	1663.88	1665.34	1670.34	1676.33	1671.89	1677.47	1677.36	1669.68	1651.62	1657.82	1658.79	1668.57	1670.66	1666.49	1639.59	1642.86	1647.1	1654.58	1659.05	1666.15	1671.77	1674.67	1674.31	1680.63	1642.05	1651.71	1660.92	1660.86	1666.96	1681.2	1683.49	1660.22	1655.87	1653.49
377.566986	1672.44	1651.2	1649.94	1647	1665.06	1672.6	1669.66	1671.93	1645.09	1658.83	1666.5	1662.07	1667.02	1645.1	1650.09	1663.29	1663.3	1666.78	1674.39	1670.22	1676.31	1674.16	1668.21	1650.42	1658.04	1658.4	1667.43	1672.03	1665.8	1641.95	1645.56	1646.49	1653.34	1658.01	1663.09	1668.92	1675.37	1676.7	1680.08	1641.01	1653.77	1659.37	1663.04	1663.41	1678.4	1683.51	1661.93	1655.78	1651.05
378.062012	1670.97	1651.96	1650.2	1647.82	1663.52	1671.58	1670.63	1673.21	1647.85	1660.02	1667.63	1664.44	1669.05	1644.85	1649.21	1665.14	1665.39	1666.14	1674.43	1669.36	1676.92	1674.99	1670.9	1652.48	1656.92	1658.14	1668.89	1672.92	1664.11	1640.11	1643.77	1646.63	1654.34	1657.51	1661.76	1667.28	1674.37	1676.86	1680.23	1640.47	1652.57	1659.3	1661.15	1664.41	1677.7	1683.14	1661.07	1655.53	1651.84
378.557007	1669.95	1653.97	1645.77	1646.14	1664.43	1672.06	1669.75	1671.88	1645.29	1658.99	1664.99	1663.65	1668.02	1642.49	1650.06	1663.28	1662.6	1669.48	1674.35	1669.28	1675.64	1674.61	1670.71	1649.9	1655.24	1656.43	1666.59	1670.16	1665.12	1641.57	1643.82	1645.17	1653.18	1658.18	1663.02	1673.28	1674.62	1677.51	1681.08	1639.48	1652.14	1656.51	1659.21	1662.61	1677.1	1683.72	1661.94	1656.81	1652.23
379.052002	1673.36	1652.8	1648.83	1647.08	1665.11	1670.35	1668.93	1673.11	1648.26	1658.48	1665.91	1664.02	1666.78	1645.92	1651.23	1663.69	1664.1	1669.97	1674.84	1670.22	1676.64	1674.93	1669.7	1650.49	1657.37	1657.63	1667.54	1671.24	1666.5	1639.17	1644.7	1648.65	1652.88	1656.51	1662.66	1670.26	1672.83	1677.21	1679.74	1640.63	1651.27	1659.12	1663.72	1664.34	1675.33	1682.23	1662.58	1656.71	1652.34
379.548004	1670.79	1653.03	1647.93	1647	1664.7	1674.91	1669.82	1670.24	1648.13	1659.66	1666.26	1663.74	1667.44	1643.08	1650.8	1663.39	1665.83	1667.87	1673.54	1670.55	1674.85	1676.15	1670.18	1648.18	1657.45	1657.13	1668.59	1668.73	1663.89	1642.44	1643.27	1648.78	1654.9	1656.44	1663.44	1669.43	1675.46	1678.03	1680	1641.44	1650.81	1659.2	1661.66	1664.36	1678.48	1683.89	1662.06	1655.24	1651.51
380.042999	1669.47	1651.86	1645.53	1645.98	1664.03	1670.8	1669.4	1670.28	1644.92	1660.96	1666.26	1663.87	1667.88	1644.02	1650.5	1662.4	1664.32	1666.09	1675.42	1669.11	1677.65	1674.53	1670.95	1649.33	1654.53	1656.98	1668.09	1669.43	1663.73	1642.54	1644.28	1648.32	1653.92	1657.2	1664.78	1668.29	1675.14	1675.88	1680.13	1638.94	1652.27	1656.86	1660.85	1663.99	1676.39	1684.63	1661.9	1655.11	1652.6
380.537994	1671.36	1652.97	1648.43	1642.93	1662.12	1671.14	1668.05	1673.12	1644.91	1658.55	1664.56	1663.02	1665.99	1640.19	1650.49	1661.67	1661.61	1668.03	1674.96	1668	1676.99	1674.4	1669.56	1650.67	1657.48	1657.84	1667.16	1670.2	1662.63	1640.39	1644.02	1645.36	1651.7	1656.65	1663.45	1666.64	1673.21	1674.16	1679.25	1641.43	1651.37	1657.1	1661.63	1665.13	1677.74	1682.33	1663.52	1654.39	1651.95
381.032990	1670.47	1651.26	1648.72	1645.38	1661.68	1671.41	1666.23	1671.36	1645.46	1660.86	1663.29	1661.73	1668.59	1643.58	1648.71	1661.33	1663.18	1666.23	1673.99	1671.84	1674.2	1675.77	1670.01	1650.37	1656.25	1657.37	1666.22	1669.72	1663.36	1640.92	1641.75	1644.91	1652.7	1656.27	1663.05	1666.71	1673.23	1674.38	1680.04	1637.84	1652.23	1658.34	1659.9	1663.5	1676.09	1681.42	1659.97	1654.58	1650.38
381.528015	1671.08	1652.19	1646.59	1643.77	1660.91	1670.36	1669.59	1672.15	1645.41	1658.78	1665.12	1662.22	1667.43	1641.24	1647.96	1660.79	1663.38	1666.52	1672.52	1667.64	1674.87	1674.38	1667.93	1648.28	1653.61	1657.33	1663.97	1667.64	1662.25	1641.69	1642.58	1643.49	1650.85	1658.22	1663.12	1668.78	1674.57	1673.09	1677.37	1637.6	1649.83	1656.95	1658.65	1660.67	1674.84	1681.6	1660.68	1655.96	1651.03
382.023987	1669.11	1651.22	1647.45	1646.66	1661.9	1670.13	1666.15	1671.31	1644.03	1658.93	1665.81	1660.39	1668.04	1645.07	1647.79	1661.08	1659.62	1666.27	1673.63	1667.08	1678.29	1675.32	1670.13	1647.13	1655.38	1657.43	1667.5	1669	1662	1638.44	1640.65	1645.65	1652.5	1653.8	1662.39	1667.87	1673.27	1673.44	1679.89	1637.81	1650.73	1658.48	1658.52	1664.66	1676.52	1679.19	1659.84	1654.86	1651.63
382.519012	1667.9	1649.05	1648.79	1644.84	1662.83	1669.77	1666.95	1672.14	1644.88	1656.82	1665.36	1659.24	1663.92	1643.05	1648.61	1660.21	1662.91	1668.65	1670.46	1667.34	1675.85	1672.02	1669.58	1648.58	1654.87	1655.66	1665.1	1668.05	1664.69	1641.08	1642.75	1645.56	1650.95	1655.76	1662.41	1667.24	1674.59	1674.36	1678.36	1638.54	1649.19	1656.8	1658.57	1662.82	1676.61	1680.14	1660.77	1654.77	1650.19
383.014008	1669.11	1652.36	1649.01	1646.81	1664.35	1667.91	1666.34	1671.79	1644.36	1658.59	1662.91	1661.18	1665.72	1642.55	1648.14	1660.69	1661.66	1663.73	1672.11	1668.27	1675.47	1673	1667.76	1649.02	1654	1656.49	1665.21	1668.41	1663.57	1638.95	1642.83	1644.21	1650.67	1654.62	1661.5	1667.11	1674.42	1673.2	1676.9	1639.86	1651.02	1655.93	1661.13	1662.36	1673.8	1681.44	1658.57	1655.46	1652.15
383.509003	1670.44	1653.24	1647.08	1644.53	1662.73	1669.75	1666.75	1672.15	1645.91	1659.79	1662.29	1662.38	1666.12	1642.66	1648.31	1662.63	1663.1	1664.9	1672.04	1668.3	1674.79	1673.15	1667.13	1650.51	1655.72	1657.51	1665.36	1667.35	1664.4	1641.62	1643.1	1646.25	1651.53	1654.23	1663.74	1666.7	1674.14	1675.3	1677.78	1639.89	1648.73	1659.54	1660.98	1661.82	1674.52	1679.76	1659.21	1653.76	1649.86
384.003998	1670.97	1651.42	1647.86	1644.16	1663.67	1668.72	1667.67	1672.6	1644.81	1658.37	1663.07	1662.25	1665.41	1641.47	1649.05	1658.42	1665.02	1666.79	1670.96	1668.45	1675.24	1674.09	1670.11	1649.98	1654.72	1657.34	1664.22	1669.43	1661.68	1638.13	1641.81	1645.2	1651.96	1653.32	1661.39	1667.6	1672.83	1673.5	1677.44	1636.41	1650.95	1656.32	1661.31	1660.57	1675.66	1680.76	1660.56	1653.35	1651.26
384.500000	1668.9	1649.58	1648.23	1644.98	1662.5	1670.32	1668.02	1671.05	1645.71	1658.16	1664.35	1662.78	1664.88	1642.1	1649.57	1660.81	1661.53	1666.01	1672.43	1668.96	1676.5	1673.31	1667.58	1649.52	1654.69	1657.45	1666.34	1671.39	1661.62	1641.09	1642.81	1646.7	1653.26	1656.23	1661.87	1665.95	1673.52	1674.56	1679.89	1640.42	1649.29	1657.45	1660.98	1662.02	1676.22	1680.03	1657.83	1655.85	1649.23
384.994995	1669.58	1651	1647.62	1644.45	1661.38	1669.38	1665.66	1669.64	1643.29	1658.15	1662.8	1660.39	1664.94	1642.18	1647.13	1660.71	1661.73	1666.61	1670.54	1667.35	1675.72	1672.59	1667.33	1649.13	1655.48	1658.08	1667.67	1667.47	1661.23	1641.05	1642.39	1645.37	1651.22	1655.7	1661.2	1668.15	1670.1	1672.34	1676.74	1640.15	1649.89	1659.47	1659	1661.83	1675.94	1682.75	1659.19	1654.97	1650.73
385.489990	1666.74	1652.36	1647.52	1645.84	1661.59	1670.75	1666.82	1672.76	1644.41	1658.44	1663.42	1659.67	1665.63	1643.05	1648.07	1660.51	1661.11	1664.32	1670.93	1667.08	1674.31	1674.25	1667.97	1649.32	1655.42	1657.29	1664.34	1668.56	1659.67	1639.5	1641.71	1644.23	1652.82	1655.47	1662.8	1667.83	1672.92	1675.3	1678.01	1639.34	1651.71	1655.73	1657.75	1661.77	1675.12	1681.89	1657.83	1654.47	1649.05
385.984985	1666.7	1653.12	1650.06	1645.46	1661.93	1668.33	1666.87	1670.08	1644.32	1657.7	1662.54	1660.89	1662.26	1642.4	1648.74	1659.49	1662.16	1664.79	1670.3	1666.81	1673.95	1672.36	1667.1	1648.02	1652.57	1658.15	1664.17	1667.29	1662.8	1638.88	1640.68	1641.88	1650.72	1654.1	1659.49	1664.43	1672.28	1669.27	1677.5	1636.53	1648.02	1656.17	1659.29	1662.5	1674.93	1682.39	1658.27	1654.27	1649.18
386.480011	1665.49	1652.53	1647.47	1644.33	1660.98	1668.54	1666.49	1670.99	1645.55	1659.82	1662.79	1661.05	1662.48	1641.93	1648.97	1659.58	1661.75	1665.11	1671.23	1667.31	1675.74	1671.15	1666.18	1648.35	1652.55	1656.49	1667.93	1669.25	1660.61	1637.44	1641.42	1645.33	1651.74	1654.41	1661.15	1665.37	1672.69	1671.66	1676.44	1638.24	1649.59	1656.49	1659.45	1661.53	1674.52	1679.26	1660.75	1654.38	1647.85
386.976013	1665.93	1650.68	1646.31	1644.66	1659.41	1667.44	1668.06	1668.47	1645.89	1656.6	1660.45	1659.59	1665.06	1641.56	1648.02	1660.88	1661.75	1664.07	1669.56	1666.83	1674.57	1671.62	1665.43	1647.28	1653.52	1654.43	1664.03	1667.35	1660.69	1637.65	1640.88	1643.78	1649.1	1651.98	1660.68	1663.31	1673.21	1672.84	1678.1	1635.6	1647.98	1656.46	1658.06	1659.8	1673.56	1679.82	1659.02	1651.8	1647.9
387.471008	1669.91	1651.65	1647.24	1645.14	1659.58	1668.21	1666.49	1671.71	1642.87	1657.47	1664.04	1659.36	1664.02	1642.46	1647.16	1659.37	1660.15	1666.34	1670.6	1666.9	1673.66	1671.77	1667.27	1645.9	1654.86	1655.75	1665.14	1665.31	1662	1641.01	1642.59	1644.7	1650.23	1654.66	1658.88	1666.65	1671.86	1671.43	1675.87	1637.57	1646.99	1653.07	1658.23	1661.24	1671.83	1678.74	1655.27	1653.43	1647.97
387.966003	1668.07	1649.39	1646.17	1643.98	1660.33	1669.7	1664.92	1667.26	1643.37	1657.27	1662.55	1662.21	1663.55	1643.14	1649.24	1659.77	1661.91	1664.47	1670.01	1665.74	1673.07	1672.86	1666.47	1647.74	1652.31	1656.81	1662.66	1668.65	1662.55	1639.92	1637.66	1645.06	1649.69	1652.12	1660.26	1665.2	1672.72	1673.03	1675.91	1636.39	1648.18	1655.98	1656.96	1659.99	1674.39	1681.34	1658.4	1652.68	1648.82
388.460999	1666.88	1653.96	1646.34	1644.58	1662.35	1669.02	1666.02	1669.25	1644.17	1654.23	1662.65	1661.4	1664.74	1640.15	1645.94	1659.75	1661.68	1663.32	1671.35	1666.84	1675.38	1673.25	1665.52	1646.1	1652.03	1656.16	1662.95	1665.75	1659.96	1639.13	1639.71	1644.87	1650.74	1652.88	1659.66	1664.52	1674.05	1670.81	1675.81	1638.87	1648.29	1655.93	1656.98	1661.13	1675	1679.99	1658.62	1653.03	1648.29
388.955994	1667.46	1651.21	1647.45	1643.15	1662.38	1666.67	1666.34	1671.68	1644.26	1658.86	1662.07	1659.44	1662.84	1639.75	1646.43	1660.51	1660.16	1664.32	1668.12	1665.14	1673.71	1670.62	1665.74	1646	1653.66	1654.47	1664.46	1667.33	1660.73	1638.62	1641.31	1644.31	1648.8	1652.94	1658.64	1668.34	1672.95	1670.13	1675.29	1638.32	1649.95	1655.91	1658.23	1661.12	1673.23	1679.89	1657.5	1652.99	1647.12
389.451996	1664.88	1652.11	1644.57	1644.6	1661.1	1669.69	1665.19	1669.11	1644.06	1656.88	1662.24	1659.75	1663.83	1640.13	1645.9	1657.88	1658.67	1664.67	1671.11	1666.06	1674.8	1670.51	1666.34	1648.25	1653.15	1656.07	1664.43	1666.59	1659.62	1638.05	1640.81	1644.66	1649.3	1653.9	1659.45	1663.77	1671.94	1670.56	1676.06	1635.13	1648.89	1654.5	1657.21	1660.54	1673.12	1678.7	1656.62	1652.94	1646.36
389.946991	1666.74	1652.38	1647.96	1643.73	1661.53	1668.65	1666.57	1669.12	1644.84	1656.83	1661.82	1661.67	1663.46	1642.06	1648.7	1661.72	1662.3	1666.16	1672.72	1667.43	1674.86	1672.31	1667.59	1644.4	1655.23	1654.42	1663.64	1666.85	1661.66	1639.16	1643.17	1641.05	1649.84	1652.51	1658.19	1665.47	1671.38	1671.75	1675.29	1637.95	1647.62	1656.95	1658.17	1659.11	1675.38	1679.28	1657.16	1652.88	1647.43
390.441986	1665.79	1650.29	1647.93	1644.14	1659.56	1666.78	1666.34	1667.39	1643.34	1656.47	1662.03	1658.76	1663.59	1641.9	1645.81	1659.35	1662.61	1661.4	1672.03	1665.49	1675.2	1671.8	1667.16	1647.19	1651	1654.88	1664.62	1669.31	1661.54	1638.47	1642.92	1643.56	1651.22	1652.16	1660.29	1664.93	1671.17	1671.31	1674.96	1636.84	1647.05	1654.84	1656.93	1660.24	1671.66	1677.98	1659.96	1651.54	1646.17
390.937012	1666.58	1651.07	1647.07	1641.63	1661.28	1668.14	1664.31	1667.34	1644.14	1656.07	1662.24	1660.51	1662.16	1640.05	1646.24	1658.19	1658.75	1664.11	1670.13	1665.8	1673.08	1672.83	1665.81	1646.29	1650.39	1656.86	1663.49	1665.41	1660.14	1638.01	1640.87	1642.41	1650.04	1653.65	1659.8	1665.26	1670.88	1669.86	1676.86	1636.25	1646.62	1654.79	1654.11	1658.89	1672.89	1678.78	1655.54	1648.38	1646.86
391.432007	1666.92	1652.16	1646.98	1642.4	1659.12	1666.81	1662.26	1666.64	1643	1656.47	1662.91	1659.72	1662.7	1640.72	1647.81	1658.25	1658.74	1661.59	1670.22	1665.57	1674.47	1672.75	1664.18	1645.22	1651.72	1654.91	1663.43	1665.29	1661.41	1639.59	1639.56	1644.8	1646.93	1653.64	1660.12	1664.55	1672.86	1669.55	1675.09	1634.47	1648.19	1654.83	1657.41	1659.14	1671.59	1678.96	1656.46	1651.13	1648.13
391.928009	1666.44	1651	1647.04	1642.51	1662.14	1667.37	1663.19	1668.94	1645.2	1655.49	1662.76	1661.22	1663.61	1639.7	1648.31	1658.18	1659.65	1663.1	1672.99	1664.41	1673.92	1672.34	1666.22	1647.59	1651.52	1655.65	1665.58	1665.91	1661.24	1637.71	1642.12	1644.63	1648.51	1654.61	1659.63	1663.95	1671.18	1671.04	1674.46	1637.54	1649.5	1654.18	1658.39	1658.27	1671.96	1678.92	1657.5	1653.05	1649.38
392.423004	1666.32	1649.43	1646.71	1643.72	1660.91	1666.78	1664.12	1669.13	1644.3	1655.24	1661.45	1659.32	1663.18	1640.11	1645.38	1655.56	1659.51	1662.42	1668.18	1664.92	1672.02	1669.76	1664.54	1647.9	1654.61	1655.11	1661.76	1664.45	1659.99	1638.88	1640.86	1641.22	1647.12	1651.08	1659.73	1662.62	1671.65	1668.36	1676.66	1634.33	1647.42	1654.74	1656.5	1660.18	1672.34	1680.56	1658.27	1653.3	1647.89
392.917999	1664.22	1649.5	1645.36	1643.16	1658.35	1665.59	1663.27	1668.35	1642.12	1656.23	1659.49	1656.92	1662.74	1640.47	1647.95	1656.95	1659.21	1664.89	1669.21	1664.14	1674.15	1668.47	1663.8	1646.35	1655.06	1655.13	1661.45	1664.41	1661.37	1638.19	1640.2	1645.13	1650.14	1653.16	1660.22	1663.26	1671.82	1668.8	1675.33	1636.17	1647.15	1654.54	1657.72	1659.8	1672.13	1679.15	1659.15	1651.86	1645.96
393.412994	1666.02	1652.52	1646.33	1643.77	1658.86	1665.66	1662.76	1669.48	1645.12	1655.14	1663.61	1659.71	1662.09	1640.76	1647.85	1656.36	1658.43	1663.92	1668.92	1664.58	1673.13	1669.93	1666.86	1645.93	1652.17	1655.58	1662.77	1666.4	1660.85	1635.94	1642.59	1641.97	1645.92	1652.36	1657.26	1663.27	1669.19	1668.65	1673.4	1636.45	1648.71	1653.34	1655.83	1657.86	1669.98	1677.3	1655.86	1650.82	1645.07
393.908997	1666.15	1651.66	1647.01	1643.05	1659.16	1666.66	1663.27	1668.47	1644.23	1655.83	1661.14	1659.97	1662.9	1641.59	1648.94	1657.61	1657.58	1663.42	1668.39	1664.85	1670.67	1670.73	1662.88	1646.32	1653.9	1654.96	1663.87	1665.29	1661.09	1637.27	1640.1	1643.71	1647.92	1651.68	1658.02	1658.97	1671.19	1669.41	1673.45	1636.04	1647.45	1654.92	1655.59	1659.58	1672.81	1680.11	1657.88	1652.16	1646.77
394.403992	1663.04	1650.99	1646	1644.43	1658.97	1666.2	1664.44	1668.39	1643.03	1654.54	1657.68	1659.54	1660.88	1637.42	1643.43	1656.21	1660.48	1662.45	1669.32	1665.02	1672.5	1670.95	1664.09	1644.65	1651.87	1654.25	1663.51	1665.9	1658.72	1637.77	1640.65	1643.53	1648.72	1652.65	1660.08	1664.69	1670.84	1671.35	1675.06	1638.74	1648.24	1654.73	1656.93	1659.4	1672.92	1678.84	1657.05	1652.02	1646.73
394.898987	1665.35	1651.97	1648.05	1645.01	1659.89	1668.2	1663.89	1667.74	1643.13	1655.23	1662.92	1659.2	1661.12	1638.81	1646.86	1658.22	1658.04	1664.22	1670.4	1662.37	1676.01	1670.11	1665.54	1644.28	1653.46	1654.64	1662.45	1664.92	1659.8	1636.64	1638.85	1641.96	1648.01	1652.47	1657.67	1663.16	1670.9	1671.14	1673.2	1637.8	1648.87	1653.92	1656.45	1657.84	1668.52	1679.13	1657.03	1650.65	1647.58
395.394012	1662.06	1650.41	1647.57	1642.23	1659.37	1666.89	1662.77	1670.62	1643.81	1655.9	1661.03	1658.98	1661.71	1638.88	1646.21	1657.54	1658.1	1661.63	1668.72	1664.72	1673.97	1670.34	1665.3	1646.67	1651.36	1655.03	1661.9	1664.84	1659.52	1636.68	1641.65	1641.35	1649.38	1653.99	1658.76	1664.17	1670.95	1670.8	1675.63	1635.98	1645.02	1653.23	1656.74	1659.87	1670.77	1677.47	1657.33	1651.97	1646.73
395.889008	1664.82	1650.38	1646.25	1644.09	1657.87	1668.25	1662.53	1667.87	1641.27	1655.24	1661.5	1660.24	1662.75	1640	1645.57	1657.16	1660.82	1661.53	1669.28	1663.23	1672.43	1669.52	1668.31	1645.1	1652.43	1652.99	1662.7	1665.16	1661.03	1638.19	1640.3	1643.06	1648.61	1651.84	1657.47	1662.15	1670.06	1670.85	1672.31	1638.71	1645.91	1654	1655.85	1659.63	1671.43	1676.44	1655.73	1648.87	1646.91
396.385010	1665.41	1651.03	1644.75	1644.48	1657.05	1665.33	1662.02	1668.76	1644.12	1654.59	1660.88	1657.92	1659.88	1640.2	1644.95	1658.24	1658.22	1661.48	1669.03	1662.56	1672.85	1669.56	1663.98	1644.87	1652.23	1653.97	1663.26	1664.02	1658.31	1637.02	1639.14	1640.4	1647.19	1652.49	1658.17	1661.25	1669.57	1668.36	1673.27	1634.87	1646.6	1654.21	1654.71	1659.33	1670.22	1678.05	1653.17	1651.5	1647.86
396.880005	1663.51	1650.81	1646.59	1641.81	1656.89	1666.38	1662.96	1667.26	1643.88	1652.51	1662.37	1658.15	1661.12	1639.66	1646.84	1657.71	1658.05	1661.99	1668.24	1662.86	1672.27	1668.4	1664.37	1643.52	1652.23	1654.08	1661.05	1663.51	1660.08	1638.7	1641.27	1640.7	1647.63	1649.44	1658.29	1662.59	1670.13	1670.42	1672.11	1636.13	1648.18	1653.18	1656.83	1658.21	1669.64	1678.13	1656.79	1648.33	1646.95
397.375000	1661.73	1651.03	1647.14	1643.09	1657.41	1665.74	1659.98	1667.94	1643.53	1654.06	1659.98	1657.81	1662.17	1639.67	1645.21	1656.99	1659.19	1662.62	1668.54	1664.29	1672.68	1668.92	1663.96	1645.52	1650.41	1654.32	1662.78	1665.98	1659.17	1638.23	1640.02	1643.03	1647.65	1651.72	1657.22	1662.14	1669.45	1670.23	1671.77	1637.25	1647.17	1653.52	1656.63	1659.04	1670.16	1677.38	1656.06	1649.55	1647.97
397.869995	1661.11	1651.71	1646.72	1644.5	1657.93	1664.6	1663	1669.73	1645.94	1655.9	1658.81	1657.19	1659.23	1640.83	1645.97	1656.08	1659.63	1664.36	1668.46	1664.89	1672.27	1671.51	1662.39	1645.45	1650.57	1654.2	1662.75	1666.63	1658.8	1638.25	1640.16	1643.74	1649.14	1652.27	1657.65	1661.71	1669.48	1668.79	1673.13	1639.91	1647.43	1654.02	1654.61	1657.71	1669.17	1679.16	1656.23	1650.4	1644.33
398.364990	1663.57	1652.38	1645.35	1640.35	1657.18	1666.46	1662.4	1669.26	1643.08	1655.98	1661.21	1658.01	1661.11	1641.35	1645.92	1656.02	1658.5	1662.25	1665.88	1662.65	1673.17	1666.37	1663.69	1647.02	1650.32	1653.08	1660.67	1662.48	1657.88	1637.25	1641.49	1641.45	1646.11	1651.3	1659.12	1663.53	1670.47	1667.06	1672.31	1633.45	1646.37	1652.73	1655.02	1660	1667.88	1676.84	1656.23	1649.4	1645.86
398.860992	1661.87	1649.51	1645.35	1644.26	1656.4	1664.57	1661.18	1667.66	1642.62	1654.94	1658.97	1658.85	1660.16	1636.54	1643.4	1656.51	1658.11	1661.67	1666.59	1663.71	1674.27	1668.35	1663.49	1645.18	1651.38	1652.36	1661.59	1662.62	1658.45	1636.37	1640.47	1642.76	1647.96	1651.22	1655.15	1665.53	1668.69	1668.84	1669.35	1635.68	1646.16	1652.88	1653.41	1658.11	1668.83	1676.48	1653.7	1649.52	1645.53
399.355988	1662.74	1650.97	1645.77	1642.32	1659.35	1664.65	1661.79	1667.95	1641.86	1655.51	1661.75	1656.46	1663.54	1638.84	1644.29	1655.03	1657.27	1659.38	1667.52	1664.75	1672.99	1669.16	1663.21	1644.6	1650.55	1653.51	1662.18	1662.98	1657.61	1637.56	1638.95	1642.78	1647.4	1651.31	1656.63	1662.6	1670.84	1668.13	1672.05	1635.41	1644.67	1653.07	1655.36	1658.14	1668.93	1676.87	1656.28	1648.78	1643.77
399.851013	1663.61	1649.39	1645.12	1642.66	1657.42	1665.46	1662.52	1665.54	1643.19	1653.51	1662.77	1654.52	1659.26	1638.24	1644.91	1655.15	1658.04	1662.46	1665.77	1662.41	1671.23	1668.49	1663.5	1643.68	1650.51	1654.97	1661.11	1662.44	1657.61	1637.59	1639.35	1641.74	1646.77	1650.32	1657.01	1661.84	1671.04	1668.97	1672.89	1635.53	1646.57	1652.27	1655.71	1656.36	1668.54	1676.27	1656.09	1650.33	1643.88
400.346008	1661.74	1651.33	1644.45	1643.04	1657.9	1665.92	1663.46	1665.77	1643.58	1655.22	1659.61	1659.33	1658.62	1638.14	1646.14	1656.38	1657.2	1661.71	1666.21	1661.18	1671.37	1668.15	1662.67	1643.2	1650.86	1652.28	1661.85	1662.49	1657.47	1635.74	1639.76	1642.34	1647.75	1652.41	1657.27	1660.06	1668.38	1667.27	1671.09	1635.13	1645.84	1651.95	1653.24	1659.67	1667.88	1675.08	1653.85	1649	1644.69
400.841003	1661.51	1650.5	1644.97	1642.84	1659.23	1663.66	1660.82	1666.06	1641.09	1653.43	1658.19	1657.36	1661.41	1636.01	1643.58	1653.62	1657.81	1659.87	1666.06	1661.78	1670.89	1666.14	1663.78	1644.65	1649.01	1653.74	1661.43	1663.01	1659.02	1637.18	1638.25	1642.94	1646.37	1649.32	1655.81	1660.58	1667.62	1667.34	1670.58	1635.37	1643.59	1650.36	1651.89	1656.47	1667.44	1675.07	1654.43	1649.39	1645.48
401.337006	1660.99	1648.01	1643.14	1642.82	1655.67	1663.82	1660.6	1668.44	1640.23	1654.41	1657.93	1657.3	1660.47	1638.32	1644.29	1655.04	1656.51	1659.76	1665.32	1662.28	1670.16	1667.17	1661.39	1643.11	1649.12	1652.53	1662.32	1661.66	1655.81	1636.9	1639.07	1641.14	1646.69	1649.71	1654.85	1660.1	1668.37	1666.4	1668.39	1633.19	1642.87	1650.43	1652.17	1655.82	1667.87	1675.52	1652.6	1648.4	1644.66
401.832001	1661.56	1650.08	1645.98	1639.94	1656.99	1665.33	1661.29	1668.1	1642.24	1654.46	1659.49	1656.14	1659.48	1638.72	1646.53	1654.68	1655.37	1660.95	1666.66	1662.98	1670.46	1668.24	1661.8	1643.99	1650.78	1653.39	1660.29	1664.18	1658.09	1635.4	1638.28	1640.54	1645.92	1649.33	1657.65	1662.02	1668.54	1664.59	1672.49	1633.84	1644.07	1653.29	1654.74	1657.68	1667.38	1676.68	1653.33	1648.53	1645.39
402.326996	1663	1650.43	1644.73	1642.55	1655.84	1665.15	1659.94	1666.52	1641.09	1653.51	1658.41	1656.73	1660.02	1638.19	1646.14	1654.3	1657.72	1661.49	1667.44	1660.64	1669.56	1669.03	1662.94	1643.5	1649.67	1654.61	1662.45	1662.96	1656.77	1636.21	1639.56	1641.33	1645.89	1648.71	1657.05	1660.57	1667.18	1666.42	1671.41	1635.73	1644.08	1652.82	1653.95	1655.9	1668.63	1676.42	1652.61	1647.98	1644.18
402.821991	1661.12	1652.38	1646.64	1643.84	1654.41	1663.79	1662.23	1664.13	1641.39	1654.46	1657.57	1657.52	1660.07	1637.26	1643.41	1654.44	1656.67	1660.25	1665.18	1662.8	1669.45	1666.29	1662.38	1643.87	1648.71	1653.39	1661.75	1662.69	1656.14	1636.06	1637.62	1642.62	1645.65	1648.71	1655.05	1660.28	1669.36	1664.42	1668.18	1635.46	1641.67	1651.75	1652.98	1658.19	1670.16	1676.37	1654.17	1649.54	1645.77
403.316986	1663.48	1649.67	1645.17	1644.14	1655.53	1663.31	1659.03	1665.03	1639.85	1652.27	1656.03	1656.82	1660.98	1637.95	1642.02	1654.45	1655.57	1662.46	1667.72	1660.94	1670.15	1669.18	1662.02	1644.56	1649.16	1653.14	1660.75	1663.64	1655.87	1635.97	1640.01	1641.37	1647.09	1650.56	1654.69	1660.7	1668.41	1668.13	1669.91	1633.22	1645.04	1650.14	1653.56	1657.66	1668.92	1675.55	1655.13	1648.43	1646.26
403.812988	1660.91	1648.81	1644.66	1640.99	1655.93	1663.03	1659.78	1667.18	1640.69	1653.57	1660.45	1657.43	1659.84	1639.48	1642.94	1655.4	1654.05	1659.37	1665.87	1659.98	1672	1666.2	1660.52	1645.52	1650.35	1654.35	1661.86	1662.55	1657.61	1636.08	1638.71	1642.72	1646.95	1651.76	1654.4	1662.56	1668.74	1669.98	1669.84	1635.3	1644.48	1654.41	1654.98	1655.84	1669.19	1679.14	1652.68	1647.84	1641.48
404.308014	1663.39	1647.23	1645.38	1640.53	1655.61	1663.24	1661.2	1665.73	1641.26	1652.88	1658.19	1658.1	1656.96	1637.13	1645.55	1656.44	1656.45	1658.8	1666.36	1663.48	1671.72	1667.26	1662.12	1645.3	1650.42	1654.8	1661.23	1662.18	1656.6	1634.74	1639.58	1640.42	1648.29	1649.95	1655.49	1660.48	1667.31	1665.93	1668	1635.45	1644.77	1651.15	1652.67	1656.85	1668.33	1676.69	1654.5	1647.53	1645.19
404.803009	1660.31	1648.83	1644.64	1640.98	1654.69	1663.51	1661.18	1665.74	1640.75	1653.28	1657.61	1656.82	1658.92	1638.54	1642.86	1655.45	1657.83	1660.23	1667.63	1659.84	1671.18	1667.15	1663.3	1643.57	1648.94	1651.69	1661.13	1662.41	1656.4	1637.49	1637.05	1641.12	1647.02	1648.66	1655.37	1663.56	1669.13	1666.52	1670.26	1635.02	1644.56	1652.68	1652.54	1657.49	1667.79	1677.59	1654.03	1649.83	1645.64
405.298004	1662.14	1652.47	1645.6	1641.19	1657.26	1664.32	1660.19	1664.18	1640.68	1653.39	1658.63	1654.67	1661.17	1638.87	1645.26	1656.33	1655.3	1660.23	1666.5	1661.63	1670.94	1665.89	1661.68	1643.78	1650.1	1656.56	1659.53	1662.18	1656.01	1637.01	1638.51	1641.48	1647.39	1648.25	1655.26	1659.65	1668.14	1665.46	1669.09	1633.23	1644.84	1653.14	1654.33	1656.95	1669.94	1677.16	1653.65	1647.38	1646.38
405.794006	1661.01	1650.27	1644.75	1640.6	1656.26	1662.37	1660.38	1664.4	1640.51	1655.05	1659.44	1656.76	1659.46	1637.75	1645.44	1655.65	1656.82	1658.7	1664	1661.92	1670.26	1665.58	1660.81	1647.37	1649.4	1654.25	1660.57	1661.82	1658.06	1635.95	1638.89	1642.65	1647.47	1652.52	1654.13	1660.13	1669.34	1666.33	1668.93	1636.43	1645.45	1652.52	1653.76	1656.23	1668.92	1674.78	1653.64	1645.63	1644.26
406.289001	1659.01	1649.31	1644.67	1639.63	1657.98	1665.37	1661.3	1663.64	1641.8	1652.29	1658.1	1655.33	1659.66	1637.98	1643.4	1654.6	1658.06	1659.77	1665.89	1659.78	1671.36	1666.84	1660.77	1646.3	1650.65	1653.42	1661.51	1661.89	1656.99	1637.08	1639.69	1642.75	1646.75	1648.93	1655.76	1659.01	1669.64	1665.5	1670.03	1634.54	1645.64	1651.43	1654.16	1656.52	1667.03	1675.89	1653.68	1647.19	1644.85
406.783997	1659.22	1648.89	1643.93	1642.26	1653.9	1663.19	1661.32	1663.33	1640.88	1654.46	1657.41	1656.54	1660.11	1637.95	1643.41	1656.51	1655.93	1659.36	1664.04	1660.58	1670.1	1664.58	1660.24	1645.15	1649.85	1653.29	1659.47	1663.07	1655.68	1638.09	1638.68	1642.31	1646.62	1649	1654.5	1658.78	1669.7	1666.48	1668.65	1633.86	1644.26	1651.88	1654.46	1656.23	1667.08	1672.92	1653.64	1648.38	1644.25
407.278992	1661.33	1648.62	1646.56	1639.97	1654.9	1662.58	1658.88	1663.25	1641.56	1651.53	1657.07	1653.37	1657.41	1636.76	1642.36	1654.12	1654.3	1656.37	1663.73	1659.52	1670.8	1666.09	1661	1641.97	1647.83	1651.14	1659.16	1661.7	1654.95	1634.74	1636.49	1640.3	1645.32	1646.34	1654.44	1657.94	1667.61	1663.86	1669.19	1632.34	1643.58	1650.88	1652.66	1654.93	1665.73	1675.03	1651.33	1648.41	1646.09
407.773987	1661.84	1649.65	1644.03	1641.56	1654.16	1663.32	1660.09	1665.21	1642.43	1651.78	1657.33	1654.91	1656.89	1638.68	1642.14	1655.59	1658.39	1660.22	1666.05	1661.52	1672.09	1667.6	1660.1	1642.78	1648.37	1652.58	1660.31	1662.07	1656.38	1634.7	1637.56	1641.55	1648.25	1648.3	1654.43	1659.87	1667.82	1664.87	1668.08	1632.68	1642.48	1649.95	1653.23	1654.78	1666.26	1675.75	1651.81	1646.63	1643.42
408.269989	1661.19	1649.55	1647.14	1644.03	1654.25	1664.68	1662.57	1666.98	1642.61	1653.44	1659.76	1654.81	1658.53	1639.26	1642.62	1656.11	1656.09	1658.42	1663.16	1661.61	1671.58	1663.19	1659.45	1643.47	1650.9	1653.94	1659.61	1661.22	1656.42	1634.42	1637.82	1639.98	1646.8	1648.17	1652.51	1659.13	1668.44	1664.36	1668.02	1632.52	1643.35	1650.43	1651.64	1655.73	1668.61	1674.95	1649.96	1648.01	1645.12
408.765015	1659.56	1651.51	1645.08	1641.45	1656.91	1664.41	1659.46	1665.97	1639.15	1653.44	1657.69	1655.96	1657.94	1640.74	1645.2	1655.29	1656.16	1659.07	1665.57	1660.12	1670.87	1666.39	1660.21	1641.35	1650.81	1652.63	1659.14	1659.73	1658.63	1634.42	1634.48	1641.76	1643.57	1648.71	1655.76	1657.57	1666.9	1663.8	1670.18	1635.07	1645.31	1650.44	1652.21	1654.91	1663.54	1677.2	1652.24	1648.37	1641.81
409.260010	1658.22	1649.83	1645.52	1640.84	1653.8	1663.35	1659.99	1663.81	1641.74	1653.93	1658.95	1655.76	1658.1	1636.47	1643.17	1653.16	1655.34	1657.84	1663.25	1659.1	1671.14	1666.01	1660.77	1642.22	1648.93	1652.33	1658.27	1659.56	1655.06	1635.92	1637.98	1639.64	1644.19	1646.59	1653.82	1657.37	1665.81	1664.35	1668.76	1632.93	1642.32	1652.4	1651.61	1658.03	1667.36	1677.18	1652.89	1645.03	1641.99
409.755005	1658.1	1647.99	1645.61	1641.1	1653.93	1665.26	1659.48	1661.29	1640.13	1652.59	1658.27	1654.42	1657.74	1637.56	1642.41	1655.21	1656.59	1660.26	1665.22	1660.57	1669.97	1665.24	1659.63	1642.3	1648.84	1652.36	1659.1	1660.07	1655.52	1633.88	1636.99	1640.13	1645.76	1646.67	1653.04	1660.31	1667.97	1663.49	1668.54	1633.54	1641.88	1653.16	1650.14	1655.32	1668.58	1673.59	1651.86	1646.24	1643.25
410.250000	1660.81	1650.81	1646.08	1641.8	1656.29	1662.23	1660.1	1663.24	1640.74	1653.09	1658.08	1658.71	1659.83	1638.62	1644.75	1654.73	1654.71	1658.9	1666.27	1660.43	1668.5	1667.02	1663.11	1644.64	1651.12	1651.71	1659.48	1660.62	1653.04	1636.09	1637.65	1640.47	1646.68	1648.84	1653.75	1659.95	1668.81	1664.25	1669.83	1632.64	1641.03	1652.5	1651.32	1656.66	1665.38	1675.87	1650.74	1646.84	1642.47
410.746002	1659.13	1650.09	1645.88	1640.84	1654.87	1662.45	1659.58	1665.36	1641.58	1650.98	1658.05	1654.01	1657.76	1637.62	1642.72	1654.43	1655.66	1658.27	1664.42	1660.91	1669.34	1666.75	1661.4	1642.58	1649.31	1652.33	1658.13	1660.43	1655.32	1635.6	1637.85	1640.5	1644.55	1646.27	1652.83	1659.54	1668.63	1664.01	1666.74	1633.18	1641.53	1650.07	1650.01	1655.14	1665.63	1674.15	1651.88	1647.96	1644.29
411.240997	1659.69	1648.72	1647.12	1641.93	1654.33	1662.66	1658.4	1663.05	1641.31	1653.52	1655.99	1656.62	1657.73	1639.21	1643.43	1654.27	1657.52	1659.07	1663.78	1661.11	1670.32	1665.61	1660.69	1641.95	1646.62	1651.84	1660	1662.19	1656.21	1635.69	1635.02	1639.13	1644.43	1646.59	1653.36	1659.03	1667.92	1663.8	1667.46	1631.51	1643.18	1650.84	1651.6	1656.04	1665.74	1676.19	1654.4	1647.83	1645.67
411.735992	1660.83	1650.12	1643.62	1641.09	1653.24	1664.17	1659.35	1662.85	1641.63	1652.23	1657.68	1654.08	1659.97	1639.03	1641.55	1654.32	1653.42	1659.41	1662.75	1661.35	1670.25	1663.39	1660.9	1643.66	1649.96	1651.02	1658.27	1661.91	1655.79	1635.73	1637.02	1640.23	1645.03	1649.03	1652.8	1657.77	1667.95	1665.46	1667.27	1634.21	1643.22	1652.64	1650.59	1656.45	1665.69	1674.43	1650.82	1646.38	1642.4
412.230988	1656.85	1649.39	1645.52	1640.99	1653.42	1662.16	1659.81	1663.19	1640.6	1653.44	1656.31	1654.57	1655.55	1637.84	1643.36	1654.13	1656.35	1659.22	1663.91	1659.44	1669.46	1665.86	1658.91	1643.71	1647.9	1651.71	1658.05	1658.73	1654.05	1633.21	1637.67	1639.85	1644.77	1647.19	1653.22	1658.91	1666.3	1662.96	1667.41	1631.48	1643.13	1650.35	1650.57	1654.13	1665.06	1672.63	1652.1	1645.82	1642.45
412.726013	1658.24	1650.42	1643.21	1642.45	1655.02	1664.11	1661.23	1664.39	1636.91	1649.67	1657.6	1656.36	1659.31	1639.29	1642.89	1653.91	1654.61	1658.16	1664.37	1658.74	1669.69	1666.51	1662.1	1641.9	1648.71	1651.74	1658.98	1660.41	1655.77	1634.36	1634.6	1640.4	1644.04	1647.93	1652.2	1659.22	1667.81	1663.62	1667.26	1632.48	1644.36	1650.85	1649.46	1654.42	1665.17	1673.9	1652.81	1646.09	1642.71
413.221985	1657.71	1649.99	1645.18	1639.7	1653.28	1662.89	1660.63	1663.2	1639.53	1652.78	1654.29	1654.1	1656.52	1636.52	1641.52	1652.73	1652.76	1656.65	1663.77	1659.58	1669.83	1665.45	1661.18	1641.2	1647.1	1651.8	1660.75	1658.43	1655.65	1633.65	1637.61	1640.24	1643.88	1648.54	1652.81	1657.48	1667.5	1661.98	1665.45	1632.16	1642.38	1648.87	1651.06	1653.62	1665.08	1673.31	1651.58	1645.44	1643.5
413.717010	1657.94	1650.62	1643.91	1641.08	1653.44	1662.8	1659.2	1664.63	1640.5	1653.44	1657.28	1653.32	1657.52	1638.76	1643.71	1652.33	1654.15	1658.77	1662.03	1660.55	1667.43	1663.46	1659.62	1643.29	1649.75	1651.02	1657.49	1660.34	1655.98	1633.82	1636.4	1638.27	1644.97	1649.12	1653.31	1656.79	1662.88	1663.62	1666.78	1636.73	1645.27	1648.91	1650.73	1654.32	1662.7	1673.57	1651.32	1646.27	1643.28
414.212006	1657.03	1649.7	1646.56	1638.25	1652.13	1663.01	1656.2	1663.76	1642.03	1652.27	1655.82	1655.6	1658.29	1637.98	1641.06	1652.89	1656.03	1656.92	1662.57	1658.35	1669.59	1664.84	1659.21	1643.99	1647.71	1654.21	1657.77	1659.89	1654.49	1633.86	1638.33	1640.3	1644.96	1648.54	1654.9	1657.97	1667.4	1661.84	1666.75	1635.38	1641.48	1651.6	1653.71	1655.78	1666.23	1673.66	1653.3	1646.8	1644.52
414.707001	1657.79	1647.38	1645.24	1639.84	1654.1	1662.14	1658.52	1661.54	1642.46	1653.55	1654.34	1655.21	1656.28	1636.2	1644.03	1654.4	1654.41	1657.92	1661.98	1659.11	1667.94	1664.44	1659.59	1642.93	1649.31	1651.15	1658.19	1658.92	1653.94	1633.49	1634.86	1639.52	1644.31	1647.27	1652.63	1656.68	1664.9	1662.22	1665.29	1631.53	1640.94	1650.26	1650.48	1654.39	1664.5	1673.12	1649.62	1645.89	1642.01
415.201996	1657.96	1650.24	1645.32	1640.1	1654.23	1661.69	1657.79	1661.59	1638.86	1651.83	1655.05	1654.14	1657.43	1634.22	1641.43	1652.28	1653.32	1658.34	1664.08	1658.59	1666.13	1663.28	1658.09	1640.33	1646.21	1651.29	1656.36	1660.05	1653.62	1634.35	1636.02	1639.03	1644.42	1647.44	1652.26	1659.2	1665.98	1663.15	1667.11	1628.75	1640.67	1649.96	1647.06	1654.24	1665.22	1673.75	1650.23	1647.4	1641.85
415.697998	1656.44	1649.53	1644.23	1641.11	1653.16	1661.35	1658.33	1663.93	1642.21	1653.41	1656.19	1652.4	1657.04	1639.33	1641.43	1651.36	1654.69	1656.81	1660.37	1659.09	1670.15	1663.43	1657.77	1641.92	1646.71	1652.53	1655.59	1660.38	1653.61	1633.12	1638.58	1638.57	1642.44	1646.69	1651.09	1657.13	1665.79	1661.23	1666.43	1632.95	1641.45	1650.97	1651.05	1654.66	1662.21	1674.05	1651.57	1644.82	1641.97
416.192993	1655.24	1649.19	1644.86	1640.48	1653.06	1660.28	1657.38	1662.92	1641.91	1650.25	1655.85	1654.1	1657.79	1636.54	1641.45	1652.39	1654.61	1656.84	1662.47	1657.67	1667.97	1663.98	1658.82	1642.7	1647.88	1652.58	1656.91	1658.05	1656.42	1635.33	1637.32	1639.79	1644.75	1647.53	1652.23	1657.93	1665.62	1661.25	1664.2	1632.42	1642.07	1649.82	1649.51	1655.96	1663.55	1672.32	1651.38	1644.37	1643.06
416.687988	1658.82	1648.42	1644.63	1639.49	1654.33	1661.3	1657.71	1661.84	1639.92	1651.88	1655.28	1654.78	1656.1	1638.71	1642.94	1652.78	1654.15	1661.03	1661.91	1657.82	1670.45	1662.36	1659.13	1641.68	1646.35	1651.45	1658.17	1661.55	1654.41	1633.35	1636.04	1638.85	1645.52	1648.68	1651.7	1658.53	1666.12	1663.18	1666.37	1633.61	1641.64	1651.31	1650.95	1653.52	1664.91	1673.89	1650.65	1644.7	1643.4
417.183014	1658.61	1649.11	1646.43	1641.3	1654.09	1662.31	1658.26	1660.69	1639.29	1651.16	1656.09	1654.52	1656.64	1636.47	1641.76	1652.6	1655.57	1657.76	1663	1659.92	1669.19	1664.11	1657.29	1640.82	1645.1	1649.03	1658.24	1661.49	1652.79	1634.19	1636.16	1639.82	1644.03	1646.19	1651.66	1658.65	1665.92	1664.23	1667.09	1631.4	1640.54	1651.14	1650.03	1654.67	1663.09	1673.35	1651.09	1644.31	1643.28
417.678009	1657.37	1648.37	1644.29	1639.08	1655.49	1661.51	1657.8	1664.11	1641.52	1650.15	1655.39	1657.01	1656.17	1635.49	1642.68	1653.86	1656.48	1656.48	1662.23	1659.44	1666.88	1662.17	1658.01	1641.34	1647	1650.91	1657.05	1660.41	1653.46	1632.88	1637.27	1638.52	1643.44	1646.62	1653.58	1657.21	1668.69	1661.31	1663.78	1631.59	1640.96	1652.27	1650.76	1653.74	1664.29	1672.39	1651.26	1645.9	1644.1
418.174011	1658.66	1649.25	1645.55	1639.09	1654.08	1662.18	1656.88	1663.09	1640.59	1651.73	1657.73	1655.64	1658.81	1636.81	1645.08	1654.63	1654.82	1657.15	1664.03	1659.04	1668.89	1663.27	1660.52	1642.88	1647.79	1650.55	1657.72	1661.07	1656.06	1635.82	1636.59	1639.4	1646.88	1648.73	1653.91	1656.9	1667.37	1663.66	1665.74	1632.56	1640.41	1651.23	1650.1	1654.25	1664.96	1673.19	1651.29	1644.89	1641.09
418.669006	1656.01	1649.43	1644.4	1641.3	1655.32	1661.69	1658.14	1663.39	1642.5	1651.56	1655.17	1654.79	1656.41	1637.89	1644.19	1655	1653.93	1658.39	1660.58	1657.8	1668.53	1663.53	1659.94	1641.23	1649.39	1650.9	1657.81	1658.65	1655.29	1636.99	1636.13	1640.37	1644.69	1648.93	1652.09	1656.73	1667.01	1662.83	1664.86	1633.77	1642.85	1650.82	1650.07	1654.62	1664.06	1673.34	1652.27	1646.54	1643.35
419.164001	1658.39	1649.6	1642.62	1642.12	1654.54	1662.91	1658.44	1660.42	1640.77	1651.08	1658.49	1654.49	1657.52	1637.08	1641.93	1653.98	1654.48	1656.29	1664.19	1658.1	1667.95	1663.77	1659.76	1642.85	1650.08	1652.41	1659.6	1660.28	1653.97	1635.44	1635.5	1638.6	1643.74	1646.94	1653.31	1654.21	1664.95	1664.62	1665.39	1631.19	1642.05	1651.25	1651.73	1655.62	1664.57	1673.95	1650.29	1646.65	1642.04
419.658997	1656.3	1650.98	1644.52	1640.12	1651.8	1662.43	1658.97	1661.26	1640.52	1651.35	1656.44	1655.82	1657.37	1635.24	1644.33	1654.46	1655.48	1658.63	1660.2	1658.78	1666.58	1663.63	1659.48	1641.53	1646.78	1651.59	1658.49	1659.34	1656.73	1633	1638	1640.56	1643.61	1649.23	1653.31	1657.59	1666.49	1661.02	1665	1633.17	1642.03	1650.46	1650.34	1654.55	1663.3	1673.79	1649.95	1646.63	1644.63
420.154999	1655.61	1649.15	1644.64	1640.53	1653.71	1660.94	1656.43	1663.36	1642.54	1651.12	1656.19	1655.21	1655.28	1636.34	1641	1653.1	1653.52	1658.4	1662.47	1658.1	1670	1663.52	1657.92	1641.18	1647.78	1651.87	1656.99	1659.97	1655.98	1634.29	1636.58	1641.15	1644.39	1647.22	1653.68	1658.38	1667.53	1663.51	1663.51	1629.77	1640.07	1651.45	1648.9	1654.74	1663.66	1673.27	1648.75	1645.26	1643.31
420.649994	1655.99	1649.01	1644.21	1639.81	1651.65	1660.71	1657.12	1661.16	1642.37	1651.14	1655.27	1654.45	1656.91	1636.71	1641.27	1651.82	1653.29	1658.04	1659.98	1658.45	1667.93	1662.66	1658.49	1642.77	1647.29	1652.37	1656.09	1660.08	1654.17	1635.46	1636.3	1638.78	1643.05	1646.98	1653.64	1656.8	1666.35	1661.89	1663.37	1630.83	1641.01	1650.28	1648.28	1655.44	1662.83	1671.32	1652.67	1644.12	1643.5
421.144989	1657.28	1648.27	1644.05	1638.67	1653.03	1663.69	1658.58	1664.19	1641.65	1652.53	1656.77	1655.74	1656.72	1636.13	1643.39	1652.32	1654.44	1658.53	1660.95	1658.84	1667.84	1662.24	1658.75	1642.77	1649.44	1652.11	1657.66	1658.13	1655.2	1632.92	1636.41	1639.55	1643.61	1647.8	1652.2	1657.26	1667.4	1661.46	1665.69	1633.31	1641.21	1650.57	1650.42	1653.57	1663.14	1672.58	1652.35	1644.76	1640.72
421.640015	1657.02	1650.95	1644.94	1641.16	1653.17	1661.52	1656.2	1661.52	1639.26	1649.2	1657.35	1654.46	1657.18	1634.76	1642.66	1652.28	1652.89	1656.85	1660.55	1658.39	1669.58	1663.39	1657.09	1640.92	1647.03	1652.86	1658.45	1659.56	1654.45	1634.23	1637.87	1637.75	1643.63	1645.82	1652.05	1657.09	1667.46	1660.91	1664.26	1632.41	1640.11	1650.33	1649.56	1654.65	1665.09	1674.73	1651.71	1647.75	1641.69
422.135010	1656.06	1649.09	1643.73	1639.71	1653.37	1660.98	1657.11	1662.39	1640	1649.76	1654.79	1652.81	1657.32	1634.58	1640.65	1653.76	1653.81	1655.95	1660.48	1656.48	1667.91	1663.59	1658.26	1641.32	1649.04	1651.68	1659.02	1658.49	1654.33	1631.47	1634.64	1637.78	1644.47	1646.15	1650.27	1657.03	1665.46	1659.32	1665.56	1631.61	1642.55	1648.66	1650.14	1654.47	1665.22	1672.25	1646.99	1645.76	1640.41
422.631012	1658.14	1649.67	1642.76	1639.54	1653.99	1658.57	1655.89	1661.21	1638.34	1650.41	1654.24	1654.08	1655.97	1635.57	1642.24	1652.15	1652.62	1655.52	1662.41	1656.75	1668.6	1661.66	1657.06	1641.94	1646.5	1651.91	1655.75	1659.2	1653.4	1632.57	1636.52	1639.1	1644.43	1648.44	1652.13	1656.18	1665.36	1662.72	1664.61	1632.17	1641.33	1647.89	1650.63	1653.89	1662.93	1673.09	1650.11	1643.06	1642.95
423.126007	1655.43	1649.5	1642.39	1637.36	1652.51	1663.12	1655.09	1662.97	1639.58	1651.28	1657.21	1654.85	1657.51	1637.01	1642.26	1651.38	1654.75	1656.81	1662.15	1658.13	1669.85	1663.58	1657.97	1641.1	1646.22	1649.71	1656.84	1658.42	1652.8	1633.54	1634.33	1638.66	1643.11	1646.42	1650.32	1655.78	1665.23	1660.3	1663.03	1632.01	1639.59	1649.4	1648.15	1653.52	1663.52	1672.46	1649.9	1645.46	1641.83
423.621002	1656.91	1649.64	1647.11	1641.98	1654.98	1660.63	1656.64	1662	1640.65	1648.93	1654.58	1652.71	1655.34	1635.6	1642.12	1651.23	1652.04	1656.84	1662.52	1659.5	1671.5	1663.45	1658.17	1641.73	1648.35	1652.4	1655.54	1660.16	1654.52	1633.17	1635.49	1640.49	1643.36	1647.17	1652.9	1654.35	1664.79	1661.33	1663.09	1630.3	1643.12	1648.68	1650.75	1652.69	1662.05	1676.37	1653.45	1644.53	1641.31
424.115997	1656.27	1647.7	1644.31	1640.93	1651.87	1660.81	1657.46	1662.4	1639.76	1651.05	1653.36	1653.31	1653.55	1632.79	1640.98	1650.97	1651	1657.3	1662.7	1658.13	1669.03	1663.47	1658.66	1640.01	1645.29	1651.72	1658.53	1657.15	1653.43	1631.23	1634.01	1640.74	1644.02	1645.42	1650.38	1656.09	1664.63	1662.02	1664.59	1631.37	1640.43	1648.06	1649.85	1650.88	1660.94	1673.82	1649.66	1642.46	1641.23
424.610992	1655.81	1648.06	1645.9	1641.64	1652.95	1662.16	1657.11	1664.71	1639.57	1653.67	1655.46	1654.64	1657.56	1636.6	1641.83	1652.6	1653.69	1658.93	1662.23	1657.72	1667.36	1662.98	1660.18	1640.23	1647.54	1649.68	1657.32	1656.83	1653.86	1634.2	1636.15	1638.34	1642.48	1645.66	1651.6	1655.99	1664.6	1660.66	1662.51	1631.28	1642.38	1650.33	1649.52	1653.74	1661.46	1672.02	1650.08	1643.05	1643.18
425.106995	1654.86	1650.09	1646.33	1640.8	1652.93	1660.37	1656.75	1658.84	1640.47	1653.44	1653.98	1653.62	1655.48	1636.68	1642.25	1651.82	1652.63	1657.74	1660.41	1659.87	1667.81	1665.22	1659.44	1639.07	1648.58	1651.06	1655.9	1658.41	1654.95	1632.74	1636.38	1639.32	1644.93	1645.62	1653.2	1656.08	1663.61	1659.78	1664.45	1632.75	1640.43	1648.28	1648.59	1651.04	1662.32	1673.1	1648.52	1645.44	1638.03
425.601990	1655.32	1648.19	1644.52	1638.56	1653.17	1659.8	1655.61	1659.45	1640.72	1649.53	1655.48	1654.42	1655.87	1634.22	1642.58	1651.21	1653.83	1654.52	1660.37	1658.76	1668.34	1660.8	1655.69	1639.74	1646.8	1648.35	1657.24	1657.29	1651.51	1634.34	1634.75	1640.37	1641.63	1645.04	1649.07	1657.11	1664.62	1660.95	1661.87	1631.4	1638.96	1649.64	1649.1	1654.16	1663.89	1673.93	1649.26	1643.32	1642.03
426.096985	1653.74	1649.97	1642.43	1640.99	1651.67	1658	1657.68	1660.25	1640.71	1648.6	1652.81	1651.96	1653.88	1635.65	1640.76	1652.2	1652.11	1657.14	1661.78	1656.87	1666.22	1662.16	1657.84	1639.46	1646.13	1651.43	1657.19	1659.27	1653.44	1634.25	1636.11	1638.48	1642.2	1647.98	1650.6	1656.32	1664.9	1661.09	1663.49	1630.75	1641.06	1649.07	1647.29	1654.31	1663.03	1674.03	1648.21	1643.89	1641.94
426.592010	1657.36	1648.93	1642.12	1637.36	1651.09	1661.04	1656.26	1661	1640.64	1651.14	1655.63	1651.86	1654.72	1637.73	1641.92	1649.39	1652.27	1654.96	1660.26	1654.96	1668.11	1663.79	1657.21	1642.18	1646.82	1651.36	1656.96	1658.7	1653.09	1635.34	1635.09	1638.37	1644.08	1644.25	1648.74	1656.36	1663.7	1662.43	1662.96	1630.05	1639.52	1648.41	1649.57	1653.08	1663.14	1674	1650.5	1642.6	1641.14
427.087006	1652.93	1650.92	1643.71	1638.91	1653.98	1659.53	1655.45	1661.47	1639.56	1649.1	1652.56	1651.15	1653.98	1636.14	1641.36	1651.46	1653.86	1656.75	1659.77	1657.74	1666.78	1661.34	1656.4	1641.6	1646.66	1652.4	1655.44	1656.1	1653.42	1635.89	1635.14	1639.91	1643.27	1645.72	1650.36	1653.84	1665.2	1660.77	1662.9	1630.4	1638.45	1649.38	1647.66	1651.17	1664.59	1673.34	1647.94	1644.43	1643.69
427.583008	1655.85	1648.58	1643.18	1639.01	1652.84	1659.54	1657.75	1660.4	1639.47	1649.35	1655.09	1652.92	1656.11	1633.15	1641.4	1650.91	1652.2	1654.81	1660.03	1654.12	1667.13	1660.99	1658.71	1639.84	1644.98	1650.09	1656.3	1658.55	1653.41	1632.66	1634.12	1639.84	1643.62	1646.76	1653.2	1655.6	1664.83	1661.17	1663.42	1632.01	1640.16	1649.31	1648.07	1651.99	1660.84	1674.19	1649.71	1642.61	1638.72
428.078003	1653.97	1648.1	1643.86	1637.81	1650.21	1658.81	1657.2	1664.24	1639.11	1649.9	1656.74	1651.55	1655.94	1634.29	1641.66	1649.5	1651.66	1655.67	1659.96	1656.94	1668.14	1661.83	1657.13	1639.88	1645.33	1651.44	1654.35	1655.86	1651.9	1633.63	1633.74	1638.34	1642.78	1645.56	1650.8	1655.48	1666.05	1662.33	1660.31	1629.74	1640.16	1650.15	1648.68	1653.02	1664.14	1671.74	1650.96	1642.51	1642.54
428.572998	1655.8	1648.1	1643.57	1639.51	1650.91	1660.36	1655.62	1659.99	1638.94	1648.71	1653.43	1652.05	1656.45	1633.77	1641.33	1650.55	1653.77	1654.87	1662.4	1657	1669.04	1662.68	1656.87	1641.69	1646.73	1652.58	1657.75	1658.1	1652.66	1634.74	1636.43	1638.73	1645.14	1647.63	1654.93	1655.03	1663.91	1662.23	1663.89	1632.14	1640.76	1649.78	1650.72	1653.02	1662.61	1670.18	1650.8	1642.84	1640.42
429.067993	1656.1	1649.5	1642.86	1639.52	1651.99	1660.98	1654.61	1661.08	1638.98	1650.45	1653.55	1652.95	1656.12	1636.07	1641.93	1651.04	1651.54	1655.54	1660.98	1655.96	1667.15	1662	1656.94	1640.69	1645.41	1647.65	1655.6	1655.5	1652.55	1633.04	1635.44	1636.81	1642.46	1643.33	1649.78	1654.02	1662.06	1661.11	1661.49	1630.88	1640.06	1648.42	1647.94	1653.17	1661.76	1671.92	1649.72	1644.83	1639.77
429.562988	1652.81	1648.17	1643.06	1637.74	1651.91	1660.05	1656.33	1660.28	1637.51	1649.34	1653.95	1652.2	1656.26	1637.26	1641.15	1653.63	1651.37	1655.46	1657.72	1657.2	1667.84	1661.23	1655.03	1640.68	1647.31	1649.86	1655.06	1656.05	1653.13	1632.59	1632.83	1637.94	1643.84	1643.94	1650.62	1653.35	1663.07	1659.38	1664.43	1631.34	1638.84	1649.07	1650.43	1653.11	1661.43	1672.9	1649.13	1643.89	1640.29
430.058990	1653.38	1648.27	1642.03	1639.6	1652.39	1659.11	1654.31	1660.86	1640.51	1651.1	1653.97	1650.36	1655.98	1635.47	1640.56	1650.2	1651.68	1656.94	1661.1	1656.3	1666.63	1660.71	1657.05	1639.97	1646.02	1650.84	1656.68	1655.7	1651.48	1633.22	1634.7	1637.85	1643.02	1648.33	1650.67	1655.47	1663.46	1659.66	1665.11	1631.8	1640.2	1647.96	1648.93	1653.06	1661.4	1671	1648.41	1644.18	1640.51
430.553986	1653.44	1646.81	1645.92	1639.55	1653.45	1658.79	1656.94	1660.77	1640.44	1650.34	1653.64	1655.77	1655.78	1636.23	1641.46	1652.14	1653.4	1657.11	1659.94	1656.81	1668.15	1661.36	1657.93	1641.2	1645.65	1649.93	1656.02	1658.08	1653.47	1634.29	1635.32	1637.73	1640.1	1646.35	1651.2	1655.87	1665.9	1659.55	1663.59	1632.09	1640.43	1649.31	1647.4	1651.74	1659.76	1673.57	1649.83	1644.47	1641.46
431.049011	1654.21	1649.78	1645.04	1637.86	1651.02	1660.61	1656.82	1660.01	1641.8	1649.88	1652.58	1651.59	1654.3	1636.27	1641.73	1649.81	1651.74	1655.79	1659.45	1656.16	1667.24	1660.18	1657.23	1638.8	1645.49	1650.12	1657.34	1656.43	1650.03	1631.26	1634.73	1638	1641.63	1643.56	1649.63	1655.61	1663.17	1659.99	1663.02	1631.9	1641.2	1649.45	1649.02	1653.02	1660.64	1671.2	1649.13	1643.2	1641.64
431.544006	1654	1648.92	1641.97	1639.62	1652.45	1659.06	1653.87	1660.42	1639.59	1649.23	1654.39	1652.73	1656.04	1634.93	1641.16	1652.97	1653.51	1654.76	1659.11	1657.13	1665.38	1660.72	1657.58	1640.7	1645.8	1649.61	1655.76	1655.88	1654.1	1633.48	1632.06	1637.65	1643.57	1643.26	1650.92	1654.3	1663.38	1661.92	1660.45	1630.37	1638.71	1649.2	1649.26	1654.84	1661.61	1672.59	1648.6	1640.96	1639.61
432.039001	1655.92	1648.09	1642	1639.98	1650.86	1659.23	1656.26	1660.26	1640.61	1651.18	1654.4	1652.85	1656.74	1637.45	1641.13	1651.44	1653.11	1656.09	1658.91	1655.15	1667.37	1661.35	1656.1	1637.93	1646	1651.67	1655.16	1656.84	1653.61	1633.23	1634.55	1635.5	1643.92	1644.94	1648.97	1655.05	1665.05	1659.4	1660.94	1630.55	1640.61	1648.47	1650.03	1652.59	1660.5	1672.06	1651.59	1641.42	1640.76
432.535004	1656.42	1646.22	1643.5	1639.46	1653.02	1658.37	1655.35	1660.47	1638.46	1647.77	1653.11	1651.7	1655.94	1634.18	1640.02	1650.97	1651.68	1656.37	1659.94	1655.91	1667.63	1662.56	1657.54	1640.1	1646.65	1648.04	1655.69	1656.06	1652.91	1632.09	1634.09	1639.96	1641.64	1643.79	1649.58	1654.55	1665.83	1658.59	1662.67	1631.86	1639.36	1649.55	1647.64	1652.42	1660.43	1670.15	1647.67	1642.55	1640.83
433.029999	1655.29	1647.39	1644.14	1638.31	1651.13	1658.95	1655.62	1661.3	1637.99	1649.19	1654.3	1651.17	1655.54	1636.92	1639.71	1651.99	1652.25	1656.25	1660.14	1658.87	1667.42	1662.16	1655.99	1639.78	1644.97	1649.73	1656.86	1655.78	1653.9	1632.97	1634.33	1639.34	1645.27	1644.26	1652.07	1654.4	1664.62	1658.84	1663.27	1631.52	1641.42	1648.28	1647.8	1653.59	1662.89	1672.2	1649.03	1643.15	1641.44
433.524994	1652.7	1647.23	1643.58	1637.71	1650.59	1659.54	1657.31	1658.91	1638.98	1647.52	1653.73	1653.09	1655.81	1633.68	1638.56	1652.65	1652.77	1656.34	1658.33	1657.86	1667.84	1661.07	1658.03	1639.55	1644.96	1651.49	1656.78	1655.16	1651.36	1633.18	1634.99	1637.57	1642.14	1643.69	1648.99	1656.29	1663.42	1659.28	1662.03	1630.63	1638.25	1647.33	1648.81	1652.04	1661.33	1673.03	1650.94	1643.62	1638.69
434.019989	1654.62	1646.82	1644.57	1637.49	1649.76	1659.14	1655.53	1661.34	1640.97	1648.36	1654.66	1651.92	1655.42	1635.49	1639.93	1652.34	1652.61	1654.61	1660.08	1658.5	1664.99	1661.81	1657.76	1640.04	1644.83	1651.12	1655.92	1658.7	1652.54	1634.51	1635.28	1638.57	1640.66	1644.74	1650.83	1656.87	1665.33	1659.98	1661.64	1630.13	1641.72	1647.34	1647.91	1651.59	1660.89	1671.35	1649.02	1644.62	1641.3
434.515991	1656.03	1648.78	1642.11	1638.34	1650.65	1659.74	1654.78	1663.1	1638.03	1651.84	1653.71	1652.33	1653.52	1635.37	1640.6	1649.54	1650.56	1655.91	1660.06	1655.68	1667.38	1661.23	1657.31	1639.72	1646.56	1649.69	1656.57	1656.72	1652.47	1632.82	1634.54	1637.29	1644.09	1647.06	1650	1655.18	1664.02	1660.71	1662.73	1630.31	1638.21	1648.82	1647.85	1653.19	1661.72	1672.04	1649.77	1642.5	1639.55
435.010986	1653.93	1648.26	1641.95	1637.52	1651.48	1658.03	1654.44	1659.43	1638.56	1649.66	1654.12	1652.48	1653.01	1635.91	1639.73	1650.45	1652.79	1655.07	1659.31	1655.53	1666.01	1661.32	1656.03	1639.14	1645.38	1651.76	1656.05	1656.91	1652.51	1632.61	1633.63	1637.42	1642.36	1642.64	1651.75	1655.59	1666.4	1660.73	1660.63	1631.32	1640.71	1648.59	1645.54	1653.98	1661.28	1673.28	1649.41	1642.08	1640.13
435.506012	1655.07	1647.14	1642.92	1638.67	1652.43	1658.44	1653.55	1659.99	1639.29	1648.32	1655.43	1653.01	1654.02	1634.81	1639.22	1650.01	1651.52	1656.81	1658.99	1655.32	1666.35	1661.29	1657.21	1639.04	1644.12	1650.19	1653.53	1657.16	1653.01	1632.73	1633.62	1635.88	1643.46	1642.72	1651.21	1656.2	1662.21	1658.89	1661.9	1630.53	1640.6	1647.99	1646.82	1651	1659.35	1670.03	1648.16	1641.32	1640.26
436.001007	1653.85	1647.14	1643.6	1637.83	1650.68	1659.7	1657.94	1659.06	1638.31	1648.94	1654.06	1652.86	1655.46	1636.29	1638.4	1650.07	1653.4	1654.79	1660.97	1657.5	1666.45	1660.57	1656.27	1641.03	1646.41	1649.74	1657.16	1655.73	1650.05	1630.32	1634.15	1637.14	1641.64	1644.34	1649.22	1654.62	1664.68	1658.51	1660.27	1632.7	1639.34	1649.07	1647.93	1651.57	1660.05	1672.19	1647.47	1641.86	1638.37
436.496002	1654.92	1649	1641.98	1638.97	1649.32	1659.56	1656.75	1661.07	1640.06	1650.8	1653.49	1652.54	1654.18	1636.67	1641.53	1650.89	1654.01	1656.89	1660.94	1656.9	1665.62	1660.17	1656.23	1640.58	1647.39	1652.65	1654.8	1658.41	1654.2	1631.96	1636.68	1640.1	1642.25	1645.07	1648.3	1654.02	1665.88	1659.61	1661.21	1631.81	1639.21	1648.59	1647.22	1653.21	1663.96	1670.89	1648.58	1642.24	1639.94
436.992004	1651.81	1648.97	1642.58	1639.1	1648.93	1659.28	1656	1660.97	1639.43	1649.95	1653.26	1652.44	1656.49	1636.58	1640.75	1649.17	1651.04	1655.09	1657.86	1656.05	1667.22	1659.37	1657.41	1638.48	1645.72	1648.27	1656.14	1655.51	1651.75	1633.34	1633.3	1636.59	1643.34	1644.32	1651.8	1655.25	1664.17	1659.28	1662.63	1632.09	1639.86	1647.68	1647.62	1652.36	1662.14	1670.07	1648.26	1641.05	1639.91
437.487000	1653.24	1649.77	1643.96	1638.29	1651.16	1660.46	1654.68	1659.79	1641.4	1651.1	1652.58	1650.55	1654.79	1635.11	1640.9	1647.39	1649.6	1656.48	1659.89	1658.62	1665.82	1660.43	1655.83	1638.93	1644.39	1649.91	1653.79	1657.05	1650.61	1631.47	1633.76	1639.07	1643.61	1644.81	1649.63	1654.61	1664.98	1658.33	1661.12	1630.08	1641.34	1648.5	1646.32	1653.58	1660.44	1670.31	1647.83	1641.33	1639.68
437.981995	1653.72	1648.12	1643.96	1638.98	1650.5	1658.88	1655.65	1660.56	1637.57	1649.73	1652.9	1652.75	1654.54	1633.95	1639.33	1648.64	1652.41	1656.11	1660.24	1654.73	1666.48	1660.38	1656.95	1638.5	1642.56	1650.49	1655.85	1655.11	1650.89	1630.83	1633.03	1636.73	1643.07	1644.6	1649.45	1653.94	1663.16	1656.16	1663.12	1629	1640.34	1649.93	1647.59	1653.35	1662.26	1670.24	1647.64	1641.92	1641.22
438.476990	1652.13	1646.93	1642.95	1639.61	1651.92	1658.29	1654.59	1659.13	1639.46	1647.35	1651.05	1653.76	1653.83	1634.09	1639.59	1650.82	1651.07	1654.97	1659.6	1654.31	1665.19	1659.98	1656.68	1640.29	1643.81	1650.94	1653.9	1654.19	1652.71	1631.7	1633.99	1635.64	1641.34	1643.11	1648.43	1652.75	1662.75	1658.39	1660.79	1630	1639.54	1647.3	1647.6	1650.66	1660.27	1669.39	1648.95	1641.8	1638.61
438.971985	1651.74	1647.13	1641.8	1639.95	1651.72	1661.26	1654.91	1659.73	1639.27	1650.04	1652.44	1651.76	1654.24	1637.37	1640.27	1653.17	1652.82	1656.88	1660.41	1654.66	1664.71	1661.12	1655.47	1639.18	1645.14	1649.68	1657.34	1656.02	1651.95	1633.41	1634.54	1637.9	1643.32	1643.87	1651.16	1655.85	1662.36	1658.85	1659.98	1629.96	1639.39	1647.6	1646.56	1652.14	1660.78	1671.69	1647.99	1642.8	1640.03
439.467987	1652.78	1649	1642.83	1639.22	1649.06	1659.55	1653.54	1661.93	1640.48	1647.54	1653.1	1652.93	1653.16	1636.08	1643.35	1650.57	1652.52	1654.33	1659.26	1656.02	1664.56	1660.47	1657.1	1639.13	1644.65	1650.08	1653.71	1656.98	1651.73	1630.2	1634.04	1638.53	1641.53	1645.1	1648.46	1654.12	1663.84	1659.25	1658.83	1631.37	1638.15	1647.68	1647.51	1650.57	1662.75	1670.82	1647.07	1641.08	1637.24
439.963013	1652.69	1647.84	1642.26	1637.79	1649.23	1658.31	1654.81	1661.08	1640.29	1650.21	1653.9	1654.06	1653.78	1635.99	1641.21	1651.33	1652.2	1654.93	1658.69	1655.49	1666.56	1659.54	1656.51	1640.67	1646.41	1649.81	1655.72	1657.01	1651.98	1631.47	1635.65	1636.31	1643.27	1644.51	1650.12	1653.54	1663.41	1658.8	1661.56	1630.48	1639.93	1647.09	1646.89	1651.71	1660.3	1673.17	1649.92	1640.88	1641
440.458008	1651.46	1647.67	1642.52	1638.33	1651.52	1658.69	1654.24	1658.74	1638.94	1649.88	1652.49	1650.37	1654.17	1633.02	1638.64	1650.39	1652.54	1654.15	1658.43	1655.58	1665.47	1658.75	1655.51	1638.57	1646	1649.89	1654.93	1657.74	1650.75	1632.59	1632.83	1637.75	1642.8	1643.7	1648.31	1651.77	1664.02	1657.93	1659.91	1629.12	1640.05	1649.38	1646.37	1651.88	1660.43	1670.87	1647.07	1641.7	1641.91
440.953003	1652.74	1646.29	1643.06	1639.27	1649.5	1658.11	1654.53	1661.6	1639.44	1647.13	1653.97	1652.36	1653.72	1636.94	1639.6	1649.37	1651.36	1653.87	1657.24	1654.84	1666.54	1660.12	1655.78	1637.97	1645.73	1649.2	1655.67	1658.36	1652.28	1629.87	1633.62	1636.44	1642.8	1643.56	1648.29	1653.49	1662.88	1658.34	1661.17	1629.76	1639.5	1648.25	1647.16	1652.44	1659.91	1670.01	1648.07	1639.87	1641.47
441.447998	1653.95	1649.33	1640.48	1638.06	1650.39	1656.82	1653.58	1660.32	1637.46	1648.06	1651.77	1651.17	1652.42	1634.67	1641.45	1650.22	1651.65	1654.3	1657.05	1655.34	1665.71	1659.34	1654.42	1640.06	1644.37	1650.13	1655.11	1656.37	1652.5	1632.36	1635.49	1637.03	1641.03	1644.39	1648.55	1654.21	1664.54	1656.7	1659.78	1629.34	1638.56	1646.68	1645.15	1649.7	1659.52	1671.07	1645.52	1641.23	1638.75
441.944000	1653.44	1648.91	1641.63	1636.44	1649.5	1659.17	1654.28	1658.5	1639.06	1648.7	1653.72	1652.24	1651.23	1636.51	1640.58	1649.28	1650.29	1653.54	1658.69	1654.99	1665.09	1657.73	1656.49	1640.54	1644.99	1647.87	1655.35	1655.07	1652.38	1630.07	1635.21	1636.15	1642.61	1643.61	1648.88	1652.47	1663.17	1657.7	1659.71	1627.35	1638.73	1647.04	1648.2	1652.34	1659.79	1672.97	1646.24	1640.6	1639.72
442.438995	1652.97	1647.67	1641.09	1637.98	1648.8	1656.97	1654.87	1657.47	1639.53	1649.55	1651.58	1652.38	1653.08	1636.42	1638.87	1649.02	1650.73	1656.33	1657.22	1653.96	1665.18	1659.17	1655.23	1639.32	1645.65	1650.23	1653.41	1654.9	1652.15	1630.68	1634.6	1638.8	1640.25	1642.85	1648.38	1653.14	1662.24	1655.97	1658.88	1627.62	1638.22	1645.62	1646.2	1651.61	1658.33	1668.43	1646.24	1642.94	1640.4
442.933990	1652.55	1647.08	1642.35	1640.44	1651.5	1658.17	1653.32	1660.25	1637.77	1648.85	1651.92	1652.76	1654.6	1635.13	1642.14	1650.07	1649.08	1656.71	1658.87	1656.1	1665.64	1662.23	1654.9	1640.15	1644.86	1650.03	1656.07	1655.22	1651.71	1629.31	1632.62	1635.61	1640.5	1642.91	1649.15	1653.5	1664.56	1657.46	1660.95	1629.95	1638.04	1647.66	1645.71	1651.77	1660.63	1672.45	1647.58	1643.77	1639.66
443.428986	1652.38	1647.91	1642.84	1638.3	1649.49	1658.98	1652.64	1660.02	1637.76	1649.74	1650.87	1652.72	1652.13	1634.02	1641.45	1649.22	1651.1	1654.9	1660.08	1656.38	1664.49	1660.1	1655.7	1639.2	1645.35	1650.36	1654.06	1654.89	1650.34	1632.7	1632.76	1637.42	1642.92	1642.95	1648.64	1654.07	1662.17	1657.96	1658.24	1629.11	1639.13	1647.86	1647.08	1652.2	1659.63	1670.97	1647.36	1641.05	1639.54
443.924011	1654.24	1648.21	1642.42	1638.63	1648.57	1657.93	1654.39	1658.77	1637.79	1648.17	1652	1650.7	1655.46	1634.9	1640.93	1648.77	1651.11	1653.59	1659.12	1655.45	1665.24	1661.89	1655.65	1640.1	1645.85	1650.17	1655.43	1654.53	1651.69	1632.9	1634.84	1635.9	1641.9	1644.27	1648.61	1652.13	1664.49	1657.82	1659.32	1629.41	1637.67	1647.11	1646.52	1650.95	1659.9	1671.49	1647.12	1641.18	1641.75
444.420013	1652.02	1647.67	1643.62	1637.79	1648.48	1657.92	1653.66	1657.92	1638.23	1648.52	1652.22	1651.5	1653.42	1636.14	1640.98	1648.28	1650.85	1653.11	1661.07	1656.52	1666.34	1660.22	1655.49	1638	1642.74	1648.06	1654.56	1655.61	1651.66	1632.31	1632.66	1638.3	1639.81	1643.75	1648.15	1653.95	1660.98	1655.68	1659.45	1630.61	1637.32	1648.67	1645.89	1652.08	1659.71	1671.39	1647.49	1643.61	1638.29
444.915009	1652.9	1647.42	1640.29	1637.64	1651.53	1657.13	1654.26	1658.55	1638.66	1648.69	1651.51	1651.06	1654.76	1636.14	1639.55	1649.49	1650.45	1654.74	1658.75	1654.25	1665.92	1660.64	1656.05	1639.8	1643.44	1648.44	1654.45	1654.82	1649.82	1630.62	1633.09	1636.18	1639.93	1644.07	1648.61	1652.67	1664.77	1655.69	1660.14	1627.82	1638.24	1647.83	1645.78	1651.19	1660.06	1670.85	1647.3	1640.93	1639.91
445.410004	1653.13	1648.04	1644.16	1636.67	1648.09	1658.61	1652.09	1660.05	1640.21	1648.49	1653.61	1651.12	1654.38	1636.48	1640.47	1649.25	1650.86	1654.76	1660.36	1653.84	1665.24	1659.05	1655.31	1638.48	1645.93	1649.75	1654.03	1657.45	1651.19	1633.21	1631.46	1635.94	1642.37	1643.57	1649.62	1654.24	1664.01	1659.14	1660.46	1631.17	1639.37	1647.23	1647.44	1652.64	1661.07	1670.66	1648.43	1639.8	1638.61
445.904999	1653.65	1648.45	1642.02	1638.89	1650.16	1658.44	1653.66	1659.04	1636.81	1647.66	1652.8	1651.23	1650.84	1634.05	1638.3	1648.19	1650.99	1654.29	1658.98	1654.2	1665.54	1659.91	1654.88	1639.47	1645.01	1649.87	1654.18	1655.09	1650.69	1631.86	1632.29	1636.78	1642.59	1643.55	1648.56	1654.43	1664.8	1659.58	1662.47	1630.07	1637.65	1647.82	1645.13	1650.2	1659.15	1670.98	1645.8	1641.58	1640.56
446.399994	1652.74	1645.94	1643.64	1639.33	1651.54	1658.05	1655.46	1659.05	1638.62	1650.17	1652.35	1649.42	1652.29	1636.1	1641.36	1648.95	1651.59	1654.08	1655.81	1654.44	1664.66	1658.49	1654.1	1639.2	1644.8	1649.55	1654.3	1655.9	1652.36	1632.27	1633.88	1638.8	1640.69	1643.57	1647.72	1653.23	1663.48	1658.82	1660.99	1628.22	1639.03	1646.6	1646.14	1651.18	1657.83	1670.38	1647	1640.88	1638.95
446.895996	1651.05	1646.12	1641.68	1638.77	1649.9	1657.86	1655.73	1659.42	1638.62	1647.21	1650.08	1651.11	1653.53	1634.16	1639.81	1647.98	1650.3	1653	1658.56	1656.54	1663.78	1661.52	1655.74	1639.14	1642.79	1649.28	1653.11	1655.43	1649	1629.8	1633.74	1637.12	1640.3	1644.33	1646.93	1652.08	1663.77	1656.65	1659.08	1629.42	1637.29	1647.66	1645.49	1649.86	1658.66	1671.71	1646.16	1638.36	1639.82
447.390991	1651.16	1648.46	1641.45	1637.71	1647.77	1657.63	1653.89	1657	1640.24	1649.04	1652.05	1650.14	1653.82	1633.39	1641.04	1648.37	1650.73	1652.54	1658.48	1655.12	1665.47	1659.38	1656.21	1640.35	1645.69	1652.59	1654.68	1656.75	1651.15	1631.5	1634.51	1637.68	1640.41	1644.38	1648.23	1651.4	1661.36	1660.01	1658.46	1630.68	1639.43	1646.54	1646.74	1651.77	1659.64	1671.4	1645.96	1640.46	1641.66
447.885986	1651.63	1648.38	1643.26	1639	1650.12	1657.78	1652.04	1659.13	1637.2	1648.98	1653.51	1650.66	1654.61	1635.9	1639.73	1647.12	1650.47	1655.5	1658.62	1654.44	1664.84	1660.37	1655.76	1638.58	1643.61	1651.69	1654.5	1656.7	1650.65	1633.49	1634.05	1638.48	1643.74	1643.11	1648.23	1651.78	1666.07	1656.89	1660.38	1628.68	1639.05	1647.63	1647.09	1650.75	1658.49	1669.74	1648.16	1642.87	1638.1
448.381012	1653.91	1644.29	1643.39	1636.86	1651.3	1658.55	1654.07	1659.87	1637.27	1648.3	1649.3	1649.3	1651.46	1635.63	1640.11	1649.09	1651.51	1653.45	1657.73	1653.37	1665.03	1660.57	1655.36	1640.65	1643.2	1650.84	1655.22	1655.88	1651.99	1628.51	1633.74	1635.95	1642.35	1642.38	1648.25	1651.34	1663.12	1657.04	1658.98	1627.08	1638.78	1648.16	1645.32	1649.08	1657.87	1671.28	1645.58	1639.38	1637.78
448.877014	1651.41	1647.91	1641.23	1639.36	1648.07	1656.86	1654.19	1656.12	1638.29	1647.96	1649.14	1649.17	1652.03	1633.5	1638.35	1649.19	1650.27	1653.75	1658.38	1653.5	1665.13	1657.91	1657.15	1639.44	1645.22	1648.44	1653.91	1654.71	1650.2	1628.63	1631.09	1635.32	1640.95	1643.67	1647.59	1652.98	1662.28	1656.41	1657.4	1629.53	1638.22	1647.12	1644.62	1651.16	1658.2	1670.85	1646.76	1640.16	1638.82
449.372009	1651.27	1647.39	1643.25	1635.88	1648.48	1656	1652.2	1659.45	1638.14	1648.86	1651.04	1650.82	1652.63	1635.66	1639.21	1649.32	1651.5	1653.95	1657.11	1652.61	1664.75	1659.71	1655.17	1639.89	1646.31	1650.19	1654.2	1655.77	1650.13	1631.75	1635.21	1637.62	1642.53	1644.75	1647.82	1653.92	1663.97	1655.86	1659.47	1629.84	1638.39	1647.88	1647	1650.81	1658.83	1671.54	1648.65	1641.65	1640.64
449.867004	1651.67	1645.97	1642.41	1638.01	1649.5	1657.9	1653.59	1659.62	1636.98	1647.95	1651.64	1652.17	1653.99	1634.61	1638.28	1649.1	1650.87	1654.13	1658.11	1653.52	1665.08	1661.53	1656.49	1637.92	1643.95	1648.58	1651.98	1655.81	1650.26	1630.73	1633.59	1636.45	1640.91	1642.36	1646.88	1653.11	1661.54	1658.27	1657.47	1630.04	1639.79	1647.85	1645.19	1652.74	1659.78	1670.62	1647.76	1639.51	1642.76
450.362000	1652.32	1648.04	1643.33	1640.02	1650.11	1656.9	1653.26	1658.58	1638.43	1646.8	1652.65	1652.36	1651.88	1634.61	1637.94	1650.25	1651.62	1655.39	1658.72	1651.98	1665.05	1659.32	1656.11	1638.26	1644.32	1649.73	1654.31	1655.41	1650.06	1632.39	1633.06	1635.66	1641.79	1643.49	1647.69	1650.32	1661.86	1656.09	1660.73	1630.68	1639.65	1646.85	1647.12	1649.11	1660.37	1669.72	1647.43	1642.99	1640.28
450.856995	1652.77	1647.1	1642.37	1638.44	1649.66	1657.95	1651.91	1657.05	1637.29	1647.32	1649.91	1651.9	1651.61	1634.37	1641.27	1649.86	1651.29	1651.68	1657.32	1653.21	1665.64	1658.87	1653.67	1638.99	1643.96	1650.75	1654.16	1656.48	1651.89	1631.02	1633.46	1636.09	1640.93	1641.86	1646.32	1650.23	1661.31	1656.88	1657.43	1627.52	1637.8	1647.51	1647.49	1650.06	1659.01	1670.98	1647.19	1640.82	1639.13
451.352997	1651.26	1647.48	1642.67	1636.58	1648.9	1658.66	1653.84	1658.24	1639.71	1648.73	1651.53	1651.19	1653.88	1633.27	1640.98	1649.09	1649.88	1653.4	1656.28	1655.79	1667.03	1658.08	1655	1639.99	1643.21	1649.44	1652.69	1654	1650.17	1630.49	1634.45	1638.26	1642.7	1643.24	1647.69	1652.39	1661.32	1657.46	1658.53	1629.75	1639.47	1645.93	1645.93	1650.98	1656.89	1670.44	1646.79	1639.23	1641.22
451.847992	1651.94	1647.11	1642.33	1637.94	1650.09	1657.3	1653.16	1660.12	1638.12	1648.15	1652.77	1650.21	1653.1	1635.34	1638.72	1650.11	1649.19	1653.21	1659.42	1653.29	1665.77	1658.55	1655.12	1639.39	1645.78	1649.99	1656.39	1656	1650.36	1632.41	1633.35	1638.09	1642.49	1643.49	1648.7	1651.69	1663.27	1657.86	1663.12	1629.16	1636.34	1646.7	1644.27	1651.87	1658.46	1669.64	1646.26	1640.15	1637.94
452.342987	1653.86	1647.92	1641.93	1636.93	1648.99	1656.89	1654.69	1658.05	1639.68	1650.12	1651.21	1650.74	1652.5	1635.64	1640.89	1647.46	1649.14	1654.49	1656.84	1652.83	1663.33	1658.37	1656.27	1638.74	1643.78	1650.73	1653.11	1653.55	1651.88	1631.26	1632.73	1635.91	1641.33	1641.39	1644.87	1652.56	1661.82	1656.41	1659.59	1628.83	1637.52	1646.7	1644.33	1651.31	1661.26	1671.18	1648.21	1641.32	1639.11
452.838013	1650.64	1647.17	1641.38	1636.46	1649.23	1658.6	1654.2	1656.05	1638.46	1648.38	1653.86	1650.81	1652	1636.43	1639.3	1647.54	1651.3	1653.15	1657.83	1652.72	1665.08	1659.93	1655.64	1638.55	1642.9	1649.38	1654.94	1653.82	1648.98	1630.65	1635.34	1636.22	1643.11	1644.99	1647.38	1649.91	1662.77	1654.34	1660.43	1630.41	1640.92	1646.24	1645.76	1653.17	1659.17	1669.83	1646.51	1641.74	1639.73
453.333008	1650.79	1649.14	1641.09	1636.4	1650.06	1657.18	1652.3	1657.25	1637.46	1649.83	1650.94	1650.27	1653.42	1632	1638.48	1649.09	1649.66	1653.63	1657.96	1653.31	1663.12	1659.23	1654.36	1638.59	1644.42	1648.64	1653.74	1655.61	1650.85	1629.12	1632.12	1635.2	1641.72	1642.01	1648.21	1650.8	1663.58	1655.88	1659.18	1628.52	1639.07	1645.95	1645.15	1650.33	1658.77	1670.07	1647.9	1641.22	1638.73
453.829010	1651.21	1647.33	1643.26	1638.42	1649.97	1657.06	1653.99	1657.88	1637.13	1646.73	1651.03	1650.02	1652.61	1634.71	1638.65	1648.43	1648.91	1653.07	1658.08	1654.72	1663.79	1658.13	1655.81	1636.82	1643.75	1649.73	1653.1	1655.26	1650.52	1631.57	1633.39	1636.9	1642.22	1643.05	1647.3	1651.57	1662.57	1657.63	1659.18	1630.93	1635.49	1646.65	1646.25	1650.67	1659.1	1669.24	1646.4	1638.97	1638.17
454.324005	1651.84	1647.01	1641.52	1636.24	1648.52	1655.6	1653.17	1656.25	1635.97	1648.85	1651.53	1649.46	1653.77	1634.89	1639.39	1648	1649.67	1653.2	1656.02	1653.15	1664.66	1658.03	1653.89	1639.26	1644.1	1649.2	1653.8	1656.01	1650.69	1627.97	1633.04	1635.32	1640.53	1642.95	1646.94	1652.02	1662.19	1656.72	1660.9	1629.76	1639.5	1647.34	1645.39	1651.69	1658.7	1670.67	1645.68	1638.38	1639.1
454.819000	1649.04	1647.69	1640.43	1637.13	1650.05	1656.91	1650.31	1658.99	1637.72	1647.34	1652.05	1649.69	1654.13	1633.62	1640.48	1647.23	1647.42	1653.4	1656.55	1653.44	1666.27	1659.3	1655.46	1639.12	1643.38	1648.63	1654.45	1655.27	1650.3	1630.91	1633.49	1637.54	1643.89	1644.5	1648.19	1652.64	1663.19	1658.2	1658.65	1629.21	1637.96	1647.03	1645.15	1651.84	1657.16	1670.16	1647.87	1639.7	1638.81
455.313995	1652.1	1646.28	1642.08	1636.46	1648.57	1658.08	1654.69	1657.13	1638.78	1647.45	1651.06	1652.48	1653.39	1634.93	1639.41	1647.02	1649.03	1654.33	1656.31	1654.43	1664.82	1657.45	1654.76	1638.42	1642.73	1649.25	1652.3	1654.65	1650.07	1630.23	1633.29	1637.3	1642.09	1642.5	1645.8	1651.91	1662.95	1655.84	1658.14	1629.19	1637.65	1647.56	1647.95	1650.47	1657.91	1667.29	1647.14	1638.79	1639.79
455.808990	1649.82	1645.58	1641.55	1638.94	1646.86	1656	1654.17	1656.24	1636.89	1647.26	1651.78	1650.49	1654.54	1634.57	1637.2	1647.15	1651.56	1653.42	1656.72	1653.34	1665.36	1657.65	1654.45	1638.89	1644.8	1649.29	1654.02	1655.65	1650.75	1631.08	1630.89	1637.89	1641.13	1643.18	1647.75	1653.31	1662.2	1658.27	1659.94	1626.64	1639.67	1647.15	1643.06	1649.95	1657.72	1669.06	1645.55	1640.39	1635.94
456.304993	1650.01	1647.58	1642.06	1636.4	1650.68	1659.47	1653.71	1657.32	1637	1646.82	1650.85	1651.3	1651.86	1633.53	1640.61	1647.84	1651.07	1653.16	1656.22	1655.38	1663.99	1659.05	1653.74	1637.15	1643.88	1650.03	1654.62	1655.11	1650.29	1630.75	1633.42	1634.65	1640.71	1643.69	1645.56	1652.81	1664.74	1657.18	1657.88	1626.78	1637.38	1645.86	1643.44	1648.7	1657.87	1670.13	1646.51	1639.53	1638.2
456.799988	1650.66	1645.12	1640.65	1637.15	1648.46	1657.89	1652.71	1659.24	1637.79	1649.3	1650.44	1650.13	1652.28	1634.53	1639.41	1649.92	1649.4	1656.46	1655.17	1656.06	1665.72	1660.35	1656.59	1637.37	1645.53	1651.7	1652.77	1653.28	1650.16	1629.09	1631.13	1635.72	1638.86	1641.34	1643.92	1653.01	1661.65	1656.28	1656.03	1628.09	1636.59	1646.67	1644.69	1649.43	1657.08	1669.51	1648.8	1637.86	1640.02
457.295013	1648.57	1647.96	1641.51	1638.28	1650	1655.98	1652.94	1658.33	1636.56	1646.75	1650.04	1649.48	1651.05	1633.96	1639.67	1646.28	1651.08	1653.69	1658.38	1652.76	1664.5	1659.01	1653.62	1637.6	1642.88	1651.37	1653.33	1656.03	1648.82	1630.42	1631.81	1636.77	1642.89	1644.11	1646.39	1651.37	1663.11	1657.15	1655.74	1628.86	1637.71	1646.29	1644.93	1649.23	1657.58	1666.02	1644.64	1639.36	1638.5
457.790009	1649.14	1646.58	1642.09	1635.14	1647.61	1657.93	1652.65	1658.9	1636.45	1646.32	1650.74	1651.47	1652.96	1630.67	1637.09	1647.89	1649.2	1653.87	1656.28	1653.6	1662.92	1657.32	1653.3	1637.81	1640.73	1650.62	1653.36	1654.09	1649.62	1628.41	1631.5	1636.3	1642.96	1643.06	1645.67	1651.93	1661.33	1655.73	1657.82	1628.75	1636.72	1646.25	1646.24	1648.8	1656.43	1667.83	1644.95	1641.66	1638.63
458.285004	1649.54	1646.4	1641.91	1638.14	1647.57	1657.08	1652.8	1658.41	1637.13	1647.64	1650.51	1650.27	1651.25	1632.87	1638.95	1647.67	1649.78	1655.28	1657.91	1653.13	1663.71	1659.17	1653.73	1636.13	1642.01	1647.84	1652.28	1655.04	1648.73	1628.82	1632.5	1635.98	1639.86	1640.33	1644.45	1651.27	1662.68	1656.15	1656.12	1626.65	1636.48	1648.32	1644.76	1651.23	1657.07	1668.84	1647.12	1641.79	1637.16
458.781006	1652.79	1646.5	1643.47	1636.13	1648.61	1655.41	1652.53	1656.82	1638.23	1648.41	1651.29	1650.57	1650.62	1633.46	1638.11	1649.39	1649.42	1652.69	1654.29	1654.48	1664.7	1657.07	1654.87	1638.37	1644.62	1647.68	1652.24	1654.44	1650.67	1629.03	1633.59	1635.49	1638.87	1641.72	1646.62	1649.87	1659.52	1655.15	1657.29	1627.98	1636.61	1647.55	1643.52	1649.84	1656.69	1668.46	1644.59	1639.96	1637.59
459.276001	1650.92	1646.72	1642.33	1637.09	1648.16	1656.01	1652.66	1656.26	1638.07	1647.72	1651.7	1649.17	1652.17	1632.63	1638.68	1648.68	1651.07	1653.2	1657.36	1652.18	1664.78	1657.08	1653.32	1636.98	1641.73	1648.67	1654.63	1654.91	1652.21	1629.13	1632.75	1635.38	1642.09	1643.45	1648.79	1650.83	1661.15	1655.82	1658.29	1629.77	1639.46	1645.89	1645.18	1650.23	1656.55	1668.79	1647.98	1641.02	1637.77
459.770996	1649.9	1647.18	1642.2	1636.73	1648.61	1657.98	1652.02	1656.19	1638.07	1648.51	1651.26	1650.17	1652.39	1630.51	1639.58	1646.51	1649.17	1652.33	1655.84	1653.26	1665.1	1655.94	1654.22	1637.42	1642.36	1648.91	1651.32	1654.53	1649.62	1631.09	1632.71	1634.88	1638.3	1641.09	1647.01	1651.79	1660.49	1653.64	1658.22	1627.7	1636.15	1644.31	1644.72	1650.34	1656.45	1668.63	1644.53	1639.55	1637.03
460.265991	1650.19	1648	1642.74	1637.2	1647.62	1658	1653.69	1654.97	1635.21	1647.5	1652.07	1648.94	1654.06	1633.54	1639.17	1648.28	1651.86	1650.43	1654.53	1655.2	1664.36	1656.68	1653.24	1638.57	1641.89	1648.56	1653.26	1654.62	1648.39	1628.85	1632.86	1634.52	1640.34	1642.61	1646.32	1650.52	1662.7	1654.89	1655.89	1629.41	1638.29	1646.04	1647.21	1648.34	1657.22	1670.15	1645.31	1640.91	1638.61
460.761993	1652.49	1648.25	1643.14	1637.26	1648.89	1657.73	1652.06	1656.13	1639.63	1647.9	1650.32	1649.48	1652.91	1632.81	1638.98	1648.51	1650.41	1652.45	1656.52	1654.57	1663.84	1658.88	1655.22	1637.97	1641.74	1650.7	1654.37	1655.1	1649.55	1630.8	1633.63	1636.13	1640.56	1642.44	1648.55	1651.45	1660.97	1655.37	1657.23	1626.68	1637.25	1645.94	1644.71	1649.66	1657.09	1668.74	1645.93	1639.71	1639.23
461.256989	1651.24	1649.35	1641.97	1637.53	1648.3	1656.22	1653.48	1657.93	1637.85	1648.49	1649.89	1651.67	1651.51	1634.29	1639.26	1648.17	1649.55	1652.08	1655.99	1651.37	1662.68	1658.3	1653.38	1637.52	1642.89	1648.91	1650.99	1654.56	1646.64	1631.79	1630.14	1636.88	1641.71	1642.24	1645.48	1650.9	1660.45	1656.17	1659.48	1627.58	1636.38	1646.33	1643.34	1650.49	1657.85	1667.86	1644.15	1641.05	1636.88
461.752014	1649.08	1647.86	1640.8	1637.15	1648.47	1656.89	1650.85	1656.46	1636.72	1646.46	1649.67	1651.93	1650.98	1635.81	1638.41	1648.75	1649.85	1653.76	1657.23	1654.36	1663.2	1655.29	1654.1	1638.16	1643.85	1647.8	1655.2	1654.64	1649.24	1630.65	1632.74	1636.19	1640.14	1642.31	1648.27	1651.57	1659.76	1655.27	1659.71	1628.99	1637.6	1647.57	1643.27	1649.93	1658.2	1668.11	1645.63	1639.5	1636.99
462.247009	1649.27	1648.71	1641.21	1638.1	1648.34	1656.91	1653.14	1656.73	1638.88	1649.21	1652.07	1649.93	1652.63	1634.63	1640.14	1649.58	1647.39	1652.05	1657.18	1652.88	1664.22	1658.09	1654.29	1636.64	1645.2	1651.01	1652.69	1655.07	1652	1631.44	1632.37	1635	1640.19	1641.51	1647.22	1650.59	1663.43	1654.28	1657.1	1626.63	1637.74	1645	1644.34	1648.96	1656.48	1669.05	1645.68	1638.68	1637.27
462.742004	1647.83	1645.57	1643.16	1634.91	1648.52	1656.63	1650.12	1657.99	1634.45	1647.48	1648.91	1649.29	1651.1	1632.41	1639.29	1647.46	1648.56	1653.58	1654.77	1653.57	1661.42	1656.14	1652.99	1639.45	1643.76	1648.64	1653.32	1655.27	1649.24	1628.1	1632.36	1635.15	1640.56	1641.77	1646.73	1649.71	1661.7	1655.21	1656.67	1628.82	1635.76	1645.95	1644.09	1647.39	1653.85	1668.56	1644.21	1638.54	1636.94
463.238007	1648.42	1645.33	1640.38	1636.56	1648.5	1658.57	1652.66	1659.36	1637.66	1648.46	1651.4	1651.87	1653.95	1633.51	1638.59	1644.47	1649.36	1653.25	1655.96	1653.88	1663.62	1657.38	1655.25	1636.09	1644.18	1648.69	1652.87	1653.64	1648.29	1629.97	1630.49	1636.25	1638.97	1642.38	1646.48	1650.76	1660.95	1655.97	1656.31	1628.11	1638.08	1645.66	1642.9	1649.76	1657.91	1669.33	1645.91	1638.63	1636.36
463.733002	1650.7	1648.25	1640.02	1635.67	1647.5	1656.36	1651.51	1655.53	1636.39	1647.43	1649.99	1647.9	1652.33	1631.86	1636.88	1647.91	1648.56	1653.89	1656.78	1653.04	1664.12	1655.19	1652.35	1636.86	1642.91	1647.44	1653.9	1652.15	1649.53	1631.09	1631.65	1635.28	1639.06	1643.58	1646.8	1649.41	1660.9	1654.7	1657.99	1629.43	1637.17	1645.49	1643.33	1650.25	1656.69	1669.38	1646.11	1638.29	1634.66
464.227997	1650.38	1646.25	1642.75	1636.48	1646.79	1654.93	1651.24	1657.05	1638.18	1646.35	1651.64	1650.71	1652.51	1633.81	1640.42	1647.22	1647.77	1653.47	1655.55	1652.86	1664.29	1657.99	1654.39	1637.47	1642.53	1647.21	1653.73	1655.19	1650.71	1631.94	1631.86	1635.6	1640.58	1641.79	1645.54	1651.09	1660.37	1654.45	1656.35	1627.26	1637.48	1646.97	1643.49	1650.07	1658.24	1669.6	1644.84	1638.5	1637.19
464.722992	1650.54	1648.28	1641.24	1636.18	1648.18	1657.34	1652.95	1657	1636.4	1646.41	1650.65	1650.73	1651.36	1633.89	1637.85	1646.79	1648.63	1650.8	1657.53	1653.78	1665.11	1657.82	1653.45	1638.01	1641.95	1647.83	1650.57	1651.76	1649.1	1629.51	1631.9	1637.22	1640.41	1641.19	1645.8	1648.58	1660.67	1655.46	1658.35	1626.99	1636	1646.9	1643.77	1650.17	1656.28	1670.26	1645.36	1640.01	1639.02
465.217987	1649.47	1645.08	1640.89	1636.59	1646.55	1656.96	1652.31	1656.55	1639.74	1646.29	1651.21	1649.92	1651.78	1632.12	1640.72	1647.75	1649.92	1651.84	1655.69	1650.85	1663.67	1658.05	1655.28	1637.94	1643.67	1648.13	1652.03	1652.84	1648.49	1631.65	1633.61	1634.85	1639.16	1640.37	1645.15	1650.87	1660.18	1655.26	1655.16	1628.47	1636.28	1644.06	1643.24	1646.84	1657.04	1669.69	1644.79	1637.47	1638.3
465.713989	1647.24	1645.92	1641.35	1636.33	1647.84	1655.43	1652.17	1656.48	1637.31	1646.52	1650.35	1649.09	1652.04	1632.1	1638.31	1647.52	1649.08	1652.37	1656.07	1651.84	1662.95	1657.14	1654.43	1637.4	1644.26	1648.22	1653.59	1654.43	1649.35	1630.98	1631.74	1633.83	1641.78	1641.07	1646.85	1649.54	1661.33	1655.07	1658.12	1629.84	1638	1644.88	1642.62	1648.93	1655.67	1667.58	1644.01	1639.68	1636.64
466.209015	1649.69	1645.52	1640.86	1635.83	1647.58	1655.88	1652.31	1656.56	1638.68	1646.44	1650.19	1649.95	1652.36	1632.47	1638.75	1645.96	1646.79	1650.75	1655.58	1650.9	1664.1	1656.55	1654.66	1636.65	1642.49	1645.45	1651.48	1653.4	1648.42	1629.39	1632.37	1633.59	1639.96	1640.44	1646.24	1650.17	1661.72	1653.75	1659.01	1626.9	1637.2	1645.93	1644.93	1649.97	1656.2	1668.01	1646.77	1639.13	1637.83
466.704010	1651.81	1645.47	1642.76	1634.07	1646.8	1653.39	1651.51	1656.63	1637.82	1647.2	1648.62	1649.19	1653.96	1633.4	1636.86	1648.75	1647.49	1651.46	1655.43	1651.2	1661.89	1656.75	1654.38	1635.35	1641.86	1647.64	1653.28	1655.41	1648.16	1630.93	1631.24	1634.97	1641.19	1643.39	1646.88	1652.49	1660.35	1655.69	1656.62	1628.85	1637.53	1644.64	1645.88	1648.54	1657.04	1669.41	1643.45	1639.41	1636.83
467.199005	1651.49	1645.29	1642.43	1636.06	1646.44	1656.7	1651.88	1657.93	1637.4	1645.07	1650.16	1649.76	1653.28	1632.1	1636.95	1644.3	1648.34	1650.45	1657.25	1653.07	1662.52	1658.04	1654.92	1639.49	1642.86	1647.91	1651.8	1654.75	1648.57	1629.4	1631.28	1634.66	1639.09	1642.4	1646.76	1650.21	1660.09	1655.56	1655.96	1627.81	1637.76	1644.92	1643.99	1649.26	1654.9	1668.76	1645.21	1637.88	1636.42
467.694000	1649.72	1646.96	1641.84	1637.04	1648.22	1655.97	1651.63	1655.5	1636.47	1647.96	1650.08	1649.42	1654.56	1632.64	1636.93	1647.21	1650.26	1651.31	1655.75	1653.73	1665.42	1657.27	1656.09	1637.77	1644.08	1646.18	1651.98	1653.06	1649.55	1629.61	1633	1634.93	1640.35	1643.51	1644.58	1650.02	1659.89	1654.4	1658.91	1626.39	1635.97	1647.28	1646.52	1648.36	1656.63	1669.87	1646.1	1639.14	1638.88
468.190002	1650	1645.83	1641.31	1636.41	1647.48	1655.88	1653.23	1657.21	1638.88	1646.73	1649.91	1650.54	1650.58	1633.91	1638.64	1647.26	1648.75	1651.01	1656.19	1651.95	1664.45	1657.55	1653.99	1636.55	1641.7	1648.76	1651.91	1651.45	1647.11	1629.09	1631.12	1633.08	1641.27	1642.81	1646.08	1649.91	1662.73	1654.6	1655.48	1629.1	1637.53	1646.27	1643.24	1650.11	1656.48	1669.63	1646.84	1637.05	1636.33
468.684998	1650.82	1645.72	1640.41	1636.84	1646.77	1656.94	1652.88	1657.34	1635.54	1646.15	1647.62	1648.76	1651.08	1631.76	1639.56	1647.87	1648.07	1653.01	1655.95	1650.52	1663.17	1657.13	1654.67	1635.93	1643.37	1647.88	1651.01	1650.96	1648.56	1630.44	1630.16	1635.93	1639.27	1641.7	1643.53	1650.35	1660.9	1653.62	1656.44	1628.04	1638.21	1646.77	1644.06	1649.76	1656.08	1668.57	1646.06	1640.24	1636.58
469.179993	1651.17	1646.6	1641.38	1636.83	1649.21	1654.45	1651.45	1656.53	1636.03	1644.33	1647.34	1648.95	1651.69	1634.4	1637.1	1647.64	1647.13	1650.9	1655.2	1650.28	1662.72	1657.93	1653.18	1637.2	1642.64	1647.08	1652.5	1654.16	1649.35	1629.7	1633.26	1635.96	1638.91	1640.74	1646.42	1650.97	1661.5	1655.53	1657.5	1629.12	1636.99	1644.72	1644.23	1648.32	1653.94	1669.1	1645.25	1640.52	1638.33
469.674988	1649.82	1648.45	1639.55	1634.48	1647.35	1655.88	1650.82	1654.9	1637.69	1645.36	1651.39	1648.69	1652.29	1632.32	1637.08	1647.89	1650.49	1652.71	1654.92	1650.54	1664.83	1655.71	1652.79	1635.28	1642.79	1648.37	1651.67	1653.22	1648.67	1628.65	1630.08	1634.49	1641.32	1640.66	1647.93	1649.4	1662.22	1652.94	1658.21	1629.42	1637.11	1645.14	1643.45	1648.62	1656.62	1668.5	1645.48	1641.21	1638.01
470.170013	1650.56	1646.54	1639.23	1637.63	1649.72	1656.95	1651.89	1657.29	1635.7	1646.55	1648.01	1649.05	1650.47	1630.39	1635.96	1645.58	1645.54	1651.58	1654.67	1651.91	1661.95	1656.27	1653.98	1636.99	1642.21	1648.77	1652.34	1653.54	1648.37	1628.82	1631.34	1635.15	1640.16	1640.86	1647.11	1649.7	1661.27	1654.95	1655.93	1627	1634.56	1642.77	1642.25	1648.52	1655.48	1668.49	1646.13	1639.42	1638.03
470.665985	1647.43	1645.79	1642.71	1637.05	1649.61	1654.22	1653.03	1655.05	1637.86	1647.52	1649.19	1651.55	1651.04	1632.89	1638.73	1646.58	1649.14	1651.32	1657.15	1651.04	1663.33	1659.14	1653.82	1637.24	1642.12	1648.27	1652.38	1652.57	1648.77	1630.15	1634.15	1635.32	1642.87	1642.49	1646.42	1651.88	1661.76	1654.8	1657.05	1627.79	1635.42	1645.55	1643.1	1648.24	1657.47	1669.34	1645.59	1640.97	1638.13
471.161011	1650.29	1647.97	1642.44	1637.65	1647.71	1655.41	1653.58	1655.21	1636.49	1649.03	1650.21	1650.77	1652.74	1634.92	1639.46	1649.78	1650.16	1652.32	1657.1	1651.35	1661.2	1657.3	1652.98	1639.02	1642.86	1649.03	1650.61	1653.27	1649.8	1630.56	1632.51	1637.49	1641.18	1642.32	1647.71	1649.53	1660.69	1655.92	1657.32	1628.47	1636.94	1645.47	1642.68	1647.91	1656.61	1671	1644.13	1640.58	1637.31
471.656006	1648.09	1649.16	1642.21	1635.55	1648.45	1654.92	1650.96	1655	1637.68	1646.91	1651.32	1649.98	1652.47	1633.12	1636.18	1646.02	1647.82	1652.25	1657.05	1651.44	1665.79	1656.86	1652.85	1636.58	1642.69	1648.03	1653.38	1653.82	1647.46	1631.06	1631.97	1635.9	1640.06	1642.38	1647.73	1650.54	1661.33	1656.11	1656.47	1627.95	1636.97	1644.63	1643.3	1648.75	1656.16	1667.98	1645.56	1638.14	1637.55
472.151001	1649.76	1647.08	1641.52	1636.67	1646.5	1656.02	1648.17	1658.45	1636.63	1647.35	1648.65	1650.55	1650.31	1631.33	1637.58	1646.23	1647.48	1652.47	1655.06	1653.51	1663.98	1655.46	1654.6	1635.6	1644.27	1647.21	1653.27	1652.4	1648.98	1630.45	1629.45	1635.23	1640.38	1641.47	1645.11	1651.63	1661.34	1654.86	1656.98	1625.77	1636.59	1646.55	1642.93	1648.8	1655.68	1667.31	1645.93	1637.31	1636.7
472.645996	1651.05	1646.71	1642.01	1635	1645.62	1655.61	1650.25	1656.96	1637.09	1645.49	1647.6	1649.47	1651.11	1633.82	1638.27	1646.22	1649.58	1651.08	1654.35	1653.24	1662.82	1656	1653.31	1639.13	1641.57	1649.35	1652.84	1651.74	1649.79	1630	1633.18	1635.24	1640.87	1643.07	1645.67	1649.49	1660.03	1654.46	1657.9	1627.64	1637.36	1644.49	1646.02	1649.48	1657.33	1667.9	1645.69	1639.16	1637.57
473.141998	1648.3	1646.92	1641.29	1637.14	1646.2	1655.22	1650.55	1655.4	1637.54	1647.2	1650.07	1650.36	1651.87	1633.63	1637.55	1647.41	1648	1653.16	1655.3	1654.02	1662.76	1655.12	1652.46	1637.7	1642.8	1649.78	1652.27	1653.49	1649.48	1631.31	1631.49	1635.79	1641.12	1642.08	1643.74	1649.92	1660.89	1653.95	1655.88	1627.41	1634.7	1643.7	1644	1647.34	1657.17	1667.63	1645.38	1639.11	1637.67
473.636993	1647.44	1647.49	1640.86	1634.36	1644.61	1657.23	1650.89	1656.38	1638.34	1645.98	1649.75	1649.93	1651.24	1633.67	1637.65	1647.26	1649.23	1652.29	1655.29	1652.46	1663.34	1657.15	1654.27	1636.15	1640.23	1648.04	1653.16	1651.87	1649.03	1628.8	1631.84	1636.05	1639.35	1642.9	1646.69	1650.92	1660.52	1653.82	1657.01	1628.31	1636.13	1646.07	1644.68	1649.66	1656.63	1667.68	1643.9	1638.67	1636.34
474.131989	1648.48	1645.06	1642.84	1635.4	1648.61	1657.2	1649.92	1656.31	1636.69	1646.18	1649.33	1648.09	1651.36	1633.37	1636.39	1646.19	1647.65	1650.49	1654.43	1650.6	1661.63	1655.64	1655.41	1636.02	1642.83	1647.61	1652.11	1653.61	1648.82	1629.7	1631.37	1635.52	1639.16	1640.16	1644.86	1649.73	1660.82	1652.75	1654.56	1628.31	1637.85	1646.41	1641.41	1648.36	1656.84	1668.46	1644.95	1638.56	1637.84
474.627014	1646.2	1646.39	1641.14	1634.84	1646.26	1654.63	1647.83	1655.23	1637.32	1646.72	1649.05	1649.04	1652.94	1632.71	1637.31	1645.61	1648.25	1649.04	1652.03	1650.85	1661.74	1654.61	1651.41	1636.55	1642.46	1648.05	1650.37	1652.17	1648.87	1631.34	1633.16	1634.49	1637.55	1638.78	1644.9	1648.17	1658.17	1652.85	1653.77	1627.3	1635.13	1645.41	1641.2	1648.98	1656.01	1668.58	1642.76	1636.75	1639.34
475.122009	1650.27	1646.38	1642.29	1635.82	1647.91	1654.91	1649.66	1655.76	1638.47	1644.49	1649.31	1649.92	1650.62	1634.27	1637.65	1646.39	1648.74	1653.25	1654.51	1652.43	1663.84	1657.83	1654.9	1636.78	1643.59	1648.64	1651.86	1653.34	1649.71	1630.85	1633.21	1635.73	1639.69	1642.67	1647.63	1651.92	1661.75	1653.95	1656.66	1627	1635.92	1645.2	1642.86	1649.93	1656.13	1671.48	1643.21	1639.22	1638.49
475.618011	1647.83	1646.44	1640.87	1635.16	1647.43	1655.42	1652.59	1653.95	1638.38	1646.92	1649.68	1648.88	1651.99	1633.97	1639.31	1647.78	1649.27	1650.46	1654.99	1651.97	1662.75	1657.62	1652.75	1635.63	1643.02	1649.74	1651.06	1653.1	1649.06	1631.77	1632.07	1635.11	1639.27	1641.1	1644.33	1648.39	1661.91	1652.95	1656.98	1628.53	1639.27	1644.79	1643.76	1648.75	1655.57	1669.72	1645.01	1638.97	1636.49
476.113007	1647.22	1646.23	1639.19	1637.53	1648.82	1655.38	1651.35	1657.28	1637.94	1646.24	1649.3	1650.52	1650.15	1634.48	1640.31	1647.21	1646.98	1651.92	1655.1	1652.53	1662.63	1657.8	1654.13	1636.32	1643.71	1648.78	1652.05	1653.66	1651.16	1630.78	1631.68	1635.51	1637.29	1642.52	1645.51	1652	1661.77	1651.89	1655.22	1629.79	1637.34	1645.71	1642.13	1646.52	1655.54	1668.05	1642.12	1638.77	1638.63
476.608002	1647.89	1645.33	1642.7	1635.73	1649.2	1655.49	1650.5	1657.74	1637.25	1646.88	1651.84	1648.7	1652.35	1633.85	1639.74	1645.87	1648.09	1653.49	1654.73	1653.26	1664.37	1657.59	1653.41	1638.63	1643.05	1648.99	1655.32	1651.87	1647.15	1630.94	1631.79	1636.42	1640.11	1641.68	1645.04	1651.95	1660.6	1653.45	1657.13	1629.87	1637.92	1647.17	1642.71	1649.31	1657.22	1669.63	1644.67	1639.23	1640.18
477.102997	1649.43	1646.43	1642.7	1638.31	1647.55	1654.27	1651.49	1653.68	1638.02	1647.63	1650.52	1649.31	1652.08	1634.21	1638.26	1646.89	1647.89	1651.48	1656.35	1651.96	1660.46	1656.92	1654.46	1637.93	1642.63	1649.71	1652.93	1651.86	1647.28	1627.24	1633.21	1634.47	1639.43	1642.49	1646.54	1649.42	1659.99	1654.79	1657.23	1627.18	1634.96	1647.15	1643.88	1648.16	1654.76	1667.03	1643.33	1638.67	1638.83
477.598999	1648.75	1648.21	1642.69	1637.6	1647.55	1657.14	1651.15	1655.92	1637.21	1645.86	1648.96	1648.4	1650.81	1633.42	1638.18	1648.57	1648.06	1654.34	1655.69	1654.92	1664.78	1656.67	1652.44	1638.17	1643.31	1648.47	1653.54	1654.27	1649.76	1630.28	1632.43	1637.82	1639.79	1640.95	1643.23	1652.43	1660.29	1654.66	1655.3	1629.89	1634.35	1645.24	1643.74	1648.29	1655.67	1668.99	1644.26	1639.14	1636.33
478.093994	1648.34	1648.02	1641.87	1636.26	1647.25	1657.17	1652.81	1656.92	1636.35	1647.62	1650.77	1647.07	1652.73	1631.84	1638.98	1646.3	1649.84	1651.62	1653.39	1650.6	1664.11	1655.96	1653.55	1637.14	1642.6	1647.17	1653.75	1651.25	1648.41	1628.36	1631.95	1632.31	1640.19	1643.4	1644.82	1649.2	1658.83	1651.66	1658.3	1627.15	1635.9	1644.22	1642.11	1649.57	1654.51	1666.55	1644.2	1638.75	1636.5
478.588989	1648.82	1646.2	1640.81	1635.42	1646.38	1656.37	1650.85	1656.84	1637.83	1646.11	1650.29	1649.05	1650.85	1634.4	1638.91	1646.18	1649.99	1654.26	1654.49	1651.59	1663.29	1656.92	1653.6	1636.18	1642.06	1649.64	1654.43	1653.05	1647.22	1631.45	1630.65	1634	1640.2	1639.76	1644.82	1648.47	1660.68	1654.4	1654.64	1629.18	1635.58	1645.85	1643.1	1648.75	1654.34	1667.48	1644.58	1638.86	1636.62
479.084015	1649.1	1646.31	1639.81	1634.14	1645.9	1655.81	1649.97	1654.93	1635.69	1644.59	1648.62	1647.73	1650.85	1633.48	1636.04	1647.58	1647.74	1651.98	1655.42	1651.17	1662.16	1654.67	1651.82	1635.43	1641	1646.46	1651.79	1652.24	1647.12	1630.23	1632.62	1634.75	1637.24	1641.27	1644.39	1649.84	1658.48	1653.26	1655.62	1628.83	1636.06	1643.7	1644.1	1649.57	1654.85	1668.09	1645.71	1638.68	1636.24
479.579010	1647.32	1647.44	1641.17	1636.83	1646.94	1653.89	1648.31	1656.45	1635.33	1645.8	1647.4	1649.3	1651.58	1630.87	1636.68	1644.44	1648.07	1652.67	1655.25	1651.41	1661.89	1654.91	1650.88	1636	1640.29	1646.01	1650.48	1651.09	1646.89	1631.21	1630.41	1633.8	1638.27	1640.75	1645.05	1650.19	1660.3	1653.39	1654.97	1627.58	1634.86	1644.25	1643.34	1649.19	1655.91	1666.64	1644.79	1637.71	1635.83
480.075012	1647.16	1647.33	1642	1638.54	1646.84	1654.28	1648.94	1656.45	1638.28	1646.49	1651.58	1648.57	1650.71	1636.29	1639.05	1647.6	1648.74	1651.75	1655.25	1650.59	1664.38	1655.4	1652.58	1638.41	1643.04	1647.85	1652.33	1653.75	1649.17	1629.47	1632.69	1635.7	1640.53	1641.81	1645.54	1649.51	1660.38	1654.63	1655.57	1628.63	1637.39	1644.49	1644.16	1649.3	1654.35	1667.18	1645.16	1636.48	1637.45
480.570007	1648.36	1647.57	1640.93	1637.3	1649.03	1655.89	1651.41	1655.64	1637.71	1648.23	1649.34	1649.76	1652.24	1633.36	1639.93	1647.42	1647.1	1650.5	1654.78	1651.63	1662.58	1655.71	1654.16	1636.68	1640.79	1646.75	1653.16	1653.19	1646.91	1630.02	1632.53	1634.96	1639.7	1641.33	1646.16	1649.4	1660.25	1652.57	1654.74	1627.62	1636.86	1644.21	1642.86	1649.03	1655.28	1668.95	1645.33	1640.08	1636.47
481.065002	1647.78	1647.42	1640.81	1637.21	1646.52	1654.22	1651.03	1656.63	1637.02	1645.88	1650.97	1650.23	1650.14	1633.57	1638.62	1646.37	1648.14	1651.51	1654.56	1651.61	1663.02	1656.13	1653.64	1636.45	1643.37	1647.04	1651.02	1651.88	1647.46	1630.31	1631.9	1634.68	1638.72	1640.73	1644.94	1649.62	1660.48	1652.01	1655.57	1628.71	1637.02	1644.09	1643.98	1646.86	1655.2	1668.06	1645.19	1640.99	1636.06
481.559998	1648.31	1646.5	1639.34	1637.7	1647.49	1653.97	1649.73	1657.45	1636.67	1647.53	1651.73	1649.99	1652.63	1632.03	1637.13	1646.89	1646.82	1650.94	1656.49	1650.86	1663.61	1658.38	1653.49	1636.39	1643.13	1649.68	1653.96	1652.68	1648.92	1627.97	1632.98	1633.97	1638.93	1640.04	1644.05	1648.71	1660.31	1652.99	1653.98	1627.73	1635.67	1644.34	1643.03	1647.82	1653.49	1667.91	1647.08	1638.74	1637.36
482.054993	1648.02	1647.11	1642.18	1637.77	1647.75	1654.44	1650.4	1656.7	1637.79	1646.41	1649.93	1648.31	1651.4	1631.85	1636.98	1646.47	1646.91	1651.1	1655.67	1651.17	1662.43	1658.22	1654.56	1637.4	1640.71	1644.84	1651.82	1651.09	1650.02	1630.23	1631.24	1634.88	1638.51	1640.46	1644.85	1649.74	1661.58	1655.04	1654.14	1628.68	1634.42	1644.86	1642.61	1647.23	1655.2	1669.48	1644.79	1637.71	1636.38
482.550995	1647.9	1644.98	1640.56	1636.24	1647.32	1655.14	1651.52	1656.57	1637.93	1646.55	1649.37	1650.42	1651.91	1633.76	1636.69	1645.07	1646.73	1651.22	1654.39	1652.74	1662.65	1655.59	1652.63	1638.73	1640.72	1646.01	1651.12	1652.68	1648.14	1630.48	1631.54	1636.08	1639.51	1641.93	1644.17	1651.03	1661.1	1653.9	1653.63	1628.94	1635.56	1645.5	1645.08	1649.52	1653.96	1668.66	1645.62	1637.59	1637.87
483.045990	1649.01	1647.78	1642.56	1636.72	1647.28	1654.57	1649.89	1655.32	1635.86	1646.75	1649.95	1650.98	1653.89	1633.03	1638.83	1645.35	1649.91	1651.31	1655.76	1653.82	1660.63	1657.27	1653.08	1637.9	1642.37	1649.16	1652.84	1652.18	1648.62	1631.24	1631.14	1635	1640.32	1640.05	1645.09	1649.79	1659.93	1655.54	1655.77	1627.91	1636.29	1645.36	1642.14	1648.11	1653.72	1668	1645.02	1638.17	1636.7
483.540985	1647.46	1645.83	1640.92	1633.83	1647.84	1655.9	1650.06	1656.1	1636.86	1645.79	1650.38	1648.32	1652.44	1633.01	1634.29	1645.88	1648.75	1649.59	1653.3	1650.89	1663.06	1656.95	1653.88	1634.48	1639.8	1646.32	1651.65	1651.29	1647.22	1631.43	1630.79	1634.24	1638.64	1639.88	1644.7	1648.4	1658.81	1653.17	1655.57	1628.64	1634.69	1643.84	1642.07	1647.16	1654.71	1668.87	1644.81	1637.77	1637.84
484.036011	1649.62	1646.43	1641.04	1636.2	1647.38	1658.02	1651.41	1655.1	1638.38	1644.63	1648.94	1646.92	1650.83	1634.98	1636.8	1644.09	1647.64	1652.41	1654.19	1652.38	1662	1655.36	1651.66	1636.04	1640.65	1648.16	1651.69	1652.67	1647.8	1627.94	1631.24	1636.16	1638.44	1640	1641.16	1649.21	1659.91	1652.4	1654.55	1630.06	1635.44	1644	1642.51	1647.55	1652.52	1670.91	1643.3	1638.4	1635.53
484.531006	1647.19	1646.05	1641.66	1636.07	1645.98	1656.29	1651.14	1655.47	1636.67	1644.72	1651.03	1648.7	1651.74	1632.81	1636.55	1646.48	1646.9	1651.46	1654.42	1653.02	1663.23	1655.67	1652.41	1636.05	1641.71	1648.08	1651.05	1652.62	1648.4	1627.68	1633.51	1634.62	1639.57	1640.6	1643.59	1649.5	1659.68	1651.12	1655.67	1628.58	1636.82	1644.71	1643	1647.33	1654.98	1669.36	1644.39	1637.93	1638.22
485.027008	1646.94	1647.11	1642	1635.87	1646.71	1655.24	1651.54	1654.32	1636.71	1645.69	1651.16	1648.76	1652.12	1633.32	1638.44	1645.87	1647.86	1651.57	1654.43	1652.86	1662.18	1653.95	1653.96	1636.24	1642.29	1646.71	1651.01	1652.41	1648.04	1630.23	1631.26	1636.2	1638.03	1640.54	1646.57	1649.12	1660.88	1652.91	1654.71	1630.21	1637.65	1643.65	1641.85	1649.67	1654.73	1667.19	1644.92	1638.22	1635.02
485.522003	1645.82	1646.07	1641.95	1634.77	1645.6	1656.39	1650.94	1654.13	1637.26	1644.59	1649.6	1649.34	1650.32	1630.35	1637.57	1645.43	1647.05	1653.65	1653.69	1649.66	1662.08	1656.54	1652.82	1637.08	1640.87	1647.22	1653.73	1653.71	1646.82	1629.85	1630.23	1634.83	1637.76	1640.19	1642.73	1649.84	1659.45	1650.89	1657.61	1625.56	1635.56	1645.31	1641.73	1649.78	1656.09	1668.79	1644.13	1638.87	1637.8
486.016998	1648.66	1645.09	1640.64	1636.11	1647.8	1654.37	1650.14	1657.08	1638.5	1645.53	1649.51	1647.19	1651	1633.74	1637.62	1644.66	1647.34	1650.71	1654.48	1651.18	1662.66	1656.11	1652.69	1636.6	1639.71	1648.01	1654.52	1652.09	1646.39	1627.11	1630.6	1634.56	1640.46	1640.88	1645.44	1650.17	1660.56	1653.54	1653.54	1627.33	1636.36	1644.05	1642.38	1648.57	1654.62	1666.94	1643.7	1637.2	1636.72
486.511993	1647.98	1647.66	1640.23	1637.28	1646.35	1654.04	1648.75	1655.11	1636.72	1644.61	1646.95	1647.28	1649.18	1629.47	1636.6	1643.22	1647.21	1650.69	1652.43	1652.74	1662.32	1653.83	1651.75	1637.04	1639.2	1647.33	1650.15	1651.5	1645.16	1628.12	1629.8	1633.63	1637.35	1641.19	1645.35	1647.12	1659.72	1651.52	1654.57	1627.8	1634.87	1643.77	1644.48	1648.26	1652.2	1669.13	1644.75	1634.96	1635.86
487.006989	1648.04	1645.84	1641.11	1637.22	1645.36	1655.4	1648.12	1655.02	1638.03	1646.16	1647.79	1646.78	1650.43	1633.34	1637.17	1646.23	1648.2	1653.37	1653.61	1651.11	1663.1	1656.48	1652.46	1636.45	1642.34	1647.68	1652.11	1650.18	1648.77	1628.73	1631.44	1635.08	1639.42	1641.09	1644.39	1649.53	1657.99	1652.72	1656.29	1626.38	1635.71	1646.61	1642.33	1649.17	1655.79	1668.29	1645.71	1639.15	1635.78
487.502991	1648.73	1648	1642.7	1636.87	1645.68	1653.95	1648.85	1655	1638.82	1646.35	1648.83	1648.07	1650.43	1631.54	1635.76	1645.46	1645.66	1650.7	1655.95	1650.93	1661.68	1656.45	1652.23	1637.69	1643.36	1648.47	1649.83	1652.52	1650.39	1630.16	1631.91	1636.35	1640.39	1641.37	1646.05	1649.26	1659.19	1656.09	1655.57	1627.26	1637.28	1646.39	1642.37	1649.07	1655.83	1667.2	1643.33	1638.13	1637.14
487.997986	1647.18	1646.58	1644.14	1634.01	1645.14	1655.58	1650.6	1654.32	1636.44	1647.48	1649.06	1647.96	1651.05	1633.46	1638.83	1645.97	1649.62	1651.16	1654.96	1652.87	1661.85	1656.47	1651.22	1634.37	1641.56	1647.45	1651.66	1653.53	1647.79	1629.4	1631.23	1634.87	1638.34	1638.34	1645.93	1650.9	1659.71	1651.73	1654.72	1625.8	1633.98	1641.71	1640.02	1646	1652.64	1666.53	1642.49	1638.1	1636.89
488.493011	1649.57	1647.09	1641.29	1635.39	1644.19	1655.91	1648.99	1654.68	1636.85	1646.72	1650.46	1649.7	1650.69	1633.19	1637.55	1647.05	1647.3	1651.55	1654.11	1652.13	1662.26	1655.18	1652.86	1636.18	1640.22	1647.58	1651.73	1652.27	1649.39	1629.97	1630.4	1634.96	1640.68	1641.27	1645.07	1649.68	1659.12	1651.4	1655.41	1626.94	1635.31	1645.46	1642.41	1649.24	1656.85	1668.52	1643.4	1637.73	1637.01
488.988007	1648.52	1648.67	1641.43	1635.05	1646.36	1656.32	1648.28	1655.63	1635.16	1645.25	1650.2	1647.58	1650.13	1632.93	1638	1643.6	1645.89	1653.24	1653.95	1653.45	1660.92	1655.59	1650.51	1635.76	1643.33	1646.16	1652.05	1651.29	1647.15	1628.71	1629.29	1635.63	1640.13	1639.66	1644.92	1650.37	1658.26	1652.75	1655.34	1628.77	1637.96	1645.32	1642.29	1649.85	1655.31	1668.48	1644.32	1638.38	1637.29
489.484009	1646.35	1644.44	1639.27	1635.65	1644.7	1654.37	1650.73	1656.42	1636.15	1646.21	1648.88	1648.52	1651.34	1632.6	1638.07	1645	1647.81	1650.65	1652.97	1649.54	1663.54	1655.62	1653	1634.64	1640.84	1647.82	1652.93	1653.23	1647.94	1629.57	1628.66	1633.92	1640.11	1640.11	1643.96	1649.18	1659.74	1650.98	1657	1628.03	1636.53	1646.38	1643.12	1649.07	1654.47	1669.17	1643.81	1637.41	1638.43
489.979004	1648.07	1647.57	1642.69	1635.77	1645.8	1655.53	1649.63	1653.51	1636.8	1645.51	1648.79	1647.9	1651.27	1633.9	1637.67	1646.48	1648.11	1650.02	1656.49	1651.03	1662.18	1656.83	1652.19	1634.36	1642.12	1646.3	1648.84	1652.59	1647.87	1629.19	1630.23	1633.65	1637.01	1637.45	1643.32	1648.21	1658.88	1654.57	1653.61	1626.63	1635.6	1645.8	1642.1	1649.64	1656.87	1667.3	1642.9	1638.19	1636.78
490.473999	1648.2	1647.14	1641.38	1637.92	1646.49	1653.33	1651.08	1655.89	1636.95	1644.66	1647.3	1647.92	1651.76	1632.18	1638.03	1644.82	1646.09	1651.33	1654.72	1650.52	1662.09	1657.85	1652.42	1637.7	1642.71	1647.17	1652.43	1652.62	1647.42	1630.15	1630.71	1635.35	1639.05	1640.4	1644.44	1651.2	1658.1	1654.2	1654.19	1627.39	1636.63	1647.39	1641	1649.37	1655.46	1667.89	1643.37	1637.66	1636.52
490.968994	1648.65	1646.97	1641.29	1636.22	1647.55	1654.5	1651.29	1656.43	1636.35	1645.82	1648.55	1649.67	1649.86	1633.16	1637.12	1647.44	1646.9	1652.95	1653.55	1652.63	1662.32	1655.38	1651.95	1635.8	1641.49	1647.51	1653.07	1653.46	1647.76	1631.56	1632.22	1634.69	1640.09	1638.97	1645.78	1648.91	1659.58	1652.82	1654.78	1627.13	1638.27	1645.42	1641.54	1648.92	1656.31	1668.69	1642.98	1638.29	1637.43
491.463989	1647.94	1644.71	1640.83	1636.74	1647.27	1654.46	1649.16	1654.72	1637.36	1644.49	1651.28	1647.85	1651.88	1632.81	1638.79	1646.32	1645.22	1650.61	1654.64	1648.76	1661.82	1655.14	1650.08	1634.92	1640.9	1647.15	1652.37	1651.96	1646.96	1629.15	1630	1634.51	1640.6	1641.71	1645.46	1649.17	1659.68	1652.53	1655.29	1627.35	1634.2	1643.06	1641.94	1645.86	1654.95	1667.98	1641.64	1638.34	1635.22
491.959991	1648.24	1644.39	1639	1633.91	1645.81	1654.38	1648.8	1655.13	1639.12	1647.75	1648.16	1647.97	1650.87	1634.21	1638.14	1645.03	1648.91	1650.73	1653.08	1650.63	1662.31	1655.41	1652.97	1636.87	1641.28	1647.36	1649.7	1649.99	1648.84	1632.27	1631.98	1633.43	1638.73	1640.3	1644.74	1649.06	1657.34	1652.98	1656.36	1628.56	1636.39	1645.11	1643.2	1646.91	1653.96	1670.38	1644.01	1635.57	1636.22
492.454987	1648.59	1647.65	1642.98	1636.97	1648.32	1654.32	1650.11	1654.49	1637.1	1644.2	1649.06	1647.24	1650.54	1632.45	1638.15	1645.8	1647.65	1650.96	1654.75	1653.2	1661.18	1654.78	1653.3	1636.29	1642.71	1647.44	1650.54	1650.85	1647.5	1629.45	1629.34	1635.2	1638.07	1640.41	1644.3	1648.49	1659.08	1653.52	1654.24	1627.71	1635.39	1644.14	1642.93	1648.87	1654.99	1669.86	1644.46	1638.25	1636.09
492.950012	1647.34	1646.01	1641.23	1633.6	1644.3	1653.72	1649.54	1656.4	1634.3	1646.36	1649.65	1648.74	1650.02	1633.71	1638.86	1648.46	1646.7	1649.92	1653.18	1650.92	1661.19	1656.03	1650.39	1636.7	1641.95	1646.54	1651.2	1651.95	1649.18	1627.95	1631.09	1635.11	1638.18	1641.05	1642.1	1646.82	1658.13	1651.3	1654.66	1627.97	1634.45	1643.2	1639.71	1647.5	1653.95	1668.81	1643.52	1638.11	1635.66
493.445007	1649.2	1646.98	1639.25	1634.91	1646.03	1655.7	1649.91	1655.6	1635.58	1647.17	1647.37	1647.6	1651.06	1631.53	1637.53	1645.89	1646.84	1653.49	1653.67	1650.94	1662.34	1655.09	1650.64	1636.97	1642.1	1646.35	1652.45	1651.7	1648.61	1627.19	1629.99	1633.2	1638.16	1639.13	1644.04	1648.74	1659.24	1653	1653.89	1626.32	1635.96	1644.16	1643.26	1648.56	1654.42	1667.45	1643.78	1638.75	1636.95
[truncated: 6,286 more rows]
[truncated: 730 more columns]
